# Supplementary material for: Metabolic reprogramming during hyperammonemia targets mitochondrial function and postmitotic senescence
Source: JCI Insight. 2021 Dec 22;6(24):e154089. doi: 10.1172/jci.insight.154089 (PMC8783680; doi:10.1172/jci.insight.154089)
Supplement: Supplemental table 1 [file jciinsight-6-154089-s053.xlsx]

## Sheet: S.Table 1
Supplementary Table 1. Whole cell proteome canonical pathway enrichment, overall and by cluster

## Sheet: WCP 24hAm vs UnT
Canonical Pathways	-log(p-value)	Ratio	z-score	Molecules
EIF2 Signaling	24.7	0.201	-3.889	ACTA2,ACTB,EIF4A1,EIF4A2,EIF4A3,EIF4G1,GRB2,MAPK3,PTBP1,RALB,RPL10,RPL10A,RPL13,RPL13A,RPL15,RPL17,RPL18A,RPL19,RPL23,RPL24,RPL26,RPL27,RPL27A,RPL28,RPL3,RPL35,Rpl36a,RPL37A,RPL38,RPL4,RPL5,RPL6,RPL7,RPL7A,RPL8,RPS11,RPS24,RPS26,RPS4Y1,RPS6,RPS8,RPS9,RRAS,RRAS2,WARS1
Caveolar-mediated Endocytosis Signaling	14.9	0.28	#NUM!	ACTA2,ACTB,ACTG1,ARCN1,B2M,CAVIN1,COPZ1,DNM2,EGFR,FLNA,FLNB,FLOT1,HLA-A,ITGA3,ITGA5,ITGA7,ITGAV,ITGB1,RAB5A,RAB5B,RAB5C
Regulation of Cellular Mechanics by Calpain Protease	14.4	0.247	3.051	ACTN1,Actn3,CAPN2,CAPN6,CAST,CDK1,CDK4,EGFR,EZR,GRB2,ITGA3,ITGA5,ITGA7,ITGAV,ITGB1,MAPK3,PXN,RALB,RRAS,RRAS2,TLN2,VCL
Mitochondrial Dysfunction	12.4	0.159	#NUM!	ACO2,AIFM1,APP,ATP5MF,ATP5PD,FIS1,MAOA,NDUFA10,NDUFA13,NDUFA2,NDUFA3,NDUFA5,NDUFA8,NDUFA9,NDUFB7,NDUFB8,NDUFB9,NDUFS1,NDUFS2,NDUFS7,NDUFV1,NDUFV2,SDHA,SDHB,UQCRFS1,VDAC1,VDAC3
Dilated Cardiomyopathy Signaling Pathway	12.3	0.171	3.838	ACTA2,ACTB,ACTG1,BAG3,CAMK2G,DES,GNAS,MAPK3,MYH1,MYH3,MYH4,MYH7,MYH8,MYH9,MYL1,PRKACA,PRKAR1A,PRKAR2B,TNNC1,TNNC2,TNNI1,TNNI2,TNNT1,TNNT2,TNNT3
RhoGDI Signaling	12.2	0.14	-1.698	ACTA2,ACTB,ACTG1,ARPC1B,CD44,CDH2,EZR,GNAI2,GNAI3,GNAO1,GNAS,GNB2,GNG12,ITGA3,ITGA5,ITGA7,ITGAV,ITGB1,MSN,MYH1,MYH3,MYH4,MYH7,MYH8,MYH9,MYL1,MYLPF,RHOB,RHOG,RHOQ
Actin Cytoskeleton Signaling	12.2	0.131	0.186	ACTA2,ACTB,ACTG1,ACTN1,Actn3,ARPC1B,EZR,FLNA,GNG12,GRB2,ITGA3,ITGA5,ITGA7,ITGAV,ITGB1,MAPK3,MPRIP,MSN,MYH1,MYH3,MYH4,MYH7,MYH8,MYH9,MYL1,MYLPF,PXN,RALB,RRAS,RRAS2,TLN2,VCL
Estrogen Receptor Signaling	11.7	0.101	2.837	DDX5,EGFR,GNAI2,GNAI3,GNAO1,GNAS,GNB2,GNG12,GRB2,HSP90AA1,IGF2R,MAPK3,MMP14,MPRIP,MYL1,MYLPF,NDUFA10,NDUFA13,NDUFA2,NDUFA3,NDUFA5,NDUFA8,NDUFA9,NDUFB7,NDUFB8,NDUFB9,NDUFS1,NDUFS2,NDUFS7,NDUFV1,NDUFV2,PCNA,PRKACA,PRKAR1A,PRKAR2B,RALB,RRAS,RRAS2,SDHA,SDHB,UQCRFS1
Sirtuin Signaling Pathway	11.5	0.116	0.962	ACLY,APP,LDHA,MAPK3,NDRG1,NDUFA10,NDUFA13,NDUFA2,NDUFA3,NDUFA5,NDUFA8,NDUFA9,NDUFB7,NDUFB8,NDUFB9,NDUFS1,NDUFS2,NDUFS7,NDUFV1,NDUFV2,PCK2,PFKM,PGAM1,PGAM2,PGK1,SDHA,SDHB,SLC2A1,SMARCA5,TIMM9,TOMM40,UQCRFS1,VDAC1,VDAC3
Integrin Signaling	10.8	0.131	2.117	ACTA2,ACTB,ACTG1,ACTN1,Actn3,ARF4,ARF5,ARPC1B,CAPN2,CAPN6,CTTN,GRB2,ITGA3,ITGA5,ITGA7,ITGAV,ITGB1,MAPK3,MPRIP,PXN,RALB,RHOB,RHOG,RHOQ,RRAS,RRAS2,TLN2,VCL
Oxidative Phosphorylation	10.6	0.183	-4.025	ATP5MF,ATP5PD,NDUFA10,NDUFA13,NDUFA2,NDUFA3,NDUFA5,NDUFA8,NDUFA9,NDUFB7,NDUFB8,NDUFB9,NDUFS1,NDUFS2,NDUFS7,NDUFV1,NDUFV2,SDHA,SDHB,UQCRFS1
ILK Signaling	10.1	0.131	-1	ACTA2,ACTB,ACTG1,ACTN1,Actn3,FERMT2,FLNA,FLNB,ITGB1,MAPK3,MYH1,MYH3,MYH4,MYH7,MYH8,MYH9,MYL1,NACA,PPP1R14B,PPP2R2A,PXN,RHOB,RHOG,RHOQ,VCL,VIM
Clathrin-mediated Endocytosis Signaling	9.59	0.13	#NUM!	ACTA2,ACTB,ACTG1,ARPC1B,CLTA,CLTB,CLTC,CSNK2B,CTTN,DAB2,DNM2,GRB2,ITGA5,ITGB1,LDLR,PCYOX1,PICALM,PPP3R1,RAB11B,RAB5A,RAB5B,RAB5C,RAB7A,SNX9,TFRC
Remodeling of Epithelial Adherens Junctions	9.24	0.221	2.449	ACTA2,ACTB,ACTG1,ACTN1,Actn3,ARPC1B,CLIP1,CTNND1,DNM2,MAPRE3,RAB5A,RAB5B,RAB5C,RAB7A,VCL
Signaling by Rho Family GTPases	9.13	0.108	2.4	ACTA2,ACTB,ACTG1,ARPC1B,CDH2,CLIP1,DES,EZR,GNAI2,GNAI3,GNAO1,GNAS,GNB2,GNG12,ITGA3,ITGA5,ITGA7,ITGAV,ITGB1,MAPK3,MSN,MYL1,MYLPF,PKN1,RHOB,RHOG,RHOQ,SEPTIN9,VIM
FAK Signaling	9.11	0.162	#NUM!	ACTA2,ACTB,ACTG1,CAPN2,CAPN6,EGFR,GRB2,ITGA3,ITGA5,ITGA7,ITGAV,ITGB1,MAPK3,PXN,RALB,RRAS,RRAS2,TLN2,VCL
Phagosome Maturation	9.07	0.138	#NUM!	ATP6V1A,ATP6V1B2,ATP6V1C1,ATP6V1G1,B2M,CTSA,CTSD,CTSV,CTSZ,DYNC1H1,HLA-A,LAMP1,LAMP2,M6PR,NAPA,PRDX1,PRDX2,RAB5A,RAB5B,RAB5C,RAB7A,VAMP3
Calcium Signaling	8.55	0.116	1.508	ACTA2,ATP2B1,ATP2B4,CAMK2G,MAPK3,MYH1,MYH3,MYH4,MYH7,MYH8,MYH9,MYL1,PPP3R1,PRKACA,PRKAR1A,PRKAR2B,RYR1,TNNC1,TNNC2,TNNI1,TNNI2,TNNT1,TNNT2,TNNT3,Tpm2
Epithelial Adherens Junction Signaling	8.36	0.133	#NUM!	ACTA2,ACTB,ACTG1,ACTN1,Actn3,ARPC1B,CDH2,CLIP1,CTNND1,EGFR,MYH1,MYH3,MYH4,MYH7,MYH8,MYH9,MYL1,RALB,RRAS,RRAS2,VCL
Virus Entry via Endocytic Pathways	8.26	0.163	#NUM!	ACTA2,ACTB,ACTG1,B2M,CLTA,CLTB,CLTC,DNM2,FLNA,FLNB,HLA-A,ITGA5,ITGB1,RALB,RRAS,RRAS2,TFRC
Regulation of eIF4 and p70S6K Signaling	8.09	0.123	1.897	EIF4A1,EIF4A2,EIF4A3,EIF4G1,GRB2,ITGA3,ITGA5,ITGA7,ITGAV,ITGB1,MAPK3,PPP2R2A,RALB,RPS11,RPS24,RPS26,RPS4Y1,RPS6,RPS8,RPS9,RRAS,RRAS2
Paxillin Signaling	8.01	0.157	0.775	ACTA2,ACTB,ACTG1,ACTN1,Actn3,GRB2,ITGA3,ITGA5,ITGA7,ITGAV,ITGB1,PXN,RALB,RRAS,RRAS2,TLN2,VCL
Glycolysis I	7.65	0.346	3	ALDOA,GPI,PFKL,PFKM,PFKP,PGAM1,PGAM2,PGK1,PKM
Tight Junction Signaling	7.43	0.118	#NUM!	ACTA2,ACTB,ACTG1,CDK4,CPSF6,MYH1,MYH3,MYH4,MYH7,MYH8,MYH9,MYL1,NAPA,NUDT21,PPP2R2A,PRKACA,PRKAR1A,PRKAR2B,SPTAN1,VAMP3,VCL
Agrin Interactions at Neuromuscular Junction	7.14	0.186	1.508	ACTA2,ACTB,ACTG1,CTTN,DAG1,EGFR,ITGB1,LAMC1,MAPK3,PXN,RALB,RRAS,RRAS2
AMPK Signaling	6.94	0.0992	2.5	ACTB,EEF2,FASN,GNAI2,GNAI3,GNAO1,GNAS,GNB2,GNG12,PCK2,PFKL,PFKM,PFKP,PPM1G,PPP2R2A,PRKACA,PRKAR1A,PRKAR2B,RAB1A,RAB2A,RAB7A,SLC2A1,SMARCC2,STIM1
α-Adrenergic Signaling	6.51	0.142	3	GNAI2,GNAI3,GNAO1,GNAS,GNB2,GNG12,MAPK3,PRKACA,PRKAR1A,PRKAR2B,PYGB,PYGM,RALB,RRAS,RRAS2
NRF2-mediated Oxidative Stress Response	6.51	0.097	2.714	ACTA2,ACTB,ACTG1,CCT7,DNAJA2,DNAJA3,DNAJB4,DNAJC11,DNAJC3,EPHX1,FKBP5,FMO1,GSTM5,GSTZ1,HSP90AA1,MAPK3,PRDX1,RALB,RRAS,RRAS2,SQSTM1,STIP1,TXN
Germ Cell-Sertoli Cell Junction Signaling	6.38	0.111	#NUM!	A2M,ACTA2,ACTB,ACTG1,ACTN1,Actn3,CDH2,CTNND1,ITGA3,ITGB1,MAPK3,PXN,RALB,RHOB,RHOG,RHOQ,RRAS,RRAS2,VCL
Sertoli Cell-Sertoli Cell Junction Signaling	6.35	0.102	#NUM!	A2M,ACTA2,ACTB,ACTG1,ACTN1,Actn3,ITGA3,ITGA5,ITGA7,ITGAV,ITGB1,MAPK3,PRKACA,PRKAR1A,PRKAR2B,RALB,RRAS,RRAS2,SPTAN1,SPTBN1,VCL
Huntington's Disease Signaling	6.3	0.089	2.449	CAPN2,CAPN6,CLTA,CLTB,CLTC,CTSD,DCTN1,DNM2,EGFR,GNB2,GNG12,GRB2,HSPA2,HSPA4,MAPK3,NAPA,PSMB2,PSMB5,PSMD11,PSMD12,PSME3,SDHA,SDHB,TGM2,VAMP3
G Beta Gamma Signaling	6.11	0.124	3.873	DNM2,EGFR,GNAI2,GNAI3,GNAO1,GNAS,GNB2,GNG12,GRB2,MAPK3,PRKACA,PRKAR1A,PRKAR2B,RALB,RRAS,RRAS2
Glucocorticoid Receptor Signaling	5.75	0.0654	#NUM!	A2M,ACTB,B2M,EGFR,FKBP5,GRB2,HLA-A,HSP90AA1,HSPA2,HSPA4,IL6ST,MAPK3,NDUFA10,NDUFA13,NDUFA2,NDUFA3,NDUFA5,NDUFA8,NDUFA9,NDUFB7,NDUFB8,NDUFB9,NDUFS1,NDUFS2,NDUFS7,NDUFV1,NDUFV2,PC,PCK2,PPP3R1,PRKACA,RALB,RRAS,RRAS2,SDHA,SDHB,SMARCC2,UQCRFS1
Actin Nucleation by ARP-WASP Complex	5.66	0.14	3.162	ARPC1B,GRB2,ITGA3,ITGA5,ITGA7,ITGAV,ITGB1,RALB,RHOB,RHOG,RHOQ,RRAS,RRAS2
mTOR Signaling	5.55	0.0943	1.897	EIF4A1,EIF4A2,EIF4A3,EIF4G1,MAPK3,PLD3,PPP2R2A,RALB,RHOB,RHOG,RHOQ,RPS11,RPS24,RPS26,RPS4Y1,RPS6,RPS8,RPS9,RRAS,RRAS2
CDK5 Signaling	5.46	0.125	2.887	GNAS,ITGA3,ITGB1,LAMA5,LAMC1,MAPK3,PPP1R14B,PPP2R2A,PRKACA,PRKAR1A,PRKAR2B,RALB,RRAS,RRAS2
BAG2 Signaling Pathway	5.37	0.143	1.414	ANXA2,BAG2,HSP90AA1,HSPA2,HSPA4,MAPK3,PSMB2,PSMB5,PSMD11,PSMD12,PSME3,STUB1
PFKFB4 Signaling Pathway	5.32	0.196	2.121	GNAS,GPI,HK1,HK2,MAPK3,PFKM,PRKACA,PRKAR1A,PRKAR2B
Ephrin Receptor Signaling	5.32	0.0945	4	ARPC1B,EPHA2,GNAI2,GNAI3,GNAO1,GNAS,GNB2,GNG12,GRB2,ITGA3,ITGA5,ITGA7,ITGAV,ITGB1,MAPK3,PXN,RALB,RRAS,RRAS2
Regulation of Actin-based Motility by Rho	5.28	0.121	0.577	ACTA2,ACTB,ARPC1B,ITGA3,ITGA5,ITGA7,ITGAV,ITGB1,MPRIP,MYL1,MYLPF,RHOB,RHOG,RHOQ
Cellular Effects of Sildenafil (Viagra)	5.27	0.107	#NUM!	ACTA2,ACTB,ACTG1,GNAS,MPRIP,MYH1,MYH3,MYH4,MYH7,MYH8,MYH9,MYL1,MYLPF,PRKACA,PRKAR1A,PRKAR2B
PAK Signaling	5.19	0.119	2.309	GRB2,ITGA3,ITGA5,ITGA7,ITGAV,ITGB1,MAPK3,MYL1,MYLPF,PDGFRB,PXN,RALB,RRAS,RRAS2
HIF1α Signaling	5.1	0.0913	2.524	CAMK2G,GPI,HK1,HK2,HSP90AA1,HSPA2,HSPA4,LDHA,MAPK3,MMP14,PKM,PPP3R1,RALB,RPS6,RRAS,RRAS2,SLC2A1,STUB1,VIM
Axonal Guidance Signaling	5.05	0.0652	#NUM!	ABLIM1,ADAM9,AFG3L2,ARPC1B,EPHA2,FZD7,GNAI2,GNAI3,GNAO1,GNAS,GNB2,GNG12,GRB2,ITGA3,ITGA5,ITGA7,ITGAV,ITGB1,LNPEP,MAPK3,MMP14,MYL1,MYLPF,PLXNB2,PPP3R1,PRKACA,PRKAR1A,PRKAR2B,PXN,RALB,RRAS,RRAS2,RTN4
Thrombin Signaling	5.04	0.0905	3.606	CAMK2G,EGFR,GNAI2,GNAI3,GNAO1,GNAS,GNB2,GNG12,GRB2,MAPK3,MPRIP,MYL1,MYLPF,RALB,RHOB,RHOG,RHOQ,RRAS,RRAS2
Colorectal Cancer Metastasis Signaling	5.03	0.0818	4	EGFR,FZD7,GNAI2,GNAI3,GNAO1,GNAS,GNB2,GNG12,GRB2,IL6ST,LRP1,MAPK3,MMP14,PRKACA,PRKAR1A,PRKAR2B,RALB,RHOB,RHOG,RHOQ,RRAS,RRAS2
Leukocyte Extravasation Signaling	4.99	0.0933	1	ACTA2,ACTB,ACTG1,ACTN1,Actn3,CD44,CTNND1,CTTN,EZR,GNAI2,GNAI3,ITGA3,ITGB1,MMP14,MSN,PXN,TIMP2,VCL
Agranulocyte Adhesion and Diapedesis	4.92	0.0888	#NUM!	ACTA2,ACTB,ACTG1,EZR,GLG1,GNAI2,GNAI3,ITGA3,ITGA5,ITGB1,MMP14,MSN,MYH1,MYH3,MYH4,MYH7,MYH8,MYH9,MYL1
ERK/MAPK Signaling	4.92	0.0888	2.5	GRB2,HSPB2,ITGA3,ITGA5,ITGA7,ITGAV,ITGB1,MAPK3,PPP1R14B,PPP2R2A,PRKACA,PRKAR1A,PRKAR2B,PXN,RALB,RRAS,RRAS2,TLN2,YWHAB
CXCR4 Signaling	4.64	0.0958	2.496	GNAI2,GNAI3,GNAO1,GNAS,GNB2,GNG12,MAPK3,MYL1,MYLPF,PXN,RALB,RHOB,RHOG,RHOQ,RRAS,RRAS2
VEGF Signaling	4.63	0.121	0	ACTA2,ACTB,ACTG1,ACTN1,Actn3,GRB2,MAPK3,PXN,RALB,RRAS,RRAS2,VCL
Neuregulin Signaling	4.56	0.111	1.89	EGFR,GRB2,HSP90AA1,ITGA3,ITGA5,ITGA7,ITGAV,ITGB1,MAPK3,RALB,RPS6,RRAS,RRAS2
Glioma Invasiveness Signaling	4.41	0.137	2.53	CD44,ITGAV,MAPK3,RALB,RHOB,RHOG,RHOQ,RRAS,RRAS2,TIMP2
IGF-1 Signaling	4.41	0.115	3.162	CCN1,CSNK2B,GRB2,MAPK3,PRKACA,PRKAR1A,PRKAR2B,PXN,RALB,RRAS,RRAS2,YWHAB
Gαi Signaling	4.41	0.101	1.508	GNAI2,GNAI3,GNAO1,GNAS,GNB2,GNG12,GRB2,MAPK3,PRKACA,PRKAR1A,PRKAR2B,RALB,RRAS,RRAS2
Hepatic Fibrosis / Hepatic Stellate Cell Activation	4.4	0.0876	#NUM!	A2M,ACTA2,COL12A1,COL18A1,COL5A1,COL5A2,ECE1,EGFR,MYH1,MYH3,MYH4,MYH7,MYH8,MYH9,MYL1,PDGFRB,TIMP2
Cardiac Hypertrophy Signaling	4.29	0.0775	2.183	GNAI2,GNAI3,GNAO1,GNAS,GNB2,GNG12,GRB2,MAPK3,MYL1,MYLPF,PPP3R1,PRKACA,PRKAR1A,PRKAR2B,RALB,RHOB,RHOG,RHOQ,RRAS,RRAS2
Gap Junction Signaling	4.28	0.0859	#NUM!	ACTA2,ACTB,ACTG1,EGFR,GNAI2,GNAI3,GNAS,GRB2,MAPK3,PPP3R1,PRKACA,PRKAR1A,PRKAR2B,RALB,RRAS,RRAS2,SMARCC2
Hepatic Fibrosis Signaling Pathway	4.15	0.0644	1.043	ACTA2,COL18A1,FZD7,GNAI2,GNAI3,ITGA3,ITGA5,ITGA7,ITGAV,ITGB1,LRP1,MAPK3,MYL1,MYLPF,PDGFRB,PRKACA,PRKAR1A,PRKAR2B,RALB,RHOB,RHOG,RHOQ,RRAS,RRAS2,SDHA,SDHB,TFRC
Fcγ Receptor-mediated Phagocytosis in Macrophages and Monocytes	4.15	0.117	0.905	ACTA2,ACTB,ACTG1,ARPC1B,EZR,MAPK3,PLD3,PXN,RAB11B,TLN2,VAMP3
Molecular Mechanisms of Cancer	4.1	0.0629	#NUM!	CAMK2G,CDK1,CDK4,CTNND1,FZD7,GNAI2,GNAI3,GNAO1,GNAS,GNB2,GNG12,GRB2,ITGA3,ITGA5,ITGA7,ITGAV,ITGB1,LRP1,MAPK3,PRKACA,PRKAR1A,PRKAR2B,RALB,RHOB,RHOG,RHOQ,RRAS,RRAS2
Amyloid Processing	4.07	0.157	2	APP,CAPN2,CAPN6,CSNK2B,MAPK3,PRKACA,PRKAR1A,PRKAR2B
GNRH Signaling	4.02	0.0851	3.742	CAMK2G,EGFR,GNAI2,GNAI3,GNAS,GNB2,GNG12,GRB2,MAPK3,PRKACA,PRKAR1A,PRKAR2B,PXN,RALB,RRAS,RRAS2
PTEN Signaling	4.02	0.0933	-3.464	CSNK2B,EGFR,GRB2,IGF2R,ITGA3,ITGA5,ITGA7,ITGAV,ITGB1,MAPK3,PDGFRB,RALB,RRAS,RRAS2
Semaphorin Neuronal Repulsive Signaling Pathway	3.98	0.0927	-2.496	CD44,DPYSL3,ITGA3,ITGA5,ITGA7,ITGAV,ITGB1,MPRIP,MYL1,MYLPF,PRKACA,PRKAR1A,PRKAR2B,RRAS
Endocannabinoid Developing Neuron Pathway	3.71	0.0976	2.646	GNAI2,GNAI3,GNAO1,GNB2,GNG12,MAPK3,PRKACA,PRKAR1A,PRKAR2B,RALB,RRAS,RRAS2
Protein Kinase A Signaling	3.65	0.0622	2	CAMK2G,FLNA,FLNB,GNAI2,GNAI3,GNAS,GNB2,GNG12,MAPK3,MYH4,MYL1,MYLPF,PPP1R14B,PPP3R1,PRKACA,PRKAR1A,PRKAR2B,PTPRS,PXN,PYGB,PYGM,RYR1,TNNI1,TNNI2,YWHAB
Synaptogenesis Signaling Pathway	3.61	0.0673	4.583	ARPC1B,CAMK2G,CDH2,CTNND1,EPHA2,GRB2,LRP1,MAP1B,MAPK3,NAPA,PRKACA,PRKAR1A,PRKAR2B,RAB5A,RAB5B,RAB5C,RALB,RRAS,RRAS2,THBS1,VAMP3
fMLP Signaling in Neutrophils	3.45	0.0916	3	ARPC1B,GNAI2,GNAI3,GNAO1,GNAS,GNB2,GNG12,MAPK3,PPP3R1,RALB,RRAS,RRAS2
IL-8 Signaling	3.45	0.0758	3.606	EGFR,GNAI2,GNAI3,GNAO1,GNAS,GNB2,GNG12,ITGAV,MAPK3,PLD3,RALB,RHOB,RHOG,RHOQ,RRAS,RRAS2
Opioid Signaling Pathway	3.45	0.0688	2.183	CAMK2G,CLTA,CLTB,CLTC,GNAI2,GNAI3,GNAO1,GNAS,GNB2,GNG12,MAPK3,PPP3R1,PRKACA,PRKAR1A,PRKAR2B,RALB,RRAS,RRAS2,RYR1
p70S6K Signaling	3.42	0.0909	2.111	EEF2,EGFR,GNAI2,GNAI3,GRB2,MAPK3,PPP2R2A,RALB,RPS6,RRAS,RRAS2,YWHAB
Spliceosomal Cycle	3.36	0.143	-2.646	BCAS2,DDX39B,DHX15,EFTUD2,EIF4A3,MAGOH,U2AF2
Role of NFAT in Cardiac Hypertrophy	3.25	0.0727	2.673	CAMK2G,GNAI2,GNAI3,GNAS,GNB2,GNG12,GRB2,IL6ST,MAPK3,PPP3R1,PRKACA,PRKAR1A,PRKAR2B,RALB,RRAS,RRAS2
Aryl Hydrocarbon Receptor Signaling	3.21	0.0818	-0.707	AIP,ALDH1L2,ALDH2,CDK4,CTSD,GSTM5,GSTZ1,HSP90AA1,HSPB2,MAPK3,MCM7,NFIX,TGM2
Gαs Signaling	3.18	0.0909	1.633	GNAI2,GNAI3,GNAO1,GNAS,GNB2,GNG12,MAPK3,PRKACA,PRKAR1A,PRKAR2B,RYR1
Coronavirus Pathogenesis Pathway	3.15	0.0739	2.673	ADAM9,ATP6V1A,CDK4,KPNB1,MAPK3,NPC1,NPM1,RAB7A,RPS11,RPS24,RPS26,RPS4Y1,RPS6,RPS8,RPS9
Gluconeogenesis I	3.14	0.192	2.236	ALDOA,GPI,PGAM1,PGAM2,PGK1
BMP signaling pathway	3.1	0.103	2.828	GRB2,GREM1,MAPK3,PRKACA,PRKAR1A,PRKAR2B,RALB,RRAS,RRAS2
GM-CSF Signaling	3.1	0.114	1.89	CAMK2G,GRB2,MAPK3,PPP3R1,RALB,RRAS,RRAS2,RUNX1
Glioma Signaling	3.09	0.0887	3	CAMK2G,CDK4,EGFR,GRB2,IDH1,IGF2R,MAPK3,PDGFRB,RALB,RRAS,RRAS2
RhoA Signaling	3.09	0.0887	-0.302	ACTA2,ACTB,ACTG1,ARPC1B,EZR,MPRIP,MSN,MYL1,MYLPF,PKN1,SEPTIN9
Ferroptosis Signaling Pathway	3.03	0.0873	2.111	ACSL4,ALOX5,ARF4,ARF5,G3BP1,MAPK3,RALB,RRAS,RRAS2,SQSTM1,TFRC
Melatonin Signaling	3.02	0.111	2.121	CAMK2G,GNAI2,GNAI3,GNAO1,MAPK3,PRKACA,PRKAR1A,PRKAR2B
Ephrin B Signaling	3.02	0.111	2.449	GNAI2,GNAI3,GNAO1,GNAS,GNB2,GNG12,MAPK3,PXN
CNTF Signaling	2.96	0.123	2.646	GRB2,IL6ST,LIFR,MAPK3,RALB,RRAS,RRAS2
P2Y Purigenic Receptor Signaling Pathway	2.95	0.0853	1.667	GNAI2,GNAI3,GNB2,GNG12,MAPK3,PRKACA,PRKAR1A,PRKAR2B,RALB,RRAS,RRAS2
Superpathway of Cholesterol Biosynthesis	2.92	0.172	2	ACAA2,ACAT2,FDPS,HMGCS1,LSS
PPARα/RXRα Activation	2.9	0.0725	0	AIP,CAND1,CKAP5,FASN,GNAS,GRB2,HSP90AA1,MAPK3,PRKACA,PRKAR1A,PRKAR2B,RALB,RRAS,RRAS2
Oncostatin M Signaling	2.9	0.14	2.449	GRB2,IL6ST,MAPK3,RALB,RRAS,RRAS2
HGF Signaling	2.87	0.0833	3	GRB2,ITGA3,ITGA5,ITGA7,ITGAV,ITGB1,MAPK3,PXN,RALB,RRAS,RRAS2
Melanocyte Development and Pigmentation Signaling	2.86	0.0957	3	GNAS,GRB2,MAPK3,PRKACA,PRKAR1A,PRKAR2B,RALB,RRAS,RRAS2
IL-1 Signaling	2.86	0.0957	2	GNAI2,GNAI3,GNAO1,GNAS,GNB2,GNG12,PRKACA,PRKAR1A,PRKAR2B
G Protein Signaling Mediated by Tubby	2.85	0.136	#NUM!	GNAI2,GNAI3,GNAO1,GNAS,GNB2,GNG12
Superpathway of Geranylgeranyldiphosphate Biosynthesis I (via Mevalonate)	2.85	0.222	#NUM!	ACAA2,ACAT2,FDPS,HMGCS1
CCR3 Signaling in Eosinophils	2.79	0.0815	2.236	GNAI2,GNAI3,GNAO1,GNAS,GNB2,GNG12,MAPK3,MPRIP,RALB,RRAS,RRAS2
Folate Transformations I	2.78	0.333	#NUM!	MTHFD1,MTHFD2,SHMT2
PI3K/AKT Signaling	2.78	0.0704	2.714	GRB2,HSP90AA1,IL6ST,ITGA3,ITGA5,ITGA7,ITGAV,ITGB1,MAPK3,PPP2R2A,RALB,RRAS,RRAS2,YWHAB
Ovarian Cancer Signaling	2.73	0.0759	3	CD44,CDK4,EGFR,FZD7,MAPK3,PRKACA,PRKAR1A,PRKAR2B,PTGS1,RALB,RRAS,RRAS2
Chemokine Signaling	2.72	0.1	2.121	CAMK2G,GNAI2,GNAI3,MAPK3,MPRIP,RALB,RRAS,RRAS2
Rac Signaling	2.71	0.0797	3	ARPC1B,CD44,ITGA3,ITGA5,ITGA7,ITGAV,ITGB1,MAPK3,RALB,RRAS,RRAS2
MSP-RON Signaling In Cancer Cells Pathway	2.71	0.0797	2.111	ACTA2,EGFR,FLNA,GRB2,ITGB1,MAPK3,RALB,RRAS,RRAS2,VIM,YWHAB
Cholecystokinin/Gastrin-mediated Signaling	2.68	0.084	3.162	EGFR,GRB2,MAPK3,PXN,RALB,RHOB,RHOG,RHOQ,RRAS,RRAS2
Insulin Receptor Signaling	2.67	0.0786	0.905	ACLY,GRB2,MAPK3,PPP1R14B,PRKACA,PRKAR1A,PRKAR2B,RALB,RHOQ,RRAS,RRAS2
Apelin Muscle Signaling Pathway	2.65	0.125	#NUM!	GNAI2,GNAI3,GNAO1,GNAS,GNB2,GNG12
Calcium Transport I	2.63	0.3	#NUM!	ANXA5,ATP2B1,ATP2B4
Ketolysis	2.63	0.3	#NUM!	ACAA2,ACAT2,OXCT1
Apoptosis Signaling	2.55	0.0865	-0.333	AIFM1,CAPN2,CAPN6,CDK1,MAPK3,RALB,RRAS,RRAS2,SPTAN1
Apelin Adipocyte Signaling Pathway	2.52	0.093	-0.707	GNAI2,GNAI3,GPX8,GSTZ1,MAPK3,PRKACA,PRKAR1A,PRKAR2B
Autophagy	2.5	0.0657	2.887	ARL8B,GNAI3,GORASP2,LAMP1,LAMP2,MAPK3,PPP2R2A,PPP3R1,PRKACA,PRKAR1A,PRKAR2B,RAB7A,RALB,SQSTM1
Ketogenesis	2.5	0.273	#NUM!	ACAA2,ACAT2,HMGCS1
GDP-glucose Biosynthesis	2.5	0.273	#NUM!	HK1,HK2,PGM2
Endocannabinoid Neuronal Synapse Pathway	2.5	0.0748	1	GNAI2,GNAI3,GNAO1,GNB2,GNG12,MAPK3,NDUFS2,PPP3R1,PRKACA,PRKAR1A,PRKAR2B
Androgen Signaling	2.49	0.071	2.236	GNAI2,GNAI3,GNAO1,GNAS,GNB2,GNG12,HSP90AA1,HSPA4,MAPK3,PRKACA,PRKAR1A,PRKAR2B
Gαq Signaling	2.47	0.0706	2.646	GNAI2,GNAI3,GNAO1,GNAS,GNB2,GNG12,MAPK3,PLD3,PPP3R1,RHOB,RHOG,RHOQ
Glioblastoma Multiforme Signaling	2.45	0.0702	3.317	CDK4,EGFR,FZD7,GRB2,MAPK3,PDGFRB,RALB,RHOB,RHOG,RHOQ,RRAS,RRAS2
Superpathway of Methionine Degradation	2.43	0.135	0.447	AHCYL1,GOT1,MAT2A,PCCB,SUOX
Synaptic Long Term Potentiation	2.43	0.0775	3.162	CAMK2G,MAPK3,PPP1R14B,PPP3R1,PRKACA,PRKAR1A,PRKAR2B,RALB,RRAS,RRAS2
Stearate Biosynthesis I (Animals)	2.43	0.113	0.447	ACOT2,ACSL3,ACSL4,FASN,PPT1,PTGR1
Unfolded protein response	2.4	0.0889	1	CD82,DNAJA2,DNAJA3,DNAJB4,DNAJC11,DNAJC3,HSPA2,HSPA4
Glucose and Glucose-1-phosphate Degradation	2.39	0.25	#NUM!	HK1,HK2,PGM2
Glycogen Degradation II	2.39	0.25	#NUM!	PGM2,PYGB,PYGM
Insulin Secretion Signaling Pathway	2.37	0.0597	1.5	CAMK2G,EIF4A1,EIF4A2,EIF4A3,EIF4G1,GNAS,MAPK3,NAPA,PC,PRKACA,PRKAR1A,PRKAR2B,RYR1,SEC61A1,SLC2A1,VAMP3
Relaxin Signaling	2.37	0.0719	2.236	GNAI2,GNAI3,GNAO1,GNAS,GNB2,GNG12,MAPK3,PRKACA,PRKAR1A,PRKAR2B,SMARCC2
tRNA Charging	2.33	0.128	2.236	DARS1,RARS1,SARS1,TARS1,WARS1
FAT10 Signaling Pathway	2.31	0.107	#NUM!	PSMB2,PSMB5,PSMD11,PSMD12,PSME3,SQSTM1
UDP-N-acetyl-D-galactosamine Biosynthesis II	2.28	0.231	#NUM!	GPI,HK1,HK2
Macropinocytosis Signaling	2.24	0.0921	2.236	ANKFY1,ITGA5,ITGB1,RAB5A,RALB,RRAS,RRAS2
Role of Tissue Factor in Cancer	2.24	0.0776	#NUM!	CCN1,EGFR,ITGA3,ITGAV,ITGB1,MAPK3,RALB,RRAS,RRAS2
Mechanisms of Viral Exit from Host Cells	2.24	0.122	#NUM!	ACTA2,ACTB,ACTG1,CHMP4B,PDCD6IP
Antiproliferative Role of Somatostatin Receptor 2	2.21	0.0909	2	GNB2,GNG12,MAPK3,RALB,RRAS,RRAS2,SMARCC2
Inhibition of ARE-Mediated mRNA Degradation Pathway	2.2	0.0683	1.134	MAPK3,PPP2R2A,PRKACA,PRKAR1A,PRKAR2B,PSMB2,PSMB5,PSMD11,PSMD12,PSME3,YWHAB
Iron homeostasis signaling pathway	2.2	0.0719	#NUM!	ACO2,ATP6V1A,ATP6V1B2,ATP6V1C1,ATP6V1G1,EGFR,LRP1,MAPK3,PDGFRB,TFRC
Apelin Endothelial Signaling Pathway	2.2	0.0719	2.828	GNAI2,GNAI3,GNAO1,GNAS,GNB2,GNG12,MAPK3,RALB,RRAS,RRAS2
Glycogen Degradation III	2.19	0.214	#NUM!	PGM2,PYGB,PYGM
Mevalonate Pathway I	2.19	0.214	#NUM!	ACAA2,ACAT2,HMGCS1
Phenylalanine Degradation IV (Mammalian, via Side Chain)	2.19	0.214	#NUM!	ALDH2,GOT1,MAOA
NF-κB Activation by Viruses	2.18	0.0897	2.646	ITGA3,ITGAV,ITGB1,MAPK3,RALB,RRAS,RRAS2
IL-2 Signaling	2.13	0.0984	2.236	CSNK2B,GRB2,MAPK3,RALB,RRAS,RRAS2
Tetrahydrofolate Salvage from 5,10-methenyltetrahydrofolate	2.12	0.4	#NUM!	MTHFD1,MTHFD2
Folate Polyglutamylation	2.12	0.4	#NUM!	MTHFD1,SHMT2
Semaphorin Signaling in Neurons	2.09	0.0968	#NUM!	DPYSL3,ITGB1,MAPK3,RHOB,RHOG,RHOQ
Endothelin-1 Signaling	2.07	0.0628	3.317	ECE1,GNAI2,GNAI3,GNAO1,GNAS,GRB2,MAPK3,PLD3,PTGS1,RALB,RRAS,RRAS2
Sonic Hedgehog Signaling	2.06	0.138	#NUM!	CDK1,PRKACA,PRKAR1A,PRKAR2B
Mouse Embryonic Stem Cell Pluripotency	2.02	0.0769	2.828	FZD7,GRB2,IL6ST,LIFR,MAPK3,RALB,RRAS,RRAS2
Reelin Signaling in Neurons	2.01	0.0714	3	APP,ARPC1B,CAMK2G,CDH2,ITGA3,ITGA5,ITGB1,MAP1B,MAPK3
GP6 Signaling Pathway	1.99	0.0709	1.667	COL12A1,COL18A1,COL5A1,COL5A2,GRB2,LAMA5,LAMB2,LAMC1,RHOG
HER-2 Signaling in Breast Cancer	1.99	0.0612	1.732	ARF4,ARF5,CDK4,EGFR,GRB2,ITGB1,KPNB1,MAPK3,RALB,RPS6,RRAS,RRAS2
IL-6 Signaling	1.97	0.0703	1.667	A2M,CSNK2B,GRB2,HSPB2,IL6ST,MAPK3,RALB,RRAS,RRAS2
Cardiac β-adrenergic Signaling	1.96	0.0632	1.633	GNAI2,GNAI3,GNAO1,GNAS,GNB2,GNG12,PPP1R14B,PPP2R2A,PRKACA,PRKAR1A,PRKAR2B
PDGF Signaling	1.96	0.0814	2.646	CSNK2B,GRB2,MAPK3,PDGFRB,RALB,RRAS,RRAS2
Telomerase Signaling	1.95	0.0748	2.121	EGFR,GRB2,HSP90AA1,MAPK3,PPP2R2A,RALB,RRAS,RRAS2
Selenocysteine Biosynthesis II (Archaea and Eukaryotes)	1.95	0.333	#NUM!	SARS1,SEPHS1
Rapoport-Luebering Glycolytic Shunt	1.95	0.333	#NUM!	PGAM1,PGAM2
PPAR Signaling	1.95	0.0748	-2.121	AIP,GRB2,HSP90AA1,MAPK3,PDGFRB,RALB,RRAS,RRAS2
Cardiac Hypertrophy Signaling (Enhanced)	1.95	0.0465	3.273	CAMK2G,FZD7,GNAI2,GNAI3,GNAS,GNB2,GNG12,HSPB2,IL6ST,ITGA3,ITGA5,ITGA7,ITGAV,ITGB1,MAPK3,PKN1,PPP3R1,PRKACA,PRKAR1A,PRKAR2B,RALB,RPS6,RRAS,RRAS2,RYR1
Natural Killer Cell Signaling	1.94	0.0603	2.309	B2M,COL18A1,GRB2,HLA-A,HSPA2,HSPA4,ITGB1,MAPK3,PXN,RALB,RRAS,RRAS2
Protein Ubiquitination Pathway	1.91	0.0545	#NUM!	B2M,DNAJB4,DNAJC11,DNAJC3,HLA-A,HSP90AA1,HSPA2,HSPA4,HSPA4L,HSPB2,PSMB2,PSMB5,PSMD11,PSMD12,STUB1
Melanoma Signaling	1.88	0.1	2.236	CDK4,MAPK3,RALB,RRAS,RRAS2
UVC-Induced MAPK Signaling	1.84	0.098	2.236	EGFR,MAPK3,RALB,RRAS,RRAS2
Role of MAPK Signaling in Promoting the Pathogenesis of Influenza	1.84	0.0714	2.828	ATP6V1A,ATP6V1B2,ATP6V1C1,ATP6V1G1,MAPK3,RALB,RRAS,RRAS2
Acute Myeloid Leukemia Signaling	1.83	0.0769	2.236	GRB2,IDH1,MAPK3,RALB,RRAS,RRAS2,RUNX1
Crosstalk between Dendritic Cells and Natural Killer Cells	1.83	0.0769	#NUM!	ACTA2,ACTB,ACTG1,CAMK2G,FSCN1,HLA-A,TLN2
STAT3 Pathway	1.83	0.0667	2.121	EGFR,IGF2R,IL6ST,MAPK3,NDUFA13,PDGFRB,RALB,RRAS,RRAS2
Trehalose Degradation II (Trehalase)	1.82	0.286	#NUM!	HK1,HK2
Glycogen Biosynthesis II (from UDP-D-Glucose)	1.82	0.286	#NUM!	GYG1,UGP2
ERK5 Signaling	1.79	0.0833	2.449	EGFR,IL6ST,RALB,RRAS,RRAS2,YWHAB
Netrin Signaling	1.79	0.0833	1.633	ABLIM1,PPP3R1,PRKACA,PRKAR1A,PRKAR2B,RYR1
GPCR-Mediated Integration of Enteroendocrine Signaling Exemplified by an L Cell	1.76	0.0822	0.816	GNAI2,GNAI3,GNAS,PRKACA,PRKAR1A,PRKAR2B
Bladder Cancer Signaling	1.76	0.069	2	CDK4,EGFR,MAPK3,MMP14,RALB,RRAS,RRAS2,THBS1
Non-Small Cell Lung Cancer Signaling	1.76	0.0745	2.449	CDK4,EGFR,GRB2,MAPK3,RALB,RRAS,RRAS2
GADD45 Signaling	1.74	0.15	#NUM!	CDK1,CDK4,PCNA
Neuroprotective Role of THOP1 in Alzheimer's Disease	1.72	0.0678	-0.816	APP,ECE1,HLA-A,PREP,PRKACA,PRKAR1A,PRKAR2B,PRSS23
Histidine Degradation III	1.7	0.25	#NUM!	MTHFD1,MTHFD2
Renin-Angiotensin Signaling	1.68	0.0667	2.828	GRB2,MAPK3,PRKACA,PRKAR1A,PRKAR2B,RALB,RRAS,RRAS2
Role of NANOG in Mammalian Embryonic Stem Cell Pluripotency	1.68	0.0667	2.646	FZD7,GRB2,IL6ST,LIFR,MAPK3,RALB,RRAS,RRAS2
Cell Cycle Control of Chromosomal Replication	1.68	0.0893	-1.342	CDK1,CDK4,MCM5,MCM7,PCNA
Xenobiotic Metabolism PXR Signaling Pathway	1.67	0.0573	0.302	ALDH1L2,ALDH2,CAMK2G,GSTM5,GSTZ1,HSP90AA1,MAOA,PPP1R14B,PRKACA,PRKAR1A,PRKAR2B
Dopamine Receptor Signaling	1.66	0.0779	#NUM!	MAOA,PPP1R14B,PPP2R2A,PRKACA,PRKAR1A,PRKAR2B
Synaptic Long Term Depression	1.64	0.0567	1.897	GNAI2,GNAI3,GNAO1,GNAS,MAPK3,PPP2R2A,RALB,RRAS,RRAS2,RYR1,SMARCC2
Inhibition of Matrix Metalloproteases	1.62	0.103	#NUM!	A2M,LRP1,MMP14,TIMP2
Antigen Presentation Pathway	1.62	0.103	#NUM!	B2M,HLA-A,PSMB5,TAPBP
IL-3 Signaling	1.61	0.0759	2.449	GRB2,MAPK3,PPP3R1,RALB,RRAS,RRAS2
Renal Cell Carcinoma Signaling	1.59	0.075	2.236	GRB2,MAPK3,RALB,RRAS,RRAS2,SLC2A1
Corticotropin Releasing Hormone Signaling	1.58	0.0604	2.828	GNAI2,GNAI3,GNAO1,GNAS,MAPK3,PRKACA,PRKAR1A,PRKAR2B,SMARCC2
Endometrial Cancer Signaling	1.56	0.0833	2.236	GRB2,MAPK3,RALB,RRAS,RRAS2
14-3-3-mediated Signaling	1.55	0.063	2.646	GRB2,MAPK3,PDCD6IP,RALB,RRAS,RRAS2,VIM,YWHAB
Acetyl-CoA Biosynthesis III (from Citrate)	1.55	1	#NUM!	ACLY
Sorbitol Degradation I	1.55	1	#NUM!	SORD
Lanosterol Biosynthesis	1.55	1	#NUM!	LSS
Sulfite Oxidation IV	1.55	1	#NUM!	SUOX
TCA Cycle II (Eukaryotic)	1.53	0.125	#NUM!	ACO2,SDHA,SDHB
Vitamin-C Transport	1.53	0.125	#NUM!	SLC2A1,STOM,TXN
Polyamine Regulation in Colon Cancer	1.51	0.0806	#NUM!	PSMB2,PSMB5,PSMD11,PSMD12,PSME3
Tumor Microenvironment Pathway	1.5	0.0559	2.53	CD44,HLA-A,ITGA5,MAPK3,MMP14,RALB,RRAS,RRAS2,SLC16A1,SLC2A1
Thrombopoietin Signaling	1.48	0.0794	2.236	GRB2,MAPK3,RALB,RRAS,RRAS2
Gα12/13 Signaling	1.45	0.0602	0.707	CDH2,MAPK3,MYL1,MYLPF,PXN,RALB,RRAS,RRAS2
Xenobiotic Metabolism Signaling	1.44	0.0484	#NUM!	AIP,ALDH1L2,ALDH2,CAMK2G,FMO1,GSTM5,GSTZ1,HSP90AA1,MAOA,MAPK3,PPP2R2A,RALB,RRAS,RRAS2
ErbB2-ErbB3 Signaling	1.43	0.0769	2.236	GRB2,MAPK3,RALB,RRAS,RRAS2
Xenobiotic Metabolism AHR Signaling Pathway	1.43	0.069	0	AIP,ALDH1L2,ALDH2,GSTM5,GSTZ1,HSP90AA1
Purine Nucleotides De Novo Biosynthesis II	1.43	0.182	#NUM!	GMPS,PFAS
eNOS Signaling	1.43	0.0566	0.707	DNM2,GNAS,HSP90AA1,HSPA2,HSPA4,PRKACA,PRKAR1A,PRKAR2B,STUB1
Coronavirus Replication Pathway	1.42	0.0889	1	ARCN1,BAG3,COPZ1,IFITM3
Pyridoxal 5'-phosphate Salvage Pathway	1.41	0.0758	0.447	CDK1,CDK4,MAPK3,PKN1,PRPF4B
Role of PKR in Interferon Induction and Antiviral Response	1.4	0.0588	0	DNAJC3,HSP90AA1,HSPA2,HSPA4,MAPK3,METAP2,NPM1,PDGFRB
Ceramide Signaling	1.37	0.0667	1.633	CTSD,MAPK3,PPP2R2A,RALB,RRAS,RRAS2
ErbB4 Signaling	1.36	0.0735	2.236	GRB2,MAPK3,RALB,RRAS,RRAS2
nNOS Signaling in Neurons	1.36	0.0851	#NUM!	CAPN2,CAPN6,PFKM,PPP3R1
Cleavage and Polyadenylation of Pre-mRNA	1.36	0.167	#NUM!	CPSF6,NUDT21
Aldosterone Signaling in Epithelial Cells	1.35	0.0549	#NUM!	DNAJB4,DNAJC11,DNAJC3,HSP90AA1,HSPA2,HSPA4,HSPA4L,HSPB2,MAPK3
Role of JAK1 and JAK3 in γc Cytokine Signaling	1.34	0.0725	#NUM!	GRB2,MAPK3,RALB,RRAS,RRAS2
SPINK1 General Cancer Pathway	1.34	0.0725	2.236	EGFR,MAPK3,RALB,RRAS,RRAS2
GPCR-Mediated Nutrient Sensing in Enteroendocrine Cells	1.33	0.0603	1.134	GNAI2,GNAI3,GNAS,GNG12,PRKACA,PRKAR1A,PRKAR2B
Hereditary Breast Cancer Signaling	1.31	0.0563	#NUM!	ACTB,CDK1,CDK4,NPM1,RALB,RRAS,RRAS2,SMARCC2
Sphingosine-1-phosphate Signaling	1.29	0.0593	2.646	GNAI2,GNAI3,MAPK3,PDGFRB,RHOB,RHOG,RHOQ
ErbB Signaling	1.29	0.0638	2.449	EGFR,GRB2,MAPK3,RALB,RRAS,RRAS2
Acyl-CoA Hydrolysis	1.29	0.154	#NUM!	ACOT2,PPT1
Endocannabinoid Cancer Inhibition Pathway	1.29	0.0559	0	GNAI2,GNAI3,GNAO1,MAPK3,PRKACA,PRKAR1A,PRKAR2B,VIM
Regulation of the Epithelial-Mesenchymal Transition Pathway	1.29	0.0513	#NUM!	CDH2,EGFR,FZD7,GRB2,LOX,MAPK3,PDGFRB,RALB,RRAS,RRAS2
G-Protein Coupled Receptor Signaling	1.29	0.0471	#NUM!	CAMK2G,GNAI2,GNAI3,GNAO1,GNAS,GRB2,MAPK3,PRKACA,PRKAR1A,PRKAR2B,RALB,RRAS,RRAS2
Palmitate Biosynthesis I (Animals)	1.25	0.5	#NUM!	FASN
L-cysteine Degradation III	1.25	0.5	#NUM!	GOT1
Fatty Acid Biosynthesis Initiation II	1.25	0.5	#NUM!	FASN
Glycine Degradation (Creatine Biosynthesis)	1.25	0.5	#NUM!	GATM
Formaldehyde Oxidation II (Glutathione-dependent)	1.25	0.5	#NUM!	ADH5
Glycine Biosynthesis I	1.25	0.5	#NUM!	SHMT2
Adrenomedullin signaling pathway	1.24	0.0503	3	GNAS,GRB2,MAPK3,PRKACA,PRKAR1A,PRKAR2B,RALB,RRAS,RRAS2,SMARCC2
Fatty Acid Activation	1.24	0.143	#NUM!	ACSL3,ACSL4
Leukotriene Biosynthesis	1.24	0.143	#NUM!	ALOX5,LTA4H
Colanic Acid Building Blocks Biosynthesis	1.24	0.143	#NUM!	GPI,UGP2
Leptin Signaling in Obesity	1.23	0.0676	#NUM!	GRB2,MAPK3,PRKACA,PRKAR1A,PRKAR2B
Sperm Motility	1.23	0.0472	2	EGFR,EPHA2,GNAI2,GNAI3,GNAO1,GNAS,GNB2,GNG12,PDGFRB,PRKACA,PRKAR1A,PRKAR2B
Salvage Pathways of Pyrimidine Ribonucleotides	1.22	0.0612	0	CDK1,CDK4,CMPK1,MAPK3,PKN1,PRPF4B
Phagosome Formation	1.21	0.0537	#NUM!	ITGA3,ITGA5,ITGA7,ITGAV,ITGB1,RHOB,RHOG,RHOQ
GDNF Family Ligand-Receptor Interactions	1.19	0.0658	2.236	GRB2,MAPK3,RALB,RRAS,RRAS2
Neurotrophin/TRK Signaling	1.19	0.0658	2.236	GRB2,MAPK3,RALB,RRAS,RRAS2
Glutathione-mediated Detoxification	1.18	0.0909	#NUM!	ANPEP,GSTM5,GSTZ1
EGF Signaling	1.15	0.0727	2	CSNK2B,EGFR,GRB2,MAPK3
Osteoarthritis Pathway	1.15	0.047	1.134	ANXA2,ANXA5,FZD7,GREM1,ITGA3,ITGA5,ITGA7,ITGAV,ITGB1,LRP1,MYBBP1A
Fatty Acid β-oxidation I	1.15	0.0882	#NUM!	ACAA2,ACSL3,ACSL4
Sumoylation Pathway	1.14	0.0583	-1.342	PCNA,RHOB,RHOG,RHOQ,SAE1,STUB1
Dopamine-DARPP32 Feedback in cAMP Signaling	1.14	0.0497	1.667	GNAI2,GNAI3,GNAS,PPP1R14B,PPP2R2A,PPP3R1,PRKACA,PRKAR1A,PRKAR2B
Estrogen-Dependent Breast Cancer Signaling	1.13	0.0633	2.236	EGFR,MAPK3,RALB,RRAS,RRAS2
Noradrenaline and Adrenaline Degradation	1.12	0.0857	#NUM!	ADH5,ALDH2,MAOA
FLT3 Signaling in Hematopoietic Progenitor Cells	1.12	0.0625	2.236	GRB2,MAPK3,RALB,RRAS,RRAS2
Necroptosis Signaling Pathway	1.11	0.051	0	CAMK2G,CAPN2,CAPN6,PPP3R1,TIMM9,TOMM40,VDAC1,VDAC3
GABA Receptor Signaling	1.1	0.0534	#NUM!	GNAI2,GNAI3,GNAO1,GNAS,GNB2,GNG12,UBQLN1
Cancer Drug Resistance By Drug Efflux	1.09	0.069	#NUM!	MAPK3,RALB,RRAS,RRAS2
RAN Signaling	1.08	0.118	#NUM!	KPNA2,KPNB1
Glutaryl-CoA Degradation	1.08	0.118	#NUM!	ACAA2,ACAT2
Isoleucine Degradation I	1.08	0.118	#NUM!	ACAA2,ACAT2
Diphthamide Biosynthesis	1.08	0.333	#NUM!	EEF2
Methylglyoxal Degradation I	1.08	0.333	#NUM!	GLO1
5-aminoimidazole Ribonucleotide Biosynthesis I	1.08	0.333	#NUM!	PFAS
Thyroid Hormone Biosynthesis	1.08	0.333	#NUM!	CTSD
Glutamate Degradation II	1.08	0.333	#NUM!	GOT1
S-adenosyl-L-methionine Biosynthesis	1.08	0.333	#NUM!	MAT2A
Aspartate Biosynthesis	1.08	0.333	#NUM!	GOT1
JAK/Stat Signaling	1.08	0.061	2.236	GRB2,MAPK3,RALB,RRAS,RRAS2
Chronic Myeloid Leukemia Signaling	1.08	0.0561	#NUM!	CDK4,GRB2,MAPK3,RALB,RRAS,RRAS2
Xenobiotic Metabolism CAR Signaling Pathway	1.05	0.0476	-0.333	ALDH1L2,ALDH2,EGFR,FMO1,GSTM5,GSTZ1,HSP90AA1,MAPK3,PPP2R2A
VEGF Family Ligand-Receptor Interactions	1.05	0.0595	2.236	GRB2,MAPK3,RALB,RRAS,RRAS2
γ-linolenate Biosynthesis II (Animals)	1.04	0.111	#NUM!	ACSL3,ACSL4
Mitochondrial L-carnitine Shuttle Pathway	1.04	0.111	#NUM!	ACSL3,ACSL4
Regulation Of The Epithelial Mesenchymal Transition By Growth Factors Pathway	1.02	0.0469	3	CDH2,EGFR,GRB2,MAPK3,PDGFRB,RALB,RRAS,RRAS2,VIM
Prolactin Signaling	1.01	0.0581	2.236	GRB2,MAPK3,RALB,RRAS,RRAS2
Prostate Cancer Signaling	1.01	0.0536	#NUM!	GRB2,HSP90AA1,MAPK3,RALB,RRAS,RRAS2
Granzyme A Signaling	1	0.105	#NUM!	HMGB2,SET
Human Embryonic Stem Cell Pluripotency	1	0.0482	#NUM!	FZD7,GNAI2,GNAI3,GNAO1,GNAS,GNB2,GNG12,PDGFRB
RAR Activation	0.975	0.0459	#NUM!	ACTB,AKR1B1,CRABP2,CSNK2B,PRKACA,PRKAR1A,PRKAR2B,RPL7A,SMARCC2
Amyotrophic Lateral Sclerosis Signaling	0.967	0.0522	2.236	CAPN2,CAPN6,PRPH,RAB5A,RAB5B,RAB5C
Pentose Phosphate Pathway (Oxidative Branch)	0.963	0.25	#NUM!	PGD
Phenylethylamine Degradation I	0.963	0.25	#NUM!	ALDH2
Methylmalonyl Pathway	0.963	0.25	#NUM!	PCCB
Glutathione Redox Reactions II	0.963	0.25	#NUM!	TXNDC12
Methylglyoxal Degradation III	0.963	0.1	#NUM!	AKR1B1,PTGR1
Melatonin Degradation II	0.963	0.25	#NUM!	MAOA
L-cysteine Degradation I	0.963	0.25	#NUM!	GOT1
PXR/RXR Activation	0.951	0.0615	#NUM!	PCK2,PRKACA,PRKAR1A,PRKAR2B
cAMP-mediated signaling	0.932	0.0437	1.897	CAMK2G,GNAI2,GNAI3,GNAO1,GNAS,MAPK3,PPP3R1,PRKACA,PRKAR1A,PRKAR2B
Putrescine Degradation III	0.928	0.0952	#NUM!	ALDH2,MAOA
NGF Signaling	0.924	0.0508	2.449	GRB2,MAPK3,RALB,RHOG,RRAS,RRAS2
IL-4 Signaling	0.921	0.0543	#NUM!	GRB2,HLA-A,RALB,RRAS,RRAS2
Methionine Degradation I (to Homocysteine)	0.893	0.0909	#NUM!	AHCYL1,MAT2A
Creatine-phosphate Biosynthesis	0.873	0.2	#NUM!	CKB
Eumelanin Biosynthesis	0.873	0.2	#NUM!	DDT
2-oxobutanoate Degradation I	0.873	0.2	#NUM!	PCCB
Trans, trans-farnesyl Diphosphate Biosynthesis	0.873	0.2	#NUM!	FDPS
Citrulline-Nitric Oxide Cycle	0.873	0.2	#NUM!	ASL
dTMP De Novo Biosynthesis	0.873	0.2	#NUM!	SHMT2
Tyrosine Degradation I	0.873	0.2	#NUM!	GSTZ1
Death Receptor Signaling	0.863	0.0521	-0.447	ACTA2,ACTB,ACTG1,HSPB2,SPTAN1
TGF-β Signaling	0.863	0.0521	2.236	GRB2,MAPK3,RALB,RRAS,RRAS2
Senescence Pathway	0.857	0.0404	1.732	ASXL3,CAPN2,CAPN6,CDK1,CDK4,MAPK3,PPP2R2A,PPP3R1,RALB,RRAS,RRAS2,SQSTM1
Apelin Pancreas Signaling Pathway	0.851	0.0652	#NUM!	PRKACA,PRKAR1A,PRKAR2B
UVA-Induced MAPK Signaling	0.839	0.051	2.236	EGFR,MAPK3,RALB,RRAS,RRAS2
Tumoricidal Function of Hepatic Natural Killer Cells	0.833	0.0833	#NUM!	AIFM1,M6PR
Tryptophan Degradation III (Eukaryotic)	0.833	0.0833	#NUM!	ACAA2,ACAT2
Cysteine Biosynthesis III (mammalia)	0.833	0.0833	#NUM!	AHCYL1,MAT2A
Apelin Cardiomyocyte Signaling Pathway	0.824	0.0505	0.447	GNAI2,GNAI3,MAPK3,MYL1,MYLPF
nNOS Signaling in Skeletal Muscle Cells	0.812	0.0625	#NUM!	DAG1,RYR1,SNTB2
Acute Phase Response Signaling	0.807	0.0432	2.646	A2M,CRABP2,GRB2,IL6ST,MAPK3,RALB,RRAS,RRAS2
Role of JAK family kinases in IL-6-type Cytokine Signaling	0.804	0.08	#NUM!	IL6ST,MAPK3
Glutathione Redox Reactions I	0.804	0.08	#NUM!	GPX8,GSTZ1
Tryptophan Degradation X (Mammalian, via Tryptamine)	0.804	0.08	#NUM!	ALDH2,MAOA
Arginine Biosynthesis IV	0.801	0.167	#NUM!	ASL
Pyruvate Fermentation to Lactate	0.801	0.167	#NUM!	LDHA
Urea Cycle	0.801	0.167	#NUM!	ASL
Lactose Degradation III	0.801	0.167	#NUM!	PSAP
GDP-mannose Biosynthesis	0.801	0.167	#NUM!	GPI
Neuropathic Pain Signaling In Dorsal Horn Neurons	0.799	0.0495	2.236	CAMK2G,MAPK3,PRKACA,PRKAR1A,PRKAR2B
IL-17A Signaling in Gastric Cells	0.777	0.0769	#NUM!	EGFR,MAPK3
Estrogen-mediated S-phase Entry	0.777	0.0769	#NUM!	CDK1,CDK4
Apelin Liver Signaling Pathway	0.777	0.0769	#NUM!	COL18A1,PDGFRB
Myc Mediated Apoptosis Signaling	0.775	0.06	#NUM!	PRKACA,PRKAR1A,PRKAR2B
NER (Nucleotide Excision Repair, Enhanced Pathway)	0.775	0.0485	-1	COPS3,CUL4A,PCNA,RAD23B,TCEA1
TREM1 Signaling	0.759	0.0519	2	GRB2,ITGA5,ITGB1,MAPK3
IL-15 Signaling	0.759	0.0519	2	MAPK3,RALB,RRAS,RRAS2
Angiopoietin Signaling	0.759	0.0519	2	GRB2,RALB,RRAS,RRAS2
Superpathway of Serine and Glycine Biosynthesis I	0.74	0.143	#NUM!	SHMT2
Thioredoxin Pathway	0.74	0.143	#NUM!	TXN
Aspartate Degradation II	0.74	0.143	#NUM!	GOT1
Thyroid Cancer Signaling	0.733	0.0506	2	MAPK3,RALB,RRAS,RRAS2
White Adipose Tissue Browning Pathway	0.724	0.0441	2.236	GNAS,LDHA,PRKACA,PRKAR1A,PRKAR2B,SLC16A1
HMGB1 Signaling	0.708	0.0419	2.646	MAPK3,RALB,RHOB,RHOG,RHOQ,RRAS,RRAS2
Role of MAPK Signaling in the Pathogenesis of Influenza	0.706	0.0494	#NUM!	MAPK3,RALB,RRAS,RRAS2
Phototransduction Pathway	0.706	0.0556	#NUM!	PRKACA,PRKAR1A,PRKAR2B
Purine Ribonucleosides Degradation to Ribose-1-phosphate	0.688	0.125	#NUM!	PGM2
Dopamine Degradation	0.682	0.0667	#NUM!	ALDH2,MAOA
TR/RXR Activation	0.668	0.0476	#NUM!	FASN,LDLR,PFKP,SLC2A1
PEDF Signaling	0.668	0.0476	2	MAPK3,RALB,RRAS,RRAS2
Role of CHK Proteins in Cell Cycle Checkpoint Control	0.66	0.0526	#NUM!	CDK1,PCNA,PPP2R2A
PI3K Signaling in B Lymphocytes	0.658	0.042	2.449	CAMK2G,MAPK3,PPP3R1,RALB,RRAS,RRAS2
Wnt/β-catenin Signaling	0.658	0.0405	1.633	CD44,CDH2,CSNK2B,FZD7,GNAO1,LRP1,PPP2R2A
Xenobiotic Metabolism General Signaling Pathway	0.658	0.042	1.633	GSTM5,GSTZ1,MAPK3,RALB,RRAS,RRAS2
FcγRIIB Signaling in B Lymphocytes	0.656	0.0471	2	GRB2,RALB,RRAS,RRAS2
LPS-stimulated MAPK Signaling	0.656	0.0471	2	MAPK3,RALB,RRAS,RRAS2
HIPPO signaling	0.656	0.0471	#NUM!	CD44,PPP1R14B,PPP2R2A,YWHAB
MSP-RON Signaling Pathway	0.646	0.0517	#NUM!	ACTA2,ACTB,ACTG1
Phospholipase C Signaling	0.642	0.0337	2	GNAS,GNB2,GNG12,GRB2,ITGA3,ITGA5,ITGA7,ITGAV,ITGB1,MAPK3,MPRIP,MYL1,MYLPF,PLD3,PPP3R1,RALB,RHOB,RHOG,RHOQ,RRAS,RRAS2,TGM2
Sucrose Degradation V (Mammalian)	0.642	0.111	#NUM!	ALDOA
Ethanol Degradation II	0.64	0.0625	#NUM!	ADH5,ALDH2
Fc Epsilon RI Signaling	0.623	0.0427	2.236	GRB2,MAPK3,RALB,RRAS,RRAS2
MSP-RON Signaling In Macrophages Pathway	0.623	0.0427	2.236	GRB2,MAPK3,RALB,RRAS,RRAS2
SPINK1 Pancreatic Cancer Pathway	0.618	0.05	#NUM!	CPD,CPQ,CTSA
Nitric Oxide Signaling in the Cardiovascular System	0.606	0.042	2.236	HSP90AA1,MAPK3,PRKACA,PRKAR1A,PRKAR2B
Inhibition of Angiogenesis by TSP1	0.602	0.0588	#NUM!	CD47,THBS1
Prostanoid Biosynthesis	0.602	0.1	#NUM!	PTGS1
Pentose Phosphate Pathway	0.602	0.1	#NUM!	PGD
Pyrimidine Ribonucleotides Interconversion	0.602	0.0588	#NUM!	CMPK1,DDX3X
Glycine Betaine Degradation	0.602	0.1	#NUM!	SHMT2
DNA Methylation and Transcriptional Repression Signaling	0.583	0.0571	#NUM!	CHD4,MTA1
Pyrimidine Ribonucleotides De Novo Biosynthesis	0.567	0.0556	#NUM!	CMPK1,DDX3X
γ-glutamyl Cycle	0.567	0.0909	#NUM!	ANPEP
Cell Cycle Regulation by BTG Family Proteins	0.55	0.0541	#NUM!	CDK4,PPP2R2A
LPS/IL-1 Mediated Inhibition of RXR Function	0.544	0.0357	#NUM!	ACSL3,ACSL4,ALDH1L2,ALDH2,FMO1,GSTM5,GSTZ1,HMGCS1,MAOA
Pancreatic Adenocarcinoma Signaling	0.544	0.0397	1.342	CDK4,EGFR,GRB2,MAPK3,PLD3
Mitotic Roles of Polo-Like Kinase	0.542	0.0455	#NUM!	CDK1,HSP90AA1,PPP2R2A
Role of PI3K/AKT Signaling in the Pathogenesis of Influenza	0.542	0.0455	#NUM!	GNAI2,GNAI3,MAPK3
3-phosphoinositide Degradation	0.539	0.037	0.447	ATP1A1,PIP4P1,PPP1R14B,PPP2R2A,PPP3R1,SACM1L,SET
Granulocyte Adhesion and Diapedesis	0.539	0.037	#NUM!	EZR,GLG1,GNAI2,GNAI3,ITGB1,MMP14,MSN
BER pathway	0.535	0.0833	#NUM!	PCNA
ATM Signaling	0.53	0.0412	#NUM!	CBX1,CBX3,CDK1,PPP2R2A
Eicosanoid Signaling	0.53	0.0448	#NUM!	ALOX5,LTA4H,PTGS1
Production of Nitric Oxide and Reactive Oxygen Species in Macrophages	0.526	0.0366	1.89	MAPK3,PCYOX1,PPP1R14B,PPP2R2A,RHOB,RHOG,RHOQ
Serotonin Degradation	0.519	0.0441	#NUM!	ADH5,ALDH2,MAOA
D-myo-inositol-5-phosphate Metabolism	0.513	0.0363	0.447	ATP1A1,PIP4P1,PPP1R14B,PPP2R2A,PPP3R1,SACM1L,SET
B Cell Receptor Signaling	0.507	0.0361	2.646	CAMK2G,GRB2,MAPK3,PPP3R1,RALB,RRAS,RRAS2
Cholesterol Biosynthesis I	0.506	0.0769	#NUM!	LSS
Cholesterol Biosynthesis II (via 24,25-dihydrolanosterol)	0.506	0.0769	#NUM!	LSS
Cholesterol Biosynthesis III (via Desmosterol)	0.506	0.0769	#NUM!	LSS
Tec Kinase Signaling	0.503	0.0324	0.905	ACTA2,ACTB,ACTG1,GNAI2,GNAI3,GNAO1,GNAS,GNB2,GNG12,GTF2I,ITGA3,ITGA5,ITGA7,ITGAV,ITGB1,RHOB,RHOG,RHOQ
CREB Signaling in Neurons	0.46	0.0316	3	CAMK2G,EGFR,FZD7,GNAI2,GNAI3,GNAO1,GNAS,GNB2,GNG12,GRB2,IGF2R,MAPK3,PDGFRB,PRKACA,PRKAR1A,PRKAR2B,RALB,RRAS,RRAS2
Superpathway of Citrulline Metabolism	0.456	0.0667	#NUM!	ASL
Choline Biosynthesis III	0.456	0.0667	#NUM!	PLD3
Granzyme B Signaling	0.433	0.0625	#NUM!	NUMA1
Mismatch Repair in Eukaryotes	0.433	0.0625	#NUM!	PCNA
Chondroitin Sulfate Degradation (Metazoa)	0.433	0.0625	#NUM!	GM2A
IL-7 Signaling Pathway	0.42	0.0385	#NUM!	GRB2,MAPK3,SLC2A1
Dermatan Sulfate Degradation (Metazoa)	0.413	0.0588	#NUM!	GM2A
D-myo-inositol (1,4,5,6)-Tetrakisphosphate Biosynthesis	0.413	0.0339	0	ATP1A1,PPP1R14B,PPP2R2A,PPP3R1,SACM1L,SET
D-myo-inositol (3,4,5,6)-tetrakisphosphate Biosynthesis	0.413	0.0339	0	ATP1A1,PPP1R14B,PPP2R2A,PPP3R1,SACM1L,SET
Histamine Degradation	0.413	0.0588	#NUM!	ALDH2
Antioxidant Action of Vitamin C	0.407	0.0357	#NUM!	MAPK3,PLD3,SLC2A1,TXN
Cell Cycle: G2/M DNA Damage Checkpoint Regulation	0.381	0.04	#NUM!	CDK1,YWHAB
DNA damage-induced 14-3-3σ Signaling	0.376	0.0526	#NUM!	CDK1
Cyclins and Cell Cycle Regulation	0.371	0.0357	#NUM!	CDK1,CDK4,PPP2R2A
UVB-Induced MAPK Signaling	0.362	0.0385	#NUM!	EGFR,MAPK3
Fatty Acid α-oxidation	0.36	0.05	#NUM!	ALDH2
Role of Macrophages, Fibroblasts and Endothelial Cells in Rheumatoid Arthritis	0.357	0.0308	#NUM!	CAMK2G,FZD7,GNAO1,IL6ST,LRP1,MAPK3,PPP3R1,RALB,RRAS,RRAS2
Endoplasmic Reticulum Stress Pathway	0.344	0.0476	#NUM!	DNAJC3
Pyrimidine Deoxyribonucleotides De Novo Biosynthesis I	0.329	0.0455	#NUM!	CMPK1
Systemic Lupus Erythematosus In T Cell Signaling Pathway	0.317	0.0292	2.357	B2M,CD44,EZR,GNAI2,GNAI3,GRB2,HLA-A,MAPK3,MSN,PPP2R2A,PPP3R1,RALB,RHOB,RHOG,RHOQ,RRAS,RRAS2,STIM1
Cardiomyocyte Differentiation via BMP Receptors	0.315	0.0435	#NUM!	MYH7
Role of Lipids/Lipid Rafts in the Pathogenesis of Influenza	0.315	0.0435	#NUM!	FDPS
Ethanol Degradation IV	0.315	0.0435	#NUM!	ALDH2
Superpathway of Inositol Phosphate Compounds	0.309	0.03	0.447	ATP1A1,PIP4P1,PPP1R14B,PPP2R2A,PPP3R1,SACM1L,SET
IL-22 Signaling	0.303	0.0417	#NUM!	MAPK3
Atherosclerosis Signaling	0.298	0.0308	#NUM!	ALOX5,COL18A1,GLG1,PCYOX1
Gustation Pathway	0.29	0.0299	#NUM!	GNB2,GNG12,PRKACA,PRKAR1A,PRKAR2B
3-phosphoinositide Biosynthesis	0.288	0.0296	0	ATP1A1,PPP1R14B,PPP2R2A,PPP3R1,SACM1L,SET
p53 Signaling	0.277	0.0306	#NUM!	CDK4,PCNA,THBS1
Glutamate Receptor Signaling	0.251	0.0303	#NUM!	GNB2,GNG12
Role of p14/p19ARF in Tumor Suppression	0.248	0.0345	#NUM!	NPM1
CD40 Signaling	0.245	0.0299	#NUM!	MAPK3,PTGS1
Kinetochore Metaphase Signaling Pathway	0.241	0.0286	#NUM!	BUB3,CDK1,PPP1R14B
Cell Cycle: G1/S Checkpoint Regulation	0.238	0.0294	#NUM!	CDK4,RPL5
Acetone Degradation I (to Methylglyoxal)	0.221	0.0312	#NUM!	PTGR1
4-1BB Signaling in T Lymphocytes	0.205	0.0294	#NUM!	MAPK3
Coagulation System	0.198	0.0286	#NUM!	A2M
Nucleotide Excision Repair Pathway	0.198	0.0286	#NUM!	RAD23B
NAD Signaling Pathway	0	0.0199	#NUM!	AIFM1,LDHA,RYR1
Hepatic Cholestasis	0	0.0159	#NUM!	PRKACA,PRKAR1A,PRKAR2B
LXR/RXR Activation	0	0.0244	#NUM!	FASN,LDLR,PCYOX1
VDR/RXR Activation	0	0.0128	#NUM!	SERPINB1
FXR/RXR Activation	0	0.0238	#NUM!	FASN,PCK2,PCYOX1
Role of BRCA1 in DNA Damage Response	0	0.025	#NUM!	ACTB,SMARCC2
Erythropoietin Signaling Pathway	0	0.0282	2.236	GRB2,MAPK3,RALB,RRAS,RRAS2
IL-12 Signaling and Production in Macrophages	0	0.0221	#NUM!	MAPK3,PCYOX1,RAB7A
Role of Pattern Recognition Receptors in Recognition of Bacteria and Viruses	0	0.00641	#NUM!	MAPK3
MIF Regulation of Innate Immunity	0	0.0227	#NUM!	MAPK3
Role of NFAT in Regulation of the Immune Response	0	0.0265	3.317	GNAI2,GNAI3,GNAO1,GNAS,GNB2,GNG12,GRB2,HLA-A,KPNA2,KPNB1,MAPK3,PPP3R1,RALB,RRAS,RRAS2
CCR5 Signaling in Macrophages	0	0.0126	#NUM!	GNAI2,GNAI3,GNAO1,GNAS,GNB2,GNG12
Calcium-induced T Lymphocyte Apoptosis	0	0.00685	#NUM!	CAPN2,HLA-A,PPP3R1
Cytotoxic T Lymphocyte-mediated Apoptosis of Target Cells	0	0.00496	#NUM!	B2M,HLA-A
Lymphotoxin β Receptor Signaling	0	0.0182	#NUM!	MAPK3
IL-17 Signaling	0	0.0267	2.236	HSP90AA1,MAPK3,RALB,RRAS,RRAS2
CTLA4 Signaling in Cytotoxic T Lymphocytes	0	0.0154	#NUM!	B2M,CLTA,CLTB,CLTC,GRB2,HLA-A,PPP2R2A
IL-15 Production	0	0.0244	#NUM!	EGFR,EPHA2,PDGFRB
T Helper Cell Differentiation	0	0.00445	#NUM!	HLA-A,IL6ST
CD28 Signaling in T Helper Cells	0	0.00808	#NUM!	ARPC1B,GRB2,HLA-A,PPP3R1
Dendritic Cell Maturation	0	0.00882	1.342	B2M,COL18A1,FSCN1,HLA-A,MAPK3
Factors Promoting Cardiogenesis in Vertebrates	0	0.0265	#NUM!	CAMK2G,FZD7,LRP1,MYH7
Docosahexaenoic Acid (DHA) Signaling	0	0.0263	#NUM!	APP
iCOS-iCOSL Signaling in T Helper Cells	0	0.00825	2	CAMK2G,GRB2,HLA-A,PPP3R1
Lipid Antigen Presentation by CD1	0	0.00508	#NUM!	B2M,PSAP
Growth Hormone Signaling	0	0.0282	#NUM!	A2M,MAPK3
Type I Diabetes Mellitus Signaling	0	0.00205	#NUM!	HLA-A
Small Cell Lung Cancer Signaling	0	0.0104	#NUM!	CDK4
Basal Cell Carcinoma Signaling	0	0.0139	#NUM!	FZD7
Allograft Rejection Signaling	0	0.00434	#NUM!	B2M,HLA-A
Autoimmune Thyroid Disease Signaling	0	0.00232	#NUM!	HLA-A
Graft-versus-Host Disease Signaling	0	0.00236	#NUM!	HLA-A
Type II Diabetes Mellitus Signaling	0	0.0263	#NUM!	ACSL3,ACSL4,MAPK3,PKM
Communication between Innate and Adaptive Immune Cells	0	0.00423	#NUM!	B2M,HLA-A
Systemic Lupus Erythematosus Signaling	0	0.015	#NUM!	EFTUD2,GRB2,HLA-A,MAPK3,PRPF4B,RALB,RRAS,RRAS2,SNRPD1
Cdc42 Signaling	0	0.0217	0.707	ARPC1B,B2M,CLIP1,HLA-A,ITGA3,ITGA5,ITGA7,ITGAV,ITGB1,MPRIP,MYL1,MYLPF
Retinoic acid Mediated Apoptosis Signaling	0	0.0167	#NUM!	CRABP2
Role of Osteoblasts, Osteoclasts and Chondrocytes in Rheumatoid Arthritis	0	0.0268	#NUM!	FZD7,ITGA5,LRP1,MAPK3,MMP14,PPP3R1
Altered T Cell and B Cell Signaling in Rheumatoid Arthritis	0	0.00213	#NUM!	HLA-A
B Cell Development	0	0.0233	#NUM!	HLA-A
Breast Cancer Regulation by Stathmin1	0	0.027	1.069	CAMK2G,CDK1,CDK4,FZD7,GNB2,GNG12,GRB2,MAPK3,PPP1R14B,PPP2R2A,PRKACA,PRKAR1A,PRKAR2B,RALB,RRAS,RRAS2
RANK Signaling in Osteoclasts	0	0.022	#NUM!	MAPK3,PPP3R1
Regulation of IL-2 Expression in Activated and Anergic T Lymphocytes	0	0.013	2.449	GRB2,MAPK3,PPP3R1,RALB,RRAS,RRAS2
Role of Wnt/GSK-3β Signaling in the Pathogenesis of Influenza	0	0.0128	#NUM!	FZD7
Nur77 Signaling in T Lymphocytes	0	0.0102	#NUM!	B2M,HLA-A,MAPK3,PCNA,PPP3R1
PKCθ Signaling in T Lymphocytes	0	0.0149	2.828	CAMK2G,GRB2,HLA-A,MAPK3,PPP3R1,RALB,RRAS,RRAS2
OX40 Signaling Pathway	0	0.00438	#NUM!	B2M,HLA-A
MIF-mediated Glucocorticoid Regulation	0	0.0278	#NUM!	MAPK3
Intrinsic Prothrombin Activation Pathway	0	0.0238	#NUM!	COL18A1
IL-17A Signaling in Airway Cells	0	0.0149	#NUM!	MAPK3
Role of IL-17A in Arthritis	0	0.0175	#NUM!	MAPK3
IL-17A Signaling in Fibroblasts	0	0.0263	#NUM!	MAPK3
Role of IL-17F in Allergic Inflammatory Airway Diseases	0	0.0222	#NUM!	MAPK3
Transcriptional Regulatory Network in Embryonic Stem Cells	0	0.0185	#NUM!	SET
Ephrin A Signaling	0	0.0213	#NUM!	EPHA2
Retinoate Biosynthesis I	0	0.0278	#NUM!	AKR1B1
Phospholipases	0	0.0152	#NUM!	PLD3
Nicotine Degradation II	0	0.0152	#NUM!	FMO1
Superpathway of Melatonin Degradation	0	0.0152	#NUM!	MAOA
Oxidative Ethanol Degradation III	0	0.0182	#NUM!	ALDH2
Adipogenesis pathway	0	0.00741	#NUM!	FZD7
PCP pathway	0	0.0167	#NUM!	FZD7
Wnt/Ca+ pathway	0	0.0156	#NUM!	FZD7
SAPK/JNK Signaling	0	0.0125	2	GNB2,GNG12,GRB2,RALB,RRAS,RRAS2
Interferon Signaling	0	0.0278	#NUM!	IFITM3
FGF Signaling	0	0.0238	#NUM!	GRB2,MAPK3
Serotonin Receptor Signaling	0	0.0233	#NUM!	MAOA
p38 MAPK Signaling	0	0.00847	#NUM!	HSPB2
NF-κB Signaling	0	0.0146	2.828	CSNK2B,EGFR,IGF2R,PDGFRB,PRKACA,RALB,RRAS,RRAS2
Hypoxia Signaling in the Cardiovascular System	0	0.027	#NUM!	HSP90AA1,LDHA
T Cell Receptor Signaling	0	0.0169	3.162	B2M,GRB2,HLA-A,ITGA3,ITGB1,MAPK3,PPP3R1,RALB,RRAS,RRAS2
PD-1, PD-L1 cancer immunotherapy pathway	0	0.0283	#NUM!	B2M,CSNK2B,HLA-A
Th1 and Th2 Activation Pathway	0	0.0174	#NUM!	CHD4,GRB2,HLA-A
Th1 Pathway	0	0.0164	#NUM!	GRB2,HLA-A
Th2 Pathway	0	0.0219	#NUM!	CHD4,GRB2,HLA-A
Neuroinflammation Signaling Pathway	0	0.0159	1.342	APP,B2M,HLA-A,MAPK3,PPP3R1
Th17 Activation Pathway	0	0.00433	#NUM!	HSP90AA1,RUNX1
FAT10 Cancer Signaling Pathway	0	0.02	#NUM!	PCNA
T Cell Exhaustion Signaling Pathway	0	0.011	#NUM!	HLA-A,MAPK3,PPP2R2A,RALB,RRAS,RRAS2
IL-23 Signaling Pathway	0	0.0217	#NUM!	RUNX1
Systemic Lupus Erythematosus In B Cell Signaling Pathway	0	0.0253	2.646	GRB2,IL6ST,MAPK3,PPP3R1,RALB,RRAS,RRAS2
HOTAIR Regulatory Pathway	0	0.0184	#NUM!	CD44,MMP14,VIM
BEX2 Signaling Pathway	0	0.0247	#NUM!	CDH2,PPP2R2A
Regulation Of The Epithelial Mesenchymal Transition In Development Pathway	0	0.023	#NUM!	FZD7,LOX
Role of MAPK Signaling in Inhibiting the Pathogenesis of Influenza	0	0.0132	#NUM!	MAPK3

## Sheet: WCP WD vs Am
Canonical Pathways	-log(p-value)	Ratio	z-score	Molecules
EIF2 Signaling	31.5	0.223	3.43	ACTB,EIF3C,EIF3G,EIF4A1,EIF4A2,EIF4G1,GRB2,HSPA5,RALB,RPL10,RPL10A,RPL11,RPL13,RPL13A,RPL15,RPL17,RPL18A,RPL19,RPL21,RPL23,RPL24,RPL26,RPL27,RPL27A,RPL28,RPL3,RPL31,RPL35,Rpl36a,RPL37A,RPL4,RPL5,RPL6,RPL7,RPL7A,RPL8,RPLP0,RPS11,RPS2,RPS23,RPS24,RPS25,RPS26,RPS3,RPS4Y1,RPS6,RPS8,RPS9,RRAS,RRAS2
Actin Cytoskeleton Signaling	12.4	0.127	-2.746	ACTB,ACTN2,Actn3,ARPC5L,CFL1,CFL2,FLNA,GNG12,GRB2,ITGA5,ITGA7,ITGAV,ITGB1,MYH1,MYH3,MYH4,MYH7,MYH8,MYL1,MYL4,MYL6,MYL6B,MYLPF,NCKAP1,PFN1,PXN,RALB,RRAS,RRAS2,TLN1,TTN
Caveolar-mediated Endocytosis Signaling	12.3	0.24	#NUM!	ACTB,B2M,CAV1,CAVIN1,COPB2,COPZ1,DNM2,EGFR,FLNA,FLNB,HLA-A,ITGA5,ITGA7,ITGAV,ITGB1,RAB5A,RAB5B,RAB5C
RhoGDI Signaling	10.8	0.126	2.183	ACTB,ARHGDIA,ARPC5L,CD44,CDH15,CFL1,CFL2,GNAI2,GNAS,GNB2,GNG12,ITGA5,ITGA7,ITGAV,ITGB1,MYH1,MYH3,MYH4,MYH7,MYH8,MYL1,MYL4,MYL6,MYL6B,MYLPF,RHOB,RHOQ
Glycolysis I	10.7	0.423	2.111	ALDOA,ENO1,GAPDH,GPI,PFKL,PFKM,PGAM1,PGAM2,PGK1,PKM,TPI1
Regulation of eIF4 and p70S6K Signaling	10.3	0.134	-1.89	EIF3C,EIF3G,EIF4A1,EIF4A2,EIF4G1,GRB2,ITGA5,ITGA7,ITGAV,ITGB1,RALB,RPS11,RPS2,RPS23,RPS24,RPS25,RPS26,RPS3,RPS4Y1,RPS6,RPS8,RPS9,RRAS,RRAS2
ILK Signaling	10.1	0.126	-1	ACTB,ACTN2,Actn3,CFL1,CFL2,CREB1,CTNNB1,FERMT2,FLNA,FLNB,ITGB1,MYH1,MYH3,MYH4,MYH7,MYH8,MYL1,MYL4,MYL6,MYL6B,PPP1R14B,PXN,RHOB,RHOQ,TGFB1I1
Epithelial Adherens Junction Signaling	9.82	0.139	#NUM!	ACTB,ACTN2,Actn3,ARPC5L,CLIP1,CTNNA1,CTNNB1,EGFR,MYH1,MYH3,MYH4,MYH7,MYH8,MYL1,MYL4,MYL6,MYL6B,RALB,RRAS,RRAS2,SORBS1,ZYX
Hepatic Fibrosis / Hepatic Stellate Cell Activation	9.57	0.124	#NUM!	A2M,BAX,COL12A1,COL19A1,COL1A1,COL1A2,COL3A1,COL5A1,COL5A2,COL6A1,ECE1,EGFR,IGFBP5,MYH1,MYH3,MYH4,MYH7,MYH8,MYL1,MYL4,MYL6,MYL6B,PDGFRB,TIMP2
Remodeling of Epithelial Adherens Junctions	8.73	0.206	-1.633	ACTB,ACTN2,Actn3,ARPC5L,CLIP1,CTNNA1,CTNNB1,DNM2,MAPRE3,RAB5A,RAB5B,RAB5C,RAB7A,ZYX
Regulation of Cellular Mechanics by Calpain Protease	8.04	0.169	-3	ACTN2,Actn3,CAPN6,CDK1,EGFR,GRB2,ITGA5,ITGA7,ITGAV,ITGB1,PXN,RALB,RRAS,RRAS2,TLN1
Gluconeogenesis I	7.97	0.346	1.667	ALDOA,ENO1,GAPDH,GPI,MDH2,ME1,PGAM1,PGAM2,PGK1
PAK Signaling	7.96	0.144	-3.051	CFL1,CFL2,GRB2,ITGA5,ITGA7,ITGAV,ITGB1,MYL1,MYL4,MYL6,MYL6B,MYLPF,PDGFRB,PXN,RALB,RRAS,RRAS2
Integrin Signaling	7.36	0.103	-1.964	ACTB,ACTN2,Actn3,ARF4,ARPC5L,CAPN6,CAV1,GRB2,ITGA5,ITGA7,ITGAV,ITGB1,PFN1,PXN,RALB,RHOB,RHOQ,RRAS,RRAS2,TLN1,TTN,ZYX
Dilated Cardiomyopathy Signaling Pathway	7.31	0.123	2	ACTB,ATP2A2,BAX,CACNB1,GNAS,MYH1,MYH3,MYH4,MYH7,MYH8,MYL1,MYL4,MYL6,MYL6B,PRKAR1A,TNNI2,TNNT3,TTN
Regulation of Actin-based Motility by Rho	7.25	0.138	-0.832	ACTB,ARHGDIA,ARPC5L,CFL1,ITGA5,ITGA7,ITGAV,ITGB1,MYL1,MYL4,MYL6,MYL6B,MYLPF,PFN1,RHOB,RHOQ
Estrogen Receptor Signaling	7.04	0.0767	-2.858	ATP5F1A,CACNB1,CAV1,CFL1,CFL2,CREB1,CYC1,DDX5,EGFR,GNAI2,GNAS,GNB2,GNG12,GRB2,HSP90AA1,IGF2R,MCU,MMP14,MYL1,MYL4,MYL6,MYL6B,MYLPF,NDUFB3,NDUFB8,PCNA,PRKAR1A,RALB,RRAS,RRAS2,SRA1
mTOR Signaling	6.75	0.0991	-1.633	EIF3C,EIF3G,EIF4A1,EIF4A2,EIF4G1,RALB,RHOB,RHOQ,RPS11,RPS2,RPS23,RPS24,RPS25,RPS26,RPS3,RPS4Y1,RPS6,RPS8,RPS9,RRAS,RRAS2
Ephrin Receptor Signaling	6.49	0.0995	-2.183	ACP1,ARPC5L,CFL1,CFL2,CREB1,EPHA2,GNAI2,GNAS,GNB2,GNG12,GRB2,ITGA5,ITGA7,ITGAV,ITGB1,PXN,RALB,RRAS,RRAS2,SORBS1
Semaphorin Neuronal Repulsive Signaling Pathway	6.36	0.113	-0.5	CD44,CDK5,CFL1,CFL2,CSPG4,DPYSL2,ITGA5,ITGA7,ITGAV,ITGB1,MYL1,MYL4,MYL6,MYL6B,MYLPF,PRKAR1A,RRAS
Axonal Guidance Signaling	6.29	0.0672	#NUM!	ABLIM1,ADAM9,AFG3L2,ARPC5L,CDK5,CFL1,CFL2,DPYSL2,EPHA2,FZD7,GNAI2,GNAS,GNB2,GNG12,GRB2,ITGA5,ITGA7,ITGAV,ITGB1,LNPEP,MMP14,MYL1,MYL4,MYL6,MYL6B,MYLPF,PFN1,PLXNB2,PRKAR1A,PXN,RALB,RRAS,RRAS2,RTN4
Germ Cell-Sertoli Cell Junction Signaling	6.26	0.105	#NUM!	A2M,ACTB,ACTN2,Actn3,CFL1,CFL2,CTNNA1,CTNNB1,ITGB1,PXN,RAB8B,RALB,RHOB,RHOQ,RRAS,RRAS2,SORBS1,ZYX
Sirtuin Signaling Pathway	6.11	0.0822	0.577	ACADL,APEX1,APP,ATP5F1A,BAX,CYC1,LDHA,NDRG1,NDUFB3,NDUFB8,PCK2,PFKM,PGAM1,PGAM2,PGK1,SLC25A5,SLC2A1,SMARCA5,TIMM13,TOMM40,TOMM70,TP53BP1,VDAC1,VDAC2
Calcium Signaling	5.99	0.0926	-1.414	ATP2A1,ATP2A2,ATP2B4,CACNB1,CASQ2,CREB1,MCU,MYH1,MYH3,MYH4,MYH7,MYH8,MYL1,MYL4,MYL6,MYL6B,PRKAR1A,RYR1,TNNI2,TNNT3
Signaling by Rho Family GTPases	5.64	0.0821	-1.069	ACTB,ARPC5L,CDH15,CFL1,CFL2,CLIP1,GNAI2,GNAS,GNB2,GNG12,ITGA5,ITGA7,ITGAV,ITGB1,MYL1,MYL4,MYL6,MYL6B,MYLPF,RHOB,RHOQ,SEPTIN10
Virus Entry via Endocytic Pathways	5.52	0.125	#NUM!	ACTB,B2M,CAV1,DNM2,FLNA,FLNB,HLA-A,ITGA5,ITGB1,RALB,RRAS,RRAS2,TFRC
Paxillin Signaling	5.33	0.12	-1.508	ACTB,ACTN2,Actn3,GRB2,ITGA5,ITGA7,ITGAV,ITGB1,PXN,RALB,RRAS,RRAS2,TLN1
Hepatic Fibrosis Signaling Pathway	5.24	0.0668	-3.128	CACNB1,COL1A1,COL1A2,COL3A1,CREB1,CTNNB1,FZD7,GNAI2,ITGA5,ITGA7,ITGAV,ITGB1,LRP1,MYL1,MYL4,MYL6,MYL6B,MYLPF,PDGFRB,PRKAR1A,RALB,RHOB,RHOQ,RRAS,RRAS2,TFRC,TTN,YAP1
G Beta Gamma Signaling	5.16	0.109	-3.606	CACNB1,CAV1,CAV3,DNM2,EGFR,GNAI2,GNAS,GNB2,GNG12,GRB2,PRKAR1A,RALB,RRAS,RRAS2
Synaptogenesis Signaling Pathway	5.09	0.0737	-1.528	ARPC5L,CACNB1,CDH15,CDK5,CFL1,CREB1,CTNNB1,EPHA2,GRB2,HSPA8,LRP1,MAP1B,NAP1L4,PRKAR1A,RAB5A,RAB5B,RAB5C,RALB,RRAS,RRAS2,THBS1,TLN1,VAMP3
FAK Signaling	4.95	0.111	#NUM!	ACTB,CAPN6,EGFR,GRB2,ITGA5,ITGA7,ITGAV,ITGB1,PXN,RALB,RRAS,RRAS2,TLN1
Ephrin B Signaling	4.79	0.139	-1.633	ACP1,CAP1,CFL1,CFL2,CTNNB1,GNAI2,GNAS,GNB2,GNG12,PXN
Phagosome Maturation	4.74	0.0943	#NUM!	ATP6V1G1,B2M,CTSA,CTSB,CTSD,CTSV,CTSZ,HLA-A,M6PR,PRDX5,RAB5A,RAB5B,RAB5C,RAB7A,VAMP3
Glycogen Degradation III	4.72	0.357	0.447	GAA,PGM1,PGM2,PGM5,PYGM
Ferroptosis Signaling Pathway	4.6	0.103	-0.832	ALOX5,ARF4,CTSB,HSPB1,MACROH2A1,RALB,RRAS,RRAS2,SLC3A2,SQSTM1,TFRC,VDAC2,YAP1
GP6 Signaling Pathway	4.56	0.102	-3.051	COL12A1,COL19A1,COL1A1,COL1A2,COL3A1,COL5A1,COL5A2,COL6A1,GRB2,LAMA5,LAMB2,LAMC1,TLN1
Actin Nucleation by ARP-WASP Complex	4.53	0.118	-2.121	ARPC5L,GRB2,ITGA5,ITGA7,ITGAV,ITGB1,RALB,RHOB,RHOQ,RRAS,RRAS2
CXCR4 Signaling	4.49	0.0898	-3.051	GNAI2,GNAS,GNB2,GNG12,MYL1,MYL4,MYL6,MYL6B,MYLPF,PXN,RALB,RHOB,RHOQ,RRAS,RRAS2
HIF1α Signaling	4.48	0.0817	-0.728	APEX1,ELOC,GPI,HK2,HSP90AA1,HSPA4,HSPA5,HSPA8,LDHA,MMP14,PKM,RALB,RPS6,RRAS,RRAS2,SLC2A1,STUB1
Cellular Effects of Sildenafil (Viagra)	4.45	0.094	#NUM!	ACTB,CACNB1,GNAS,MYH1,MYH3,MYH4,MYH7,MYH8,MYL1,MYL4,MYL6,MYL6B,MYLPF,PRKAR1A
Thrombin Signaling	4.42	0.081	-2.53	CREB1,EGFR,GNAI2,GNAS,GNB2,GNG12,GRB2,MYL1,MYL4,MYL6,MYL6B,MYLPF,RALB,RHOB,RHOQ,RRAS,RRAS2
Clathrin-mediated Endocytosis Signaling	4.32	0.0829	#NUM!	ACTB,ARPC5L,DNM2,GRB2,HSPA8,ITGA5,ITGB1,LDLR,RAB11B,RAB5A,RAB5B,RAB5C,RAB7A,SH3GLB1,SNX9,TFRC
Cardiac Hypertrophy Signaling	4.3	0.0736	-2	CACNB1,CREB1,GNAI2,GNAS,GNB2,GNG12,GRB2,HSPB1,MYL1,MYL4,MYL6,MYL6B,MYLPF,PRKAR1A,RALB,RHOB,RHOQ,RRAS,RRAS2
Huntington's Disease Signaling	4.29	0.0712	-1.414	ATP5F1A,BAX,CAPN6,CDK5,CREB1,CTSD,CYCS,DNM2,EGFR,GNB2,GNG12,GRB2,HSPA4,HSPA5,HSPA8,PSMD11,PSME2,PSME3,TGM2,VAMP3
Neuregulin Signaling	4.26	0.103	-1.134	CDK5,EGFR,GRB2,HSP90AA1,ITGA5,ITGA7,ITGAV,ITGB1,RALB,RPS6,RRAS,RRAS2
Tight Junction Signaling	4.17	0.0843	#NUM!	ACTB,CPSF6,CTNNA1,CTNNB1,MYH1,MYH3,MYH4,MYH7,MYH8,MYL1,MYL4,MYL6,MYL6B,PRKAR1A,VAMP3
Natural Killer Cell Signaling	4.16	0.0804	0	B2M,CFL1,CFL2,COL1A1,COL1A2,COL3A1,GRB2,HLA-A,HSPA4,HSPA5,HSPA8,ITGB1,PXN,RALB,RRAS,RRAS2
Aryl Hydrocarbon Receptor Signaling	4.14	0.0881	0.378	AIP,ALDH18A1,ALDH1L2,ALDH3B1,ALDH9A1,BAX,CTSD,GSTM5,GSTP1,HSP90AA1,HSPB1,MCM7,NEDD8,TGM2
Agrin Interactions at Neuromuscular Junction	4.09	0.129	-1.89	ACTB,DAG1,EGFR,ITGB1,LAMC1,PXN,RALB,RRAS,RRAS2
RhoA Signaling	4.02	0.0968	1.155	ACTB,ARPC5L,CFL1,CFL2,MYL1,MYL4,MYL6,MYL6B,MYLPF,PFN1,SEPTIN10,TTN
Sertoli Cell-Sertoli Cell Junction Signaling	3.99	0.0777	#NUM!	A2M,ACTB,ACTN2,Actn3,CTNNA1,CTNNB1,ITGA5,ITGA7,ITGAV,ITGB1,PRKAR1A,RAB8B,RALB,RRAS,RRAS2,SORBS1
Protein Ubiquitination Pathway	3.94	0.0691	#NUM!	B2M,CRYAB,DNAJB4,DNAJC8,ELOC,HLA-A,HSP90AA1,HSPA4,HSPA5,HSPA8,HSPB1,HSPH1,PSMD11,PSME2,STUB1,SUGT1,TRAP1,USO1,USP14
GDP-glucose Biosynthesis	3.89	0.364	0	HK2,PGM1,PGM2,PGM5
Protein Kinase A Signaling	3.82	0.0597	-0.302	ACP1,APEX1,CREB1,CTNNB1,FLNA,FLNB,GNAI2,GNAS,GNB2,GNG12,MYH4,MYL1,MYL4,MYL6,MYL6B,MYLPF,PPP1R14B,PRKAR1A,PTPRS,PXN,PYGM,RYR1,TNNI2,TTN
Glucose and Glucose-1-phosphate Degradation	3.72	0.333	0	HK2,PGM1,PGM2,PGM5
Glycogen Degradation II	3.72	0.333	0	PGM1,PGM2,PGM5,PYGM
AMPK Signaling	3.67	0.0702	-1.508	ACTB,CKM,CREB1,GNAI2,GNAS,GNB2,GNG12,PCK2,PFKL,PFKM,PPM1G,PRKAR1A,RAB1A,RAB6A,RAB7A,SLC2A1,SMARCC2
Colorectal Cancer Metastasis Signaling	3.59	0.0669	-3.207	BAX,CTNNB1,EGFR,FZD7,GNAI2,GNAS,GNB2,GNG12,GRB2,IL6ST,LRP1,MMP14,PRKAR1A,RALB,RHOB,RHOQ,RRAS,RRAS2
Rac Signaling	3.58	0.087	-0.632	ARPC5L,CD44,CFL1,CFL2,ITGA5,ITGA7,ITGAV,ITGB1,NCKAP1,RALB,RRAS,RRAS2
Coronavirus Pathogenesis Pathway	3.54	0.0739	-2.496	ADAM9,BAX,RAB7A,RPS11,RPS2,RPS23,RPS24,RPS25,RPS26,RPS3,RPS4Y1,RPS6,RPS8,RPS9,TOMM70
BAG2 Signaling Pathway	3.48	0.107	1.414	CTSB,HSP90AA1,HSPA4,HSPA5,HSPA8,PSMD11,PSME2,PSME3,STUB1
tRNA Charging	3.33	0.154	-2.449	GARS1,LARS1,NARS1,RARS1,TARS1,YARS1
NRF2-mediated Oxidative Stress Response	3.3	0.0675	-1.414	ACTB,AKR1A1,DNAJA2,DNAJA3,DNAJB4,DNAJC8,FMO1,GSTM5,GSTP1,HSP90AA1,RALB,RRAS,RRAS2,SQSTM1,TXN,USP14
Agranulocyte Adhesion and Diapedesis	3.3	0.0701	#NUM!	ACTB,GLG1,GNAI2,ITGA5,ITGB1,MMP14,MYH1,MYH3,MYH4,MYH7,MYH8,MYL1,MYL4,MYL6,MYL6B
Unfolded protein response	3.26	0.1	2	CD82,DNAJA2,DNAJA3,DNAJB4,DNAJC8,HSPA4,HSPA5,HSPA8,HSPH1
Cell Cycle Control of Chromosomal Replication	3.23	0.125	2.646	CDK1,CDK5,MCM2,MCM5,MCM7,PCNA,RPA3
Glioma Invasiveness Signaling	3.22	0.11	-2.121	CD44,ITGAV,RALB,RHOB,RHOQ,RRAS,RRAS2,TIMP2
CDK5 Signaling	3.16	0.0893	-2.333	CDK5,GNAS,ITGB1,LAMA5,LAMC1,PPP1R14B,PRKAR1A,RALB,RRAS,RRAS2
Gα12/13 Signaling	3.14	0.0827	-2.111	CDH15,CTNNB1,MYL1,MYL4,MYL6,MYL6B,MYLPF,PXN,RALB,RRAS,RRAS2
Tumor Microenvironment Pathway	3.07	0.0726	-2.887	CD44,COL1A1,COL1A2,COL3A1,CSPG4,HLA-A,ITGA5,MMP14,RALB,RRAS,RRAS2,SLC16A1,SLC2A1
Semaphorin Signaling in Neurons	2.96	0.113	#NUM!	CDK5,CFL1,CFL2,DPYSL2,ITGB1,RHOB,RHOQ
PFKFB4 Signaling Pathway	2.94	0.13	-1.342	CREB1,GNAS,GPI,HK2,PFKM,PRKAR1A
Ethanol Degradation II	2.88	0.156	0.447	ACSL1,ADH5,AKR1A1,ALDH3B1,ALDH9A1
GNRH Signaling	2.88	0.0691	-2.53	CACNB1,CREB1,EGFR,GNAI2,GNAS,GNB2,GNG12,GRB2,PRKAR1A,PXN,RALB,RRAS,RRAS2
ERK/MAPK Signaling	2.83	0.0654	-1.732	CREB1,GRB2,HSPB1,ITGA5,ITGA7,ITGAV,ITGB1,PPP1R14B,PRKAR1A,PXN,RALB,RRAS,RRAS2,TLN1
Molecular Mechanisms of Cancer	2.82	0.0517	#NUM!	BAX,CDK1,CDK5,CTNNA1,CTNNB1,CYCS,FZD7,GNAI2,GNAS,GNB2,GNG12,GRB2,ITGA5,ITGA7,ITGAV,ITGB1,LRP1,PRKAR1A,RALB,RHOB,RHOQ,RRAS,RRAS2
Apoptosis Signaling	2.81	0.0865	0.707	AIFM1,BAX,CAPN6,CDK1,CYC1,CYCS,RALB,RRAS,RRAS2
Mitochondrial Dysfunction	2.77	0.0706	#NUM!	AIFM1,APP,ATP5F1A,ATP5PD,CYC1,CYCS,NDUFB3,NDUFB8,PARK7,PRDX5,VDAC1,VDAC2
PDGF Signaling	2.75	0.093	-1.414	ACP1,CAV1,CAV3,GRB2,PDGFRB,RALB,RRAS,RRAS2
α-Adrenergic Signaling	2.75	0.0849	-2.449	GNAI2,GNAS,GNB2,GNG12,PRKAR1A,PYGM,RALB,RRAS,RRAS2
Calcium Transport I	2.74	0.3	#NUM!	ATP2A1,ATP2A2,ATP2B4
Pentose Phosphate Pathway	2.74	0.3	#NUM!	PGD,PGLS,TALDO1
PTEN Signaling	2.72	0.0733	3	EGFR,GRB2,IGF2R,ITGA5,ITGA7,ITGAV,ITGB1,PDGFRB,RALB,RRAS,RRAS2
Xenobiotic Metabolism AHR Signaling Pathway	2.72	0.092	-0.707	AIP,ALDH18A1,ALDH1L2,ALDH3B1,ALDH9A1,GSTM5,GSTP1,HSP90AA1
Adenine and Adenosine Salvage I	2.7	0.667	#NUM!	APRT,PNP
Gap Junction Signaling	2.68	0.0657	#NUM!	ACTB,CAV1,CTNNB1,DBN1,EGFR,GNAI2,GNAS,GRB2,PRKAR1A,RALB,RRAS,RRAS2,SMARCC2
Ketogenesis	2.61	0.273	#NUM!	ACAA2,ACAT2,HMGCS1
Purine Nucleotides De Novo Biosynthesis II	2.61	0.273	#NUM!	ADSS1,GMPS,PFAS
Tumoricidal Function of Hepatic Natural Killer Cells	2.5	0.167	#NUM!	AIFM1,BAX,CYCS,M6PR
Gαi Signaling	2.48	0.0725	-1.89	CAV1,GNAI2,GNAS,GNB2,GNG12,GRB2,PRKAR1A,RALB,RRAS,RRAS2
Role of Tissue Factor in Cancer	2.48	0.0776	#NUM!	CCN1,CFL1,CFL2,EGFR,ITGAV,ITGB1,RALB,RRAS,RRAS2
CNTF Signaling	2.45	0.105	-2.449	GRB2,IL6ST,LIFR,RALB,RRAS,RRAS2
Macropinocytosis Signaling	2.44	0.0921	-2.236	ANKFY1,ITGA5,ITGB1,RAB5A,RALB,RRAS,RRAS2
IL-8 Signaling	2.44	0.0616	-2.714	BAX,EGFR,GNAI2,GNAS,GNB2,GNG12,ITGAV,LASP1,RALB,RHOB,RHOQ,RRAS,RRAS2
Aldosterone Signaling in Epithelial Cells	2.42	0.0671	#NUM!	AHCY,CRYAB,DNAJB4,DNAJC8,HSP90AA1,HSPA4,HSPA5,HSPA8,HSPB1,HSPH1,TRAP1
Pentose Phosphate Pathway (Oxidative Branch)	2.41	0.5	#NUM!	PGD,PGLS
Apelin Liver Signaling Pathway	2.37	0.154	-2	COL1A1,COL1A2,COL3A1,PDGFRB
VEGF Signaling	2.37	0.0808	-1.414	ACTB,ACTN2,Actn3,GRB2,PXN,RALB,RRAS,RRAS2
Apelin Cardiomyocyte Signaling Pathway	2.37	0.0808	-2.121	ATP2A1,ATP2A2,GNAI2,MYL1,MYL4,MYL6,MYL6B,MYLPF
Endometrial Cancer Signaling	2.34	0.1	-1.633	CTNNA1,CTNNB1,GRB2,RALB,RRAS,RRAS2
Leukocyte Extravasation Signaling	2.32	0.0622	0	ACTB,ACTN2,Actn3,CD44,CTNNA1,CTNNB1,GNAI2,ITGB1,MMP14,MYL6,PXN,TIMP2
Endocannabinoid Developing Neuron Pathway	2.31	0.0732	-0.816	CREB1,CTNNB1,GNAI2,GNB2,GNG12,PRKAR1A,RALB,RRAS,RRAS2
Oncostatin M Signaling	2.3	0.116	-2.236	GRB2,IL6ST,RALB,RRAS,RRAS2
Mevalonate Pathway I	2.29	0.214	#NUM!	ACAA2,ACAT2,HMGCS1
Sumoylation Pathway	2.26	0.0777	0.816	ARHGDIA,PCNA,RHOB,RHOQ,SAE1,SERBP1,STUB1,UBA2
Mouse Embryonic Stem Cell Pluripotency	2.24	0.0769	-2.121	CTNNB1,FZD7,GRB2,IL6ST,LIFR,RALB,RRAS,RRAS2
IGF-1 Signaling	2.24	0.0769	-2.449	CCN1,GRB2,IGFBP5,PRKAR1A,PXN,RALB,RRAS,RRAS2
Creatine-phosphate Biosynthesis	2.19	0.4	#NUM!	CKB,CKM
PPAR Signaling	2.17	0.0748	1.414	AIP,GRB2,HSP90AA1,PDGFRB,RALB,RRAS,RRAS2,SRA1
HGF Signaling	2.12	0.0682	-2.646	GRB2,ITGA5,ITGA7,ITGAV,ITGB1,PXN,RALB,RRAS,RRAS2
Spliceosomal Cycle	2.06	0.102	2.236	BCAS2,DHX15,HSPA8,MAGOH,U2AF2
CCR3 Signaling in Eosinophils	2.05	0.0667	-2	CFL1,CFL2,GNAI2,GNAS,GNB2,GNG12,RALB,RRAS,RRAS2
Prostate Cancer Signaling	2.05	0.0714	#NUM!	CREB1,CTNNB1,GRB2,GSTP1,HSP90AA1,RALB,RRAS,RRAS2
Glutaryl-CoA Degradation	2.04	0.176	#NUM!	ACAA2,ACAT2,PARK7
Role of PKR in Interferon Induction and Antiviral Response	2.03	0.0662	-1.89	BAX,CYC1,CYCS,HSP90AA1,HSPA4,HSPA5,HSPA8,METAP2,PDGFRB
Rapoport-Luebering Glycolytic Shunt	2.03	0.333	#NUM!	PGAM1,PGAM2
Glucocorticoid Receptor Signaling	2	0.043	#NUM!	A2M,ACTB,ANXA1,ATP5F1A,B2M,CAV1,CREB1,CYC1,EGFR,GRB2,HLA-A,HSP90AA1,HSPA4,HSPA5,HSPA8,IL6ST,NDUFB3,NDUFB8,PC,PCK2,RALB,RRAS,RRAS2,SMARCC2,SRA1
MSP-RON Signaling In Cancer Cells Pathway	2	0.0652	-1	CREB1,CTNNB1,EGFR,FLNA,GRB2,ITGB1,RALB,RRAS,RRAS2
Superpathway of Geranylgeranyldiphosphate Biosynthesis I (via Mevalonate)	1.97	0.167	#NUM!	ACAA2,ACAT2,HMGCS1
ERK5 Signaling	1.96	0.0833	-1.633	CREB1,EGFR,IL6ST,RALB,RRAS,RRAS2
Melanocyte Development and Pigmentation Signaling	1.95	0.0745	-1.89	CREB1,GNAS,GRB2,PRKAR1A,RALB,RRAS,RRAS2
Fatty Acid β-oxidation I	1.95	0.118	-2	ACAA2,ACSL1,ACSL3,IVD
Xenobiotic Metabolism PXR Signaling Pathway	1.92	0.0573	-0.302	ALDH18A1,ALDH1L2,ALDH3B1,ALDH9A1,CDK5,GSTM5,GSTP1,HSP90AA1,PPP1R14B,PRKAR1A,SRA1
Noradrenaline and Adrenaline Degradation	1.9	0.114	1	ADH5,AKR1A1,ALDH3B1,ALDH9A1
Cholecystokinin/Gastrin-mediated Signaling	1.9	0.0672	-2.828	EGFR,GRB2,PXN,RALB,RHOB,RHOQ,RRAS,RRAS2
Role of NANOG in Mammalian Embryonic Stem Cell Pluripotency	1.88	0.0667	-1.89	CTNNB1,FZD7,GRB2,IL6ST,LIFR,RALB,RRAS,RRAS2
Glioblastoma Multiforme Signaling	1.85	0.0585	-2.53	CTNNB1,EGFR,FZD7,GRB2,PDGFRB,RALB,RHOB,RHOQ,RRAS,RRAS2
Antiproliferative Role of Somatostatin Receptor 2	1.82	0.0779	#NUM!	GNB2,GNG12,RALB,RRAS,RRAS2,SMARCC2
PI3K/AKT Signaling	1.82	0.0553	-1.414	CTNNB1,GRB2,HSP90AA1,IL6ST,ITGA5,ITGA7,ITGAV,ITGB1,RALB,RRAS,RRAS2
Glioma Signaling	1.8	0.0645	-2.646	EGFR,GRB2,IDH1,IGF2R,PDGFRB,RALB,RRAS,RRAS2
Cardiac β-adrenergic Signaling	1.8	0.0575	-1.633	APEX1,ATP2A1,ATP2A2,CACNB1,GNAI2,GNAS,GNB2,GNG12,PPP1R14B,PRKAR1A
Purine Ribonucleosides Degradation to Ribose-1-phosphate	1.77	0.25	#NUM!	PGM2,PNP
Renal Cell Carcinoma Signaling	1.75	0.075	-2	ELOC,GRB2,RALB,RRAS,RRAS2,SLC2A1
Inhibition of Matrix Metalloproteases	1.74	0.103	#NUM!	A2M,LRP1,MMP14,TIMP2
IL-6 Signaling	1.73	0.0625	-2.121	A2M,COL1A1,GRB2,HSPB1,IL6ST,RALB,RRAS,RRAS2
P2Y Purigenic Receptor Signaling Pathway	1.71	0.062	-0.816	CREB1,GNAI2,GNB2,GNG12,PRKAR1A,RALB,RRAS,RRAS2
Ethanol Degradation IV	1.68	0.13	#NUM!	ACSL1,ALDH3B1,ALDH9A1
fMLP Signaling in Neutrophils	1.67	0.0611	-1.633	ARPC5L,GNAI2,GNAS,GNB2,GNG12,RALB,RRAS,RRAS2
Sucrose Degradation V (Mammalian)	1.67	0.222	#NUM!	ALDOA,TPI1
Folate Transformations I	1.67	0.222	#NUM!	MTHFD2,SHMT2
p70S6K Signaling	1.66	0.0606	-1.414	BCAP31,EGFR,GNAI2,GRB2,RALB,RPS6,RRAS,RRAS2
eNOS Signaling	1.63	0.0566	-1.414	CAV1,DNM2,GNAS,HSP90AA1,HSPA4,HSPA5,HSPA8,PRKAR1A,STUB1
Tryptophan Degradation III (Eukaryotic)	1.63	0.125	#NUM!	ACAA2,ACAT2,PARK7
Vitamin-C Transport	1.63	0.125	#NUM!	SLC2A1,STOM,TXN
Cardiac Hypertrophy Signaling (Enhanced)	1.6	0.0409	-2.183	APEX1,ATP2A1,ATP2A2,CACNB1,CTNNB1,FZD7,GNAI2,GNAS,GNB2,GNG12,HSPB1,IL6ST,ITGA5,ITGA7,ITGAV,ITGB1,PRKAR1A,RALB,RPS6,RRAS,RRAS2,RYR1
BMP signaling pathway	1.59	0.069	-1.633	CREB1,GRB2,PRKAR1A,RALB,RRAS,RRAS2
Asparagine Biosynthesis I	1.59	1	#NUM!	ASNS
Adenine and Adenosine Salvage VI	1.59	1	#NUM!	ADK
Tryptophan Degradation X (Mammalian, via Tryptamine)	1.58	0.12	#NUM!	AKR1A1,ALDH3B1,ALDH9A1
Ketolysis	1.58	0.2	#NUM!	ACAA2,ACAT2
Xenobiotic Metabolism CAR Signaling Pathway	1.58	0.0529	0.632	ALDH18A1,ALDH1L2,ALDH3B1,ALDH9A1,EGFR,FMO1,GSTM5,GSTP1,HSP90AA1,SRA1
G Protein Signaling Mediated by Tubby	1.57	0.0909	#NUM!	GNAI2,GNAS,GNB2,GNG12
Role of NFAT in Cardiac Hypertrophy	1.53	0.05	-2.333	CACNB1,GNAI2,GNAS,GNB2,GNG12,GRB2,IL6ST,PRKAR1A,RALB,RRAS,RRAS2
Amyotrophic Lateral Sclerosis Signaling	1.51	0.0609	-1.633	BAX,CACNB1,CAPN6,CYCS,RAB5A,RAB5B,RAB5C
ErbB4 Signaling	1.5	0.0735	-2	GRB2,RALB,RRAS,RRAS2,YAP1
Androgen Signaling	1.48	0.0533	#NUM!	CACNB1,GNAI2,GNAS,GNB2,GNG12,HSP90AA1,HSPA4,PRKAR1A,TGFB1I1
SPINK1 General Cancer Pathway	1.47	0.0725	-2.236	EGFR,Mt2,RALB,RRAS,RRAS2
Apelin Muscle Signaling Pathway	1.45	0.0833	#NUM!	GNAI2,GNAS,GNB2,GNG12
Fcγ Receptor-mediated Phagocytosis in Macrophages and Monocytes	1.44	0.0638	0	ACTB,ARPC5L,PXN,RAB11B,TLN1,VAMP3
BER pathway	1.43	0.167	#NUM!	APEX1,PCNA
Superpathway of Cholesterol Biosynthesis	1.41	0.103	#NUM!	ACAA2,ACAT2,HMGCS1
Gαs Signaling	1.41	0.0579	-1	CREB1,GNAI2,GNAS,GNB2,GNG12,PRKAR1A,RYR1
Xenobiotic Metabolism Signaling	1.4	0.045	#NUM!	AIP,ALDH18A1,ALDH1L2,ALDH3B1,ALDH9A1,FMO1,GSTM5,GSTP1,HSP90AA1,RALB,RRAS,RRAS2,SRA1
UVA-Induced MAPK Signaling	1.37	0.0612	-2	CYCS,EGFR,PARP3,RALB,RRAS,RRAS2
UVC-Induced MAPK Signaling	1.36	0.0784	-2	EGFR,RALB,RRAS,RRAS2
Amyloid Processing	1.36	0.0784	#NUM!	APP,CAPN6,CDK5,PRKAR1A
Acyl-CoA Hydrolysis	1.36	0.154	#NUM!	ACOT2,PPT1
UDP-N-acetyl-D-galactosamine Biosynthesis II	1.36	0.154	#NUM!	GPI,HK2
Reelin Signaling in Neurons	1.33	0.0556	-1.89	APP,ARPC5L,CDK5,CFL1,ITGA5,ITGB1,MAP1B
Relaxin Signaling	1.33	0.0523	#NUM!	APEX1,CREB1,GNAI2,GNAS,GNB2,GNG12,PRKAR1A,SMARCC2
Dopamine-DARPP32 Feedback in cAMP Signaling	1.32	0.0497	0	ATP2A1,ATP2A2,CACNB1,CDK5,CREB1,GNAI2,GNAS,PPP1R14B,PRKAR1A
GDNF Family Ligand-Receptor Interactions	1.32	0.0658	-1.342	CREB1,GRB2,RALB,RRAS,RRAS2
Neurotrophin/TRK Signaling	1.32	0.0658	-1.342	CREB1,GRB2,RALB,RRAS,RRAS2
Stearate Biosynthesis I (Animals)	1.31	0.0755	0	ACOT2,ACSL1,ACSL3,PPT1
Fatty Acid Activation	1.3	0.143	#NUM!	ACSL1,ACSL3
Leukotriene Biosynthesis	1.3	0.143	#NUM!	ALOX5,LTA4H
Colanic Acid Building Blocks Biosynthesis	1.3	0.143	#NUM!	GPI,UGDH
UDP-D-xylose and UDP-D-glucuronate Biosynthesis	1.29	0.5	#NUM!	UGDH
Alanine Degradation III	1.29	0.5	#NUM!	GPT2
S-methyl-5-thio-α-D-ribose 1-phosphate Degradation	1.29	0.5	#NUM!	APIP
Alanine Biosynthesis II	1.29	0.5	#NUM!	GPT2
Xanthine and Xanthosine Salvage	1.29	0.5	#NUM!	PNP
Glycine Degradation (Creatine Biosynthesis)	1.29	0.5	#NUM!	GAMT
Formaldehyde Oxidation II (Glutathione-dependent)	1.29	0.5	#NUM!	ADH5
Glycine Biosynthesis I	1.29	0.5	#NUM!	SHMT2
NF-κB Activation by Viruses	1.28	0.0641	-2.236	ITGAV,ITGB1,RALB,RRAS,RRAS2
Ovarian Cancer Signaling	1.26	0.0506	-2.236	CD44,CTNNB1,EGFR,FZD7,PRKAR1A,RALB,RRAS,RRAS2
Estrogen-Dependent Breast Cancer Signaling	1.26	0.0633	-1.342	CREB1,EGFR,RALB,RRAS,RRAS2
FLT3 Signaling in Hematopoietic Progenitor Cells	1.24	0.0625	-1.342	CREB1,GRB2,RALB,RRAS,RRAS2
Chemokine Signaling	1.24	0.0625	-2.236	CFL1,GNAI2,RALB,RRAS,RRAS2
FAT10 Signaling Pathway	1.24	0.0714	#NUM!	PSMD11,PSME2,PSME3,SQSTM1
Opioid Signaling Pathway	1.24	0.0435	-1.897	CACNB1,CREB1,CTNNB1,GNAI2,GNAS,GNB2,GNG12,PRKAR1A,RALB,RRAS,RRAS2,RYR1
Telomerase Signaling	1.22	0.0561	-1.633	EGFR,GRB2,HSP90AA1,RALB,RRAS,RRAS2
STAT3 Pathway	1.2	0.0519	-2.449	EGFR,IGF2R,IL6ST,PDGFRB,RALB,RRAS,RRAS2
Granzyme B Signaling	1.2	0.125	#NUM!	CYCS,NUMA1
Chondroitin Sulfate Degradation (Metazoa)	1.2	0.125	#NUM!	GM2A,HEXB
Parkinson's Signaling	1.2	0.125	#NUM!	CYCS,PARK7
Oxidative Phosphorylation	1.19	0.055	-0.816	ATP5F1A,ATP5PD,CYC1,CYCS,NDUFB3,NDUFB8
PPARα/RXRα Activation	1.18	0.0466	-0.333	ACADL,AIP,GNAS,GRB2,HSP90AA1,PRKAR1A,RALB,RRAS,RRAS2
TR/RXR Activation	1.17	0.0595	#NUM!	ATP2A1,ENO1,LDLR,ME1,SLC2A1
Regulation of the Epithelial-Mesenchymal Transition Pathway	1.16	0.0462	#NUM!	CTNNB1,EGFR,FZD7,GRB2,LOX,PDGFRB,RALB,RRAS,RRAS2
FcγRIIB Signaling in B Lymphocytes	1.15	0.0588	-2	CACNB1,GRB2,RALB,RRAS,RRAS2
Isoleucine Degradation I	1.15	0.118	#NUM!	ACAA2,ACAT2
Dermatan Sulfate Degradation (Metazoa)	1.15	0.118	#NUM!	GM2A,HEXB
Histamine Degradation	1.15	0.118	#NUM!	ALDH3B1,ALDH9A1
Apelin Endothelial Signaling Pathway	1.15	0.0504	-2.236	GNAI2,GNAS,GNB2,GNG12,RALB,RRAS,RRAS2
Insulin Receptor Signaling	1.14	0.05	-1.134	GRB2,PPP1R14B,PRKAR1A,RALB,RHOQ,RRAS,RRAS2
IL-2 Signaling	1.13	0.0656	-2	GRB2,RALB,RRAS,RRAS2
Docosahexaenoic Acid (DHA) Signaling	1.12	0.0789	#NUM!	APP,BAX,CYCS
L-carnitine Biosynthesis	1.12	0.333	#NUM!	ALDH9A1
NADH Repair	1.12	0.333	#NUM!	GAPDH
Guanine and Guanosine Salvage I	1.12	0.333	#NUM!	PNP
5-aminoimidazole Ribonucleotide Biosynthesis I	1.12	0.333	#NUM!	PFAS
D-glucuronate Degradation I	1.12	0.333	#NUM!	AKR1A1
Thyroid Hormone Biosynthesis	1.12	0.333	#NUM!	CTSD
S-adenosyl-L-methionine Biosynthesis	1.12	0.333	#NUM!	MAT2A
Adrenomedullin signaling pathway	1.12	0.0452	-1.89	BAX,GNAS,GRB2,PRKAR1A,RALB,RRAS,RRAS2,SMARCC2,TTN
Polyamine Regulation in Colon Cancer	1.11	0.0645	#NUM!	CTNNB1,PSMD11,PSME2,PSME3
γ-linolenate Biosynthesis II (Animals)	1.11	0.111	#NUM!	ACSL1,ACSL3
Mitochondrial L-carnitine Shuttle Pathway	1.11	0.111	#NUM!	ACSL1,ACSL3
Thrombopoietin Signaling	1.09	0.0635	-2	GRB2,RALB,RRAS,RRAS2
Bladder Cancer Signaling	1.09	0.0517	#NUM!	EGFR,MMP14,RALB,RRAS,RRAS2,THBS1
Ceramide Signaling	1.07	0.0556	-1.342	CTSD,CYCS,RALB,RRAS,RRAS2
Osteoarthritis Pathway	1.07	0.0427	-1.134	CREB1,CTNNA1,CTNNB1,FZD7,ITGA5,ITGA7,ITGAV,ITGB1,LRP1,MYBBP1A
Granzyme A Signaling	1.06	0.105	#NUM!	APEX1,SET
NGF Signaling	1.06	0.0508	-0.816	BAX,CREB1,GRB2,RALB,RRAS,RRAS2
Acute Myeloid Leukemia Signaling	1.05	0.0549	-2	GRB2,IDH1,RALB,RRAS,RRAS2
Induction of Apoptosis by HIV1	1.05	0.0615	#NUM!	BAX,CYC1,CYCS,SLC25A5
ErbB2-ErbB3 Signaling	1.05	0.0615	-2	GRB2,RALB,RRAS,RRAS2
Nitric Oxide Signaling in the Cardiovascular System	1.04	0.0504	1.342	ATP2A1,ATP2A2,CACNB1,CAV1,HSP90AA1,PRKAR1A
IL-4 Signaling	1.04	0.0543	#NUM!	GRB2,HLA-A,RALB,RRAS,RRAS2
Insulin Secretion Signaling Pathway	1.04	0.041	-1.265	CACNB1,CREB1,EIF4A1,EIF4A2,EIF4G1,GNAS,PC,PRKAR1A,RYR1,SLC2A1,VAMP3
GADD45 Signaling	1.03	0.1	#NUM!	CDK1,PCNA
Fatty Acid α-oxidation	1.03	0.1	#NUM!	ALDH3B1,ALDH9A1
Intrinsic Prothrombin Activation Pathway	1.02	0.0714	#NUM!	COL1A1,COL1A2,COL3A1
Non-Small Cell Lung Cancer Signaling	1.01	0.0532	-2.236	EGFR,GRB2,RALB,RRAS,RRAS2
IL-1 Signaling	1.01	0.0532	#NUM!	GNAI2,GNAS,GNB2,GNG12,PRKAR1A
ErbB Signaling	1.01	0.0532	-2.236	EGFR,GRB2,RALB,RRAS,RRAS2
Glutathione Redox Reactions II	1	0.25	#NUM!	TXNDC12
Proline Biosynthesis I	1	0.25	#NUM!	ALDH18A1
Oxidized GTP and dGTP Detoxification	1	0.25	#NUM!	RUVBL2
Acetate Conversion to Acetyl-CoA	1	0.25	#NUM!	ACSL1
Serotonin Degradation	0.996	0.0588	1	ADH5,AKR1A1,ALDH3B1,ALDH9A1
Putrescine Degradation III	0.991	0.0952	#NUM!	ALDH3B1,ALDH9A1
Role of JAK1 and JAK3 in γc Cytokine Signaling	0.979	0.058	#NUM!	GRB2,RALB,RRAS,RRAS2
Death Receptor Signaling	0.979	0.0521	0	ACTB,CYC1,CYCS,HSPB1,PARP3
ATM Signaling	0.967	0.0515	#NUM!	CBX3,CDK1,CREB1,HP1BP3,TP53BP1
GM-CSF Signaling	0.963	0.0571	-2	GRB2,RALB,RRAS,RRAS2
Pyrimidine Deoxyribonucleotides De Novo Biosynthesis I	0.955	0.0909	#NUM!	NME2,RRM1
Methionine Degradation I (to Homocysteine)	0.955	0.0909	#NUM!	AHCY,MAT2A
Coronavirus Replication Pathway	0.955	0.0667	#NUM!	COPB2,COPZ1,IFITM3
14-3-3-mediated Signaling	0.943	0.0472	-1.342	BAX,GRB2,RALB,RRAS,RRAS2,YAP1
Necroptosis Signaling Pathway	0.936	0.0446	0.378	CAPN6,SLC25A5,TIMM13,TOMM40,TOMM70,VDAC1,VDAC2
Netrin Signaling	0.928	0.0556	-2	ABLIM1,CACNB1,PRKAR1A,RYR1
Synaptic Long Term Potentiation	0.921	0.0465	-1.633	CREB1,PPP1R14B,PRKAR1A,RALB,RRAS,RRAS2
LPS/IL-1 Mediated Inhibition of RXR Function	0.91	0.0397	#NUM!	ACSL1,ACSL3,ALDH18A1,ALDH1L2,ALDH3B1,ALDH9A1,FMO1,GSTM5,GSTP1,HMGCS1
Ephrin A Signaling	0.91	0.0638	#NUM!	CFL1,CFL2,EPHA2
Arsenate Detoxification I (Glutaredoxin)	0.91	0.2	#NUM!	PNP
Tetrahydrofolate Salvage from 5,10-methenyltetrahydrofolate	0.91	0.2	#NUM!	MTHFD2
Eumelanin Biosynthesis	0.91	0.2	#NUM!	MIF
dTMP De Novo Biosynthesis	0.91	0.2	#NUM!	SHMT2
Folate Polyglutamylation	0.91	0.2	#NUM!	SHMT2
GABA Receptor Signaling	0.896	0.0458	#NUM!	ALDH9A1,CACNB1,GNAI2,GNAS,GNB2,GNG12
nNOS Signaling in Skeletal Muscle Cells	0.893	0.0625	#NUM!	CACNB1,DAG1,RYR1
TCA Cycle II (Eukaryotic)	0.893	0.0833	#NUM!	IDH3A,MDH2
Cysteine Biosynthesis III (mammalia)	0.893	0.0833	#NUM!	AHCY,MAT2A
HOTAIR Regulatory Pathway	0.876	0.0429	-0.816	CD44,COL1A1,COL1A2,COL3A1,CTNNB1,MMP14,RBBP4
Synaptic Long Term Depression	0.873	0.0412	-2.646	CACNB1,GNAI2,GNAS,RALB,RRAS,RRAS2,RYR1,SMARCC2
Angiopoietin Signaling	0.854	0.0519	-2	GRB2,RALB,RRAS,RRAS2
Melanoma Signaling	0.854	0.06	#NUM!	RALB,RRAS,RRAS2
Myc Mediated Apoptosis Signaling	0.854	0.06	#NUM!	BAX,CYCS,PRKAR1A
HER-2 Signaling in Breast Cancer	0.854	0.0408	-1.414	ARF4,EGFR,GRB2,ITGB1,RALB,RPS6,RRAS,RRAS2
Human Embryonic Stem Cell Pluripotency	0.848	0.0422	#NUM!	CTNNB1,FZD7,GNAI2,GNAS,GNB2,GNG12,PDGFRB
White Adipose Tissue Browning Pathway	0.842	0.0441	-0.447	CACNB1,CREB1,GNAS,LDHA,PRKAR1A,SLC16A1
Pyruvate Fermentation to Lactate	0.836	0.167	#NUM!	LDHA
Pentose Phosphate Pathway (Non-oxidative Branch)	0.836	0.167	#NUM!	TALDO1
Selenocysteine Biosynthesis II (Archaea and Eukaryotes)	0.836	0.167	#NUM!	SEPHS1
Lactose Degradation III	0.836	0.167	#NUM!	GLB1
GDP-mannose Biosynthesis	0.836	0.167	#NUM!	GPI
IL-3 Signaling	0.824	0.0506	-2	GRB2,RALB,RRAS,RRAS2
Thyroid Cancer Signaling	0.824	0.0506	-1	CTNNB1,RALB,RRAS,RRAS2
Iron homeostasis signaling pathway	0.812	0.0432	#NUM!	ATP6V1G1,EGFR,LRP1,PCBP1,PDGFRB,TFRC
Role of MAPK Signaling in the Pathogenesis of Influenza	0.796	0.0494	#NUM!	BAX,RALB,RRAS,RRAS2
Hereditary Breast Cancer Signaling	0.783	0.0423	#NUM!	ACTB,CDK1,RALB,RRAS,RRAS2,SMARCC2
JAK/Stat Signaling	0.783	0.0488	-2	GRB2,RALB,RRAS,RRAS2
Role of MAPK Signaling in Promoting the Pathogenesis of Influenza	0.777	0.0446	-1.342	ATP6V1G1,BAX,RALB,RRAS,RRAS2
Trehalose Degradation II (Trehalase)	0.775	0.143	#NUM!	HK2
Superpathway of Serine and Glycine Biosynthesis I	0.775	0.143	#NUM!	SHMT2
Thioredoxin Pathway	0.775	0.143	#NUM!	TXN
Phosphatidylcholine Biosynthesis I	0.775	0.143	#NUM!	PCYT1A
Adenine and Adenosine Salvage III	0.775	0.143	#NUM!	PNP
Aspartate Degradation II	0.775	0.143	#NUM!	MDH2
Oxidative Ethanol Degradation III	0.764	0.0545	#NUM!	ACSL1,ALDH3B1,ALDH9A1
Sonic Hedgehog Signaling	0.762	0.069	#NUM!	CDK1,PRKAR1A
VEGF Family Ligand-Receptor Interactions	0.757	0.0476	-2	GRB2,RALB,RRAS,RRAS2
D-myo-inositol (1,4,5,6)-Tetrakisphosphate Biosynthesis	0.747	0.0395	0.378	ACP1,ATP1A1,DUSP27,NUDT2,PPP1R14B,SACM1L,SET
D-myo-inositol (3,4,5,6)-tetrakisphosphate Biosynthesis	0.747	0.0395	0.378	ACP1,ATP1A1,DUSP27,NUDT2,PPP1R14B,SACM1L,SET
LPS-stimulated MAPK Signaling	0.745	0.0471	-1	CREB1,RALB,RRAS,RRAS2
Dopamine Degradation	0.738	0.0667	#NUM!	ALDH3B1,ALDH9A1
GPCR-Mediated Nutrient Sensing in Enteroendocrine Cells	0.735	0.0431	-1.342	CACNB1,GNAI2,GNAS,GNG12,PRKAR1A
Prolactin Signaling	0.733	0.0465	-2	GRB2,RALB,RRAS,RRAS2
MSP-RON Signaling In Macrophages Pathway	0.724	0.0427	-1.342	CREB1,GRB2,RALB,RRAS,RRAS2
Histidine Degradation III	0.721	0.125	#NUM!	MTHFD2
Cancer Drug Resistance By Drug Efflux	0.719	0.0517	#NUM!	RALB,RRAS,RRAS2
Corticotropin Releasing Hormone Signaling	0.717	0.0403	-0.447	CACNB1,CREB1,GNAI2,GNAS,PRKAR1A,SMARCC2
Phagosome Formation	0.717	0.0403	#NUM!	ITGA5,ITGA7,ITGAV,ITGB1,RHOB,RHOQ
Autophagy	0.717	0.0376	-0.707	ARL8B,CREB1,GORASP2,PRKAR1A,RAB7A,RALB,SLC3A2,SQSTM1
Neuroprotective Role of THOP1 in Alzheimer's Disease	0.714	0.0424	#NUM!	APP,CREB1,ECE1,HLA-A,PRKAR1A
Renin-Angiotensin Signaling	0.695	0.0417	-2.236	GRB2,PRKAR1A,RALB,RRAS,RRAS2
Retinoic acid Mediated Apoptosis Signaling	0.69	0.05	#NUM!	CRABP2,CYCS,PARP3
SPINK1 Pancreatic Cancer Pathway	0.69	0.05	#NUM!	CPD,CTSA,CTSB
Acute Phase Response Signaling	0.684	0.0378	-2.449	A2M,CRABP2,GRB2,IL6ST,RALB,RRAS,RRAS2
Glutathione-mediated Detoxification	0.676	0.0606	#NUM!	GSTM5,GSTP1
Citrulline Biosynthesis	0.676	0.111	#NUM!	ALDH18A1
Leucine Degradation I	0.676	0.111	#NUM!	IVD
Sperm Motility	0.664	0.0354	#NUM!	EGFR,EPHA2,GNAI2,GNAS,GNB2,GNG12,PDGFRB,PRKAR1A,TWF1
Pyrimidine Ribonucleotides Interconversion	0.656	0.0588	#NUM!	DDX3X,NME2
3-phosphoinositide Degradation	0.654	0.037	0.378	ACP1,ATP1A1,DUSP27,NUDT2,PPP1R14B,SACM1L,SET
Endothelin-1 Signaling	0.638	0.0366	-2.449	ECE1,GNAI2,GNAS,GRB2,RALB,RRAS,RRAS2
Glycine Betaine Degradation	0.635	0.1	#NUM!	SHMT2
Regulation Of The Epithelial Mesenchymal Transition By Growth Factors Pathway	0.631	0.0365	-1.89	EGFR,GRB2,PDGFRB,RALB,RRAS,RRAS2,YAP1
D-myo-inositol-5-phosphate Metabolism	0.625	0.0363	0.378	ACP1,ATP1A1,DUSP27,NUDT2,PPP1R14B,SACM1L,SET
Pyrimidine Ribonucleotides De Novo Biosynthesis	0.62	0.0556	#NUM!	DDX3X,NME2
Interferon Signaling	0.62	0.0556	#NUM!	BAX,IFITM3
TGF-β Signaling	0.62	0.0417	-2	GRB2,RALB,RRAS,RRAS2
B Cell Receptor Signaling	0.618	0.0361	-0.378	CFL1,CFL2,CREB1,GRB2,RALB,RRAS,RRAS2
Pyridoxal 5'-phosphate Salvage Pathway	0.609	0.0455	#NUM!	ADPGK,CDK1,CDK5
Atherosclerosis Signaling	0.602	0.0385	#NUM!	ALOX5,COL1A1,COL1A2,COL3A1,GLG1
Superpathway of Methionine Degradation	0.602	0.0541	#NUM!	AHCY,MAT2A
p53 Signaling	0.6	0.0408	#NUM!	BAX,CTNNB1,PCNA,THBS1
Salvage Pathways of Pyrimidine Ribonucleotides	0.6	0.0408	1	ADPGK,CDK1,CDK5,NME2
Phospholipase C Signaling	0.595	0.0307	-2.324	CREB1,GNAS,GNB2,GNG12,GRB2,ITGA5,ITGA7,ITGAV,ITGB1,MYL1,MYL4,MYL6,MYL6B,MYLPF,RALB,RHOB,RHOQ,RRAS,RRAS2,TGM2
Antigen Presentation Pathway	0.57	0.0513	#NUM!	B2M,HLA-A
Cleavage and Polyadenylation of Pre-mRNA	0.567	0.0833	#NUM!	CPSF6
3-phosphoinositide Biosynthesis	0.558	0.0345	0.378	ACP1,ATP1A1,DUSP27,NUDT2,PPP1R14B,SACM1L,SET
NER (Nucleotide Excision Repair, Enhanced Pathway)	0.553	0.0388	#NUM!	NEDD8,PCNA,RPA3,TCEA1
Gαq Signaling	0.551	0.0353	#NUM!	GNAI2,GNAS,GNB2,GNG12,RHOB,RHOQ
Mechanisms of Viral Exit from Host Cells	0.539	0.0488	#NUM!	ACTB,SH3GLB1
NAD Phosphorylation and Dephosphorylation	0.538	0.0769	#NUM!	ACP1
Guanosine Nucleotides Degradation III	0.538	0.0769	#NUM!	PNP
G-Protein Coupled Receptor Signaling	0.536	0.0326	#NUM!	APEX1,CREB1,GNAI2,GNAS,GRB2,PRKAR1A,RALB,RRAS,RRAS2
Kinetochore Metaphase Signaling Pathway	0.536	0.0381	1	BUB3,CDK1,MACROH2A1,PPP1R14B
Wnt/β-catenin Signaling	0.53	0.0347	-0.816	CD44,CTNNB1,FZD7,LRP1,PIN1,RUVBL2
GPCR-Mediated Integration of Enteroendocrine Signaling Exemplified by an L Cell	0.53	0.0411	#NUM!	GNAI2,GNAS,PRKAR1A
Hypoxia Signaling in the Cardiovascular System	0.52	0.0405	#NUM!	CREB1,HSP90AA1,LDHA
Chronic Myeloid Leukemia Signaling	0.519	0.0374	#NUM!	GRB2,RALB,RRAS,RRAS2
Urate Biosynthesis/Inosine 5'-phosphate Degradation	0.511	0.0714	#NUM!	PNP
Xenobiotic Metabolism General Signaling Pathway	0.502	0.035	-0.447	GSTM5,GSTP1,RALB,RRAS,RRAS2
TREM1 Signaling	0.489	0.039	#NUM!	GRB2,ITGA5,ITGB1
IL-15 Signaling	0.489	0.039	#NUM!	RALB,RRAS,RRAS2
Superpathway of Citrulline Metabolism	0.487	0.0667	#NUM!	ALDH18A1
Choline Biosynthesis III	0.487	0.0667	#NUM!	PCYT1A
IL-7 Signaling Pathway	0.48	0.0385	#NUM!	BAX,GRB2,SLC2A1
Endocannabinoid Neuronal Synapse Pathway	0.475	0.034	#NUM!	CACNB1,GNAI2,GNB2,GNG12,PRKAR1A
Mismatch Repair in Eukaryotes	0.463	0.0625	#NUM!	PCNA
Adenosine Nucleotides Degradation II	0.463	0.0625	#NUM!	PNP
nNOS Signaling in Neurons	0.461	0.0426	#NUM!	CAPN6,PFKM
NAD Signaling Pathway	0.449	0.0331	-0.447	ACADL,AIFM1,LDHA,PARP3,RYR1
Factors Promoting Cardiogenesis in Vertebrates	0.449	0.0331	0	CREB1,CTNNB1,FZD7,LRP1,MYH7
RAN Signaling	0.442	0.0588	#NUM!	KPNA2
Fc Epsilon RI Signaling	0.441	0.0342	-2	GRB2,RALB,RRAS,RRAS2
Sphingosine-1-phosphate Signaling	0.434	0.0339	-2	GNAI2,PDGFRB,RHOB,RHOQ
PEDF Signaling	0.428	0.0357	#NUM!	RALB,RRAS,RRAS2
FAT10 Cancer Signaling Pathway	0.427	0.04	#NUM!	CTNNB1,PCNA
HIPPO signaling	0.42	0.0353	#NUM!	CD44,PPP1R14B,YAP1
Apelin Adipocyte Signaling Pathway	0.412	0.0349	#NUM!	GNAI2,GSTP1,PRKAR1A
Purine Nucleotides Degradation II (Aerobic)	0.405	0.0526	#NUM!	PNP
DNA damage-induced 14-3-3σ Signaling	0.405	0.0526	#NUM!	CDK1
Regulation Of The Epithelial Mesenchymal Transition In Development Pathway	0.403	0.0345	#NUM!	CTNNB1,FZD7,LOX
IL-15 Production	0.401	0.0325	-1	EGFR,EPHA2,PDGFRB,TWF1
RAR Activation	0.397	0.0306	#NUM!	ACTB,CRABP2,PRKAR1A,RPL7A,SMARCC2,SRA1
Superpathway of Inositol Phosphate Compounds	0.395	0.03	0.378	ACP1,ATP1A1,DUSP27,NUDT2,PPP1R14B,SACM1L,SET
Methylglyoxal Degradation III	0.388	0.05	#NUM!	AKR1A1
Inflammasome pathway	0.388	0.05	#NUM!	CTSB
Lymphotoxin β Receptor Signaling	0.377	0.0364	#NUM!	CYC1,CYCS
EGF Signaling	0.377	0.0364	#NUM!	EGFR,GRB2
Crosstalk between Dendritic Cells and Natural Killer Cells	0.375	0.033	#NUM!	ACTB,HLA-A,TLN1
Endoplasmic Reticulum Stress Pathway	0.372	0.0476	#NUM!	HSPA5
CD27 Signaling in Lymphocytes	0.359	0.0351	#NUM!	CYC1,CYCS
HMGB1 Signaling	0.359	0.0299	-2.236	RALB,RHOB,RHOQ,RRAS,RRAS2
Role of CHK Proteins in Cell Cycle Checkpoint Control	0.359	0.0351	#NUM!	CDK1,PCNA
Gustation Pathway	0.359	0.0299	#NUM!	APEX1,CACNB1,GNB2,GNG12,PRKAR1A
Cardiomyocyte Differentiation via BMP Receptors	0.343	0.0435	#NUM!	MYH7
PCP pathway	0.333	0.0333	#NUM!	FZD7,PFN1
Adipogenesis pathway	0.331	0.0296	#NUM!	CDK5,CTNNB1,FZD7,RBBP4
Cdc42 Signaling	0.328	0.0271	-0.905	ARPC5L,B2M,CFL1,CFL2,CLIP1,HLA-A,ITGA5,ITGA7,ITGAV,ITGB1,MYL1,MYL4,MYL6,MYL6B,MYLPF
Role of Macrophages, Fibroblasts and Endothelial Cells in Rheumatoid Arthritis	0.327	0.0277	#NUM!	CREB1,CTNNB1,FZD7,IL6ST,LRP1,MIF,RALB,RRAS,RRAS2
Role of JAK family kinases in IL-6-type Cytokine Signaling	0.317	0.04	#NUM!	IL6ST
Glutathione Redox Reactions I	0.317	0.04	#NUM!	GSTP1
Erythropoietin Signaling Pathway	0.311	0.0282	-1.342	CTNNB1,GRB2,RALB,RRAS,RRAS2
IL-17A Signaling in Gastric Cells	0.305	0.0385	#NUM!	EGFR
Estrogen-mediated S-phase Entry	0.305	0.0385	#NUM!	CDK1
Wnt/Ca+ pathway	0.303	0.0312	#NUM!	CREB1,FZD7
PXR/RXR Activation	0.296	0.0308	#NUM!	PCK2,PRKAR1A
NAD Salvage Pathway II	0.293	0.037	#NUM!	ACP1
Senescence Pathway	0.293	0.0269	-1.89	CACNB1,CAPN6,CDK1,MCU,RALB,RRAS,RRAS2,SQSTM1
PI3K Signaling in B Lymphocytes	0.291	0.028	-1	CREB1,RALB,RRAS,RRAS2
Endocannabinoid Cancer Inhibition Pathway	0.291	0.028	-1	CREB1,CTNNB1,GNAI2,PRKAR1A
Mitotic Roles of Polo-Like Kinase	0.288	0.0303	#NUM!	CDK1,HSP90AA1
Glutamate Receptor Signaling	0.288	0.0303	#NUM!	GNB2,GNG12
PD-1, PD-L1 cancer immunotherapy pathway	0.282	0.0283	#NUM!	B2M,HLA-A,YAP1
Eicosanoid Signaling	0.281	0.0299	#NUM!	ALOX5,LTA4H
Role of Osteoblasts, Osteoclasts and Chondrocytes in Rheumatoid Arthritis	0.278	0.0268	#NUM!	COL1A1,CTNNB1,FZD7,ITGA5,LRP1,MMP14
Cell Cycle: G1/S Checkpoint Regulation	0.275	0.0294	#NUM!	RPL11,RPL5
Type II Diabetes Mellitus Signaling	0.252	0.0263	#NUM!	ACSL1,ACSL3,CACNB1,PKM
Melatonin Signaling	0.25	0.0278	#NUM!	GNAI2,PRKAR1A
Basal Cell Carcinoma Signaling	0.25	0.0278	#NUM!	CTNNB1,FZD7
Leptin Signaling in Obesity	0.239	0.027	#NUM!	GRB2,PRKAR1A
Circadian Rhythm Signaling	0.236	0.0303	#NUM!	CREB1
Inhibition of Angiogenesis by TSP1	0.228	0.0294	#NUM!	THBS1
Coagulation System	0.22	0.0286	#NUM!	A2M
DNA Methylation and Transcriptional Repression Signaling	0.22	0.0286	#NUM!	RBBP4
Nucleotide Excision Repair Pathway	0.22	0.0286	#NUM!	RPA3
MIF-mediated Glucocorticoid Regulation	0.213	0.0278	#NUM!	MIF
TWEAK Signaling	0.206	0.027	#NUM!	CYCS
Hepatic Cholestasis	0	0.00529	#NUM!	PRKAR1A
LXR/RXR Activation	0	0.00813	#NUM!	LDLR
VDR/RXR Activation	0	0.0256	#NUM!	IGFBP5,SERPINB1
FXR/RXR Activation	0	0.00794	#NUM!	PCK2
Role of BRCA1 in DNA Damage Response	0	0.025	#NUM!	ACTB,SMARCC2
Activation of IRF by Cytosolic Pattern Recognition Receptors	0	0.0154	#NUM!	PIN1
IL-12 Signaling and Production in Macrophages	0	0.00735	#NUM!	RAB7A
Role of Pattern Recognition Receptors in Recognition of Bacteria and Viruses	0	0.00641	#NUM!	CREB1
MIF Regulation of Innate Immunity	0	0.0227	#NUM!	MIF
Role of NFAT in Regulation of the Immune Response	0	0.0176	-2.646	GNAI2,GNAS,GNB2,GNG12,GRB2,HLA-A,KPNA2,RALB,RRAS,RRAS2
CCR5 Signaling in Macrophages	0	0.0105	#NUM!	CACNB1,GNAI2,GNAS,GNB2,GNG12
Calcium-induced T Lymphocyte Apoptosis	0	0.00685	#NUM!	ATP2A1,ATP2A2,HLA-A
Cytotoxic T Lymphocyte-mediated Apoptosis of Target Cells	0	0.00993	#NUM!	B2M,CYC1,CYCS,HLA-A
IL-17 Signaling	0	0.0214	-1	HSP90AA1,RALB,RRAS,RRAS2
CTLA4 Signaling in Cytotoxic T Lymphocytes	0	0.00658	#NUM!	B2M,GRB2,HLA-A
T Helper Cell Differentiation	0	0.00445	#NUM!	HLA-A,IL6ST
CD28 Signaling in T Helper Cells	0	0.00606	#NUM!	ARPC5L,GRB2,HLA-A
Dendritic Cell Maturation	0	0.0106	-1.633	B2M,COL1A1,COL1A2,COL3A1,CREB1,HLA-A
Neuropathic Pain Signaling In Dorsal Horn Neurons	0	0.0198	#NUM!	CREB1,PRKAR1A
iCOS-iCOSL Signaling in T Helper Cells	0	0.00412	#NUM!	GRB2,HLA-A
Lipid Antigen Presentation by CD1	0	0.00254	#NUM!	B2M
Maturity Onset Diabetes of Young (MODY) Signaling	0	0.0256	#NUM!	CACNB1,GAPDH
Role of Oct4 in Mammalian Embryonic Stem Cell Pluripotency	0	0.0217	#NUM!	SH3GLB1
Growth Hormone Signaling	0	0.0141	#NUM!	A2M
CREB Signaling in Neurons	0	0.0249	-2.496	CACNB1,CREB1,EGFR,FZD7,GNAI2,GNAS,GNB2,GNG12,GRB2,IGF2R,PDGFRB,PRKAR1A,RALB,RRAS,RRAS2
Type I Diabetes Mellitus Signaling	0	0.00616	#NUM!	CYC1,CYCS,HLA-A
Small Cell Lung Cancer Signaling	0	0.0208	#NUM!	CYC1,CYCS
Allograft Rejection Signaling	0	0.00434	#NUM!	B2M,HLA-A
Autoimmune Thyroid Disease Signaling	0	0.00232	#NUM!	HLA-A
Graft-versus-Host Disease Signaling	0	0.00236	#NUM!	HLA-A
Production of Nitric Oxide and Reactive Oxygen Species in Macrophages	0	0.0157	#NUM!	PPP1R14B,RHOB,RHOQ
Pancreatic Adenocarcinoma Signaling	0	0.0159	#NUM!	EGFR,GRB2
Communication between Innate and Adaptive Immune Cells	0	0.00423	#NUM!	B2M,HLA-A
Systemic Lupus Erythematosus Signaling	0	0.01	#NUM!	GRB2,HLA-A,RALB,RRAS,RRAS2,SNRPD1
Altered T Cell and B Cell Signaling in Rheumatoid Arthritis	0	0.00213	#NUM!	HLA-A
B Cell Development	0	0.0233	#NUM!	HLA-A
Breast Cancer Regulation by Stathmin1	0	0.0186	-1	CDK1,CREB1,FZD7,GNB2,GNG12,GRB2,PPP1R14B,PRKAR1A,RALB,RRAS,RRAS2
Regulation of IL-2 Expression in Activated and Anergic T Lymphocytes	0	0.00868	-2	GRB2,RALB,RRAS,RRAS2
Role of Wnt/GSK-3β Signaling in the Pathogenesis of Influenza	0	0.0256	#NUM!	CTNNB1,FZD7
Nur77 Signaling in T Lymphocytes	0	0.00816	#NUM!	B2M,CYCS,HLA-A,PCNA
PKCθ Signaling in T Lymphocytes	0	0.0112	-2.236	CACNB1,GRB2,HLA-A,RALB,RRAS,RRAS2
TNFR1 Signaling	0	0.0192	#NUM!	CYCS
Role of PI3K/AKT Signaling in the Pathogenesis of Influenza	0	0.0152	#NUM!	GNAI2
MSP-RON Signaling Pathway	0	0.0172	#NUM!	ACTB
OX40 Signaling Pathway	0	0.00438	#NUM!	B2M,HLA-A
Cyclins and Cell Cycle Regulation	0	0.0119	#NUM!	CDK1
Role of IL-17F in Allergic Inflammatory Airway Diseases	0	0.0222	#NUM!	CREB1
Transcriptional Regulatory Network in Embryonic Stem Cells	0	0.0185	#NUM!	SET
tRNA Splicing	0	0.0227	#NUM!	APEX1
Nicotine Degradation II	0	0.0152	#NUM!	FMO1
Antioxidant Action of Vitamin C	0	0.0179	#NUM!	SLC2A1,TXN
Granulocyte Adhesion and Diapedesis	0	0.0212	#NUM!	GLG1,GNAI2,ITGB1,MMP14
Tec Kinase Signaling	0	0.0216	-1.134	ACTB,GNAI2,GNAS,GNB2,GNG12,GTF2I,ITGA5,ITGA7,ITGAV,ITGB1,RHOB,RHOQ
UVB-Induced MAPK Signaling	0	0.0192	#NUM!	EGFR
SAPK/JNK Signaling	0	0.0125	-2	GNB2,GNG12,GRB2,RALB,RRAS,RRAS2
FGF Signaling	0	0.0238	#NUM!	CREB1,GRB2
Cell Cycle: G2/M DNA Damage Checkpoint Regulation	0	0.02	#NUM!	CDK1
Phototransduction Pathway	0	0.0185	#NUM!	PRKAR1A
Dopamine Receptor Signaling	0	0.026	#NUM!	PPP1R14B,PRKAR1A
cAMP-mediated signaling	0	0.0218	0.447	APEX1,CREB1,GNAI2,GNAS,PRKAR1A
p38 MAPK Signaling	0	0.0169	#NUM!	CREB1,HSPB1
NF-κB Signaling	0	0.0109	-2.449	EGFR,IGF2R,PDGFRB,RALB,RRAS,RRAS2
T Cell Receptor Signaling	0	0.0135	-2.121	B2M,CTNNB1,GRB2,HLA-A,ITGB1,RALB,RRAS,RRAS2
Th1 and Th2 Activation Pathway	0	0.0116	#NUM!	GRB2,HLA-A
Th1 Pathway	0	0.0164	#NUM!	GRB2,HLA-A
Th2 Pathway	0	0.0146	#NUM!	GRB2,HLA-A
Neuroinflammation Signaling Pathway	0	0.0159	-0.447	APP,B2M,CREB1,CTNNB1,HLA-A
Th17 Activation Pathway	0	0.00216	#NUM!	HSP90AA1
Apelin Pancreas Signaling Pathway	0	0.0217	#NUM!	PRKAR1A
T Cell Exhaustion Signaling Pathway	0	0.00735	#NUM!	HLA-A,RALB,RRAS,RRAS2
Systemic Lupus Erythematosus In T Cell Signaling Pathway	0	0.0178	-1.508	B2M,CD44,CREB1,GNAI2,GRB2,HLA-A,RALB,RHOB,RHOQ,RRAS,RRAS2
Systemic Lupus Erythematosus In B Cell Signaling Pathway	0	0.0217	-1.633	CTNNB1,GRB2,IL6ST,RALB,RRAS,RRAS2
Inhibition of ARE-Mediated mRNA Degradation Pathway	0	0.0248	#NUM!	PRKAR1A,PSMD11,PSME2,PSME3
BEX2 Signaling Pathway	0	0.0123	#NUM!	CTNNB1
Role of MAPK Signaling in Inhibiting the Pathogenesis of Influenza	0	0.0132	#NUM!	BAX

## Sheet: WCP WD vs UnT
Canonical Pathways	-log(p-value)	Ratio	z-score	Molecules
Sirtuin Signaling Pathway	22	0.171	2.655	ACADL,ACLY,ATP5F1A,BAX,CPS1,G6PD,IDH2,LDHA,MAPK1,MAPK3,NAMPT,NDRG1,NDUFA10,NDUFA13,NDUFA2,NDUFA3,NDUFA5,NDUFA6,NDUFA8,NDUFA9,NDUFB1,NDUFB3,NDUFB4,NDUFB5,NDUFB6,NDUFB7,NDUFB8,NDUFB9,NDUFS1,NDUFS2,NDUFS3,NDUFS6,NDUFS7,NDUFV1,NDUFV2,NDUFV3,PCK2,PFKM,PGAM1,PGK1,SDHA,SDHB,SLC25A5,SLC2A1,SMARCA5,SOD1,TIMM50,TIMM9,TOMM34,TOMM70
Estrogen Receptor Signaling	21.5	0.144	1.134	ATP5F1A,CACNB1,CFL1,CFL2,CREB1,CTBP1,DDX5,GNAI2,GNAI3,GNAO1,GNAS,GNB1,GNB2,GNG12,HSP90AA1,IGF2R,MAP2K1,MAPK1,MAPK3,MCU,MPRIP,MYL1,MYL4,MYL6,MYL6B,MYLPF,NDUFA10,NDUFA13,NDUFA2,NDUFA3,NDUFA5,NDUFA6,NDUFA8,NDUFA9,NDUFB1,NDUFB3,NDUFB4,NDUFB5,NDUFB6,NDUFB7,NDUFB8,NDUFB9,NDUFS1,NDUFS2,NDUFS3,NDUFS6,NDUFS7,NDUFV1,NDUFV2,NDUFV3,PRKAR1A,PRKAR2B,RHOA,RRAS,RRAS2,SDHA,SDHB,SRA1
Actin Cytoskeleton Signaling	19.4	0.176	0.164	ACTA2,ACTB,ACTN1,ACTN2,Actn3,ARHGEF1,ARPC1B,CFL1,CFL2,CYFIP1,EZR,FLNA,GNG12,GSN,ITGA5,ITGB1,ITGB5,MAP2K1,MAPK1,MAPK3,MPRIP,MYH1,MYH10,MYH3,MYH4,MYH7,MYH8,MYH9,MYL1,MYL4,MYL6,MYL6B,MYLPF,MYO18A,NCKAP1,PFN1,PXN,RAC1,RHOA,RRAS,RRAS2,TTN,VCL
Oxidative Phosphorylation	18.4	0.266	-5.014	ATP5F1A,ATP5MF,ATP5PD,NDUFA10,NDUFA13,NDUFA2,NDUFA3,NDUFA5,NDUFA6,NDUFA8,NDUFA9,NDUFB1,NDUFB3,NDUFB4,NDUFB5,NDUFB6,NDUFB7,NDUFB8,NDUFB9,NDUFS1,NDUFS2,NDUFS3,NDUFS6,NDUFS7,NDUFV1,NDUFV2,NDUFV3,SDHA,SDHB
ILK Signaling	17.7	0.187	-0.522	ACTA2,ACTB,ACTN1,ACTN2,Actn3,CASP3,CFL1,CFL2,CREB1,CTNNB1,FERMT2,FLNA,FLNB,ITGB1,ITGB5,LIMS1,MAPK1,MAPK3,MYH1,MYH10,MYH3,MYH4,MYH7,MYH8,MYH9,MYL1,MYL4,MYL6,MYL6B,MYO18A,PPP2R2A,PXN,RAC1,RHOA,RHOC,VCL,VIM
Dilated Cardiomyopathy Signaling Pathway	17.5	0.219	3.9	ACTA2,ACTB,ATP2A2,BAG3,BAX,CACNB1,DES,GNAS,MAPK1,MAPK3,MYH1,MYH10,MYH3,MYH4,MYH7,MYH8,MYH9,MYL1,MYL4,MYL6,MYL6B,MYO18A,PRKAR1A,PRKAR2B,TNNC1,TNNC2,TNNI1,TNNI2,TNNT1,TNNT2,TNNT3,TTN
Mitochondrial Dysfunction	17.3	0.2	#NUM!	ACO2,AIFM1,ATP5F1A,ATP5MF,ATP5PD,CASP3,NDUFA10,NDUFA13,NDUFA2,NDUFA3,NDUFA5,NDUFA6,NDUFA8,NDUFA9,NDUFB1,NDUFB3,NDUFB4,NDUFB5,NDUFB6,NDUFB7,NDUFB8,NDUFB9,NDUFS1,NDUFS2,NDUFS3,NDUFS6,NDUFS7,NDUFV1,NDUFV2,NDUFV3,PARK7,PRDX5,SDHA,SDHB
RhoGDI Signaling	16.5	0.172	-1.043	ACTA2,ACTB,ARHGDIA,ARHGDIB,ARHGEF1,ARPC1B,CD44,CDH15,CDH2,CFL1,CFL2,EZR,GNAI2,GNAI3,GNAO1,GNAS,GNB1,GNB2,GNG12,ITGA5,ITGB1,ITGB5,MYH1,MYH10,MYH3,MYH4,MYH7,MYH8,MYH9,MYL1,MYL4,MYL6,MYL6B,MYLPF,RAC1,RHOA,RHOC
Calcium Signaling	15.6	0.167	0.535	ACTA2,ATP2A1,ATP2A2,ATP2B1,ATP2B4,CACNB1,CASQ2,CREB1,MAPK1,MAPK3,MCU,MYH1,MYH10,MYH3,MYH4,MYH7,MYH8,MYH9,MYL1,MYL4,MYL6,MYL6B,MYO18A,PRKAR1A,PRKAR2B,RYR1,TNNC1,TNNC2,TNNI1,TNNI2,TNNT1,TNNT2,TNNT3,Tpm1,Tpm2,TPM3
Signaling by Rho Family GTPases	13.3	0.138	3.402	ACTA2,ACTB,ARHGEF1,ARPC1B,CDH15,CDH2,CFL1,CFL2,CYFIP1,DES,EZR,GNAI2,GNAI3,GNAO1,GNAS,GNB1,GNB2,GNG12,ITGA5,ITGB1,ITGB5,MAP2K1,MAPK1,MAPK3,MYL1,MYL4,MYL6,MYL6B,MYLPF,PKN1,RAC1,RHOA,RHOC,SEPTIN11,SEPTIN2,SEPTIN9,VIM
Epithelial Adherens Junction Signaling	12.1	0.171	#NUM!	ACTA2,ACTB,ACTN1,ACTN2,Actn3,ARPC1B,CDH2,CTNNA1,CTNNB1,MYH1,MYH10,MYH3,MYH4,MYH7,MYH8,MYH9,MYL1,MYL4,MYL6,MYL6B,MYO18A,RAC1,RHOA,RRAS,RRAS2,VCL,ZYX
Tight Junction Signaling	11.6	0.157	#NUM!	ACTA2,ACTB,CDK4,CTNNA1,CTNNB1,GPAA1,MYH1,MYH10,MYH3,MYH4,MYH7,MYH8,MYH9,MYL1,MYL4,MYL6,MYL6B,MYO18A,NUDT21,PPP2R2A,PRKAR1A,PRKAR2B,RAC1,RHOA,SAFB,TJP1,VAMP3,VCL
Ephrin B Signaling	11.2	0.25	2.496	ACP1,CAP1,CFL1,CFL2,CTNNB1,GNAI2,GNAI3,GNAO1,GNAS,GNB1,GNB2,GNG12,HNRNPK,MAPK1,MAPK3,PXN,RAC1,RHOA
Virus Entry via Endocytic Pathways	10.1	0.192	#NUM!	ACTA2,ACTB,AP2A2,AP2M1,AP2S1,AP3S1,B2M,CLTA,CLTB,CLTC,FLNA,FLNB,HLA-A,ITGA5,ITGB1,ITGB5,RAC1,RRAS,RRAS2,TFRC
Glycolysis I	9.84	0.423	2.714	ALDOA,ENO1,GAPDH,GPI,PFKL,PFKM,PFKP,PGAM1,PGK1,PKM,TPI1
Germ Cell-Sertoli Cell Junction Signaling	9.74	0.146	#NUM!	A2M,ACTA2,ACTB,ACTN1,ACTN2,Actn3,CDH2,CFL1,CFL2,CTNNA1,CTNNB1,GSN,ITGB1,MAP2K1,MAPK1,MAPK3,PXN,RAC1,RHOA,RHOC,RRAS,RRAS2,TJP1,VCL,ZYX
Integrin Signaling	9.72	0.131	2.6	ACTA2,ACTB,ACTN1,ACTN2,Actn3,ARPC1B,CAPN1,CAPN2,CTTN,GSN,ITGA5,ITGB1,ITGB5,LIMS1,MAP2K1,MAPK1,MAPK3,MPRIP,PFN1,PXN,RAC1,RHOA,RHOC,RRAS,RRAS2,TTN,VCL,ZYX
Phagosome Maturation	8.92	0.145	#NUM!	ATP6V0D1,ATP6V1A,ATP6V1B2,ATP6V1C1,ATP6V1E1,B2M,CANX,CTSB,CTSD,CTSV,CTSZ,DYNC1H1,GPAA1,HLA-A,LAMP1,LAMP2,PRDX1,PRDX2,PRDX5,RAB5C,RAB7A,RAC1,VAMP3
RhoA Signaling	8.68	0.161	1.789	ACTA2,ACTB,ARHGEF1,ARPC1B,CFL1,CFL2,EZR,MPRIP,MYL1,MYL4,MYL6,MYL6B,MYLPF,PFN1,PKN1,RHOA,SEPTIN11,SEPTIN2,SEPTIN9,TTN
Regulation of Cellular Mechanics by Calpain Protease	8.63	0.191	1.667	ACTN1,ACTN2,Actn3,CAPN1,CAPN2,CAST,CDK4,EZR,ITGA5,ITGB1,ITGB5,MAPK1,MAPK3,PXN,RRAS,RRAS2,VCL
Regulation of Actin-based Motility by Rho	8.39	0.164	1	ACTA2,ACTB,ARHGDIA,ARPC1B,CFL1,GSN,ITGA5,ITGB1,ITGB5,MPRIP,MYL1,MYL4,MYL6,MYL6B,MYLPF,PFN1,RAC1,RHOA,RHOC
Glucocorticoid Receptor Signaling	8.35	0.0809	#NUM!	A2M,ACTB,ANXA1,ATP5F1A,B2M,CREB1,GTF2F2,HLA-A,HSP90AA1,HSPA2,HSPA4,MAP2K1,MAPK1,MAPK3,NDUFA10,NDUFA13,NDUFA2,NDUFA3,NDUFA5,NDUFA6,NDUFA8,NDUFA9,NDUFB1,NDUFB3,NDUFB4,NDUFB5,NDUFB6,NDUFB7,NDUFB8,NDUFB9,NDUFS1,NDUFS2,NDUFS3,NDUFS6,NDUFS7,NDUFV1,NDUFV2,NDUFV3,PCK2,RAC1,RRAS,RRAS2,SDHA,SDHB,SMARCE1,SRA1,VCAM1
Protein Kinase A Signaling	8.15	0.092	2.294	ACP1,CREB1,CTNNB1,DUSP3,FLNA,FLNB,GNAI2,GNAI3,GNAS,GNB1,GNB2,GNG12,MAP2K1,MAPK1,MAPK3,MYH10,MYH4,MYL1,MYL4,MYL6,MYL6B,MYLPF,PGP,PRKAR1A,PRKAR2B,PXN,PYGB,RHOA,RYR1,TIMM50,TNNI1,TNNI2,TTN,YWHAB,YWHAG,YWHAQ,YWHAZ
Hepatic Fibrosis / Hepatic Stellate Cell Activation	7.9	0.124	#NUM!	A2M,ACTA2,BAX,COL12A1,COL1A1,COL1A2,COL3A1,COL5A1,COL6A1,IGFBP5,MYH1,MYH10,MYH3,MYH4,MYH7,MYH8,MYH9,MYL1,MYL4,MYL6,MYL6B,MYO18A,TIMP2,VCAM1
Semaphorin Neuronal Repulsive Signaling Pathway	7.89	0.139	-1.964	CD44,CDK5,CFL1,CFL2,DPYSL2,FARP1,ITGA5,ITGB1,ITGB5,MAP2K1,MPRIP,MYL1,MYL4,MYL6,MYL6B,MYLPF,PRKAR1A,PRKAR2B,RAC1,RHOA,RRAS
PFKFB4 Signaling Pathway	7.88	0.261	2.111	CREB1,GNAS,GPI,HK1,HK2,MAP2K1,MAPK1,MAPK3,PFKM,PRKAR1A,PRKAR2B,TKT
PAK Signaling	7.49	0.153	1.807	CASP3,CFL1,CFL2,ITGA5,ITGB1,ITGB5,MAP2K1,MAPK1,MAPK3,MYL1,MYL4,MYL6,MYL6B,MYLPF,PXN,RAC1,RRAS,RRAS2
Cellular Effects of Sildenafil (Viagra)	7.28	0.134	#NUM!	ACTA2,ACTB,CACNB1,GNAS,MPRIP,MYH1,MYH10,MYH3,MYH4,MYH7,MYH8,MYH9,MYL1,MYL4,MYL6,MYL6B,MYLPF,MYO18A,PRKAR1A,PRKAR2B
Gluconeogenesis I	7.24	0.346	2.333	ALDOA,ENO1,GAPDH,GPI,MDH1,MDH2,ME1,PGAM1,PGK1
CXCR4 Signaling	7.11	0.126	2.357	GNAI2,GNAI3,GNAO1,GNAS,GNB1,GNB2,GNG12,MAP2K1,MAPK1,MAPK3,MYL1,MYL4,MYL6,MYL6B,MYLPF,PXN,RAC1,RHOA,RHOC,RRAS,RRAS2
Ephrin Receptor Signaling	6.96	0.114	4.264	ACP1,ARPC1B,CFL1,CFL2,CREB1,GNAI2,GNAI3,GNAO1,GNAS,GNB1,GNB2,GNG12,ITGA5,ITGB1,ITGB5,MAP2K1,MAPK1,MAPK3,PXN,RAC1,RHOA,RRAS,RRAS2
Sertoli Cell-Sertoli Cell Junction Signaling	6.77	0.112	#NUM!	A2M,ACTA2,ACTB,ACTN1,ACTN2,Actn3,CTNNA1,CTNNB1,DLG1,ITGA5,ITGB1,ITGB5,MAP2K1,MAPK1,MAPK3,PRKAR1A,PRKAR2B,RAC1,RRAS,RRAS2,SPTBN1,TJP1,VCL
Remodeling of Epithelial Adherens Junctions	6.75	0.191	1	ACTA2,ACTB,ACTN1,ACTN2,Actn3,ARPC1B,CTNNA1,CTNNB1,NME1,RAB5C,RAB7A,VCL,ZYX
Hepatic Fibrosis Signaling Pathway	6.7	0.0835	0.354	ACTA2,CACNB1,CASP3,COL1A1,COL1A2,COL3A1,CREB1,CTNNB1,GNAI2,GNAI3,ITGA5,ITGB1,ITGB5,LRP1,MAP2K1,MAPK1,MAPK3,MYL1,MYL4,MYL6,MYL6B,MYLPF,PRKAR1A,PRKAR2B,RAC1,RHOA,RHOC,RRAS,RRAS2,SDHA,SDHB,TFRC,TTN,VCAM1,YAP1
Clathrin-mediated Endocytosis Signaling	6.66	0.114	#NUM!	ACTA2,ACTB,AP2A2,AP2M1,AP2S1,AP3S1,ARPC1B,CLTA,CLTB,CLTC,CSNK2B,CTTN,DAB2,ITGA5,ITGB1,ITGB5,PCYOX1,RAB5C,RAB7A,RAC1,SH3GLB1,TFRC
AMPK Signaling	6.64	0.103	1.5	ACTB,CKM,CPT2,CREB1,EEF2,FASN,GNAI2,GNAI3,GNAO1,GNAS,GNB1,GNB2,GNG12,MAPK1,PCK2,PFKL,PFKM,PFKP,PPP2R2A,PRKAR1A,PRKAR2B,RAB3A,RAB7A,SLC2A1,SMARCE1
Thrombin Signaling	6.61	0.11	3.464	ARHGEF1,CREB1,GNAI2,GNAI3,GNAO1,GNAS,GNB1,GNB2,GNG12,MAP2K1,MAPK1,MAPK3,MPRIP,MYL1,MYL4,MYL6,MYL6B,MYLPF,RAC1,RHOA,RHOC,RRAS,RRAS2
Endocannabinoid Developing Neuron Pathway	6.47	0.138	3.606	CREB1,CTNNB1,GNAI2,GNAI3,GNAO1,GNB1,GNB2,GNG12,MAP2K1,MAPK1,MAPK3,PRKAR1A,PRKAR2B,RAC1,RHOA,RRAS,RRAS2
TCA Cycle II (Eukaryotic)	6.35	0.333	-2.121	ACO2,DLD,IDH3G,MDH1,MDH2,SDHA,SDHB,SUCLA2
Aryl Hydrocarbon Receptor Signaling	6.15	0.119	0.333	ALDH18A1,ALDH1L2,ALDH2,ALDH3A1,ALDH3B1,ALDH9A1,BAX,CDK4,CTSD,GSTM5,GSTP1,HSP90AA1,HSPB1,HSPB2,MAPK1,MAPK3,NEDD8,NFIX,TGM2
Cardiac Hypertrophy Signaling	6.12	0.0969	1.789	CACNB1,CREB1,GNAI2,GNAI3,GNAO1,GNAS,GNB1,GNB2,GNG12,HSPB1,MAP2K1,MAPK1,MAPK3,MYL1,MYL4,MYL6,MYL6B,MYLPF,PRKAR1A,PRKAR2B,RAC1,RHOA,RHOC,RRAS,RRAS2
Leukocyte Extravasation Signaling	6.05	0.109	2.524	ACTA2,ACTB,ACTN1,ACTN2,Actn3,CD44,CTNNA1,CTNNB1,CTTN,EZR,GNAI2,GNAI3,ITGB1,MAPK1,MYL6,PXN,RAC1,RHOA,TIMP2,VCAM1,VCL
Huntington's Disease Signaling	5.95	0.0925	0.333	AP2A2,ATP5F1A,BAX,CAPN1,CAPN2,CASP3,CDK5,CLTA,CLTB,CLTC,CREB1,CTSD,DCTN1,GNB1,GNB2,GNG12,GPAA1,HSPA2,HSPA4,MAPK1,MAPK3,PSME2,SDHA,SDHB,TGM2,VAMP3
α-Adrenergic Signaling	5.91	0.142	3	GNAI2,GNAI3,GNAO1,GNAS,GNB1,GNB2,GNG12,MAP2K1,MAPK1,MAPK3,PRKAR1A,PRKAR2B,PYGB,RRAS,RRAS2
CCR3 Signaling in Eosinophils	5.89	0.126	2.646	CFL1,CFL2,GNAI2,GNAI3,GNAO1,GNAS,GNB1,GNB2,GNG12,MAP2K1,MAPK1,MAPK3,MPRIP,RAC1,RHOA,RRAS,RRAS2
Agrin Interactions at Neuromuscular Junction	5.75	0.171	2.53	ACTA2,ACTB,CTTN,ITGB1,LAMB1,LAMC1,MAPK1,MAPK3,PXN,RAC1,RRAS,RRAS2
CDK5 Signaling	5.61	0.134	2.138	CAPN1,CDK5,GNAS,ITGB1,LAMA5,LAMB1,LAMC1,MAP2K1,MAPK1,MAPK3,PPP2R2A,PRKAR1A,PRKAR2B,RRAS,RRAS2
Opioid Signaling Pathway	5.58	0.0906	2.711	AP2A2,AP2M1,AP2S1,CACNB1,CLTA,CLTB,CLTC,CREB1,CTNNB1,GNAI2,GNAI3,GNAO1,GNAS,GNB1,GNB2,GNG12,MAP2K1,MAPK1,MAPK3,PRKAR1A,PRKAR2B,RAC1,RRAS,RRAS2,RYR1
tRNA Charging	5.57	0.231	1.667	DARS1,FARSA,IARS2,KARS1,LARS1,NARS1,Qars,SARS1,WARS1
FAK Signaling	5.37	0.128	#NUM!	ACTA2,ACTB,CAPN1,CAPN2,ITGA5,ITGB1,ITGB5,MAP2K1,MAPK1,MAPK3,PXN,RAC1,RRAS,RRAS2,VCL
Agranulocyte Adhesion and Diapedesis	5.33	0.0981	#NUM!	ACTA2,ACTB,EZR,GLG1,GNAI2,GNAI3,ITGA5,ITGB1,MYH1,MYH10,MYH3,MYH4,MYH7,MYH8,MYH9,MYL1,MYL4,MYL6,MYL6B,MYO18A,VCAM1
ERK/MAPK Signaling	5.33	0.0981	2.84	CREB1,HSPB1,HSPB2,ITGA5,ITGB1,ITGB5,LAMTOR3,MAP2K1,MAPK1,MAPK3,PPP2R2A,PRKAR1A,PRKAR2B,PXN,RAC1,RRAS,RRAS2,YWHAB,YWHAG,YWHAQ,YWHAZ
Gα12/13 Signaling	5.32	0.12	1	ARHGEF1,CDH15,CDH2,CTNNB1,MAP2K1,MAPK1,MAPK3,MYL1,MYL4,MYL6,MYL6B,MYLPF,PXN,RHOA,RRAS,RRAS2
IGF-1 Signaling	5.3	0.135	3	CSNK2B,IGFBP5,MAP2K1,MAPK1,MAPK3,PRKAR1A,PRKAR2B,PXN,RRAS,RRAS2,YWHAB,YWHAG,YWHAQ,YWHAZ
Calcium Transport I	5.16	0.5	0.447	ANXA5,ATP2A1,ATP2A2,ATP2B1,ATP2B4
Pentose Phosphate Pathway	5.16	0.5	2.236	G6PD,PGD,PGLS,TALDO1,TKT
Synaptogenesis Signaling Pathway	5.12	0.0833	3.4	AP2A2,AP2M1,AP2S1,ARPC1B,CACNB1,CDH15,CDH2,CDK5,CFL1,CREB1,CTNNB1,FARP1,GPAA1,LRP1,MAPK1,MAPK3,PRKAR1A,PRKAR2B,RAB3A,RAB5C,RAC1,RHOA,RRAS,RRAS2,THBS1,VAMP3
Rac Signaling	5.11	0.116	3.873	ARPC1B,CD44,CFL1,CFL2,CYFIP1,ITGA5,ITGB1,ITGB5,MAP2K1,MAPK1,MAPK3,NCKAP1,RAC1,RHOA,RRAS,RRAS2
Paxillin Signaling	5.11	0.13	1.387	ACTA2,ACTB,ACTN1,ACTN2,Actn3,ITGA5,ITGB1,ITGB5,MAPK1,PXN,RAC1,RRAS,RRAS2,VCL
VEGF Signaling	4.84	0.131	0.577	ACTA2,ACTB,ACTN1,ACTN2,Actn3,EIF2S2,MAP2K1,MAPK1,MAPK3,PXN,RRAS,RRAS2,VCL
G Beta Gamma Signaling	4.84	0.116	2.673	CACNB1,CAV3,GNAI2,GNAI3,GNAO1,GNAS,GNB1,GNB2,GNG12,MAPK1,MAPK3,PRKAR1A,PRKAR2B,RRAS,RRAS2
NRF2-mediated Oxidative Stress Response	4.65	0.0886	2.714	ACTA2,ACTB,AKR7A2,DNAJB4,DNAJC11,DNAJC3,EPHX1,FMO1,GSTM5,GSTP1,HSP90AA1,MAP2K1,MAPK1,MAPK3,PRDX1,RRAS,RRAS2,SOD1,SQSTM1,STIP1,TXN
Caveolar-mediated Endocytosis Signaling	4.65	0.147	#NUM!	ACTA2,ACTB,ARCN1,B2M,FLNA,FLNB,HLA-A,ITGA5,ITGB1,ITGB5,RAB5C
Semaphorin Signaling in Neurons	4.64	0.161	#NUM!	CDK5,CFL1,CFL2,DPYSL2,ITGB1,MAPK1,MAPK3,RAC1,RHOA,RHOC
Gαs Signaling	4.54	0.116	2.333	CREB1,GNAI2,GNAI3,GNAO1,GNAS,GNB1,GNB2,GNG12,MAP2K1,MAPK1,MAPK3,PRKAR1A,PRKAR2B,RYR1
MSP-RON Signaling In Cancer Cells Pathway	4.49	0.109	3.357	ACTA2,CREB1,CTNNB1,FLNA,ITGB1,MAP2K1,MAPK1,MAPK3,RRAS,RRAS2,VIM,YWHAB,YWHAG,YWHAQ,YWHAZ
IL-8 Signaling	4.36	0.09	3.5	BAX,GNAI2,GNAI3,GNAO1,GNAS,GNB1,GNB2,GNG12,LASP1,MAP2K1,MAPK1,MAPK3,PLD3,RAC1,RHOA,RHOC,RRAS,RRAS2,VCAM1
Aldosterone Signaling in Epithelial Cells	4.17	0.0976	2	AHCY,CRYAB,DNAJB4,DNAJC11,DNAJC3,HSP90AA1,HSPA2,HSPA4,HSPA4L,HSPB1,HSPB2,HSPE1,HSPH1,MAP2K1,MAPK1,MAPK3
fMLP Signaling in Neutrophils	4.15	0.107	3.317	ARPC1B,GNAI2,GNAI3,GNAO1,GNAS,GNB1,GNB2,GNG12,MAP2K1,MAPK1,MAPK3,RAC1,RRAS,RRAS2
p70S6K Signaling	4.12	0.106	2.53	BCAP31,EEF2,GNAI2,GNAI3,MAP2K1,MAPK1,MAPK3,PPP2R2A,RRAS,RRAS2,YWHAB,YWHAG,YWHAQ,YWHAZ
Axonal Guidance Signaling	4.11	0.0652	#NUM!	ABLIM1,ARPC1B,CDK5,CFL1,CFL2,DPYSL2,GNAI2,GNAI3,GNAO1,GNAS,GNB1,GNB2,GNG12,ITGA5,ITGB1,ITGB5,LNPEP,MAP2K1,MAPK1,MAPK3,MYL1,MYL4,MYL6,MYL6B,MYLPF,PFN1,PRKAR1A,PRKAR2B,PXN,RAC1,RHOA,RRAS,RRAS2
Glioma Invasiveness Signaling	4.02	0.137	3	CD44,MAPK1,MAPK3,PLG,RAC1,RHOA,RHOC,RRAS,RRAS2,TIMP2
GNRH Signaling	3.98	0.0904	3.742	CACNB1,CREB1,GNAI2,GNAI3,GNAS,GNB1,GNB2,GNG12,MAP2K1,MAPK1,MAPK3,PRKAR1A,PRKAR2B,PXN,RAC1,RRAS,RRAS2
HIF1α Signaling	3.94	0.0865	2.5	ELOC,GPI,HK1,HK2,HSP90AA1,HSPA2,HSPA4,LDHA,MAP2K1,MAPK1,MAPK3,PKM,RAC1,RAN,RRAS,RRAS2,SLC2A1,VIM
Pentose Phosphate Pathway (Oxidative Branch)	3.91	0.75	#NUM!	G6PD,PGD,PGLS
Colorectal Cancer Metastasis Signaling	3.85	0.0781	2.84	BAX,CASP3,CTNNB1,GNAI2,GNAI3,GNAO1,GNAS,GNB1,GNB2,GNG12,LRP1,MAP2K1,MAPK1,MAPK3,PRKAR1A,PRKAR2B,RAC1,RHOA,RHOC,RRAS,RRAS2
Reelin Signaling in Neurons	3.74	0.103	2.309	ARHGEF1,ARPC1B,CDH2,CDK5,CFL1,ITGA5,ITGB1,MAP2K1,MAPK1,MAPK3,PAFAH1B2,RAC1,RHOA
Amyloid Processing	3.74	0.157	1.342	CAPN1,CAPN2,CDK5,CSNK2B,MAPK1,MAPK3,PRKAR1A,PRKAR2B
14-3-3-mediated Signaling	3.71	0.102	3.317	BAX,MAP2K1,MAPK1,MAPK3,PDCD6IP,RRAS,RRAS2,VIM,YAP1,YWHAB,YWHAG,YWHAQ,YWHAZ
Natural Killer Cell Signaling	3.69	0.0854	2.183	B2M,CFL1,CFL2,COL1A1,COL1A2,COL3A1,HLA-A,HSPA2,HSPA4,ITGB1,MAP2K1,MAPK1,MAPK3,PXN,RAC1,RRAS,RRAS2
PI3K/AKT Signaling	3.69	0.0854	3.357	CTNNB1,HSP90AA1,INPPL1,ITGA5,ITGB1,ITGB5,LIMS1,MAP2K1,MAPK1,MAPK3,PPP2R2A,RRAS,RRAS2,YWHAB,YWHAG,YWHAQ,YWHAZ
Chemokine Signaling	3.68	0.125	1.897	CFL1,GNAI2,GNAI3,MAP2K1,MAPK1,MAPK3,MPRIP,RHOA,RRAS,RRAS2
Molecular Mechanisms of Cancer	3.68	0.0652	#NUM!	ARHGEF1,BAX,CASP3,CDK4,CDK5,CTNNA1,CTNNB1,GNAI2,GNAI3,GNAO1,GNAS,GNB1,GNB2,GNG12,ITGA5,ITGB1,ITGB5,LAMTOR3,LRP1,MAP2K1,MAPK1,MAPK3,PRKAR1A,PRKAR2B,RAC1,RHOA,RHOC,RRAS,RRAS2
Role of MAPK Signaling in Promoting the Pathogenesis of Influenza	3.65	0.107	3.464	ATP6V0D1,ATP6V1A,ATP6V1B2,ATP6V1C1,ATP6V1E1,BAX,CASP3,MAP2K1,MAPK1,MAPK3,RRAS,RRAS2
P2Y Purigenic Receptor Signaling Pathway	3.64	0.101	2.111	CREB1,GNAI2,GNAI3,GNB1,GNB2,GNG12,MAP2K1,MAPK1,MAPK3,PRKAR1A,PRKAR2B,RRAS,RRAS2
GABA Receptor Signaling	3.57	0.0992	#NUM!	ALDH9A1,AP2A2,AP2M1,AP2S1,CACNB1,GNAI2,GNAI3,GNAO1,GNAS,GNB1,GNB2,GNG12,UBQLN1
Mechanisms of Viral Exit from Host Cells	3.57	0.171	#NUM!	ACTA2,ACTB,CHMP4B,LMNB1,LMNB2,PDCD6IP,SH3GLB1
GDP-glucose Biosynthesis	3.56	0.364	2	HK1,HK2,PGM1,PGM2
Apelin Cardiomyocyte Signaling Pathway	3.53	0.111	-0.302	ATP2A1,ATP2A2,GNAI2,GNAI3,MAPK1,MAPK3,MYL1,MYL4,MYL6,MYL6B,MYLPF
BAG2 Signaling Pathway	3.5	0.119	1.265	ANXA2,BAG2,CASP3,CTSB,HSP90AA1,HSPA2,HSPA4,MAPK1,MAPK3,PSME2
Androgen Signaling	3.5	0.0888	1.633	CACNB1,GNAI2,GNAI3,GNAO1,GNAS,GNB1,GNB2,GNG12,GTF2F2,HSP90AA1,HSPA4,MAPK1,MAPK3,PRKAR1A,PRKAR2B
Relaxin Signaling	3.44	0.0915	2.828	CREB1,GNAI2,GNAI3,GNAO1,GNAS,GNB1,GNB2,GNG12,MAP2K1,MAPK1,MAPK3,NT5C,PRKAR1A,PRKAR2B
Glucose and Glucose-1-phosphate Degradation	3.4	0.333	2	HK1,HK2,PGM1,PGM2
G Protein Signaling Mediated by Tubby	3.37	0.159	#NUM!	GNAI2,GNAI3,GNAO1,GNAS,GNB1,GNB2,GNG12
PPARα/RXRα Activation	3.36	0.0829	-0.535	ACAA1,ACADL,AP2A2,CAND1,CKAP5,FASN,GNAS,HSP90AA1,ITGB5,MAP2K1,MAPK1,MAPK3,PRKAR1A,PRKAR2B,RRAS,RRAS2
Gαi Signaling	3.35	0.0942	1.897	GNAI2,GNAI3,GNAO1,GNAS,GNB1,GNB2,GNG12,MAPK1,MAPK3,PRKAR1A,PRKAR2B,RRAS,RRAS2
Iron homeostasis signaling pathway	3.32	0.0935	#NUM!	ACO2,ATP6V0D1,ATP6V1A,ATP6V1B2,ATP6V1C1,ATP6V1E1,FECH,LRP1,MAPK1,MAPK3,MMS19,PCBP1,TFRC
Apelin Endothelial Signaling Pathway	3.32	0.0935	3.162	GNAI2,GNAI3,GNAO1,GNAS,GNB1,GNB2,GNG12,MAP2K1,MAPK1,MAPK3,RRAS,RRAS2,VCAM1
Gap Junction Signaling	3.24	0.0808	#NUM!	ACTA2,ACTB,CTNNB1,DBN1,GNAI2,GNAI3,GNAS,MAP2K1,MAPK1,MAPK3,NT5C,PRKAR1A,PRKAR2B,RRAS,RRAS2,TJP1
Endocannabinoid Cancer Inhibition Pathway	3.21	0.0909	0.277	CASP3,CREB1,CTNNB1,GNAI2,GNAI3,GNAO1,MAP2K1,MAPK1,MAPK3,PRKAR1A,PRKAR2B,RHOA,VIM
Ferroptosis Signaling Pathway	3.18	0.0952	2.309	CTSB,HSPB1,MAP2K1,MAPK1,MAPK3,PEBP1,RRAS,RRAS2,SLC3A2,SQSTM1,TFRC,YAP1
Antiproliferative Role of Somatostatin Receptor 2	3.15	0.117	2.449	GNB1,GNB2,GNG12,MAP2K1,MAPK1,MAPK3,NT5C,RRAS,RRAS2
Apelin Muscle Signaling Pathway	3.14	0.146	#NUM!	GNAI2,GNAI3,GNAO1,GNAS,GNB1,GNB2,GNG12
Glycogen Degradation III	3.11	0.286	2	GAA,PGM1,PGM2,PYGB
Fcγ Receptor-mediated Phagocytosis in Macrophages and Monocytes	3.11	0.106	1.897	ACTA2,ACTB,ARPC1B,EZR,MAPK1,MAPK3,PLD3,PXN,RAC1,VAMP3
IL-1 Signaling	3.11	0.106	2	GNAI2,GNAI3,GNAO1,GNAS,GNB1,GNB2,GNG12,MAPK1,PRKAR1A,PRKAR2B
PTEN Signaling	3.01	0.0867	-2.887	CASP3,CSNK2B,IGF2R,INPPL1,ITGA5,ITGB1,ITGB5,MAP2K1,MAPK1,MAPK3,RAC1,RRAS,RRAS2
Tryptophan Degradation X (Mammalian, via Tryptamine)	3.01	0.2	1	AKR1B10,ALDH2,ALDH3A1,ALDH3B1,ALDH9A1
Superpathway of Methionine Degradation	3.01	0.162	0.816	AHCY,AHCYL1,BHMT,DLD,PRMT5,SUOX
Formaldehyde Oxidation II (Glutathione-dependent)	3	1	#NUM!	ADH5,ESD
Xenobiotic Metabolism CAR Signaling Pathway	2.99	0.0794	0.258	ALDH18A1,ALDH1L2,ALDH2,ALDH3A1,ALDH3B1,ALDH9A1,FMO1,GSTM5,GSTP1,HSP90AA1,MAP2K1,MAPK1,MAPK3,PPP2R2A,SRA1
Gαq Signaling	2.98	0.0824	2.828	GNAI2,GNAI3,GNAO1,GNAS,GNB1,GNB2,GNG12,MAP2K1,MAPK1,MAPK3,PLD3,RAC1,RHOA,RHOC
Protein Ubiquitination Pathway	2.9	0.0691	#NUM!	B2M,CRYAB,DNAJB4,DNAJC11,DNAJC3,ELOC,HLA-A,HSP90AA1,HSPA2,HSPA4,HSPA4L,HSPB1,HSPB2,HSPE1,HSPH1,PSME2,SUGT1,UBE2Z,USO1
Granzyme B Signaling	2.88	0.25	0	CASP3,LMNB1,LMNB2,NUMA1
PDGF Signaling	2.8	0.105	1.667	ACP1,CAV3,CSNK2B,INPPL1,MAP2K1,MAPK1,MAPK3,RRAS,RRAS2
Apelin Adipocyte Signaling Pathway	2.8	0.105	1.414	GNAI2,GNAI3,GSTP1,MAPK1,MAPK3,PRKAR1A,PRKAR2B,RAC1,SOD1
Apoptosis Signaling	2.77	0.0962	-1.265	AIFM1,BAX,CAPN1,CAPN2,CASP3,MAP2K1,MAPK1,MAPK3,RRAS,RRAS2
RAN Signaling	2.77	0.235	1	KPNA2,KPNA4,RAN,RANGAP1
Glutaryl-CoA Degradation	2.77	0.235	1	ACAT1,ACAT2,HADH,PARK7
Histamine Degradation	2.77	0.235	1	ALDH2,ALDH3A1,ALDH3B1,ALDH9A1
BMP signaling pathway	2.77	0.103	2.828	CREB1,GREM1,MAP2K1,MAPK1,MAPK3,PRKAR1A,PRKAR2B,RRAS,RRAS2
Xenobiotic Metabolism AHR Signaling Pathway	2.77	0.103	0.333	ALDH18A1,ALDH1L2,ALDH2,ALDH3A1,ALDH3B1,ALDH9A1,GSTM5,GSTP1,HSP90AA1
Tumor Microenvironment Pathway	2.77	0.0782	1.941	CD44,COL1A1,COL1A2,COL3A1,HLA-A,ITGA5,MAP2K1,MAPK1,MAPK3,RAC1,RRAS,RRAS2,SLC16A1,SLC2A1
Melatonin Signaling	2.71	0.111	2.828	GNAI2,GNAI3,GNAO1,MAP2K1,MAPK1,MAPK3,PRKAR1A,PRKAR2B
Superpathway of Cholesterol Biosynthesis	2.71	0.172	1.342	ACAT1,ACAT2,FDPS,HMGCS1,LSS
Superpathway of Geranylgeranyldiphosphate Biosynthesis I (via Mevalonate)	2.67	0.222	1	ACAT1,ACAT2,FDPS,HMGCS1
Unfolded protein response	2.67	0.1	0.816	CANX,CD82,DNAJB4,DNAJC11,DNAJC3,HSPA2,HSPA4,HSPH1,UBXN4
Folate Transformations I	2.64	0.333	#NUM!	MTHFD1,MTHFD2,SHMT2
Acute Myeloid Leukemia Signaling	2.63	0.0989	2.236	IDH1,IDH2,IDH3G,MAP2K1,MAPK1,MAPK3,RRAS,RRAS2,RUNX1
GP6 Signaling Pathway	2.63	0.0866	-0.302	COL12A1,COL1A1,COL1A2,COL3A1,COL5A1,COL6A1,LAMA5,LAMB1,LAMB2,LAMC1,RAC1
Endocannabinoid Neuronal Synapse Pathway	2.6	0.0816	1.265	CACNB1,GNAI2,GNAI3,GNAO1,GNB1,GNB2,GNG12,MAPK1,MAPK3,NDUFS2,PRKAR1A,PRKAR2B
Actin Nucleation by ARP-WASP Complex	2.57	0.0968	2.828	ARPC1B,ITGA5,ITGB1,ITGB5,RAC1,RHOA,RHOC,RRAS,RRAS2
Endometrial Cancer Signaling	2.56	0.117	1.89	CTNNA1,CTNNB1,MAP2K1,MAPK1,MAPK3,RRAS,RRAS2
Corticotropin Releasing Hormone Signaling	2.55	0.0805	3.317	CACNB1,CREB1,GNAI2,GNAI3,GNAO1,GNAS,MAP2K1,MAPK1,MAPK3,NT5C,PRKAR1A,PRKAR2B
Melanocyte Development and Pigmentation Signaling	2.54	0.0957	3	CREB1,GNAS,MAP2K1,MAPK1,MAPK3,PRKAR1A,PRKAR2B,RRAS,RRAS2
NADH Repair	2.53	0.667	#NUM!	GAPDH,NAXE
Guanine and Guanosine Salvage I	2.53	0.667	#NUM!	HPRT1,PNP
Inosine-5'-phosphate Biosynthesis II	2.53	0.667	#NUM!	ATIC,PAICS
Adenine and Adenosine Salvage I	2.53	0.667	#NUM!	APRT,PNP
Ethanol Degradation II	2.51	0.156	1.342	ADH5,ALDH2,ALDH3A1,ALDH3B1,ALDH9A1
Methylglyoxal Degradation III	2.49	0.2	#NUM!	AKR1B1,AKR1B10,AKR7A2,PTGR1
Fatty Acid α-oxidation	2.49	0.2	1	ALDH2,ALDH3A1,ALDH3B1,ALDH9A1
Xenobiotic Metabolism PXR Signaling Pathway	2.49	0.0729	1.069	ALDH18A1,ALDH1L2,ALDH2,ALDH3A1,ALDH3B1,ALDH9A1,CDK5,ESD,GSTM5,GSTP1,HSP90AA1,PRKAR1A,PRKAR2B,SRA1
Cardiac β-adrenergic Signaling	2.44	0.0747	0	ATP2A1,ATP2A2,CACNB1,GNAI2,GNAI3,GNAO1,GNAS,GNB1,GNB2,GNG12,PPP2R2A,PRKAR1A,PRKAR2B
Renal Cell Carcinoma Signaling	2.43	0.1	2.449	ELOC,MAP2K1,MAPK1,MAPK3,RAC1,RRAS,RRAS2,SLC2A1
Putrescine Degradation III	2.41	0.19	1	ALDH2,ALDH3A1,ALDH3B1,ALDH9A1
Neuregulin Signaling	2.4	0.0855	2.449	CDK5,HSP90AA1,ITGA5,ITGB1,ITGB5,MAP2K1,MAPK1,MAPK3,RRAS,RRAS2
Ketogenesis	2.37	0.273	#NUM!	ACAT1,ACAT2,HMGCS1
Purine Nucleotides De Novo Biosynthesis II	2.37	0.273	#NUM!	ADSS1,ATIC,PAICS
Noradrenaline and Adrenaline Degradation	2.34	0.143	1.342	ADH5,ALDH2,ALDH3A1,ALDH3B1,ALDH9A1
Pyridoxal 5'-phosphate Salvage Pathway	2.33	0.106	1.89	ADPGK,CDK4,CDK5,MAP2K1,MAPK1,MAPK3,PKN1
Melanoma Signaling	2.32	0.12	2.449	CDK4,MAP2K1,MAPK1,MAPK3,RRAS,RRAS2
Xenobiotic Metabolism Signaling	2.3	0.0623	#NUM!	ALDH18A1,ALDH1L2,ALDH2,ALDH3A1,ALDH3B1,ALDH9A1,ESD,FMO1,GSTM5,GSTP1,HSP90AA1,MAP2K1,MAPK1,MAPK3,PPP2R2A,RRAS,RRAS2,SRA1
Ethanol Degradation IV	2.27	0.174	1	ALDH2,ALDH3A1,ALDH3B1,ALDH9A1
HIPPO signaling	2.27	0.0941	-1.89	CD44,DLG1,PPP2R2A,YAP1,YWHAB,YWHAG,YWHAQ,YWHAZ
Glycogen Degradation II	2.25	0.25	#NUM!	PGM1,PGM2,PYGB
Heme Biosynthesis from Uroporphyrinogen-III I	2.24	0.5	#NUM!	CPOX,FECH
Glioma Signaling	2.22	0.0806	2.449	CDK4,IDH1,IDH2,IDH3G,IGF2R,MAP2K1,MAPK1,MAPK3,RRAS,RRAS2
Tryptophan Degradation III (Eukaryotic)	2.2	0.167	1	ACAT1,ACAT2,HADH,PARK7
Vitamin-C Transport	2.2	0.167	2	GLRX,SLC2A1,STOM,TXN
UDP-N-acetyl-D-galactosamine Biosynthesis II	2.15	0.231	#NUM!	GPI,HK1,HK2
IL-6 Signaling	2.13	0.0781	1.265	A2M,COL1A1,CSNK2B,HSPB1,HSPB2,MAP2K1,MAPK1,MAPK3,RRAS,RRAS2
ERK5 Signaling	2.12	0.0972	2.646	CREB1,RRAS,RRAS2,YWHAB,YWHAG,YWHAQ,YWHAZ
Osteoarthritis Pathway	2.11	0.0641	1.508	ANXA2,ANXA5,CASP3,CREB1,CTNNA1,CTNNB1,GREM1,HTRA1,ITGA5,ITGB1,ITGB5,LRP1,MYBBP1A,NAMPT,RAC1
Mevalonate Pathway I	2.06	0.214	#NUM!	ACAT1,ACAT2,HMGCS1
Colanic Acid Building Blocks Biosynthesis	2.06	0.214	#NUM!	GALK1,GPI,UGDH
Synaptic Long Term Depression	2.05	0.067	1.732	CACNB1,GNAI2,GNAI3,GNAO1,GNAS,MAP2K1,MAPK1,MAPK3,NT5C,PPP2R2A,RRAS,RRAS2,RYR1
Prostate Cancer Signaling	2.04	0.0804	#NUM!	CREB1,CTNNB1,GSTP1,HSP90AA1,MAP2K1,MAPK1,MAPK3,RRAS,RRAS2
HGF Signaling	2.04	0.0758	3	ITGA5,ITGB1,ITGB5,MAP2K1,MAPK1,MAPK3,PXN,RAC1,RRAS,RRAS2
Creatine-phosphate Biosynthesis	2.03	0.4	#NUM!	CKB,CKM
Tetrahydrofolate Salvage from 5,10-methenyltetrahydrofolate	2.03	0.4	#NUM!	MTHFD1,MTHFD2
Folate Polyglutamylation	2.03	0.4	#NUM!	MTHFD1,SHMT2
GDNF Family Ligand-Receptor Interactions	2	0.0921	2.646	CREB1,MAP2K1,MAPK1,MAPK3,RAC1,RRAS,RRAS2
Macropinocytosis Signaling	2	0.0921	2	ITGA5,ITGB1,ITGB5,RAC1,RHOA,RRAS,RRAS2
Role of NFAT in Cardiac Hypertrophy	1.98	0.0636	1.732	CACNB1,GNAI2,GNAI3,GNAS,GNB1,GNB2,GNG12,MAP2K1,MAPK1,MAPK3,PRKAR1A,PRKAR2B,RRAS,RRAS2
Superpathway of Citrulline Metabolism	1.97	0.2	#NUM!	ALDH18A1,CPS1,OAT
Oncostatin M Signaling	1.95	0.116	2.236	MAP2K1,MAPK1,MAPK3,RRAS,RRAS2
Role of Tissue Factor in Cancer	1.94	0.0776	#NUM!	CASP3,CFL1,CFL2,ITGB1,MAPK1,MAPK3,RAC1,RRAS,RRAS2
Ovarian Cancer Signaling	1.92	0.0696	2.828	CD44,CDK4,CTNNB1,MAP2K1,MAPK1,MAPK3,PRKAR1A,PRKAR2B,PTGS1,RRAS,RRAS2
EIF2 Signaling	1.92	0.0625	0.302	ACTA2,ACTB,EIF2S2,MAP2K1,MAPK1,MAPK3,RPL10A,RPL11,RPL22,Rpl22l1,RPL38,RRAS,RRAS2,WARS1
Salvage Pathways of Pyrimidine Ribonucleotides	1.91	0.0816	2.121	ADPGK,CDK4,CDK5,MAP2K1,MAPK1,MAPK3,NME1,PKN1
IL-2 Signaling	1.91	0.0984	2.236	CSNK2B,MAP2K1,MAPK1,MAPK3,RRAS,RRAS2
NGF Signaling	1.9	0.0763	3	BAX,CREB1,MAP2K1,MAPK1,MAPK3,RAC1,RHOA,RRAS,RRAS2
Parkinson's Signaling	1.89	0.188	#NUM!	CASP3,MAPK1,PARK7
Cholecystokinin/Gastrin-mediated Signaling	1.88	0.0756	2.828	MAP2K1,MAPK1,MAPK3,PXN,RAC1,RHOA,RHOC,RRAS,RRAS2
Nitric Oxide Signaling in the Cardiovascular System	1.88	0.0756	2.828	ATP2A1,ATP2A2,CACNB1,HSP90AA1,MAP2K1,MAPK1,MAPK3,PRKAR1A,PRKAR2B
Inhibition of ARE-Mediated mRNA Degradation Pathway	1.87	0.0683	2.714	EDC4,MAPK1,MAPK3,PPP2R2A,PRKAR1A,PRKAR2B,PSME2,YWHAB,YWHAG,YWHAQ,YWHAZ
Pentose Phosphate Pathway (Non-oxidative Branch)	1.86	0.333	#NUM!	TALDO1,TKT
Role of MAPK Signaling in the Pathogenesis of Influenza	1.85	0.0864	#NUM!	BAX,CASP3,MAP2K1,MAPK1,MAPK3,RRAS,RRAS2
Dopamine Degradation	1.85	0.133	1	ALDH2,ALDH3A1,ALDH3B1,ALDH9A1
Isoleucine Degradation I	1.82	0.176	#NUM!	ACAT1,ACAT2,DLD
D-myo-inositol (1,4,5)-trisphosphate Degradation	1.82	0.176	#NUM!	BPNT1,IMPA1,INPPL1
Sumoylation Pathway	1.79	0.0777	-1.342	ARHGDIA,ARHGDIB,CTBP1,RAC1,RAN,RANGAP1,RHOA,RHOC
LPS-stimulated MAPK Signaling	1.74	0.0824	2.646	CREB1,MAP2K1,MAPK1,MAPK3,RAC1,RRAS,RRAS2
Autophagy	1.74	0.061	3.317	CREB1,GNAI3,LAMP1,LAMP2,MAP2K1,MAPK1,MAPK3,PPP2R2A,PRKAR1A,PRKAR2B,RAB7A,SLC3A2,SQSTM1
Trehalose Degradation II (Trehalase)	1.73	0.286	#NUM!	HK1,HK2
Adenine and Adenosine Salvage III	1.73	0.286	#NUM!	HPRT1,PNP
Aspartate Degradation II	1.73	0.286	#NUM!	MDH1,MDH2
ErbB4 Signaling	1.69	0.0882	2.236	MAP2K1,MAPK1,MAPK3,RRAS,RRAS2,YAP1
Fatty Acid β-oxidation I	1.67	0.118	0	ACAA1,HADH,IVD,SLC27A4
SPINK1 General Cancer Pathway	1.66	0.087	1.633	MAP2K1,MAPK1,MAPK3,Mt2,RRAS,RRAS2
Cardiac Hypertrophy Signaling (Enhanced)	1.66	0.0483	2.985	ATP2A1,ATP2A2,CACNB1,CTNNB1,DLG1,GNAI2,GNAI3,GNAS,GNB1,GNB2,GNG12,HSPB1,HSPB2,ITGA5,ITGB1,ITGB5,MAP2K1,MAPK1,MAPK3,PKN1,PRKAR1A,PRKAR2B,RHOA,RRAS,RRAS2,RYR1
UVC-Induced MAPK Signaling	1.66	0.098	2.236	MAP2K1,MAPK1,MAPK3,RRAS,RRAS2
RAR Activation	1.65	0.0612	#NUM!	ACTB,AKR1B1,AKR1B10,CRABP2,CSNK2B,MAP2K1,MAPK1,PRKAR1A,PRKAR2B,RAC1,SMARCE1,SRA1
GM-CSF Signaling	1.64	0.0857	1.633	MAP2K1,MAPK1,MAPK3,RRAS,RRAS2,RUNX1
Insulin Secretion Signaling Pathway	1.62	0.056	0.535	CACNB1,CREB1,DLD,EIF2S2,GNAS,GPAA1,MAPK1,MAPK3,PRKAR1A,PRKAR2B,RYR1,SEC61A1,SLC2A1,SRP14,VAMP3
Histidine Degradation III	1.61	0.25	#NUM!	MTHFD1,MTHFD2
Purine Ribonucleosides Degradation to Ribose-1-phosphate	1.61	0.25	#NUM!	PGM2,PNP
Adrenomedullin signaling pathway	1.61	0.0603	3	BAX,CASP3,GNAS,MAP2K1,MAPK1,MAPK3,NT5C,PRKAR1A,PRKAR2B,RRAS,RRAS2,TTN
Netrin Signaling	1.58	0.0833	0.816	ABLIM1,CACNB1,PRKAR1A,PRKAR2B,RAC1,RYR1
White Adipose Tissue Browning Pathway	1.54	0.0662	1.414	CACNB1,CREB1,CTBP1,GNAS,LDHA,MAPK1,PRKAR1A,PRKAR2B,SLC16A1
Dopamine-DARPP32 Feedback in cAMP Signaling	1.53	0.0608	1.414	ATP2A1,ATP2A2,CACNB1,CDK5,CREB1,GNAI2,GNAI3,GNAS,PPP2R2A,PRKAR1A,PRKAR2B
Amyotrophic Lateral Sclerosis Signaling	1.53	0.0696	1.134	BAX,CACNB1,CAPN1,CAPN2,CASP3,RAB5C,RAC1,SOD1
Methionine Degradation I (to Homocysteine)	1.51	0.136	#NUM!	AHCY,AHCYL1,PRMT5
Sucrose Degradation V (Mammalian)	1.51	0.222	#NUM!	ALDOA,TPI1
Citrulline Biosynthesis	1.51	0.222	#NUM!	ALDH18A1,OAT
Leucine Degradation I	1.51	0.222	#NUM!	IVD,MCCC2
Heme Biosynthesis II	1.51	0.222	#NUM!	CPOX,FECH
Acetyl-CoA Biosynthesis III (from Citrate)	1.5	1	#NUM!	ACLY
Sorbitol Degradation I	1.5	1	#NUM!	SORD
Asparagine Biosynthesis I	1.5	1	#NUM!	ASNS
Adenine and Adenosine Salvage VI	1.5	1	#NUM!	ADK
Lanosterol Biosynthesis	1.5	1	#NUM!	LSS
Sulfite Oxidation IV	1.5	1	#NUM!	SUOX
Neurotrophin/TRK Signaling	1.48	0.0789	2.449	CREB1,MAP2K1,MAPK1,MAPK3,RRAS,RRAS2
CNTF Signaling	1.47	0.0877	2.236	MAP2K1,MAPK1,MAPK3,RRAS,RRAS2
Sphingosine-1-phosphate Signaling	1.47	0.0678	2.121	CASP3,GNAI2,GNAI3,MAPK1,MAPK3,RAC1,RHOA,RHOC
Antigen Presentation Pathway	1.47	0.103	#NUM!	B2M,CANX,HLA-A,TAPBP
Insulin Receptor Signaling	1.47	0.0643	1.667	ACLY,INPPL1,MAP2K1,MAPK1,MAPK3,PRKAR1A,PRKAR2B,RRAS,RRAS2
Superpathway of D-myo-inositol (1,4,5)-trisphosphate Metabolism	1.46	0.13	#NUM!	BPNT1,IMPA1,INPPL1
Cancer Drug Resistance By Drug Efflux	1.44	0.0862	#NUM!	MAP2K1,MAPK1,MAPK3,RRAS,RRAS2
Renin-Angiotensin Signaling	1.44	0.0667	2.828	MAP2K1,MAPK1,MAPK3,PRKAR1A,PRKAR2B,RAC1,RRAS,RRAS2
Ketolysis	1.42	0.2	#NUM!	ACAT1,ACAT2
Glycine Betaine Degradation	1.42	0.2	#NUM!	BHMT,SHMT2
IL-3 Signaling	1.41	0.0759	2.449	MAP2K1,MAPK1,MAPK3,RAC1,RRAS,RRAS2
Thyroid Cancer Signaling	1.41	0.0759	2.449	CTNNB1,MAP2K1,MAPK1,MAPK3,RRAS,RRAS2
Tumoricidal Function of Hepatic Natural Killer Cells	1.41	0.125	#NUM!	AIFM1,BAX,CASP3
Cysteine Biosynthesis III (mammalia)	1.41	0.125	#NUM!	AHCY,AHCYL1,PRMT5
Endothelin-1 Signaling	1.39	0.0576	3.317	CASP3,GNAI2,GNAI3,GNAO1,GNAS,MAPK1,MAPK3,PLD3,PTGS1,RRAS,RRAS2
FLT3 Signaling in Hematopoietic Progenitor Cells	1.39	0.075	2.449	CREB1,MAP2K1,MAPK1,MAPK3,RRAS,RRAS2
Glioblastoma Multiforme Signaling	1.34	0.0585	3	CDK4,CTNNB1,MAP2K1,MAPK1,MAPK3,RAC1,RHOA,RHOC,RRAS,RRAS2
Apelin Liver Signaling Pathway	1.32	0.115	#NUM!	COL1A1,COL1A2,COL3A1
Thrombopoietin Signaling	1.31	0.0794	2.236	MAP2K1,MAPK1,MAPK3,RRAS,RRAS2
TR/RXR Activation	1.3	0.0714	#NUM!	ATP2A1,ENO1,FASN,ME1,PFKP,SLC2A1
PEDF Signaling	1.3	0.0714	1.633	MAPK1,MAPK3,RAC1,RHOA,RRAS,RRAS2
Synaptic Long Term Potentiation	1.28	0.062	2.828	CREB1,MAP2K1,MAPK1,MAPK3,PRKAR1A,PRKAR2B,RRAS,RRAS2
NAD Salvage Pathway II	1.28	0.111	#NUM!	ACP1,ACP6,NT5C
Chronic Myeloid Leukemia Signaling	1.27	0.0654	#NUM!	CDK4,CTBP1,MAP2K1,MAPK1,MAPK3,RRAS,RRAS2
Role of IL-17F in Allergic Inflammatory Airway Diseases	1.27	0.0889	2	CREB1,MAP2K1,MAPK1,MAPK3
Telomerase Signaling	1.27	0.0654	1.89	HSP90AA1,MAP2K1,MAPK1,MAPK3,PPP2R2A,RRAS,RRAS2
PPAR Signaling	1.27	0.0654	-1.89	HSP90AA1,MAP2K1,MAPK1,MAPK3,RRAS,RRAS2,SRA1
ErbB2-ErbB3 Signaling	1.26	0.0769	2.236	MAP2K1,MAPK1,MAPK3,RRAS,RRAS2
Role of PI3K/AKT Signaling in the Pathogenesis of Influenza	1.24	0.0758	2.236	GNAI2,GNAI3,MAP2K1,MAPK1,MAPK3
LPS/IL-1 Mediated Inhibition of RXR Function	1.24	0.0516	#NUM!	ALDH18A1,ALDH1L2,ALDH2,ALDH3A1,ALDH3B1,ALDH9A1,CPT2,CRAT,FMO1,GSTM5,GSTP1,HMGCS1,SLC27A4
Regulation of eIF4 and p70S6K Signaling	1.23	0.0559	2.121	EIF2S2,ITGA5,ITGB1,ITGB5,MAP2K1,MAPK1,MAPK3,PPP2R2A,RRAS,RRAS2
Ephrin A Signaling	1.22	0.0851	#NUM!	CFL1,CFL2,RAC1,RHOA
NAD Phosphorylation and Dephosphorylation	1.21	0.154	#NUM!	ACP1,ACP6
Guanosine Nucleotides Degradation III	1.21	0.154	#NUM!	NT5C,PNP
UDP-D-xylose and UDP-D-glucuronate Biosynthesis	1.21	0.5	#NUM!	UGDH
Alanine Degradation III	1.21	0.5	#NUM!	GPT2
Alanine Biosynthesis II	1.21	0.5	#NUM!	GPT2
Palmitate Biosynthesis I (Animals)	1.21	0.5	#NUM!	FASN
L-cysteine Degradation III	1.21	0.5	#NUM!	MPST
Uridine-5'-phosphate Biosynthesis	1.21	0.5	#NUM!	UMPS
Xanthine and Xanthosine Salvage	1.21	0.5	#NUM!	PNP
Fatty Acid Biosynthesis Initiation II	1.21	0.5	#NUM!	FASN
Glycine Degradation (Creatine Biosynthesis)	1.21	0.5	#NUM!	GATM
Glycine Biosynthesis I	1.21	0.5	#NUM!	SHMT2
Serotonin Degradation	1.2	0.0735	1.342	ADH5,ALDH2,ALDH3A1,ALDH3B1,ALDH9A1
STAT3 Pathway	1.19	0.0593	2.121	IGF2R,MAP2K1,MAPK1,MAPK3,NDUFA13,RAC1,RRAS,RRAS2
Ceramide Signaling	1.18	0.0667	2.449	CTSD,MAP2K1,MAPK3,PPP2R2A,RRAS,RRAS2
Role of PKR in Interferon Induction and Antiviral Response	1.17	0.0588	0.378	BAX,CASP3,DNAJC3,HSP90AA1,HSPA2,HSPA4,MAPK1,MAPK3
Urate Biosynthesis/Inosine 5'-phosphate Degradation	1.15	0.143	#NUM!	NT5C,PNP
Myc Mediated Apoptosis Signaling	1.14	0.08	2	BAX,CASP3,PRKAR1A,PRKAR2B
Cell Cycle: G2/M DNA Damage Checkpoint Regulation	1.14	0.08	#NUM!	YWHAB,YWHAG,YWHAQ,YWHAZ
Bladder Cancer Signaling	1.12	0.0603	2.236	CDK4,MAP2K1,MAPK1,MAPK3,RRAS,RRAS2,THBS1
GPCR-Mediated Nutrient Sensing in Enteroendocrine Cells	1.12	0.0603	0.378	CACNB1,GNAI2,GNAI3,GNAS,GNG12,PRKAR1A,PRKAR2B
Non-Small Cell Lung Cancer Signaling	1.11	0.0638	2.236	CDK4,MAP2K1,MAPK1,MAPK3,RRAS,RRAS2
Fc Epsilon RI Signaling	1.11	0.0598	2.646	INPPL1,MAP2K1,MAPK1,MAPK3,RAC1,RRAS,RRAS2
3-phosphoinositide Degradation	1.11	0.0529	1	ACP1,ACP6,CA3,DUSP27,INPPL1,NT5C,NUDT2,PIP4P1,PPP2R2A,TNS3
Neuroprotective Role of THOP1 in Alzheimer's Disease	1.09	0.0593	0.447	CREB1,HLA-A,HTRA1,PLG,PREP,PRKAR1A,PRKAR2B
GPCR-Mediated Integration of Enteroendocrine Signaling Exemplified by an L Cell	1.09	0.0685	0.447	GNAI2,GNAI3,GNAS,PRKAR1A,PRKAR2B
HMGB1 Signaling	1.08	0.0539	3	MAP2K1,MAPK1,MAPK3,RAC1,RHOA,RHOC,RRAS,RRAS2,VCAM1
Death Receptor Signaling	1.08	0.0625	0.816	ACTA2,ACTB,ARHGDIB,CASP3,HSPB1,HSPB2
Regulation Of The Epithelial Mesenchymal Transition By Growth Factors Pathway	1.07	0.0521	2.53	CDH2,MAP2K1,MAPK1,MAPK3,RAC1,RHOA,RRAS,RRAS2,VIM,YAP1
Leptin Signaling in Obesity	1.07	0.0676	#NUM!	MAP2K1,MAPK1,MAPK3,PRKAR1A,PRKAR2B
Glutathione-mediated Detoxification	1.07	0.0909	#NUM!	ANPEP,GSTM5,GSTP1
Stearate Biosynthesis I (Animals)	1.07	0.0755	#NUM!	FASN,PPT1,PTGR1,SLC27A4
D-myo-inositol-5-phosphate Metabolism	1.06	0.0518	1.414	ACP1,ACP6,CA3,DUSP27,INPPL1,NT5C,NUDT2,PIP4P1,PPP2R2A,TNS3
B Cell Receptor Signaling	1.05	0.0515	3.162	CFL1,CFL2,CREB1,INPPL1,MAP2K1,MAPK1,MAPK3,RAC1,RRAS,RRAS2
Chondroitin Sulfate Degradation (Metazoa)	1.05	0.125	#NUM!	HEXA,HEXB
Adenosine Nucleotides Degradation II	1.05	0.125	#NUM!	NT5C,PNP
4-1BB Signaling in T Lymphocytes	1.04	0.0882	#NUM!	MAP2K1,MAPK1,MAPK3
Inhibition of Angiogenesis by TSP1	1.04	0.0882	#NUM!	CASP3,MAPK1,THBS1
L-carnitine Biosynthesis	1.04	0.333	#NUM!	ALDH9A1
Diphthamide Biosynthesis	1.04	0.333	#NUM!	EEF2
Methylglyoxal Degradation I	1.04	0.333	#NUM!	GLO1
Tetrahydrobiopterin Biosynthesis I	1.04	0.333	#NUM!	SPR
Methionine Salvage II (Mammalian)	1.04	0.333	#NUM!	BHMT
Hypusine Biosynthesis	1.04	0.333	#NUM!	DHPS
Thiosulfate Disproportionation III (Rhodanese)	1.04	0.333	#NUM!	MPST
Thyroid Hormone Biosynthesis	1.04	0.333	#NUM!	CTSD
Tetrahydrobiopterin Biosynthesis II	1.04	0.333	#NUM!	SPR
Role of MAPK Signaling in Inhibiting the Pathogenesis of Influenza	1.03	0.0658	2.236	BAX,CASP3,MAP2K1,MAPK1,MAPK3
Lymphotoxin β Receptor Signaling	1.02	0.0727	2	CASP3,MAPK1,MAPK3,VCAM1
Oxidative Ethanol Degradation III	1.02	0.0727	1	ALDH2,ALDH3A1,ALDH3B1,ALDH9A1
EGF Signaling	1.02	0.0727	2	CSNK2B,MAP2K1,MAPK1,MAPK3
IL-15 Signaling	1.02	0.0649	2.236	MAP2K1,MAPK1,MAPK3,RRAS,RRAS2
Dopamine Receptor Signaling	1.02	0.0649	#NUM!	PPP2R2A,PRKAR1A,PRKAR2B,QDPR,SPR
Dermatan Sulfate Degradation (Metazoa)	1	0.118	#NUM!	HEXA,HEXB
G-Protein Coupled Receptor Signaling	1	0.0471	#NUM!	CREB1,GNAI2,GNAI3,GNAO1,GNAS,LAMTOR3,MAP2K1,MAPK1,MAPK3,PRKAR1A,PRKAR2B,RRAS,RRAS2
NF-κB Activation by Viruses	0.996	0.0641	2.236	ITGB1,MAPK1,MAPK3,RRAS,RRAS2
MIF-mediated Glucocorticoid Regulation	0.983	0.0833	#NUM!	MAPK1,MAPK3,MIF
Pyrimidine Ribonucleotides De Novo Biosynthesis	0.983	0.0833	#NUM!	CTPS1,NME1,UMPS
Estrogen-Dependent Breast Cancer Signaling	0.979	0.0633	2.236	CREB1,MAPK1,MAPK3,RRAS,RRAS2
D-myo-inositol (1,4,5,6)-Tetrakisphosphate Biosynthesis	0.963	0.0508	1.134	ACP1,ACP6,CA3,DUSP27,INPPL1,NT5C,NUDT2,PPP2R2A,TNS3
Mitochondrial L-carnitine Shuttle Pathway	0.963	0.111	#NUM!	CPT2,SLC27A4
D-myo-inositol (3,4,5,6)-tetrakisphosphate Biosynthesis	0.963	0.0508	1.134	ACP1,ACP6,CA3,DUSP27,INPPL1,NT5C,NUDT2,PPP2R2A,TNS3
Mouse Embryonic Stem Cell Pluripotency	0.951	0.0577	2.449	CTNNB1,MAP2K1,MAPK1,MAPK3,RRAS,RRAS2
cAMP-mediated signaling	0.951	0.048	1.897	CREB1,GNAI2,GNAI3,GNAO1,GNAS,LAMTOR3,MAP2K1,MAPK1,MAPK3,PRKAR1A,PRKAR2B
JAK/Stat Signaling	0.928	0.061	2.236	MAP2K1,MAPK1,MAPK3,RRAS,RRAS2
Purine Nucleotides Degradation II (Aerobic)	0.921	0.105	#NUM!	NT5C,PNP
Branched-chain α-keto acid Dehydrogenase Complex	0.917	0.25	#NUM!	DLD
Phenylethylamine Degradation I	0.917	0.25	#NUM!	ALDH2
Ascorbate Recycling (Cytosolic)	0.917	0.25	#NUM!	GLRX
Glutathione Redox Reactions II	0.917	0.25	#NUM!	GLRX
Proline Biosynthesis I	0.917	0.25	#NUM!	ALDH18A1
Arginine Degradation I (Arginase Pathway)	0.917	0.25	#NUM!	OAT
Phenylalanine Degradation I (Aerobic)	0.917	0.25	#NUM!	QDPR
Inhibition of Matrix Metalloproteases	0.903	0.0769	#NUM!	A2M,LRP1,TIMP2
Necroptosis Signaling Pathway	0.903	0.051	-0.707	CAPN1,CAPN2,FKBP1A,SLC25A5,TIMM50,TIMM9,TOMM34,TOMM70
VEGF Family Ligand-Receptor Interactions	0.896	0.0595	2.236	MAP2K1,MAPK1,MAPK3,RRAS,RRAS2
FGF Signaling	0.896	0.0595	2.236	CREB1,MAP2K1,MAPK1,MAPK3,RAC1
Acute Phase Response Signaling	0.876	0.0486	2.828	A2M,CRABP2,HNRNPK,MAP2K1,MAPK1,MAPK3,PLG,RRAS,RRAS2
Phospholipase C Signaling	0.873	0.0399	1.789	ARHGEF1,CREB1,GNAS,GNB1,GNB2,GNG12,ITGA5,ITGB1,ITGB5,MAP2K1,MAPK1,MAPK3,MPRIP,MYL1,MYL4,MYL6,MYL6B,MYLPF,PEBP1,PLD3,RAC1,RHOA,RHOC,RRAS,RRAS2,TGM2
Prolactin Signaling	0.866	0.0581	2.236	MAP2K1,MAPK1,MAPK3,RRAS,RRAS2
mTOR Signaling	0.866	0.0472	2.53	FKBP1A,MAPK1,MAPK3,PLD3,PPP2R2A,RAC1,RHOA,RHOC,RRAS,RRAS2
Endoplasmic Reticulum Stress Pathway	0.851	0.0952	#NUM!	CASP3,DNAJC3
Antioxidant Action of Vitamin C	0.842	0.0536	#NUM!	GLRX,MAPK1,MAPK3,PLD3,SLC2A1,TXN
Intrinsic Prothrombin Activation Pathway	0.836	0.0714	#NUM!	COL1A1,COL1A2,COL3A1
Arsenate Detoxification I (Glutaredoxin)	0.83	0.2	#NUM!	PNP
Proline Biosynthesis II (from Arginine)	0.83	0.2	#NUM!	OAT
2-ketoglutarate Dehydrogenase Complex	0.83	0.2	#NUM!	DLD
CMP-N-acetylneuraminate Biosynthesis I (Eukaryotes)	0.83	0.2	#NUM!	NANS
Eumelanin Biosynthesis	0.83	0.2	#NUM!	MIF
Myo-inositol Biosynthesis	0.83	0.2	#NUM!	IMPA1
2-oxobutanoate Degradation I	0.83	0.2	#NUM!	DLD
Trans, trans-farnesyl Diphosphate Biosynthesis	0.83	0.2	#NUM!	FDPS
Galactose Degradation I (Leloir Pathway)	0.83	0.2	#NUM!	GALK1
dTMP De Novo Biosynthesis	0.83	0.2	#NUM!	SHMT2
Senescence Pathway	0.827	0.0438	0.577	CACNB1,CAPN1,CAPN2,CDK4,DLD,MAP2K1,MAPK1,MAPK3,MCU,PPP2R2A,RRAS,RRAS2,SQSTM1
Human Embryonic Stem Cell Pluripotency	0.807	0.0482	#NUM!	CTNNB1,GNAI2,GNAI3,GNAO1,GNAS,GNB1,GNB2,GNG12
Crosstalk between Dendritic Cells and Natural Killer Cells	0.793	0.0549	#NUM!	ACTA2,ACTB,CD80,FSCN1,HLA-A
MIF Regulation of Innate Immunity	0.79	0.0682	#NUM!	MAPK1,MAPK3,MIF
CD40 Signaling	0.79	0.0597	#NUM!	MAP2K1,MAPK1,MAPK3,PTGS1
PI3K Signaling in B Lymphocytes	0.775	0.049	2.646	CREB1,MAP2K1,MAPK1,MAPK3,RAC1,RRAS,RRAS2
Xenobiotic Metabolism General Signaling Pathway	0.775	0.049	2.646	GSTM5,GSTP1,MAP2K1,MAPK1,MAPK3,RRAS,RRAS2
HER-2 Signaling in Breast Cancer	0.772	0.0459	2.333	CASP3,CDK4,ITGB1,ITGB5,MAP2K1,MAPK1,MAPK3,RRAS,RRAS2
Coronavirus Replication Pathway	0.772	0.0667	#NUM!	ARCN1,BAG3,IFITM3
Role of JAK1 and JAK3 in γc Cytokine Signaling	0.759	0.058	#NUM!	MAPK1,MAPK3,RRAS,RRAS2
IL-22 Signaling	0.757	0.0833	#NUM!	MAPK1,MAPK3
Arginine Biosynthesis IV	0.757	0.167	#NUM!	OAT
Pyruvate Fermentation to Lactate	0.757	0.167	#NUM!	LDHA
Urea Cycle	0.757	0.167	#NUM!	CPS1
Arginine Degradation VI (Arginase 2 Pathway)	0.757	0.167	#NUM!	OAT
Glycine Cleavage Complex	0.757	0.167	#NUM!	DLD
Selenocysteine Biosynthesis II (Archaea and Eukaryotes)	0.757	0.167	#NUM!	SARS1
Rapoport-Luebering Glycolytic Shunt	0.757	0.167	#NUM!	PGAM1
NAD Biosynthesis III	0.757	0.167	#NUM!	NAMPT
Lactose Degradation III	0.757	0.167	#NUM!	GLB1
GDP-mannose Biosynthesis	0.757	0.167	#NUM!	GPI
ErbB Signaling	0.752	0.0532	2.236	MAP2K1,MAPK1,MAPK3,RRAS,RRAS2
Role of NANOG in Mammalian Embryonic Stem Cell Pluripotency	0.745	0.05	2.449	CTNNB1,MAP2K1,MAPK1,MAPK3,RRAS,RRAS2
nNOS Signaling in Neurons	0.733	0.0638	#NUM!	CAPN1,CAPN2,PFKM
Role of JAK family kinases in IL-6-type Cytokine Signaling	0.73	0.08	#NUM!	MAPK1,MAPK3
TGF-β Signaling	0.728	0.0521	2.236	MAP2K1,MAPK1,MAPK3,RRAS,RRAS2
Phagosome Formation	0.714	0.047	#NUM!	ITGA5,ITGB1,ITGB5,MRC2,RAC1,RHOA,RHOC
3-phosphoinositide Biosynthesis	0.712	0.0443	1.134	ACP1,ACP6,CA3,DUSP27,INPPL1,NT5C,NUDT2,PPP2R2A,TNS3
Coronavirus Pathogenesis Pathway	0.712	0.0443	2.121	ATP6V1A,BAX,CASP3,CDK4,MAPK1,MAPK3,NPC1,RAB7A,TOMM70
p53 Signaling	0.703	0.051	#NUM!	BAX,CDK4,CTNNB1,ST13,THBS1
IL-17A Signaling in Gastric Cells	0.703	0.0769	#NUM!	MAPK1,MAPK3
UVA-Induced MAPK Signaling	0.703	0.051	2	CASP3,MAPK1,MAPK3,RRAS,RRAS2
Spliceosomal Cycle	0.697	0.0612	#NUM!	DDX39B,EFTUD2,SNRNP200
Superpathway of Serine and Glycine Biosynthesis I	0.697	0.143	#NUM!	SHMT2
Thioredoxin Pathway	0.697	0.143	#NUM!	TXN
Acetyl-CoA Biosynthesis I (Pyruvate Dehydrogenase Complex)	0.697	0.143	#NUM!	DLD
NAD Signaling Pathway	0.695	0.0464	-0.378	ACADL,AIFM1,ETFA,IDH2,LDHA,NAMPT,RYR1
Superpathway of Inositol Phosphate Compounds	0.69	0.0429	1	ACP1,ACP6,CA3,DUSP27,INPPL1,NT5C,NUDT2,PIP4P1,PPP2R2A,TNS3
Hypoxia Signaling in the Cardiovascular System	0.686	0.0541	#NUM!	CREB1,HSP90AA1,LDHA,UBE2Z
Pancreatic Adenocarcinoma Signaling	0.68	0.0476	1.633	CDK4,MAP2K1,MAPK1,MAPK3,PLD3,RAC1
Neuropathic Pain Signaling In Dorsal Horn Neurons	0.668	0.0495	2.236	CREB1,MAPK1,MAPK3,PRKAR1A,PRKAR2B
TREM1 Signaling	0.646	0.0519	2	ITGA5,ITGB1,MAPK1,MAPK3
UVB-Induced MAPK Signaling	0.646	0.0577	#NUM!	MAP2K1,MAPK1,MAPK3
Superoxide Radicals Degradation	0.644	0.125	#NUM!	SOD1
Atherosclerosis Signaling	0.64	0.0462	#NUM!	COL1A1,COL1A2,COL3A1,GLG1,PCYOX1,VCAM1
Role of Macrophages, Fibroblasts and Endothelial Cells in Rheumatoid Arthritis	0.638	0.04	#NUM!	CREB1,CTNNB1,GNAO1,LRP1,MAP2K1,MAPK1,MAPK3,MIF,RAC1,RHOA,RRAS,RRAS2,VCAM1
Sonic Hedgehog Signaling	0.633	0.069	#NUM!	PRKAR1A,PRKAR2B
IL-7 Signaling Pathway	0.633	0.0513	1	BAX,MAPK1,MAPK3,SLC2A1
eNOS Signaling	0.623	0.044	0.816	CASP3,GNAS,HSP90AA1,HSPA2,HSPA4,PRKAR1A,PRKAR2B
Phototransduction Pathway	0.614	0.0556	#NUM!	GNB1,PRKAR1A,PRKAR2B
PD-1, PD-L1 cancer immunotherapy pathway	0.613	0.0472	-1.342	B2M,CD80,CSNK2B,HLA-A,YAP1
Production of Nitric Oxide and Reactive Oxygen Species in Macrophages	0.588	0.0419	2.121	MAP2K1,MAPK1,MAPK3,PCYOX1,PPP2R2A,RAC1,RHOA,RHOC
HOTAIR Regulatory Pathway	0.588	0.0429	0.816	CD44,COL1A1,COL1A2,COL3A1,CTNNB1,RHOC,VIM
FAT10 Signaling Pathway	0.585	0.0536	#NUM!	PSME2,SQSTM1,UBE2Z
Role of IL-17A in Arthritis	0.57	0.0526	#NUM!	MAP2K1,MAPK1,MAPK3
Prostanoid Biosynthesis	0.561	0.1	#NUM!	PTGS1
Regulation of the Epithelial-Mesenchymal Transition Pathway	0.559	0.041	#NUM!	CDH2,CTNNB1,MAP2K1,MAPK1,MAPK3,RHOA,RRAS,RRAS2
Sperm Motility	0.547	0.0394	#NUM!	GNAI2,GNAI3,GNAO1,GNAS,GNB1,GNB2,GNG12,MAP2K1,PRKAR1A,PRKAR2B
Pyrimidine Ribonucleotides Interconversion	0.535	0.0588	#NUM!	CTPS1,NME1
PCP pathway	0.53	0.05	#NUM!	PFN1,RAC1,RHOA
γ-glutamyl Cycle	0.526	0.0909	#NUM!	ANPEP
Coagulation System	0.517	0.0571	#NUM!	A2M,PLG
Wnt/β-catenin Signaling	0.513	0.0405	1.633	CD44,CDH2,CSNK2B,CTNNB1,GNAO1,LRP1,PPP2R2A
MSP-RON Signaling In Macrophages Pathway	0.507	0.0427	2.236	CREB1,MAPK1,MAPK3,RRAS,RRAS2
Retinoate Biosynthesis I	0.502	0.0556	#NUM!	AKR1B1,AKR1B10
Interferon Signaling	0.502	0.0556	#NUM!	BAX,IFITM3
Cleavage and Polyadenylation of Pre-mRNA	0.495	0.0833	#NUM!	NUDT21
RANK Signaling in Osteoclasts	0.489	0.044	2	GSN,MAP2K1,MAPK1,MAPK3
Erythropoietin Signaling Pathway	0.485	0.0395	2.646	CTNNB1,MAP2K1,MAPK1,MAPK3,RAC1,RRAS,RRAS2
Cell Cycle Regulation by BTG Family Proteins	0.485	0.0541	#NUM!	CDK4,PPP2R2A
IL-4 Signaling	0.48	0.0435	#NUM!	HLA-A,INPPL1,RRAS,RRAS2
PXR/RXR Activation	0.471	0.0462	#NUM!	PCK2,PRKAR1A,PRKAR2B
Induction of Apoptosis by HIV1	0.471	0.0462	#NUM!	BAX,CASP3,SLC25A5
Docosahexaenoic Acid (DHA) Signaling	0.47	0.0526	#NUM!	BAX,CASP3
IL-17A Signaling in Fibroblasts	0.47	0.0526	#NUM!	MAPK1,MAPK3
Acyl-CoA Hydrolysis	0.467	0.0769	#NUM!	PPT1
Cholesterol Biosynthesis I	0.467	0.0769	#NUM!	LSS
Cholesterol Biosynthesis II (via 24,25-dihydrolanosterol)	0.467	0.0769	#NUM!	LSS
Cholesterol Biosynthesis III (via Desmosterol)	0.467	0.0769	#NUM!	LSS
Mitotic Roles of Polo-Like Kinase	0.46	0.0455	#NUM!	CAPN1,HSP90AA1,PPP2R2A
Glutamate Receptor Signaling	0.46	0.0455	#NUM!	GNB1,GNB2,GNG12
IL-17A Signaling in Airway Cells	0.45	0.0448	#NUM!	MAP2K1,MAPK1,MAPK3
Fatty Acid Activation	0.441	0.0714	#NUM!	SLC27A4
Leukotriene Biosynthesis	0.441	0.0714	#NUM!	LTA4H
Phenylalanine Degradation IV (Mammalian, via Side Chain)	0.441	0.0714	#NUM!	ALDH2
Choline Biosynthesis III	0.418	0.0667	#NUM!	PLD3
Growth Hormone Signaling	0.409	0.0423	#NUM!	A2M,MAPK1,MAPK3
B Cell Development	0.402	0.0465	#NUM!	CD80,HLA-A
Serotonin Receptor Signaling	0.402	0.0465	#NUM!	QDPR,SPR
Retinol Biosynthesis	0.39	0.0455	#NUM!	AKR1B10,ESD
Apelin Pancreas Signaling Pathway	0.368	0.0435	#NUM!	PRKAR1A,PRKAR2B
IL-12 Signaling and Production in Macrophages	0.367	0.0368	#NUM!	MAP2K1,MAPK1,MAPK3,PCYOX1,RAB7A
Gustation Pathway	0.364	0.0359	#NUM!	CACNB1,GNB1,GNB2,GNG12,PRKAR1A,PRKAR2B
γ-linolenate Biosynthesis II (Animals)	0.358	0.0556	#NUM!	SLC27A4
1D-myo-inositol Hexakisphosphate Biosynthesis II (Mammalian)	0.358	0.0556	#NUM!	INPPL1
D-myo-inositol (1,3,4)-trisphosphate Biosynthesis	0.358	0.0556	#NUM!	INPPL1
nNOS Signaling in Skeletal Muscle Cells	0.346	0.0417	#NUM!	CACNB1,RYR1
Granzyme A Signaling	0.34	0.0526	#NUM!	NME1
Role of BRCA1 in DNA Damage Response	0.332	0.0375	#NUM!	ACTB,BABAM2,SMARCE1
Hereditary Breast Cancer Signaling	0.331	0.0352	#NUM!	ACTB,CDK4,RRAS,RRAS2,SMARCE1
GADD45 Signaling	0.324	0.05	#NUM!	CDK4
The Visual Cycle	0.324	0.05	#NUM!	AKR1B10
Valine Degradation I	0.324	0.05	#NUM!	DLD
Inflammasome pathway	0.324	0.05	#NUM!	CTSB
BEX2 Signaling Pathway	0.324	0.037	#NUM!	CDH2,CTNNB1,PPP2R2A
FcγRIIB Signaling in B Lymphocytes	0.296	0.0353	#NUM!	CACNB1,RRAS,RRAS2
CDP-diacylglycerol Biosynthesis I	0.295	0.0455	#NUM!	AGPAT3
Pyrimidine Deoxyribonucleotides De Novo Biosynthesis I	0.295	0.0455	#NUM!	NME1
Factors Promoting Cardiogenesis in Vertebrates	0.283	0.0331	1	CREB1,CTNNB1,LRP1,MYH7,RHOA
Cardiomyocyte Differentiation via BMP Receptors	0.282	0.0435	#NUM!	MYH7
Role of Lipids/Lipid Rafts in the Pathogenesis of Influenza	0.282	0.0435	#NUM!	FDPS
Type II Diabetes Mellitus Signaling	0.278	0.0329	#NUM!	CACNB1,MAPK1,MAPK3,PKM,SLC27A4
Cell Cycle Control of Chromosomal Replication	0.274	0.0357	#NUM!	CDK4,CDK5
Phosphatidylglycerol Biosynthesis II (Non-plastidic)	0.27	0.0417	#NUM!	AGPAT3
Neuroinflammation Signaling Pathway	0.268	0.0317	3	B2M,CASP3,CD80,CREB1,CTNNB1,HLA-A,MAPK1,MAPK3,RAC1,VCAM1
CD27 Signaling in Lymphocytes	0.266	0.0351	#NUM!	CASP3,MAP2K1
IL-17 Signaling	0.266	0.0321	2.449	HSP90AA1,MAPK1,MAPK3,RRAS,RRAS2,SRSF1
MSP-RON Signaling Pathway	0.259	0.0345	#NUM!	ACTA2,ACTB
Glutathione Redox Reactions I	0.258	0.04	#NUM!	GSTP1
Granulocyte Adhesion and Diapedesis	0.257	0.0317	#NUM!	EZR,GLG1,GNAI2,GNAI3,ITGB1,VCAM1
Estrogen-mediated S-phase Entry	0.247	0.0385	#NUM!	CDK4
Retinoic acid Mediated Apoptosis Signaling	0.245	0.0333	#NUM!	CASP3,CRABP2
Polyamine Regulation in Colon Cancer	0.231	0.0323	#NUM!	CTNNB1,PSME2
Role of p14/p19ARF in Tumor Suppression	0.218	0.0345	#NUM!	RAC1
IL-10 Signaling	0	0.0139	#NUM!	MAPK1
Circadian Rhythm Signaling	0	0.0303	#NUM!	CREB1
Hepatic Cholestasis	0	0.0106	#NUM!	PRKAR1A,PRKAR2B
LXR/RXR Activation	0	0.0244	#NUM!	FASN,HADH,PCYOX1
VDR/RXR Activation	0	0.0128	#NUM!	IGFBP5
FXR/RXR Activation	0	0.0238	#NUM!	FASN,PCK2,PCYOX1
Role of Pattern Recognition Receptors in Recognition of Bacteria and Viruses	0	0.0192	#NUM!	CREB1,MAPK1,MAPK3
Role of NFAT in Regulation of the Immune Response	0	0.0282	3.317	CD80,GNAI2,GNAI3,GNAO1,GNAS,GNB1,GNB2,GNG12,HLA-A,KPNA2,KPNA4,MAP2K1,MAPK1,MAPK3,RRAS,RRAS2
CCR5 Signaling in Macrophages	0	0.0189	2	CACNB1,GNAI2,GNAI3,GNAO1,GNAS,GNB1,GNB2,GNG12,MAPK1
Calcium-induced T Lymphocyte Apoptosis	0	0.00913	0	ATP2A1,ATP2A2,CAPN2,HLA-A
Cytotoxic T Lymphocyte-mediated Apoptosis of Target Cells	0	0.00744	#NUM!	B2M,CASP3,HLA-A
CTLA4 Signaling in Cytotoxic T Lymphocytes	0	0.0219	#NUM!	AP2A2,AP2M1,AP2S1,B2M,CD80,CLTA,CLTB,CLTC,HLA-A,PPP2R2A
B Cell Activating Factor Signaling	0	0.0233	#NUM!	MAPK1
IL-15 Production	0	0.00813	#NUM!	MAP2K1
T Helper Cell Differentiation	0	0.00445	#NUM!	CD80,HLA-A
CD28 Signaling in T Helper Cells	0	0.0101	2	ARPC1B,CD80,HLA-A,MAP2K1,RAC1
Dendritic Cell Maturation	0	0.0176	1.265	B2M,CD80,COL1A1,COL1A2,COL3A1,CREB1,FSCN1,HLA-A,MAPK1,MAPK3
Angiopoietin Signaling	0	0.026	#NUM!	RRAS,RRAS2
iCOS-iCOSL Signaling in T Helper Cells	0	0.00619	#NUM!	CD80,HLA-A,RAC1
Lipid Antigen Presentation by CD1	0	0.0127	#NUM!	AP2A2,AP2M1,AP2S1,B2M,CANX
Maturity Onset Diabetes of Young (MODY) Signaling	0	0.0256	#NUM!	CACNB1,GAPDH
Role of CHK Proteins in Cell Cycle Checkpoint Control	0	0.0175	#NUM!	PPP2R2A
DNA Methylation and Transcriptional Repression Signaling	0	0.0286	#NUM!	CHD4
ATM Signaling	0	0.0206	#NUM!	CREB1,PPP2R2A
Role of Oct4 in Mammalian Embryonic Stem Cell Pluripotency	0	0.0217	#NUM!	SH3GLB1
CREB Signaling in Neurons	0	0.0299	2.138	ADGRE5,CACNB1,CREB1,GNAI2,GNAI3,GNAO1,GNAS,GNB1,GNB2,GNG12,IGF2R,MAP2K1,MAPK1,MAPK3,PRKAR1A,PRKAR2B,RRAS,RRAS2
Type I Diabetes Mellitus Signaling	0	0.00821	#NUM!	CASP3,CD80,HLA-A,MAPK1
Small Cell Lung Cancer Signaling	0	0.0104	#NUM!	CDK4
Basal Cell Carcinoma Signaling	0	0.0139	#NUM!	CTNNB1
Allograft Rejection Signaling	0	0.00651	#NUM!	B2M,CD80,HLA-A
Autoimmune Thyroid Disease Signaling	0	0.00464	#NUM!	CD80,HLA-A
Graft-versus-Host Disease Signaling	0	0.00472	#NUM!	CD80,HLA-A
Communication between Innate and Adaptive Immune Cells	0	0.00634	#NUM!	B2M,CD80,HLA-A
Systemic Lupus Erythematosus Signaling	0	0.0184	#NUM!	CD80,EFTUD2,HLA-A,MAPK1,MAPK3,RRAS,RRAS2,SNRNP200,SNRPB,SNRPD1,SNRPD3
Cdc42 Signaling	0	0.0271	0.577	ARPC1B,B2M,CFL1,CFL2,HLA-A,ITGA5,ITGB1,ITGB5,MAPK1,MPRIP,MYL1,MYL4,MYL6,MYL6B,MYLPF
April Mediated Signaling	0	0.0238	#NUM!	MAPK1
Role of Osteoblasts, Osteoclasts and Chondrocytes in Rheumatoid Arthritis	0	0.0312	#NUM!	COL1A1,CTNNB1,GSN,ITGA5,LRP1,MAPK1,MAPK3
Altered T Cell and B Cell Signaling in Rheumatoid Arthritis	0	0.00426	#NUM!	CD80,HLA-A
Breast Cancer Regulation by Stathmin1	0	0.0287	2.324	ADGRE5,ARHGEF1,CDK4,CREB1,GNB1,GNB2,GNG12,MAP2K1,MAPK1,MAPK3,PPP2R2A,PRKAR1A,PRKAR2B,RAC1,RHOA,RRAS,RRAS2
Regulation of IL-2 Expression in Activated and Anergic T Lymphocytes	0	0.0152	2.646	CD80,MAP2K1,MAPK1,MAPK3,RAC1,RRAS,RRAS2
Role of Wnt/GSK-3β Signaling in the Pathogenesis of Influenza	0	0.0128	#NUM!	CTNNB1
TWEAK Signaling	0	0.027	#NUM!	CASP3
Nur77 Signaling in T Lymphocytes	0	0.0143	2.236	B2M,CASP3,CD80,HLA-A,MAP2K1,MAPK1,MAPK3
PKCθ Signaling in T Lymphocytes	0	0.0149	2.646	CACNB1,CD80,HLA-A,MAPK1,MAPK3,RAC1,RRAS,RRAS2
TNFR1 Signaling	0	0.0192	#NUM!	CASP3
Antiproliferative Role of TOB in T Cell Signaling	0	0.00248	#NUM!	MAPK1
OX40 Signaling Pathway	0	0.00438	#NUM!	B2M,HLA-A
Cyclins and Cell Cycle Regulation	0	0.0238	#NUM!	CDK4,PPP2R2A
iNOS Signaling	0	0.0213	#NUM!	MAPK1
Phospholipases	0	0.0152	#NUM!	PLD3
Nicotine Degradation II	0	0.0152	#NUM!	FMO1
Triacylglycerol Biosynthesis	0	0.0213	#NUM!	AGPAT3
Acetone Degradation I (to Methylglyoxal)	0	0.0312	#NUM!	PTGR1
Tec Kinase Signaling	0	0.027	1.89	ACTA2,ACTB,GNAI2,GNAI3,GNAO1,GNAS,GNB1,GNB2,GNG12,ITGA5,ITGB1,ITGB5,RAC1,RHOA,RHOC
Adipogenesis pathway	0	0.0222	#NUM!	CDK5,CTBP1,CTNNB1
Wnt/Ca+ pathway	0	0.0156	#NUM!	CREB1
Toll-like Receptor Signaling	0	0.0128	#NUM!	MAPK1
Cell Cycle: G1/S Checkpoint Regulation	0	0.0294	#NUM!	CDK4,RPL11
Nucleotide Excision Repair Pathway	0	0.0286	#NUM!	RAD23B
SAPK/JNK Signaling	0	0.0146	2.236	GNB1,GNB2,GNG12,HNRNPK,RAC1,RRAS,RRAS2
p38 MAPK Signaling	0	0.0254	#NUM!	CREB1,HSPB1,HSPB2
NF-κB Signaling	0	0.0073	2	CSNK2B,IGF2R,RRAS,RRAS2
T Cell Receptor Signaling	0	0.0186	3.317	B2M,CD80,CTNNB1,HLA-A,ITGB1,MAP2K1,MAPK1,MAPK3,RAC1,RRAS,RRAS2
Th1 and Th2 Activation Pathway	0	0.0174	#NUM!	CD80,CHD4,HLA-A
Th1 Pathway	0	0.0164	#NUM!	CD80,HLA-A
Th2 Pathway	0	0.0219	#NUM!	CD80,CHD4,HLA-A
Th17 Activation Pathway	0	0.00433	#NUM!	HSP90AA1,RUNX1
SPINK1 Pancreatic Cancer Pathway	0	0.0167	#NUM!	CTSB
NER (Nucleotide Excision Repair, Enhanced Pathway)	0	0.0194	#NUM!	NEDD8,RAD23B
FAT10 Cancer Signaling Pathway	0	0.02	#NUM!	CTNNB1
T Cell Exhaustion Signaling Pathway	0	0.0129	#NUM!	CD80,HLA-A,MAPK1,MAPK3,PPP2R2A,RRAS,RRAS2
IL-23 Signaling Pathway	0	0.0217	#NUM!	RUNX1
Systemic Lupus Erythematosus In T Cell Signaling Pathway	0	0.0292	0.943	B2M,CASP3,CD44,CD80,CREB1,EZR,GNAI2,GNAI3,HLA-A,MAP2K1,MAPK1,MAPK3,PPP2R2A,RAC1,RHOA,RHOC,RRAS,RRAS2
Systemic Lupus Erythematosus In B Cell Signaling Pathway	0	0.0289	2.828	CTNNB1,INPPL1,MAP2K1,MAPK1,MAPK3,RAC1,RRAS,RRAS2
Regulation Of The Epithelial Mesenchymal Transition In Development Pathway	0	0.0115	#NUM!	CTNNB1
Eicosanoid Signaling	0	0.0299	#NUM!	LTA4H,PTGS1

## Sheet: WCP Baseline Return (Am vs UnT)
Canonical Pathways	-log(p-value)	Ratio	z-score	Molecules
EIF2 Signaling	33.3	0.156	-4.315	EIF4A1,EIF4A2,EIF4G1,GRB2,RALB,RPL10,RPL13,RPL13A,RPL15,RPL17,RPL18A,RPL19,RPL23,RPL24,RPL26,RPL27,RPL27A,RPL28,RPL3,RPL35,Rpl36a,RPL37A,RPL4,RPL5,RPL6,RPL7,RPL7A,RPL8,RPS11,RPS24,RPS26,RPS4Y1,RPS6,RPS8,RPS9
Regulation of eIF4 and p70S6K Signaling	9.32	0.0782	#NUM!	EIF4A1,EIF4A2,EIF4G1,GRB2,ITGA7,ITGAV,RALB,RPS11,RPS24,RPS26,RPS4Y1,RPS6,RPS8,RPS9
Caveolar-mediated Endocytosis Signaling	7.81	0.12	#NUM!	CAVIN1,COPZ1,DNM2,EGFR,HLA-A,ITGA7,ITGAV,RAB5A,RAB5B
mTOR Signaling	7.42	0.0613	1	EIF4A1,EIF4A2,EIF4G1,RALB,RHOB,RHOQ,RPS11,RPS24,RPS26,RPS4Y1,RPS6,RPS8,RPS9
Regulation of Cellular Mechanics by Calpain Protease	4.94	0.0787	2.236	CAPN6,CDK1,EGFR,GRB2,ITGA7,ITGAV,RALB
Actin Nucleation by ARP-WASP Complex	3.83	0.0645	#NUM!	GRB2,ITGA7,ITGAV,RALB,RHOB,RHOQ
Remodeling of Epithelial Adherens Junctions	3.53	0.0735	#NUM!	CLIP1,DNM2,MAPRE3,RAB5A,RAB5B
Coronavirus Pathogenesis Pathway	3.43	0.0394	2.646	ADAM9,RPS11,RPS24,RPS26,RPS4Y1,RPS6,RPS8,RPS9
Integrin Signaling	3.29	0.0376	2.121	ARF4,CAPN6,GRB2,ITGA7,ITGAV,RALB,RHOB,RHOQ
Neuregulin Signaling	3.29	0.0513	1	EGFR,GRB2,ITGA7,ITGAV,RALB,RPS6
FAK Signaling	3.29	0.0513	#NUM!	CAPN6,EGFR,GRB2,ITGA7,ITGAV,RALB
Glioblastoma Multiforme Signaling	3.16	0.0409	2.646	EGFR,FZD7,GRB2,PDGFRB,RALB,RHOB,RHOQ
Spliceosomal Cycle	3.09	0.0816	-2	BCAS2,DHX15,MAGOH,U2AF2
Cell Cycle Control of Chromosomal Replication	2.87	0.0714	-2	CDK1,MCM5,MCM7,PCNA
Clathrin-mediated Endocytosis Signaling	2.85	0.0363	#NUM!	DNM2,GRB2,LDLR,RAB11B,RAB5A,RAB5B,SNX9
CNTF Signaling	2.84	0.0702	2	GRB2,IL6ST,LIFR,RALB
PTEN Signaling	2.73	0.04	-2	EGFR,GRB2,ITGA7,ITGAV,PDGFRB,RALB
Sumoylation Pathway	2.71	0.0485	-1	PCNA,RHOB,RHOQ,SAE1,STUB1
Mouse Embryonic Stem Cell Pluripotency	2.7	0.0481	2.236	FZD7,GRB2,IL6ST,LIFR,RALB
Colorectal Cancer Metastasis Signaling	2.64	0.0297	2.828	EGFR,FZD7,GRB2,IL6ST,MMP14,RALB,RHOB,RHOQ
Phagosome Maturation	2.6	0.0377	#NUM!	ATP6V1G1,CTSA,HLA-A,M6PR,RAB5A,RAB5B
PAK Signaling	2.46	0.0424	#NUM!	GRB2,ITGA7,ITGAV,PDGFRB,RALB
Glioma Invasiveness Signaling	2.45	0.0548	2	ITGAV,RALB,RHOB,RHOQ
Cholecystokinin/Gastrin-mediated Signaling	2.44	0.042	2.236	EGFR,GRB2,RALB,RHOB,RHOQ
Role of NANOG in Mammalian Embryonic Stem Cell Pluripotency	2.43	0.0417	2	FZD7,GRB2,IL6ST,LIFR,RALB
Purine Nucleotides De Novo Biosynthesis II	2.42	0.182	#NUM!	GMPS,PFAS
Axonal Guidance Signaling	2.36	0.0217	#NUM!	ADAM9,AFG3L2,EPHA2,FZD7,GRB2,ITGA7,ITGAV,MMP14,PLXNB2,RALB,RTN4
Oncostatin M Signaling	2.23	0.0698	#NUM!	GRB2,IL6ST,RALB
Regulation of the Epithelial-Mesenchymal Transition Pathway	2.17	0.0308	#NUM!	EGFR,FZD7,GRB2,LOX,PDGFRB,RALB
GADD45 Signaling	1.9	0.1	#NUM!	CDK1,PCNA
PPAR Signaling	1.87	0.0374	-1	AIP,GRB2,PDGFRB,RALB
Paxillin Signaling	1.86	0.037	#NUM!	GRB2,ITGA7,ITGAV,RALB
Regulation of Actin-based Motility by Rho	1.75	0.0345	#NUM!	ITGA7,ITGAV,RHOB,RHOQ
Role of Tissue Factor in Cancer	1.75	0.0345	#NUM!	CCN1,EGFR,ITGAV,RALB
Glioma Signaling	1.66	0.0323	2	EGFR,GRB2,PDGFRB,RALB
Agrin Interactions at Neuromuscular Junction	1.66	0.0429	#NUM!	DAG1,EGFR,RALB
ERK5 Signaling	1.62	0.0417	#NUM!	EGFR,IL6ST,RALB
G Beta Gamma Signaling	1.6	0.031	2	DNM2,EGFR,GRB2,RALB
5-aminoimidazole Ribonucleotide Biosynthesis I	1.6	0.333	#NUM!	PFAS
S-adenosyl-L-methionine Biosynthesis	1.6	0.333	#NUM!	MAT2A
HGF Signaling	1.57	0.0303	#NUM!	GRB2,ITGA7,ITGAV,RALB
p70S6K Signaling	1.57	0.0303	1	EGFR,GRB2,RALB,RPS6
HER-2 Signaling in Breast Cancer	1.57	0.0255	0.447	ARF4,EGFR,GRB2,RALB,RPS6
Macropinocytosis Signaling	1.56	0.0395	#NUM!	ANKFY1,RAB5A,RALB
PI3K/AKT Signaling	1.55	0.0251	#NUM!	GRB2,IL6ST,ITGA7,ITGAV,RALB
STAT3 Pathway	1.54	0.0296	#NUM!	EGFR,IL6ST,PDGFRB,RALB
Ephrin Receptor Signaling	1.53	0.0249	#NUM!	EPHA2,GRB2,ITGA7,ITGAV,RALB
Insulin Receptor Signaling	1.49	0.0286	1	GRB2,PPP1R14B,RALB,RHOQ
Glutathione Redox Reactions II	1.47	0.25	#NUM!	TXNDC12
Huntington's Disease Signaling	1.47	0.0214	2	CAPN6,DNM2,EGFR,GRB2,PSMD11,PSME3
Fatty Acid β-oxidation I	1.47	0.0588	#NUM!	ACAA2,ACSL3
Thrombin Signaling	1.46	0.0238	2.236	EGFR,GRB2,RALB,RHOB,RHOQ
IL-8 Signaling	1.45	0.0237	2.236	EGFR,ITGAV,RALB,RHOB,RHOQ
BAG2 Signaling Pathway	1.45	0.0357	#NUM!	PSMD11,PSME3,STUB1
ERK/MAPK Signaling	1.43	0.0234	#NUM!	GRB2,ITGA7,ITGAV,PPP1R14B,RALB
PDGF Signaling	1.43	0.0349	#NUM!	GRB2,PDGFRB,RALB
Molecular Mechanisms of Cancer	1.42	0.018	#NUM!	CDK1,FZD7,GRB2,ITGA7,ITGAV,RALB,RHOB,RHOQ
Phagosome Formation	1.41	0.0268	#NUM!	ITGA7,ITGAV,RHOB,RHOQ
tRNA Charging	1.36	0.0513	#NUM!	RARS1,TARS1
IL-4 Signaling	1.35	0.0326	#NUM!	GRB2,HLA-A,RALB
Non-Small Cell Lung Cancer Signaling	1.33	0.0319	#NUM!	EGFR,GRB2,RALB
ErbB Signaling	1.33	0.0319	#NUM!	EGFR,GRB2,RALB
Selenocysteine Biosynthesis II (Archaea and Eukaryotes)	1.3	0.167	#NUM!	SEPHS1
Rapoport-Luebering Glycolytic Shunt	1.3	0.167	#NUM!	PGAM2
Synaptogenesis Signaling Pathway	1.28	0.0192	2.449	EPHA2,GRB2,MAP1B,RAB5A,RAB5B,RALB
Virus Entry via Endocytic Pathways	1.22	0.0288	#NUM!	DNM2,HLA-A,RALB
IGF-1 Signaling	1.22	0.0288	#NUM!	CCN1,GRB2,RALB
Apoptosis Signaling	1.22	0.0288	#NUM!	CAPN6,CDK1,RALB
Kinetochore Metaphase Signaling Pathway	1.21	0.0286	#NUM!	BUB3,CDK1,PPP1R14B
Telomerase Signaling	1.19	0.028	#NUM!	EGFR,GRB2,RALB
D-myo-inositol (1,4,5,6)-Tetrakisphosphate Biosynthesis	1.18	0.0226	0	ATP1A1,PPP1R14B,SACM1L,SET
D-myo-inositol (3,4,5,6)-tetrakisphosphate Biosynthesis	1.18	0.0226	0	ATP1A1,PPP1R14B,SACM1L,SET
Hepatic Fibrosis Signaling Pathway	1.16	0.0167	2	FZD7,ITGA7,ITGAV,PDGFRB,RALB,RHOB,RHOQ
UVC-Induced MAPK Signaling	1.15	0.0392	#NUM!	EGFR,RALB
Amyloid Processing	1.15	0.0392	#NUM!	APP,CAPN6
Stearate Biosynthesis I (Animals)	1.12	0.0377	#NUM!	ACOT2,ACSL3
Amyotrophic Lateral Sclerosis Signaling	1.12	0.0261	#NUM!	CAPN6,RAB5A,RAB5B
Bladder Cancer Signaling	1.11	0.0259	#NUM!	EGFR,MMP14,RALB
3-phosphoinositide Degradation	1.1	0.0212	0	ATP1A1,PPP1R14B,SACM1L,SET
EGF Signaling	1.09	0.0364	#NUM!	EGFR,GRB2
Sphingosine-1-phosphate Signaling	1.09	0.0254	#NUM!	PDGFRB,RHOB,RHOQ
Neuroprotective Role of THOP1 in Alzheimer's Disease	1.09	0.0254	#NUM!	APP,ECE1,HLA-A
Signaling by Rho Family GTPases	1.09	0.0187	#NUM!	CLIP1,ITGA7,ITGAV,RHOB,RHOQ
Ketolysis	1.08	0.1	#NUM!	ACAA2
FAT10 Signaling Pathway	1.08	0.0357	#NUM!	PSMD11,PSME3
Regulation Of The Epithelial Mesenchymal Transition By Growth Factors Pathway	1.08	0.0208	2	EGFR,GRB2,PDGFRB,RALB
D-myo-inositol-5-phosphate Metabolism	1.08	0.0207	0	ATP1A1,PPP1R14B,SACM1L,SET
Hepatic Fibrosis / Hepatic Stellate Cell Activation	1.07	0.0206	#NUM!	COL5A2,ECE1,EGFR,PDGFRB
Role of CHK Proteins in Cell Cycle Checkpoint Control	1.07	0.0351	#NUM!	CDK1,PCNA
IL-15 Production	1.05	0.0244	#NUM!	EGFR,EPHA2,PDGFRB
Ketogenesis	1.05	0.0909	#NUM!	ACAA2
Gap Junction Signaling	1.04	0.0202	#NUM!	EGFR,GRB2,RALB,SMARCC2
Endometrial Cancer Signaling	1.03	0.0333	#NUM!	GRB2,RALB
SPINK1 Pancreatic Cancer Pathway	1.03	0.0333	#NUM!	CPD,CTSA
Ferroptosis Signaling Pathway	1.03	0.0238	#NUM!	ALOX5,ARF4,RALB
IL-2 Signaling	1.02	0.0328	#NUM!	GRB2,RALB
3-phosphoinositide Biosynthesis	1.01	0.0197	0	ATP1A1,PPP1R14B,SACM1L,SET
IL-6 Signaling	1.01	0.0234	#NUM!	GRB2,IL6ST,RALB
Cleavage and Polyadenylation of Pre-mRNA	1.01	0.0833	#NUM!	CPSF6
Glycogen Degradation II	1.01	0.0833	#NUM!	PYGM
BER pathway	1.01	0.0833	#NUM!	PCNA
Semaphorin Signaling in Neurons	1.01	0.0323	#NUM!	RHOB,RHOQ
Polyamine Regulation in Colon Cancer	1.01	0.0323	#NUM!	PSMD11,PSME3
Thrombopoietin Signaling	0.996	0.0317	#NUM!	GRB2,RALB
HIF1α Signaling	0.987	0.0192	0	MMP14,RALB,RPS6,STUB1
Acyl-CoA Hydrolysis	0.975	0.0769	#NUM!	ACOT2
ErbB2-ErbB3 Signaling	0.971	0.0308	#NUM!	GRB2,RALB
RhoGDI Signaling	0.947	0.0186	#NUM!	ITGA7,ITGAV,RHOB,RHOQ
Fatty Acid Activation	0.947	0.0714	#NUM!	ACSL3
Leukotriene Biosynthesis	0.947	0.0714	#NUM!	ALOX5
Glycogen Degradation III	0.947	0.0714	#NUM!	PYGM
Mevalonate Pathway I	0.947	0.0714	#NUM!	ACAA2
Rac Signaling	0.939	0.0217	#NUM!	ITGA7,ITGAV,RALB
ErbB4 Signaling	0.939	0.0294	#NUM!	GRB2,RALB
MSP-RON Signaling In Cancer Cells Pathway	0.939	0.0217	#NUM!	EGFR,GRB2,RALB
Iron homeostasis signaling pathway	0.932	0.0216	#NUM!	ATP6V1G1,EGFR,PDGFRB
Role of JAK1 and JAK3 in γc Cytokine Signaling	0.928	0.029	#NUM!	GRB2,RALB
SPINK1 General Cancer Pathway	0.928	0.029	#NUM!	EGFR,RALB
GM-CSF Signaling	0.917	0.0286	#NUM!	GRB2,RALB
Hereditary Breast Cancer Signaling	0.914	0.0211	#NUM!	CDK1,RALB,SMARCC2
Mismatch Repair in Eukaryotes	0.893	0.0625	#NUM!	PCNA
Chondroitin Sulfate Degradation (Metazoa)	0.893	0.0625	#NUM!	GM2A
Glutaryl-CoA Degradation	0.866	0.0588	#NUM!	ACAA2
Isoleucine Degradation I	0.866	0.0588	#NUM!	ACAA2
Dermatan Sulfate Degradation (Metazoa)	0.866	0.0588	#NUM!	GM2A
GDNF Family Ligand-Receptor Interactions	0.86	0.0263	#NUM!	GRB2,RALB
Neurotrophin/TRK Signaling	0.86	0.0263	#NUM!	GRB2,RALB
Superpathway of Inositol Phosphate Compounds	0.854	0.0172	0	ATP1A1,PPP1R14B,SACM1L,SET
Angiopoietin Signaling	0.851	0.026	#NUM!	GRB2,RALB
Antiproliferative Role of Somatostatin Receptor 2	0.851	0.026	#NUM!	RALB,SMARCC2
γ-linolenate Biosynthesis II (Animals)	0.845	0.0556	#NUM!	ACSL3
Mitochondrial L-carnitine Shuttle Pathway	0.845	0.0556	#NUM!	ACSL3
Superpathway of Geranylgeranyldiphosphate Biosynthesis I (via Mevalonate)	0.845	0.0556	#NUM!	ACAA2
NF-κB Activation by Viruses	0.842	0.0256	#NUM!	ITGAV,RALB
IL-3 Signaling	0.833	0.0253	#NUM!	GRB2,RALB
Estrogen-Dependent Breast Cancer Signaling	0.833	0.0253	#NUM!	EGFR,RALB
FLT3 Signaling in Hematopoietic Progenitor Cells	0.827	0.025	#NUM!	GRB2,RALB
Renal Cell Carcinoma Signaling	0.827	0.025	#NUM!	GRB2,RALB
Granzyme A Signaling	0.821	0.0526	#NUM!	SET
DNA damage-induced 14-3-3σ Signaling	0.821	0.0526	#NUM!	CDK1
Necroptosis Signaling Pathway	0.821	0.0191	#NUM!	CAPN6,TOMM40,VDAC1
Ovarian Cancer Signaling	0.815	0.019	#NUM!	EGFR,FZD7,RALB
Epithelial Adherens Junction Signaling	0.815	0.019	#NUM!	CLIP1,EGFR,RALB
JAK/Stat Signaling	0.81	0.0244	#NUM!	GRB2,RALB
Actin Cytoskeleton Signaling	0.799	0.0163	#NUM!	GRB2,ITGA7,ITGAV,RALB
VEGF Family Ligand-Receptor Interactions	0.793	0.0238	#NUM!	GRB2,RALB
FcγRIIB Signaling in B Lymphocytes	0.785	0.0235	#NUM!	GRB2,RALB
Prolactin Signaling	0.777	0.0233	#NUM!	GRB2,RALB
BMP signaling pathway	0.77	0.023	#NUM!	GRB2,RALB
Regulation Of The Epithelial Mesenchymal Transition In Development Pathway	0.77	0.023	#NUM!	FZD7,LOX
CXCR4 Signaling	0.764	0.018	#NUM!	RALB,RHOB,RHOQ
HMGB1 Signaling	0.764	0.018	#NUM!	RALB,RHOB,RHOQ
Methionine Degradation I (to Homocysteine)	0.764	0.0455	#NUM!	MAT2A
Cardiac Hypertrophy Signaling	0.745	0.0155	2	GRB2,RALB,RHOB,RHOQ
Germ Cell-Sertoli Cell Junction Signaling	0.745	0.0175	#NUM!	RALB,RHOB,RHOQ
Unfolded protein response	0.745	0.0222	#NUM!	DNAJA2,DNAJA3
Acute Myeloid Leukemia Signaling	0.738	0.022	#NUM!	GRB2,RALB
Tumoricidal Function of Hepatic Natural Killer Cells	0.73	0.0417	#NUM!	M6PR
Tryptophan Degradation III (Eukaryotic)	0.73	0.0417	#NUM!	ACAA2
Cysteine Biosynthesis III (mammalia)	0.73	0.0417	#NUM!	MAT2A
Melanocyte Development and Pigmentation Signaling	0.717	0.0213	#NUM!	GRB2,RALB
Role of JAK family kinases in IL-6-type Cytokine Signaling	0.714	0.04	#NUM!	IL6ST
Insulin Secretion Signaling Pathway	0.706	0.0149	0	EIF4A1,EIF4A2,EIF4G1,PC
TGF-β Signaling	0.703	0.0208	#NUM!	GRB2,RALB
Tumor Microenvironment Pathway	0.703	0.0168	#NUM!	HLA-A,MMP14,RALB
IL-17A Signaling in Gastric Cells	0.699	0.0385	#NUM!	EGFR
Estrogen-mediated S-phase Entry	0.699	0.0385	#NUM!	CDK1
Glycolysis I	0.699	0.0385	#NUM!	PGAM2
Gluconeogenesis I	0.699	0.0385	#NUM!	PGAM2
Apelin Liver Signaling Pathway	0.699	0.0385	#NUM!	PDGFRB
ATM Signaling	0.697	0.0206	#NUM!	CBX3,CDK1
UVA-Induced MAPK Signaling	0.69	0.0204	#NUM!	EGFR,RALB
VEGF Signaling	0.684	0.0202	#NUM!	GRB2,RALB
Acute Phase Response Signaling	0.676	0.0162	#NUM!	GRB2,IL6ST,RALB
GNRH Signaling	0.662	0.016	#NUM!	EGFR,GRB2,RALB
Superpathway of Cholesterol Biosynthesis	0.658	0.0345	#NUM!	ACAA2
Sonic Hedgehog Signaling	0.658	0.0345	#NUM!	CDK1
NER (Nucleotide Excision Repair, Enhanced Pathway)	0.658	0.0194	#NUM!	PCNA,TCEA1
Endothelin-1 Signaling	0.65	0.0157	#NUM!	ECE1,GRB2,RALB
Production of Nitric Oxide and Reactive Oxygen Species in Macrophages	0.65	0.0157	#NUM!	PPP1R14B,RHOB,RHOQ
PPARα/RXRα Activation	0.64	0.0155	#NUM!	AIP,GRB2,RALB
α-Adrenergic Signaling	0.64	0.0189	#NUM!	PYGM,RALB
Glucocorticoid Receptor Signaling	0.638	0.012	#NUM!	EGFR,GRB2,HLA-A,IL6ST,PC,RALB,SMARCC2
Chronic Myeloid Leukemia Signaling	0.633	0.0187	#NUM!	GRB2,RALB
ILK Signaling	0.62	0.0152	#NUM!	PPP1R14B,RHOB,RHOQ
Sirtuin Signaling Pathway	0.62	0.0137	#NUM!	APP,PGAM2,TOMM40,VDAC1
Natural Killer Cell Signaling	0.616	0.0151	#NUM!	GRB2,HLA-A,RALB
Adrenomedullin signaling pathway	0.616	0.0151	#NUM!	GRB2,RALB,SMARCC2
CDK5 Signaling	0.606	0.0179	#NUM!	PPP1R14B,RALB
Prostate Cancer Signaling	0.606	0.0179	#NUM!	GRB2,RALB
Role of MAPK Signaling in Promoting the Pathogenesis of Influenza	0.606	0.0179	#NUM!	ATP6V1G1,RALB
Pyrimidine Ribonucleotides Interconversion	0.597	0.0294	#NUM!	DDX3X
Sertoli Cell-Sertoli Cell Junction Signaling	0.588	0.0146	#NUM!	ITGA7,ITGAV,RALB
Fc Epsilon RI Signaling	0.578	0.0171	#NUM!	GRB2,RALB
Estrogen Receptor Signaling	0.578	0.0124	2.236	EGFR,GRB2,MMP14,PCNA,RALB
MSP-RON Signaling In Macrophages Pathway	0.578	0.0171	#NUM!	GRB2,RALB
Pyrimidine Ribonucleotides De Novo Biosynthesis	0.575	0.0278	#NUM!	DDX3X
NGF Signaling	0.573	0.0169	#NUM!	GRB2,RALB
Superpathway of Methionine Degradation	0.565	0.027	#NUM!	MAT2A
Renin-Angiotensin Signaling	0.562	0.0167	#NUM!	GRB2,RALB
Autophagy	0.562	0.0141	#NUM!	ARL8B,GORASP2,RALB
Docosahexaenoic Acid (DHA) Signaling	0.556	0.0263	#NUM!	APP
Th1 Pathway	0.553	0.0164	#NUM!	GRB2,HLA-A
Inhibition of Matrix Metalloproteases	0.545	0.0256	#NUM!	MMP14
Antigen Presentation Pathway	0.545	0.0256	#NUM!	HLA-A
Role of NFAT in Cardiac Hypertrophy	0.536	0.0136	#NUM!	GRB2,IL6ST,RALB
Reelin Signaling in Neurons	0.533	0.0159	#NUM!	APP,MAP1B
Pancreatic Adenocarcinoma Signaling	0.533	0.0159	#NUM!	EGFR,GRB2
14-3-3-mediated Signaling	0.529	0.0157	#NUM!	GRB2,RALB
GP6 Signaling Pathway	0.529	0.0157	#NUM!	COL5A2,GRB2
Synaptic Long Term Potentiation	0.52	0.0155	#NUM!	PPP1R14B,RALB
B Cell Development	0.51	0.0233	#NUM!	HLA-A
Cardiac Hypertrophy Signaling (Enhanced)	0.504	0.0112	1	FZD7,IL6ST,ITGA7,ITGAV,RALB,RPS6
Coronavirus Replication Pathway	0.493	0.0222	#NUM!	COPZ1
Osteoarthritis Pathway	0.491	0.0128	#NUM!	FZD7,ITGA7,ITGAV
Role of PKR in Interferon Induction and Antiviral Response	0.489	0.0147	#NUM!	METAP2,PDGFRB
Th2 Pathway	0.485	0.0146	#NUM!	GRB2,HLA-A
NRF2-mediated Oxidative Stress Response	0.481	0.0127	#NUM!	DNAJA2,DNAJA3,RALB
Gαi Signaling	0.481	0.0145	#NUM!	GRB2,RALB
nNOS Signaling in Neurons	0.479	0.0213	#NUM!	CAPN6
Ephrin A Signaling	0.479	0.0213	#NUM!	EPHA2
nNOS Signaling in Skeletal Muscle Cells	0.471	0.0208	#NUM!	DAG1
AMPK Signaling	0.466	0.0124	#NUM!	PPM1G,RAB1A,SMARCC2
Melanoma Signaling	0.457	0.02	#NUM!	RALB
Cell Cycle: G2/M DNA Damage Checkpoint Regulation	0.457	0.02	#NUM!	CDK1
FAT10 Cancer Signaling Pathway	0.457	0.02	#NUM!	PCNA
UVB-Induced MAPK Signaling	0.444	0.0192	#NUM!	EGFR
Sperm Motility	0.432	0.0118	#NUM!	EGFR,EPHA2,PDGFRB
Transcriptional Regulatory Network in Embryonic Stem Cells	0.431	0.0185	#NUM!	SET
Semaphorin Neuronal Repulsive Signaling Pathway	0.431	0.0132	#NUM!	ITGA7,ITGAV
Cancer Drug Resistance By Drug Efflux	0.406	0.0172	#NUM!	RALB
Aryl Hydrocarbon Receptor Signaling	0.403	0.0126	#NUM!	AIP,MCM7
eNOS Signaling	0.403	0.0126	#NUM!	DNM2,STUB1
Inhibition of ARE-Mediated mRNA Degradation Pathway	0.397	0.0124	#NUM!	PSMD11,PSME3
PCP pathway	0.395	0.0167	#NUM!	FZD7
Human Embryonic Stem Cell Pluripotency	0.381	0.012	#NUM!	FZD7,PDGFRB
Protein Ubiquitination Pathway	0.379	0.0109	#NUM!	HLA-A,PSMD11,STUB1
Wnt/Ca+ pathway	0.374	0.0156	#NUM!	FZD7
Systemic Lupus Erythematosus In B Cell Signaling Pathway	0.374	0.0108	#NUM!	GRB2,IL6ST,RALB
Mitochondrial Dysfunction	0.37	0.0118	#NUM!	APP,VDAC1
Gαq Signaling	0.37	0.0118	#NUM!	RHOB,RHOQ
Mitotic Roles of Polo-Like Kinase	0.364	0.0152	#NUM!	CDK1
Pyridoxal 5'-phosphate Salvage Pathway	0.364	0.0152	#NUM!	CDK1
Th1 and Th2 Activation Pathway	0.364	0.0116	#NUM!	GRB2,HLA-A
Eicosanoid Signaling	0.359	0.0149	#NUM!	ALOX5
Cell Cycle: G1/S Checkpoint Regulation	0.354	0.0147	#NUM!	RPL5
Erythropoietin Signaling Pathway	0.349	0.0113	#NUM!	GRB2,RALB
Basal Cell Carcinoma Signaling	0.336	0.0139	#NUM!	FZD7
Senescence Pathway	0.331	0.0101	#NUM!	CAPN6,CDK1,RALB
Leptin Signaling in Obesity	0.327	0.0135	#NUM!	GRB2
TREM1 Signaling	0.315	0.013	#NUM!	GRB2
IL-15 Signaling	0.315	0.013	#NUM!	RALB
Dopamine Receptor Signaling	0.315	0.013	#NUM!	PPP1R14B
Phospholipase C Signaling	0.314	0.0092	2	GRB2,ITGA7,ITGAV,RALB,RHOB,RHOQ
VDR/RXR Activation	0.311	0.0128	#NUM!	SERPINB1
Role of Wnt/GSK-3β Signaling in the Pathogenesis of Influenza	0.311	0.0128	#NUM!	FZD7
IL-7 Signaling Pathway	0.311	0.0128	#NUM!	GRB2
Thyroid Cancer Signaling	0.307	0.0127	#NUM!	RALB
Synaptic Long Term Depression	0.305	0.0103	#NUM!	RALB,SMARCC2
B Cell Receptor Signaling	0.305	0.0103	#NUM!	GRB2,RALB
Role of BRCA1 in DNA Damage Response	0.304	0.0125	#NUM!	SMARCC2
Chemokine Signaling	0.304	0.0125	#NUM!	RALB
RAR Activation	0.3	0.0102	#NUM!	RPL7A,SMARCC2
Role of MAPK Signaling in the Pathogenesis of Influenza	0.299	0.0123	#NUM!	RALB
TR/RXR Activation	0.289	0.0119	#NUM!	LDLR
Cyclins and Cell Cycle Regulation	0.289	0.0119	#NUM!	CDK1
PEDF Signaling	0.289	0.0119	#NUM!	RALB
FGF Signaling	0.289	0.0119	#NUM!	GRB2
Tec Kinase Signaling	0.287	0.00899	#NUM!	GTF2I,ITGA7,ITGAV,RHOB,RHOQ
LPS-stimulated MAPK Signaling	0.285	0.0118	#NUM!	RALB
HIPPO signaling	0.285	0.0118	#NUM!	PPP1R14B
Role of Macrophages, Fibroblasts and Endothelial Cells in Rheumatoid Arthritis	0.278	0.00923	#NUM!	FZD7,IL6ST,RALB
Xenobiotic Metabolism AHR Signaling Pathway	0.278	0.0115	#NUM!	AIP
Ceramide Signaling	0.268	0.0111	#NUM!	RALB
Crosstalk between Dendritic Cells and Natural Killer Cells	0.265	0.011	#NUM!	HLA-A
Fcγ Receptor-mediated Phagocytosis in Macrophages and Monocytes	0.256	0.0106	#NUM!	RAB11B
p53 Signaling	0.244	0.0102	#NUM!	PCNA
Salvage Pathways of Pyrimidine Ribonucleotides	0.244	0.0102	#NUM!	CDK1
Role of Osteoblasts, Osteoclasts and Chondrocytes in Rheumatoid Arthritis	0.242	0.00893	#NUM!	FZD7,MMP14
PD-1, PD-L1 cancer immunotherapy pathway	0.223	0.00943	#NUM!	HLA-A
Leukocyte Extravasation Signaling	0	0.00518	#NUM!	MMP14
LPS/IL-1 Mediated Inhibition of RXR Function	0	0.00397	#NUM!	ACSL3
LXR/RXR Activation	0	0.00813	#NUM!	LDLR
Tight Junction Signaling	0	0.00562	#NUM!	CPSF6
Role of NFAT in Regulation of the Immune Response	0	0.00529	#NUM!	GRB2,HLA-A,RALB
Calcium-induced T Lymphocyte Apoptosis	0	0.00228	#NUM!	HLA-A
Cytotoxic T Lymphocyte-mediated Apoptosis of Target Cells	0	0.00248	#NUM!	HLA-A
IL-17 Signaling	0	0.00535	#NUM!	RALB
fMLP Signaling in Neutrophils	0	0.00763	#NUM!	RALB
CTLA4 Signaling in Cytotoxic T Lymphocytes	0	0.00439	#NUM!	GRB2,HLA-A
T Helper Cell Differentiation	0	0.00445	#NUM!	HLA-A,IL6ST
CCR3 Signaling in Eosinophils	0	0.00741	#NUM!	RALB
CD28 Signaling in T Helper Cells	0	0.00404	#NUM!	GRB2,HLA-A
Dendritic Cell Maturation	0	0.00176	#NUM!	HLA-A
Relaxin Signaling	0	0.00654	#NUM!	SMARCC2
Factors Promoting Cardiogenesis in Vertebrates	0	0.00662	#NUM!	FZD7
iCOS-iCOSL Signaling in T Helper Cells	0	0.00412	#NUM!	GRB2,HLA-A
Corticotropin Releasing Hormone Signaling	0	0.00671	#NUM!	SMARCC2
CREB Signaling in Neurons	0	0.00831	2.236	EGFR,FZD7,GRB2,PDGFRB,RALB
Type I Diabetes Mellitus Signaling	0	0.00205	#NUM!	HLA-A
Allograft Rejection Signaling	0	0.00217	#NUM!	HLA-A
Autoimmune Thyroid Disease Signaling	0	0.00232	#NUM!	HLA-A
Graft-versus-Host Disease Signaling	0	0.00236	#NUM!	HLA-A
Type II Diabetes Mellitus Signaling	0	0.00658	#NUM!	ACSL3
Gα12/13 Signaling	0	0.00752	#NUM!	RALB
Communication between Innate and Adaptive Immune Cells	0	0.00211	#NUM!	HLA-A
Systemic Lupus Erythematosus Signaling	0	0.00501	#NUM!	GRB2,HLA-A,RALB
Cdc42 Signaling	0	0.00723	#NUM!	CLIP1,HLA-A,ITGA7,ITGAV
Altered T Cell and B Cell Signaling in Rheumatoid Arthritis	0	0.00213	#NUM!	HLA-A
Atherosclerosis Signaling	0	0.00769	#NUM!	ALOX5
Protein Kinase A Signaling	0	0.00746	#NUM!	PPP1R14B,PTPRS,PYGM
Breast Cancer Regulation by Stathmin1	0	0.00845	1.342	CDK1,FZD7,GRB2,PPP1R14B,RALB
Regulation of IL-2 Expression in Activated and Anergic T Lymphocytes	0	0.00434	#NUM!	GRB2,RALB
Nur77 Signaling in T Lymphocytes	0	0.00408	#NUM!	HLA-A,PCNA
PKCθ Signaling in T Lymphocytes	0	0.0056	#NUM!	GRB2,HLA-A,RALB
OX40 Signaling Pathway	0	0.00219	#NUM!	HLA-A
PI3K Signaling in B Lymphocytes	0	0.00699	#NUM!	RALB
P2Y Purigenic Receptor Signaling Pathway	0	0.00775	#NUM!	RALB
Dopamine-DARPP32 Feedback in cAMP Signaling	0	0.00552	#NUM!	PPP1R14B
Agranulocyte Adhesion and Diapedesis	0	0.00467	#NUM!	MMP14
Granulocyte Adhesion and Diapedesis	0	0.00529	#NUM!	MMP14
Adipogenesis pathway	0	0.00741	#NUM!	FZD7
SAPK/JNK Signaling	0	0.00417	#NUM!	GRB2,RALB
Cardiac β-adrenergic Signaling	0	0.00575	#NUM!	PPP1R14B
Xenobiotic Metabolism Signaling	0	0.00692	#NUM!	AIP,RALB
Wnt/β-catenin Signaling	0	0.00578	#NUM!	FZD7
NF-κB Signaling	0	0.00547	#NUM!	EGFR,PDGFRB,RALB
T Cell Receptor Signaling	0	0.00507	#NUM!	GRB2,HLA-A,RALB
G-Protein Coupled Receptor Signaling	0	0.00725	#NUM!	GRB2,RALB
Neuroinflammation Signaling Pathway	0	0.00635	#NUM!	APP,HLA-A
Opioid Signaling Pathway	0	0.00362	#NUM!	RALB
Endocannabinoid Developing Neuron Pathway	0	0.00813	#NUM!	RALB
Apelin Endothelial Signaling Pathway	0	0.00719	#NUM!	RALB
T Cell Exhaustion Signaling Pathway	0	0.00368	#NUM!	HLA-A,RALB
Systemic Lupus Erythematosus In T Cell Signaling Pathway	0	0.0081	1.342	GRB2,HLA-A,RALB,RHOB,RHOQ
HOTAIR Regulatory Pathway	0	0.00613	#NUM!	MMP14
Xenobiotic Metabolism General Signaling Pathway	0	0.00699	#NUM!	RALB
Xenobiotic Metabolism CAR Signaling Pathway	0	0.00529	#NUM!	EGFR
Xenobiotic Metabolism PXR Signaling Pathway	0	0.00521	#NUM!	PPP1R14B

## Sheet: WCP No Change with WD (WDvUnT)
Canonical Pathways
Ingenuity Canonical Pathways	-log(p-value)	Ratio	z-score	Molecules
Oxidative Phosphorylation	16.5	0.156	-3.638	ATP5MF,NDUFA10,NDUFA13,NDUFA2,NDUFA3,NDUFA5,NDUFA8,NDUFA9,NDUFB7,NDUFB9,NDUFS1,NDUFS2,NDUFS7,NDUFV1,NDUFV2,SDHA,SDHB
Mitochondrial Dysfunction	14.4	0.106	#NUM!	ACO2,ATP5MF,NDUFA10,NDUFA13,NDUFA2,NDUFA3,NDUFA5,NDUFA8,NDUFA9,NDUFB7,NDUFB9,NDUFS1,NDUFS2,NDUFS7,NDUFV1,NDUFV2,SDHA,SDHB
Sirtuin Signaling Pathway	11.3	0.0651	1.414	ACLY,MAPK3,NDUFA10,NDUFA13,NDUFA2,NDUFA3,NDUFA5,NDUFA8,NDUFA9,NDUFB7,NDUFB9,NDUFS1,NDUFS2,NDUFS7,NDUFV1,NDUFV2,SDHA,SDHB,TIMM9
Estrogen Receptor Signaling	10.6	0.052	2.236	GNAI3,GNAO1,MAPK3,MPRIP,NDUFA10,NDUFA13,NDUFA2,NDUFA3,NDUFA5,NDUFA8,NDUFA9,NDUFB7,NDUFB9,NDUFS1,NDUFS2,NDUFS7,NDUFV1,NDUFV2,PRKAR2B,SDHA,SDHB
Dilated Cardiomyopathy Signaling Pathway	7.41	0.0753	1.897	ACTA2,BAG3,DES,MAPK3,MYH9,PRKAR2B,TNNC1,TNNC2,TNNI1,TNNT1,TNNT2
Glucocorticoid Receptor Signaling	5.74	0.031	#NUM!	HSPA2,MAPK3,NDUFA10,NDUFA13,NDUFA2,NDUFA3,NDUFA5,NDUFA8,NDUFA9,NDUFB7,NDUFB9,NDUFS1,NDUFS2,NDUFS7,NDUFV1,NDUFV2,SDHA,SDHB
Calcium Signaling	5.7	0.0509	0.447	ACTA2,ATP2B1,MAPK3,MYH9,PRKAR2B,TNNC1,TNNC2,TNNI1,TNNT1,TNNT2,Tpm2
Regulation of Cellular Mechanics by Calpain Protease	5.03	0.0787	#NUM!	ACTN1,CAPN2,CAST,CDK4,EZR,MAPK3,VCL
Signaling by Rho Family GTPases	4.81	0.041	2.333	ACTA2,ARPC1B,CDH2,DES,EZR,GNAI3,GNAO1,MAPK3,PKN1,SEPTIN9,VIM
Clathrin-mediated Endocytosis Signaling	4.46	0.0466	#NUM!	ACTA2,ARPC1B,CLTA,CLTB,CLTC,CSNK2B,CTTN,DAB2,PCYOX1
Phagosome Maturation	4.25	0.0503	#NUM!	ATP6V1A,ATP6V1B2,ATP6V1C1,DYNC1H1,LAMP1,LAMP2,PRDX1,PRDX2
Integrin Signaling	3.38	0.0376	1.134	ACTA2,ACTN1,ARPC1B,CAPN2,CTTN,MAPK3,MPRIP,VCL
Huntington's Disease Signaling	3.23	0.032	#NUM!	CAPN2,CLTA,CLTB,CLTC,DCTN1,HSPA2,MAPK3,SDHA,SDHB
RhoA Signaling	3.23	0.0484	0.816	ACTA2,ARPC1B,EZR,MPRIP,PKN1,SEPTIN9
Tight Junction Signaling	3.14	0.0393	#NUM!	ACTA2,CDK4,MYH9,NUDT21,PPP2R2A,PRKAR2B,VCL
Amyloid Processing	3.07	0.0784	#NUM!	CAPN2,CSNK2B,MAPK3,PRKAR2B
TCA Cycle II (Eukaryotic)	3	0.125	#NUM!	ACO2,SDHA,SDHB
Actin Cytoskeleton Signaling	2.98	0.0327	0.707	ACTA2,ACTN1,ARPC1B,EZR,MAPK3,MPRIP,MYH9,VCL
Fcγ Receptor-mediated Phagocytosis in Macrophages and Monocytes	2.95	0.0532	1.342	ACTA2,ARPC1B,EZR,MAPK3,PLD3
ILK Signaling	2.87	0.0354	-0.816	ACTA2,ACTN1,MAPK3,MYH9,PPP2R2A,VCL,VIM
α-Adrenergic Signaling	2.72	0.0472	#NUM!	GNAI3,GNAO1,MAPK3,PRKAR2B,PYGB
Epithelial Adherens Junction Signaling	2.68	0.038	#NUM!	ACTA2,ACTN1,ARPC1B,CDH2,MYH9,VCL
RhoGDI Signaling	2.67	0.0326	-1	ACTA2,ARPC1B,CDH2,EZR,GNAI3,GNAO1,MYH9
Remodeling of Epithelial Adherens Junctions	2.61	0.0588	#NUM!	ACTA2,ACTN1,ARPC1B,VCL
Aldosterone Signaling in Epithelial Cells	2.6	0.0366	#NUM!	DNAJC11,DNAJC3,HSPA2,HSPA4L,HSPB2,MAPK3
Calcium Transport I	2.53	0.2	#NUM!	ANXA5,ATP2B1
Melatonin Signaling	2.52	0.0556	2	GNAI3,GNAO1,MAPK3,PRKAR2B
NRF2-mediated Oxidative Stress Response	2.43	0.0295	2	ACTA2,DNAJC11,DNAJC3,EPHX1,MAPK3,PRDX1,STIP1
tRNA Charging	2.39	0.0769	#NUM!	DARS1,SARS1,WARS1
AMPK Signaling	2.38	0.0289	-0.447	EEF2,FASN,GNAI3,GNAO1,PFKP,PPP2R2A,PRKAR2B
Mechanisms of Viral Exit from Host Cells	2.32	0.0732	#NUM!	ACTA2,CHMP4B,PDCD6IP
p70S6K Signaling	2.31	0.0379	1	EEF2,GNAI3,MAPK3,PPP2R2A,YWHAB
BAG2 Signaling Pathway	2.28	0.0476	1	ANXA2,BAG2,HSPA2,MAPK3
Leukocyte Extravasation Signaling	2.26	0.0311	0	ACTA2,ACTN1,CTTN,EZR,GNAI3,VCL
Iron homeostasis signaling pathway	2.21	0.036	#NUM!	ACO2,ATP6V1A,ATP6V1B2,ATP6V1C1,MAPK3
PFKFB4 Signaling Pathway	2.18	0.0652	#NUM!	HK1,MAPK3,PRKAR2B
Endocannabinoid Cancer Inhibition Pathway	2.16	0.035	0.447	GNAI3,GNAO1,MAPK3,PRKAR2B,VIM
Sertoli Cell-Sertoli Cell Junction Signaling	2.12	0.0291	#NUM!	ACTA2,ACTN1,MAPK3,PRKAR2B,SPTBN1,VCL
Endocannabinoid Neuronal Synapse Pathway	2.11	0.034	1.342	GNAI3,GNAO1,MAPK3,NDUFS2,PRKAR2B
Acetyl-CoA Biosynthesis III (from Citrate)	2.08	1	#NUM!	ACLY
Sorbitol Degradation I	2.08	1	#NUM!	SORD
Lanosterol Biosynthesis	2.08	1	#NUM!	LSS
Sulfite Oxidation IV	2.08	1	#NUM!	SUOX
Opioid Signaling Pathway	2.08	0.0254	0.378	CLTA,CLTB,CLTC,GNAI3,GNAO1,MAPK3,PRKAR2B
Autophagy	2.05	0.0282	2	GNAI3,LAMP1,LAMP2,MAPK3,PPP2R2A,PRKAR2B
VEGF Signaling	2.03	0.0404	-1	ACTA2,ACTN1,MAPK3,VCL
Aryl Hydrocarbon Receptor Signaling	1.97	0.0314	#NUM!	ALDH2,CDK4,HSPB2,MAPK3,NFIX
Virus Entry via Endocytic Pathways	1.96	0.0385	#NUM!	ACTA2,CLTA,CLTB,CLTC
IGF-1 Signaling	1.96	0.0385	#NUM!	CSNK2B,MAPK3,PRKAR2B,YWHAB
Methylglyoxal Degradation III	1.93	0.1	#NUM!	AKR1B1,PTGR1
Germ Cell-Sertoli Cell Junction Signaling	1.85	0.0292	#NUM!	ACTA2,ACTN1,CDH2,MAPK3,VCL
Role of MAPK Signaling in Promoting the Pathogenesis of Influenza	1.85	0.0357	2	ATP6V1A,ATP6V1B2,ATP6V1C1,MAPK3
FAK Signaling	1.79	0.0342	#NUM!	ACTA2,CAPN2,MAPK3,VCL
Palmitate Biosynthesis I (Animals)	1.78	0.5	#NUM!	FASN
Fatty Acid Biosynthesis Initiation II	1.78	0.5	#NUM!	FASN
Glycine Degradation (Creatine Biosynthesis)	1.78	0.5	#NUM!	GATM
Pyridoxal 5'-phosphate Salvage Pathway	1.76	0.0455	#NUM!	CDK4,MAPK3,PKN1
Gαs Signaling	1.74	0.0331	#NUM!	GNAI3,GNAO1,MAPK3,PRKAR2B
Endocannabinoid Developing Neuron Pathway	1.71	0.0325	#NUM!	GNAI3,GNAO1,MAPK3,PRKAR2B
Agrin Interactions at Neuromuscular Junction	1.69	0.0429	#NUM!	ACTA2,CTTN,MAPK3
14-3-3-mediated Signaling	1.67	0.0315	#NUM!	MAPK3,PDCD6IP,VIM,YWHAB
Endothelin-1 Signaling	1.66	0.0262	2.236	GNAI3,GNAO1,MAPK3,PLD3,PTGS1
Ephrin B Signaling	1.66	0.0417	#NUM!	GNAI3,GNAO1,MAPK3
PPARα/RXRα Activation	1.65	0.0259	#NUM!	CAND1,CKAP5,FASN,MAPK3,PRKAR2B
G Beta Gamma Signaling	1.65	0.031	2	GNAI3,GNAO1,MAPK3,PRKAR2B
fMLP Signaling in Neutrophils	1.63	0.0305	#NUM!	ARPC1B,GNAI3,GNAO1,MAPK3
Superpathway of Cholesterol Biosynthesis	1.62	0.069	#NUM!	FDPS,LSS
Diphthamide Biosynthesis	1.61	0.333	#NUM!	EEF2
Methylglyoxal Degradation I	1.61	0.333	#NUM!	GLO1
CCR3 Signaling in Eosinophils	1.58	0.0296	#NUM!	GNAI3,GNAO1,MAPK3,MPRIP
Gαi Signaling	1.55	0.029	#NUM!	GNAI3,GNAO1,MAPK3,PRKAR2B
MSP-RON Signaling In Cancer Cells Pathway	1.55	0.029	1	ACTA2,MAPK3,VIM,YWHAB
Chemokine Signaling	1.54	0.0375	#NUM!	GNAI3,MAPK3,MPRIP
Phenylethylamine Degradation I	1.49	0.25	#NUM!	ALDH2
ERK/MAPK Signaling	1.48	0.0234	0	HSPB2,MAPK3,PPP2R2A,PRKAR2B,YWHAB
Apelin Adipocyte Signaling Pathway	1.46	0.0349	#NUM!	GNAI3,MAPK3,PRKAR2B
Cellular Effects of Sildenafil (Viagra)	1.45	0.0268	#NUM!	ACTA2,MPRIP,MYH9,PRKAR2B
Corticotropin Releasing Hormone Signaling	1.45	0.0268	2	GNAI3,GNAO1,MAPK3,PRKAR2B
BMP signaling pathway	1.45	0.0345	#NUM!	GREM1,MAPK3,PRKAR2B
Cell Cycle Regulation by BTG Family Proteins	1.42	0.0541	#NUM!	CDK4,PPP2R2A
Superpathway of Methionine Degradation	1.42	0.0541	#NUM!	AHCYL1,SUOX
Relaxin Signaling	1.41	0.0261	#NUM!	GNAI3,GNAO1,MAPK3,PRKAR2B
Unfolded protein response	1.41	0.0333	#NUM!	DNAJC11,DNAJC3,HSPA2
Tetrahydrofolate Salvage from 5,10-methenyltetrahydrofolate	1.39	0.2	#NUM!	MTHFD1
Trans, trans-farnesyl Diphosphate Biosynthesis	1.39	0.2	#NUM!	FDPS
Folate Polyglutamylation	1.39	0.2	#NUM!	MTHFD1
Ovarian Cancer Signaling	1.37	0.0253	#NUM!	CDK4,MAPK3,PRKAR2B,PTGS1
IL-1 Signaling	1.36	0.0319	#NUM!	GNAI3,GNAO1,PRKAR2B
Inhibition of ARE-Mediated mRNA Degradation Pathway	1.34	0.0248	1	MAPK3,PPP2R2A,PRKAR2B,YWHAB
Salvage Pathways of Pyrimidine Ribonucleotides	1.32	0.0306	#NUM!	CDK4,MAPK3,PKN1
Selenocysteine Biosynthesis II (Archaea and Eukaryotes)	1.31	0.167	#NUM!	SARS1
G Protein Signaling Mediated by Tubby	1.29	0.0455	#NUM!	GNAI3,GNAO1
Androgen Signaling	1.28	0.0237	#NUM!	GNAI3,GNAO1,MAPK3,PRKAR2B
Gαq Signaling	1.27	0.0235	#NUM!	GNAI3,GNAO1,MAPK3,PLD3
Coronavirus Replication Pathway	1.27	0.0444	#NUM!	ARCN1,BAG3
Wnt/β-catenin Signaling	1.25	0.0231	#NUM!	CDH2,CSNK2B,GNAO1,PPP2R2A
Trehalose Degradation II (Trehalase)	1.25	0.143	#NUM!	HK1
Cardiac β-adrenergic Signaling	1.24	0.023	#NUM!	GNAI3,GNAO1,PPP2R2A,PRKAR2B
Apelin Muscle Signaling Pathway	1.22	0.0417	#NUM!	GNAI3,GNAO1
Paxillin Signaling	1.22	0.0278	#NUM!	ACTA2,ACTN1,VCL
Spliceosomal Cycle	1.21	0.0408	#NUM!	DDX39B,EFTUD2
Histidine Degradation III	1.19	0.125	#NUM!	MTHFD1
Melanoma Signaling	1.19	0.04	#NUM!	CDK4,MAPK3
CDK5 Signaling	1.18	0.0268	#NUM!	MAPK3,PPP2R2A,PRKAR2B
Stearate Biosynthesis I (Animals)	1.15	0.0377	#NUM!	FASN,PTGR1
Regulation of Actin-based Motility by Rho	1.14	0.0259	#NUM!	ACTA2,ARPC1B,MPRIP
Folate Transformations I	1.14	0.111	#NUM!	MTHFD1
EGF Signaling	1.12	0.0364	#NUM!	CSNK2B,MAPK3
Synaptic Long Term Depression	1.11	0.0206	1	GNAI3,GNAO1,MAPK3,PPP2R2A
Protein Ubiquitination Pathway	1.1	0.0182	#NUM!	DNAJC11,DNAJC3,HSPA2,HSPA4L,HSPB2
Prostanoid Biosynthesis	1.1	0.1	#NUM!	PTGS1
Gap Junction Signaling	1.08	0.0202	#NUM!	ACTA2,GNAI3,MAPK3,PRKAR2B
Ephrin Receptor Signaling	1.06	0.0199	2	ARPC1B,GNAI3,GNAO1,MAPK3
Reelin Signaling in Neurons	1.06	0.0238	#NUM!	ARPC1B,CDH2,MAPK3
Pancreatic Adenocarcinoma Signaling	1.06	0.0238	#NUM!	CDK4,MAPK3,PLD3
γ-glutamyl Cycle	1.06	0.0909	#NUM!	ANPEP
GDP-glucose Biosynthesis	1.06	0.0909	#NUM!	HK1
Coronavirus Pathogenesis Pathway	1.05	0.0197	1	ATP6V1A,CDK4,MAPK3,NPC1
IL-6 Signaling	1.04	0.0234	#NUM!	CSNK2B,HSPB2,MAPK3
IL-2 Signaling	1.04	0.0328	#NUM!	CSNK2B,MAPK3
P2Y Purigenic Receptor Signaling Pathway	1.04	0.0233	#NUM!	GNAI3,MAPK3,PRKAR2B
HIF1α Signaling	1.02	0.0192	1	HK1,HSPA2,MAPK3,VIM
Cleavage and Polyadenylation of Pre-mRNA	1.02	0.0833	#NUM!	NUDT21
Glucose and Glucose-1-phosphate Degradation	1.02	0.0833	#NUM!	HK1
Glycogen Degradation II	1.02	0.0833	#NUM!	PYGB
GABA Receptor Signaling	1.02	0.0229	#NUM!	GNAI3,GNAO1,UBQLN1
Thrombin Signaling	1.01	0.019	#NUM!	GNAI3,GNAO1,MAPK3,MPRIP
IL-8 Signaling	1	0.019	#NUM!	GNAI3,GNAO1,MAPK3,PLD3
Cholesterol Biosynthesis I	0.987	0.0769	#NUM!	LSS
Cholesterol Biosynthesis II (via 24,25-dihydrolanosterol)	0.987	0.0769	#NUM!	LSS
Cholesterol Biosynthesis III (via Desmosterol)	0.987	0.0769	#NUM!	LSS
UDP-N-acetyl-D-galactosamine Biosynthesis II	0.987	0.0769	#NUM!	HK1
Agranulocyte Adhesion and Diapedesis	0.987	0.0187	#NUM!	ACTA2,EZR,GNAI3,MYH9
Role of PKR in Interferon Induction and Antiviral Response	0.983	0.0221	#NUM!	DNAJC3,HSPA2,MAPK3
Role of PI3K/AKT Signaling in the Pathogenesis of Influenza	0.983	0.0303	#NUM!	GNAI3,MAPK3
CD40 Signaling	0.971	0.0299	#NUM!	MAPK3,PTGS1
Apelin Endothelial Signaling Pathway	0.963	0.0216	#NUM!	GNAI3,GNAO1,MAPK3
Glycogen Degradation III	0.959	0.0714	#NUM!	PYGB
Phenylalanine Degradation IV (Mammalian, via Side Chain)	0.959	0.0714	#NUM!	ALDH2
Insulin Receptor Signaling	0.955	0.0214	#NUM!	ACLY,MAPK3,PRKAR2B
GM-CSF Signaling	0.939	0.0286	#NUM!	MAPK3,RUNX1
EIF2 Signaling	0.936	0.0179	#NUM!	ACTA2,MAPK3,RPL38,WARS1
Choline Biosynthesis III	0.932	0.0667	#NUM!	PLD3
Protein Kinase A Signaling	0.928	0.0149	1.342	GNAI3,MAPK3,PRKAR2B,PYGB,TNNI1,YWHAB
cAMP-mediated signaling	0.91	0.0175	1	GNAI3,GNAO1,MAPK3,PRKAR2B
GPCR-Mediated Integration of Enteroendocrine Signaling Exemplified by an L Cell	0.91	0.0274	#NUM!	GNAI3,PRKAR2B
Leptin Signaling in Obesity	0.9	0.027	#NUM!	MAPK3,PRKAR2B
Caveolar-mediated Endocytosis Signaling	0.893	0.0267	#NUM!	ACTA2,ARCN1
Histamine Degradation	0.879	0.0588	#NUM!	ALDH2
Dopamine Receptor Signaling	0.873	0.026	#NUM!	PPP2R2A,PRKAR2B
Hepatic Fibrosis Signaling Pathway	0.866	0.0143	-0.816	ACTA2,GNAI3,MAPK3,PRKAR2B,SDHA,SDHB
Superpathway of Geranylgeranyldiphosphate Biosynthesis I (via Mevalonate)	0.857	0.0556	#NUM!	FDPS
BEX2 Signaling Pathway	0.839	0.0247	#NUM!	CDH2,PPP2R2A
GADD45 Signaling	0.815	0.05	#NUM!	CDK4
Fatty Acid α-oxidation	0.815	0.05	#NUM!	ALDH2
TR/RXR Activation	0.812	0.0238	#NUM!	FASN,PFKP
Cyclins and Cell Cycle Regulation	0.812	0.0238	#NUM!	CDK4,PPP2R2A
HIPPO signaling	0.804	0.0235	#NUM!	PPP2R2A,YWHAB
Putrescine Degradation III	0.796	0.0476	#NUM!	ALDH2
Endoplasmic Reticulum Stress Pathway	0.796	0.0476	#NUM!	DNAJC3
PDGF Signaling	0.796	0.0233	#NUM!	CSNK2B,MAPK3
CXCR4 Signaling	0.793	0.018	#NUM!	GNAI3,GNAO1,MAPK3
Cardiac Hypertrophy Signaling	0.777	0.0155	#NUM!	GNAI3,GNAO1,MAPK3,PRKAR2B
Methionine Degradation I (to Homocysteine)	0.777	0.0455	#NUM!	AHCYL1
Ceramide Signaling	0.767	0.0222	#NUM!	MAPK3,PPP2R2A
Acute Myeloid Leukemia Signaling	0.759	0.022	#NUM!	MAPK3,RUNX1
Crosstalk between Dendritic Cells and Natural Killer Cells	0.759	0.022	#NUM!	ACTA2,FSCN1
Role of Lipids/Lipid Rafts in the Pathogenesis of Influenza	0.759	0.0435	#NUM!	FDPS
Ethanol Degradation IV	0.759	0.0435	#NUM!	ALDH2
IL-22 Signaling	0.742	0.0417	#NUM!	MAPK3
Cysteine Biosynthesis III (mammalia)	0.742	0.0417	#NUM!	AHCYL1
Melanocyte Development and Pigmentation Signaling	0.738	0.0213	#NUM!	MAPK3,PRKAR2B
Non-Small Cell Lung Cancer Signaling	0.738	0.0213	#NUM!	CDK4,MAPK3
Colorectal Cancer Metastasis Signaling	0.733	0.0149	#NUM!	GNAI3,GNAO1,MAPK3,PRKAR2B
Role of JAK family kinases in IL-6-type Cytokine Signaling	0.726	0.04	#NUM!	MAPK3
Tryptophan Degradation X (Mammalian, via Tryptamine)	0.726	0.04	#NUM!	ALDH2
Death Receptor Signaling	0.724	0.0208	#NUM!	ACTA2,HSPB2
Dopamine-DARPP32 Feedback in cAMP Signaling	0.721	0.0166	#NUM!	GNAI3,PPP2R2A,PRKAR2B
IL-17A Signaling in Gastric Cells	0.71	0.0385	#NUM!	MAPK3
Estrogen-mediated S-phase Entry	0.71	0.0385	#NUM!	CDK4
Glycolysis I	0.71	0.0385	#NUM!	PFKP
G-Protein Coupled Receptor Signaling	0.706	0.0145	#NUM!	GNAI3,GNAO1,MAPK3,PRKAR2B
Apelin Cardiomyocyte Signaling Pathway	0.703	0.0202	#NUM!	GNAI3,MAPK3
Neuropathic Pain Signaling In Dorsal Horn Neurons	0.69	0.0198	#NUM!	MAPK3,PRKAR2B
GNRH Signaling	0.688	0.016	#NUM!	GNAI3,MAPK3,PRKAR2B
Xenobiotic Metabolism CAR Signaling Pathway	0.684	0.0159	#NUM!	ALDH2,MAPK3,PPP2R2A
Production of Nitric Oxide and Reactive Oxygen Species in Macrophages	0.676	0.0157	#NUM!	MAPK3,PCYOX1,PPP2R2A
Apoptosis Signaling	0.672	0.0192	#NUM!	CAPN2,MAPK3
Regulation Of The Epithelial Mesenchymal Transition By Growth Factors Pathway	0.672	0.0156	#NUM!	CDH2,MAPK3,VIM
Sonic Hedgehog Signaling	0.668	0.0345	#NUM!	PRKAR2B
Dopamine Degradation	0.656	0.0333	#NUM!	ALDH2
RAR Activation	0.654	0.0153	#NUM!	AKR1B1,CSNK2B,PRKAR2B
Chronic Myeloid Leukemia Signaling	0.654	0.0187	#NUM!	CDK4,MAPK3
Telomerase Signaling	0.654	0.0187	#NUM!	MAPK3,PPP2R2A
PI3K/AKT Signaling	0.64	0.0151	#NUM!	MAPK3,PPP2R2A,YWHAB
Senescence Pathway	0.633	0.0135	1	CAPN2,CDK4,MAPK3,PPP2R2A
Acetone Degradation I (to Methylglyoxal)	0.631	0.0312	#NUM!	PTGR1
Ethanol Degradation II	0.631	0.0312	#NUM!	ALDH2
Antioxidant Action of Vitamin C	0.623	0.0179	#NUM!	MAPK3,PLD3
Glutathione-mediated Detoxification	0.62	0.0303	#NUM!	ANPEP
4-1BB Signaling in T Lymphocytes	0.607	0.0294	#NUM!	MAPK3
Bladder Cancer Signaling	0.602	0.0172	#NUM!	CDK4,MAPK3
GPCR-Mediated Nutrient Sensing in Enteroendocrine Cells	0.602	0.0172	#NUM!	GNAI3,PRKAR2B
DNA Methylation and Transcriptional Repression Signaling	0.597	0.0286	#NUM!	CHD4
Noradrenaline and Adrenaline Degradation	0.597	0.0286	#NUM!	ALDH2
Sphingosine-1-phosphate Signaling	0.592	0.0169	#NUM!	GNAI3,MAPK3
Neuroprotective Role of THOP1 in Alzheimer's Disease	0.592	0.0169	#NUM!	PREP,PRKAR2B
mTOR Signaling	0.59	0.0142	#NUM!	MAPK3,PLD3,PPP2R2A
MIF-mediated Glucocorticoid Regulation	0.587	0.0278	#NUM!	MAPK3
Retinoate Biosynthesis I	0.587	0.0278	#NUM!	AKR1B1
Nitric Oxide Signaling in the Cardiovascular System	0.587	0.0168	#NUM!	MAPK3,PRKAR2B
Synaptogenesis Signaling Pathway	0.585	0.0128	2	ARPC1B,CDH2,MAPK3,PRKAR2B
Renin-Angiotensin Signaling	0.582	0.0167	#NUM!	MAPK3,PRKAR2B
LXR/RXR Activation	0.567	0.0163	#NUM!	FASN,PCYOX1
IL-17A Signaling in Fibroblasts	0.567	0.0263	#NUM!	MAPK3
Glioma Signaling	0.562	0.0161	#NUM!	CDK4,MAPK3
Role of NFAT in Cardiac Hypertrophy	0.561	0.0136	#NUM!	GNAI3,MAPK3,PRKAR2B
Antigen Presentation Pathway	0.558	0.0256	#NUM!	TAPBP
FXR/RXR Activation	0.551	0.0159	#NUM!	FASN,PCYOX1
Synaptic Long Term Potentiation	0.538	0.0155	#NUM!	MAPK3,PRKAR2B
Oncostatin M Signaling	0.521	0.0233	#NUM!	MAPK3
Gα12/13 Signaling	0.52	0.015	#NUM!	CDH2,MAPK3
MIF Regulation of Innate Immunity	0.513	0.0227	#NUM!	MAPK3
Osteoarthritis Pathway	0.513	0.0128	#NUM!	ANXA2,ANXA5,GREM1
STAT3 Pathway	0.511	0.0148	#NUM!	MAPK3,NDUFA13
Molecular Mechanisms of Cancer	0.509	0.0112	#NUM!	CDK4,GNAI3,GNAO1,MAPK3,PRKAR2B
IL-12 Signaling and Production in Macrophages	0.507	0.0147	#NUM!	MAPK3,PCYOX1
Role of IL-17F in Allergic Inflammatory Airway Diseases	0.504	0.0222	#NUM!	MAPK3
Rac Signaling	0.499	0.0145	#NUM!	ARPC1B,MAPK3
Apelin Pancreas Signaling Pathway	0.498	0.0217	#NUM!	PRKAR2B
IL-23 Signaling Pathway	0.498	0.0217	#NUM!	RUNX1
nNOS Signaling in Neurons	0.489	0.0213	#NUM!	CAPN2
Myc Mediated Apoptosis Signaling	0.467	0.02	#NUM!	PRKAR2B
Cell Cycle: G2/M DNA Damage Checkpoint Regulation	0.467	0.02	#NUM!	YWHAB
UVC-Induced MAPK Signaling	0.461	0.0196	#NUM!	MAPK3
Sperm Motility	0.453	0.0118	#NUM!	GNAI3,GNAO1,PRKAR2B
UVB-Induced MAPK Signaling	0.453	0.0192	#NUM!	MAPK3
PTEN Signaling	0.451	0.0133	#NUM!	CSNK2B,MAPK3
Semaphorin Neuronal Repulsive Signaling Pathway	0.447	0.0132	#NUM!	MPRIP,PRKAR2B
Phototransduction Pathway	0.441	0.0185	#NUM!	PRKAR2B
Lymphotoxin β Receptor Signaling	0.434	0.0182	#NUM!	MAPK3
Oxidative Ethanol Degradation III	0.434	0.0182	#NUM!	ALDH2
Cell Cycle Control of Chromosomal Replication	0.428	0.0179	#NUM!	CDK4
Necroptosis Signaling Pathway	0.427	0.0127	#NUM!	CAPN2,TIMM9
CNTF Signaling	0.423	0.0175	#NUM!	MAPK3
Role of CHK Proteins in Cell Cycle Checkpoint Control	0.423	0.0175	#NUM!	PPP2R2A
Role of IL-17A in Arthritis	0.423	0.0175	#NUM!	MAPK3
eNOS Signaling	0.42	0.0126	#NUM!	HSPA2,PRKAR2B
MSP-RON Signaling Pathway	0.417	0.0172	#NUM!	ACTA2
Cancer Drug Resistance By Drug Efflux	0.417	0.0172	#NUM!	MAPK3
Insulin Secretion Signaling Pathway	0.417	0.0112	#NUM!	MAPK3,PRKAR2B,SEC61A1
Endometrial Cancer Signaling	0.406	0.0167	#NUM!	MAPK3
Human Embryonic Stem Cell Pluripotency	0.397	0.012	#NUM!	GNAI3,GNAO1
Semaphorin Signaling in Neurons	0.395	0.0161	#NUM!	MAPK3
Thrombopoietin Signaling	0.389	0.0159	#NUM!	MAPK3
Axonal Guidance Signaling	0.388	0.00988	#NUM!	ARPC1B,GNAI3,GNAO1,MAPK3,PRKAR2B
Glioblastoma Multiforme Signaling	0.382	0.0117	#NUM!	CDK4,MAPK3
PXR/RXR Activation	0.379	0.0154	#NUM!	PRKAR2B
ErbB2-ErbB3 Signaling	0.379	0.0154	#NUM!	MAPK3
Mitotic Roles of Polo-Like Kinase	0.374	0.0152	#NUM!	PPP2R2A
Phospholipases	0.374	0.0152	#NUM!	PLD3
IL-17A Signaling in Airway Cells	0.369	0.0149	#NUM!	MAPK3
Eicosanoid Signaling	0.369	0.0149	#NUM!	PTGS1
Xenobiotic Metabolism Signaling	0.367	0.0104	#NUM!	ALDH2,MAPK3,PPP2R2A
ErbB4 Signaling	0.364	0.0147	#NUM!	MAPK3
Serotonin Degradation	0.364	0.0147	#NUM!	ALDH2
Cell Cycle: G1/S Checkpoint Regulation	0.364	0.0147	#NUM!	CDK4
Role of JAK1 and JAK3 in γc Cytokine Signaling	0.36	0.0145	#NUM!	MAPK3
SPINK1 General Cancer Pathway	0.36	0.0145	#NUM!	MAPK3
Regulation of eIF4 and p70S6K Signaling	0.359	0.0112	#NUM!	MAPK3,PPP2R2A
Growth Hormone Signaling	0.35	0.0141	#NUM!	MAPK3
ERK5 Signaling	0.346	0.0139	#NUM!	YWHAB
Netrin Signaling	0.346	0.0139	#NUM!	PRKAR2B
Glioma Invasiveness Signaling	0.341	0.0137	#NUM!	MAPK3
Cardiac Hypertrophy Signaling (Enhanced)	0.336	0.00929	1.342	GNAI3,HSPB2,MAPK3,PKN1,PRKAR2B
3-phosphoinositide Degradation	0.332	0.0106	#NUM!	PIP4P1,PPP2R2A
Granulocyte Adhesion and Diapedesis	0.332	0.0106	#NUM!	EZR,GNAI3
GDNF Family Ligand-Receptor Interactions	0.329	0.0132	#NUM!	MAPK3
Neurotrophin/TRK Signaling	0.329	0.0132	#NUM!	MAPK3
Role of MAPK Signaling in Inhibiting the Pathogenesis of Influenza	0.329	0.0132	#NUM!	MAPK3
TREM1 Signaling	0.324	0.013	#NUM!	MAPK3
IL-15 Signaling	0.324	0.013	#NUM!	MAPK3
Antiproliferative Role of Somatostatin Receptor 2	0.324	0.013	#NUM!	MAPK3
Xenobiotic Metabolism PXR Signaling Pathway	0.324	0.0104	#NUM!	ALDH2,PRKAR2B
D-myo-inositol-5-phosphate Metabolism	0.322	0.0104	#NUM!	PIP4P1,PPP2R2A
NF-κB Activation by Viruses	0.321	0.0128	#NUM!	MAPK3
IL-7 Signaling Pathway	0.321	0.0128	#NUM!	MAPK3
Hepatic Fibrosis / Hepatic Stellate Cell Activation	0.32	0.0103	#NUM!	ACTA2,MYH9
IL-3 Signaling	0.317	0.0127	#NUM!	MAPK3
Thyroid Cancer Signaling	0.317	0.0127	#NUM!	MAPK3
Estrogen-Dependent Breast Cancer Signaling	0.317	0.0127	#NUM!	MAPK3
Regulation of the Epithelial-Mesenchymal Transition Pathway	0.317	0.0103	#NUM!	CDH2,MAPK3
HER-2 Signaling in Breast Cancer	0.314	0.0102	#NUM!	CDK4,MAPK3
FLT3 Signaling in Hematopoietic Progenitor Cells	0.312	0.0125	#NUM!	MAPK3
Renal Cell Carcinoma Signaling	0.312	0.0125	#NUM!	MAPK3
Role of MAPK Signaling in the Pathogenesis of Influenza	0.309	0.0123	#NUM!	MAPK3
Natural Killer Cell Signaling	0.307	0.0101	#NUM!	HSPA2,MAPK3
Adrenomedullin signaling pathway	0.307	0.0101	#NUM!	MAPK3,PRKAR2B
JAK/Stat Signaling	0.305	0.0122	#NUM!	MAPK3
VEGF Family Ligand-Receptor Interactions	0.298	0.0119	#NUM!	MAPK3
PEDF Signaling	0.298	0.0119	#NUM!	MAPK3
FGF Signaling	0.298	0.0119	#NUM!	MAPK3
LPS-stimulated MAPK Signaling	0.294	0.0118	#NUM!	MAPK3
Prolactin Signaling	0.291	0.0116	#NUM!	MAPK3
Xenobiotic Metabolism AHR Signaling Pathway	0.287	0.0115	#NUM!	ALDH2
CTLA4 Signaling in Cytotoxic T Lymphocytes	0.281	0.00877	#NUM!	CLTA,CLTB,CLTC,PPP2R2A
RANK Signaling in Osteoclasts	0.274	0.011	#NUM!	MAPK3
Actin Nucleation by ARP-WASP Complex	0.268	0.0108	#NUM!	ARPC1B
ErbB Signaling	0.265	0.0106	#NUM!	MAPK3
Small Cell Lung Cancer Signaling	0.259	0.0104	#NUM!	CDK4
TGF-β Signaling	0.259	0.0104	#NUM!	MAPK3
ATM Signaling	0.256	0.0103	#NUM!	PPP2R2A
p53 Signaling	0.253	0.0102	#NUM!	CDK4
UVA-Induced MAPK Signaling	0.253	0.0102	#NUM!	MAPK3
Superpathway of Inositol Phosphate Compounds	0.239	0.00858	#NUM!	PIP4P1,PPP2R2A
Mouse Embryonic Stem Cell Pluripotency	0.237	0.00962	#NUM!	MAPK3
PD-1, PD-L1 cancer immunotherapy pathway	0.231	0.00943	#NUM!	CSNK2B
PPAR Signaling	0.229	0.00935	#NUM!	MAPK3
Prostate Cancer Signaling	0.217	0.00893	#NUM!	MAPK3
Amyotrophic Lateral Sclerosis Signaling	0.21	0.0087	#NUM!	CAPN2
Role of Tissue Factor in Cancer	0.208	0.00862	#NUM!	MAPK3
Neuregulin Signaling	0.206	0.00855	#NUM!	MAPK3
Fc Epsilon RI Signaling	0.206	0.00855	#NUM!	MAPK3
MSP-RON Signaling In Macrophages Pathway	0.206	0.00855	#NUM!	MAPK3
PAK Signaling	0.203	0.00847	#NUM!	MAPK3
NGF Signaling	0.203	0.00847	#NUM!	MAPK3
p38 MAPK Signaling	0.203	0.00847	#NUM!	HSPB2
Cholecystokinin/Gastrin-mediated Signaling	0.201	0.0084	#NUM!	MAPK3
Role of NANOG in Mammalian Embryonic Stem Cell Pluripotency	0.199	0.00833	#NUM!	MAPK3
LPS/IL-1 Mediated Inhibition of RXR Function	0	0.00397	#NUM!	ALDH2
Acute Phase Response Signaling	0	0.00541	#NUM!	MAPK3
Hepatic Cholestasis	0	0.00529	#NUM!	PRKAR2B
Erythropoietin Signaling Pathway	0	0.00565	#NUM!	MAPK3
Role of Pattern Recognition Receptors in Recognition of Bacteria and Viruses	0	0.00641	#NUM!	MAPK3
Role of NFAT in Regulation of the Immune Response	0	0.00529	#NUM!	GNAI3,GNAO1,MAPK3
CCR5 Signaling in Macrophages	0	0.00419	#NUM!	GNAI3,GNAO1
Calcium-induced T Lymphocyte Apoptosis	0	0.00228	#NUM!	CAPN2
IL-17 Signaling	0	0.00535	#NUM!	MAPK3
CD28 Signaling in T Helper Cells	0	0.00202	#NUM!	ARPC1B
Dendritic Cell Maturation	0	0.00353	#NUM!	FSCN1,MAPK3
HGF Signaling	0	0.00758	#NUM!	MAPK3
HMGB1 Signaling	0	0.00599	#NUM!	MAPK3
CREB Signaling in Neurons	0	0.00664	#NUM!	GNAI3,GNAO1,MAPK3,PRKAR2B
Type II Diabetes Mellitus Signaling	0	0.00658	#NUM!	MAPK3
Systemic Lupus Erythematosus Signaling	0	0.00334	#NUM!	EFTUD2,MAPK3
Cdc42 Signaling	0	0.00362	#NUM!	ARPC1B,MPRIP
Hereditary Breast Cancer Signaling	0	0.00704	#NUM!	CDK4
Role of Osteoblasts, Osteoclasts and Chondrocytes in Rheumatoid Arthritis	0	0.00446	#NUM!	MAPK3
Phospholipase C Signaling	0	0.0046	#NUM!	MAPK3,MPRIP,PLD3
Atherosclerosis Signaling	0	0.00769	#NUM!	PCYOX1
Role of Macrophages, Fibroblasts and Endothelial Cells in Rheumatoid Arthritis	0	0.00615	#NUM!	GNAO1,MAPK3
Breast Cancer Regulation by Stathmin1	0	0.00676	1	CDK4,MAPK3,PPP2R2A,PRKAR2B
Regulation of IL-2 Expression in Activated and Anergic T Lymphocytes	0	0.00217	#NUM!	MAPK3
Nur77 Signaling in T Lymphocytes	0	0.00204	#NUM!	MAPK3
PKCθ Signaling in T Lymphocytes	0	0.00187	#NUM!	MAPK3
PI3K Signaling in B Lymphocytes	0	0.00699	#NUM!	MAPK3
D-myo-inositol (1,4,5,6)-Tetrakisphosphate Biosynthesis	0	0.00565	#NUM!	PPP2R2A
D-myo-inositol (3,4,5,6)-tetrakisphosphate Biosynthesis	0	0.00565	#NUM!	PPP2R2A
3-phosphoinositide Biosynthesis	0	0.00493	#NUM!	PPP2R2A
Tec Kinase Signaling	0	0.0054	#NUM!	ACTA2,GNAI3,GNAO1
B Cell Receptor Signaling	0	0.00515	#NUM!	MAPK3
NF-κB Signaling	0	0.00182	#NUM!	CSNK2B
T Cell Receptor Signaling	0	0.00169	#NUM!	MAPK3
Gustation Pathway	0	0.00599	#NUM!	PRKAR2B
Th1 and Th2 Activation Pathway	0	0.00581	#NUM!	CHD4
Th2 Pathway	0	0.0073	#NUM!	CHD4
Neuroinflammation Signaling Pathway	0	0.00317	#NUM!	MAPK3
Th17 Activation Pathway	0	0.00216	#NUM!	RUNX1
T Cell Exhaustion Signaling Pathway	0	0.00368	#NUM!	MAPK3,PPP2R2A
Systemic Lupus Erythematosus In T Cell Signaling Pathway	0	0.00648	1	EZR,GNAI3,MAPK3,PPP2R2A
Systemic Lupus Erythematosus In B Cell Signaling Pathway	0	0.00361	#NUM!	MAPK3
White Adipose Tissue Browning Pathway	0	0.00735	#NUM!	PRKAR2B
HOTAIR Regulatory Pathway	0	0.00613	#NUM!	VIM
Xenobiotic Metabolism General Signaling Pathway	0	0.00699	#NUM!	MAPK3
Tumor Microenvironment Pathway	0	0.00559	#NUM!	MAPK3
Ferroptosis Signaling Pathway	0	0.00794	#NUM!	MAPK3

## Sheet: WCP Overcorr. with WD (WDvUnT)
Canonical Pathways	-log(p-value)	Ratio	z-score	Molecules
Caveolar-mediated Endocytosis Signaling	2.56	0.0267	#NUM!	ACTB,FLNA
Thyroid Hormone Biosynthesis	2.51	0.333	#NUM!	CTSD
Fcγ Receptor-mediated Phagocytosis in Macrophages and Monocytes	2.37	0.0213	#NUM!	ACTB,VAMP3
Virus Entry via Endocytic Pathways	2.29	0.0192	#NUM!	ACTB,FLNA
Phagosome Maturation	1.93	0.0126	#NUM!	CTSD,VAMP3
Acyl-CoA Hydrolysis	1.87	0.0769	#NUM!	PPT1
Tight Junction Signaling	1.84	0.0112	#NUM!	ACTB,VAMP3
Leukocyte Extravasation Signaling	1.77	0.0104	#NUM!	ACTB,TIMP2
Hepatic Fibrosis / Hepatic Stellate Cell Activation	1.77	0.0103	#NUM!	COL5A1,TIMP2
RAN Signaling	1.76	0.0588	#NUM!	KPNA2
ILK Signaling	1.75	0.0101	#NUM!	ACTB,FLNA
Tumoricidal Function of Hepatic Natural Killer Cells	1.61	0.0417	#NUM!	AIFM1
AMPK Signaling	1.59	0.00826	#NUM!	ACTB,PFKM
Actin Cytoskeleton Signaling	1.58	0.00816	#NUM!	ACTB,FLNA
Glycolysis I	1.58	0.0385	#NUM!	PFKM
Huntington's Disease Signaling	1.47	0.00712	#NUM!	CTSD,VAMP3
Inhibition of Matrix Metalloproteases	1.4	0.0256	#NUM!	TIMP2
Mechanisms of Viral Exit from Host Cells	1.38	0.0244	#NUM!	ACTB
PFKFB4 Signaling Pathway	1.33	0.0217	#NUM!	PFKM
nNOS Signaling in Neurons	1.32	0.0213	#NUM!	PFKM
Stearate Biosynthesis I (Animals)	1.27	0.0189	#NUM!	PPT1
MSP-RON Signaling Pathway	1.23	0.0172	#NUM!	ACTB
Remodeling of Epithelial Adherens Junctions	1.17	0.0147	#NUM!	ACTB
Agrin Interactions at Neuromuscular Junction	1.15	0.0143	#NUM!	ACTB
Glioma Invasiveness Signaling	1.14	0.0137	#NUM!	TIMP2
Role of BRCA1 in DNA Damage Response	1.1	0.0125	#NUM!	ACTB
Ceramide Signaling	1.05	0.0111	#NUM!	CTSD
Crosstalk between Dendritic Cells and Natural Killer Cells	1.04	0.011	#NUM!	ACTB
Death Receptor Signaling	1.02	0.0104	#NUM!	ACTB
VEGF Signaling	1.01	0.0101	#NUM!	ACTB
Apoptosis Signaling	0.991	0.00962	#NUM!	AIFM1
Paxillin Signaling	0.975	0.00926	#NUM!	ACTB
Regulation of Actin-based Motility by Rho	0.943	0.00862	#NUM!	ACTB
FAK Signaling	0.943	0.00855	#NUM!	ACTB
RhoA Signaling	0.917	0.00806	#NUM!	ACTB
GP6 Signaling Pathway	0.907	0.00787	#NUM!	COL5A1
MSP-RON Signaling In Cancer Cells Pathway	0.873	0.00725	#NUM!	FLNA
Hereditary Breast Cancer Signaling	0.863	0.00704	#NUM!	ACTB
Dilated Cardiomyopathy Signaling Pathway	0.851	0.00685	#NUM!	ACTB
Cellular Effects of Sildenafil (Viagra)	0.842	0.00671	#NUM!	ACTB
NAD Signaling Pathway	0.839	0.00662	#NUM!	AIFM1
Aryl Hydrocarbon Receptor Signaling	0.818	0.00629	#NUM!	CTSD
Epithelial Adherens Junction Signaling	0.818	0.00633	#NUM!	ACTB
Mitochondrial Dysfunction	0.79	0.00588	#NUM!	AIFM1
Germ Cell-Sertoli Cell Junction Signaling	0.788	0.00585	#NUM!	ACTB
Clathrin-mediated Endocytosis Signaling	0.74	0.00518	#NUM!	ACTB
RAR Activation	0.733	0.0051	#NUM!	ACTB
Gap Junction Signaling	0.73	0.00505	#NUM!	ACTB
Sertoli Cell-Sertoli Cell Junction Signaling	0.714	0.00485	#NUM!	ACTB
Integrin Signaling	0.701	0.00469	#NUM!	ACTB
Agranulocyte Adhesion and Diapedesis	0.699	0.00467	#NUM!	ACTB
RhoGDI Signaling	0.697	0.00465	#NUM!	ACTB
EIF2 Signaling	0.682	0.00446	#NUM!	ACTB
NRF2-mediated Oxidative Stress Response	0.66	0.00422	#NUM!	ACTB
Signaling by Rho Family GTPases	0.613	0.00373	#NUM!	ACTB
Insulin Secretion Signaling Pathway	0.613	0.00373	#NUM!	VAMP3
Sirtuin Signaling Pathway	0.58	0.00342	#NUM!	PFKM
Synaptogenesis Signaling Pathway	0.556	0.00321	#NUM!	VAMP3
Protein Kinase A Signaling	0.465	0.00249	#NUM!	FLNA
Tec Kinase Signaling	0.355	0.0018	#NUM!	ACTB
Role of NFAT in Regulation of the Immune Response	0.349	0.00176	#NUM!	KPNA2
Glucocorticoid Receptor Signaling	0.34	0.00172	#NUM!	ACTB

## Sheet: WCP Part.Corr. With WD (WDvUnT)
Canonical Pathways	-log(p-value)	Ratio	z-score	Molecules
Ephrin Receptor Signaling	7.8	0.0448	3	GNAI2,GNAS,GNB2,GNG12,ITGA5,ITGB1,PXN,RRAS,RRAS2
Virus Entry via Endocytic Pathways	7.38	0.0673	#NUM!	B2M,HLA-A,ITGA5,ITGB1,RRAS,RRAS2,TFRC
α-Adrenergic Signaling	7.32	0.066	2	GNAI2,GNAS,GNB2,GNG12,PRKAR1A,RRAS,RRAS2
Axonal Guidance Signaling	7.18	0.0237	#NUM!	ABLIM1,GNAI2,GNAS,GNB2,GNG12,ITGA5,ITGB1,LNPEP,PRKAR1A,PXN,RRAS,RRAS2
CDK5 Signaling	7.15	0.0625	2.449	GNAS,ITGB1,LAMA5,LAMC1,PRKAR1A,RRAS,RRAS2
GNRH Signaling	6.81	0.0426	2.449	GNAI2,GNAS,GNB2,GNG12,PRKAR1A,PXN,RRAS,RRAS2
G Beta Gamma Signaling	6.73	0.0543	2.449	GNAI2,GNAS,GNB2,GNG12,PRKAR1A,RRAS,RRAS2
Gαi Signaling	6.53	0.0507	1.342	GNAI2,GNAS,GNB2,GNG12,PRKAR1A,RRAS,RRAS2
Regulation of Cellular Mechanics by Calpain Protease	6.39	0.0674	2	Actn3,ITGA5,ITGB1,PXN,RRAS,RRAS2
CXCR4 Signaling	5.97	0.0419	2.236	GNAI2,GNAS,GNB2,GNG12,PXN,RRAS,RRAS2
Paxillin Signaling	5.89	0.0556	1.633	Actn3,ITGA5,ITGB1,PXN,RRAS,RRAS2
Molecular Mechanisms of Cancer	5.83	0.0225	#NUM!	GNAI2,GNAS,GNB2,GNG12,ITGA5,ITGB1,LRP1,PRKAR1A,RRAS,RRAS2
Tumor Microenvironment Pathway	5.77	0.0391	1.89	CD44,HLA-A,ITGA5,RRAS,RRAS2,SLC16A1,SLC2A1
Colorectal Cancer Metastasis Signaling	5.64	0.0297	2	GNAI2,GNAS,GNB2,GNG12,LRP1,PRKAR1A,RRAS,RRAS2
Endocannabinoid Developing Neuron Pathway	5.56	0.0488	#NUM!	GNAI2,GNB2,GNG12,PRKAR1A,RRAS,RRAS2
Agrin Interactions at Neuromuscular Junction	5.53	0.0714	2	ITGB1,LAMC1,PXN,RRAS,RRAS2
Ephrin B Signaling	5.46	0.0694	#NUM!	GNAI2,GNAS,GNB2,GNG12,PXN
P2Y Purigenic Receptor Signaling Pathway	5.44	0.0465	1	GNAI2,GNB2,GNG12,PRKAR1A,RRAS,RRAS2
fMLP Signaling in Neutrophils	5.4	0.0458	2	GNAI2,GNAS,GNB2,GNG12,RRAS,RRAS2
Caveolar-mediated Endocytosis Signaling	5.38	0.0667	#NUM!	B2M,HLA-A,ITGA5,ITGB1,RAB5C
Sertoli Cell-Sertoli Cell Junction Signaling	5.37	0.034	#NUM!	A2M,Actn3,ITGA5,ITGB1,PRKAR1A,RRAS,RRAS2
CCR3 Signaling in Eosinophils	5.33	0.0444	#NUM!	GNAI2,GNAS,GNB2,GNG12,RRAS,RRAS2
Estrogen Receptor Signaling	5.26	0.0223	1.89	DDX5,GNAI2,GNAS,GNB2,GNG12,IGF2R,PRKAR1A,RRAS,RRAS2
Apelin Endothelial Signaling Pathway	5.26	0.0432	2	GNAI2,GNAS,GNB2,GNG12,RRAS,RRAS2
RhoGDI Signaling	5.24	0.0326	-2	CD44,GNAI2,GNAS,GNB2,GNG12,ITGA5,ITGB1
Role of NFAT in Cardiac Hypertrophy	5.18	0.0318	1.342	GNAI2,GNAS,GNB2,GNG12,PRKAR1A,RRAS,RRAS2
G Protein Signaling Mediated by Tubby	4.93	0.0909	#NUM!	GNAI2,GNAS,GNB2,GNG12
Phagosome Maturation	4.92	0.0377	#NUM!	B2M,CTSV,CTSZ,HLA-A,RAB5C,RAB7A
AMPK Signaling	4.91	0.0289	2	GNAI2,GNAS,GNB2,GNG12,PRKAR1A,RAB7A,SLC2A1
IL-1 Signaling	4.89	0.0532	#NUM!	GNAI2,GNAS,GNB2,GNG12,PRKAR1A
Actin Cytoskeleton Signaling	4.87	0.0286	1.89	Actn3,GNG12,ITGA5,ITGB1,PXN,RRAS,RRAS2
Apelin Muscle Signaling Pathway	4.77	0.0833	#NUM!	GNAI2,GNAS,GNB2,GNG12
Germ Cell-Sertoli Cell Junction Signaling	4.74	0.0351	#NUM!	A2M,Actn3,ITGB1,PXN,RRAS,RRAS2
Cardiac Hypertrophy Signaling	4.73	0.0271	1.342	GNAI2,GNAS,GNB2,GNG12,PRKAR1A,RRAS,RRAS2
Opioid Signaling Pathway	4.54	0.0254	2.236	GNAI2,GNAS,GNB2,GNG12,PRKAR1A,RRAS,RRAS2
FAK Signaling	4.43	0.0427	#NUM!	ITGA5,ITGB1,PXN,RRAS,RRAS2
PAK Signaling	4.42	0.0424	2.236	ITGA5,ITGB1,PXN,RRAS,RRAS2
Natural Killer Cell Signaling	4.37	0.0302	0.816	B2M,HLA-A,ITGB1,PXN,RRAS,RRAS2
Gαs Signaling	4.36	0.0413	#NUM!	GNAI2,GNAS,GNB2,GNG12,PRKAR1A
Cardiac Hypertrophy Signaling (Enhanced)	4.27	0.0167	2.646	GNAI2,GNAS,GNB2,GNG12,ITGA5,ITGB1,PRKAR1A,RRAS,RRAS2
Hepatic Fibrosis Signaling Pathway	4.24	0.0191	1.89	GNAI2,ITGA5,ITGB1,LRP1,PRKAR1A,RRAS,RRAS2,TFRC
Thrombin Signaling	4.24	0.0286	2	GNAI2,GNAS,GNB2,GNG12,RRAS,RRAS2
IL-8 Signaling	4.23	0.0284	2	GNAI2,GNAS,GNB2,GNG12,RRAS,RRAS2
Vitamin-C Transport	4.22	0.125	#NUM!	SLC2A1,STOM,TXN
Integrin Signaling	4.21	0.0282	1.633	Actn3,ITGA5,ITGB1,PXN,RRAS,RRAS2
ERK/MAPK Signaling	4.2	0.028	2.449	ITGA5,ITGB1,PRKAR1A,PXN,RRAS,RRAS2
HGF Signaling	4.18	0.0379	2.236	ITGA5,ITGB1,PXN,RRAS,RRAS2
Rac Signaling	4.09	0.0362	2.236	CD44,ITGA5,ITGB1,RRAS,RRAS2
Macropinocytosis Signaling	3.99	0.0526	#NUM!	ITGA5,ITGB1,RRAS,RRAS2
Antiproliferative Role of Somatostatin Receptor 2	3.96	0.0519	#NUM!	GNB2,GNG12,RRAS,RRAS2
PTEN Signaling	3.92	0.0333	-2.236	IGF2R,ITGA5,ITGB1,RRAS,RRAS2
Semaphorin Neuronal Repulsive Signaling Pathway	3.91	0.0331	-1.342	CD44,ITGA5,ITGB1,PRKAR1A,RRAS
Relaxin Signaling	3.88	0.0327	#NUM!	GNAI2,GNAS,GNB2,GNG12,PRKAR1A
Androgen Signaling	3.68	0.0296	#NUM!	GNAI2,GNAS,GNB2,GNG12,PRKAR1A
Signaling by Rho Family GTPases	3.66	0.0224	#NUM!	GNAI2,GNAS,GNB2,GNG12,ITGA5,ITGB1
Actin Nucleation by ARP-WASP Complex	3.65	0.043	2	ITGA5,ITGB1,RRAS,RRAS2
Melanocyte Development and Pigmentation Signaling	3.63	0.0426	2	GNAS,PRKAR1A,RRAS,RRAS2
Cardiac β-adrenergic Signaling	3.62	0.0287	#NUM!	GNAI2,GNAS,GNB2,GNG12,PRKAR1A
VEGF Signaling	3.54	0.0404	1	Actn3,PXN,RRAS,RRAS2
IGF-1 Signaling	3.46	0.0385	2	PRKAR1A,PXN,RRAS,RRAS2
Leukocyte Extravasation Signaling	3.41	0.0259	1.342	Actn3,CD44,GNAI2,ITGB1,PXN
Clathrin-mediated Endocytosis Signaling	3.41	0.0259	#NUM!	ITGA5,ITGB1,RAB5C,RAB7A,TFRC
PFKFB4 Signaling Pathway	3.37	0.0652	#NUM!	GNAS,HK2,PRKAR1A
Gap Junction Signaling	3.36	0.0253	#NUM!	GNAI2,GNAS,PRKAR1A,RRAS,RRAS2
Synaptogenesis Signaling Pathway	3.31	0.0192	2.449	LRP1,PRKAR1A,RAB5C,RRAS,RRAS2,THBS1
GPCR-Mediated Nutrient Sensing in Enteroendocrine Cells	3.28	0.0345	1	GNAI2,GNAS,GNG12,PRKAR1A
Neuregulin Signaling	3.27	0.0342	#NUM!	ITGA5,ITGB1,RRAS,RRAS2
CREB Signaling in Neurons	3.18	0.0133	1.633	GNAI2,GNAS,GNB2,GNG12,IGF2R,PRKAR1A,RRAS,RRAS2
Ferroptosis Signaling Pathway	3.15	0.0317	1	RRAS,RRAS2,SQSTM1,TFRC
GABA Receptor Signaling	3.08	0.0305	#NUM!	GNAI2,GNAS,GNB2,GNG12
NRF2-mediated Oxidative Stress Response	3.01	0.0211	2	DNAJB4,RRAS,RRAS2,SQSTM1,TXN
Phospholipase C Signaling	2.95	0.0123	1.342	GNAS,GNB2,GNG12,ITGA5,ITGB1,RRAS,RRAS2,TGM2
Endocannabinoid Neuronal Synapse Pathway	2.9	0.0272	#NUM!	GNAI2,GNB2,GNG12,PRKAR1A
Sperm Motility	2.88	0.0197	#NUM!	GNAI2,GNAS,GNB2,GNG12,PRKAR1A
Remodeling of Epithelial Adherens Junctions	2.87	0.0441	#NUM!	Actn3,RAB5C,RAB7A
Ovarian Cancer Signaling	2.78	0.0253	#NUM!	CD44,PRKAR1A,RRAS,RRAS2
Glioma Invasiveness Signaling	2.78	0.0411	#NUM!	CD44,RRAS,RRAS2
GPCR-Mediated Integration of Enteroendocrine Signaling Exemplified by an L Cell	2.78	0.0411	#NUM!	GNAI2,GNAS,PRKAR1A
Protein Kinase A Signaling	2.74	0.0149	#NUM!	GNAI2,GNAS,GNB2,GNG12,PRKAR1A,PXN
G-Protein Coupled Receptor Signaling	2.72	0.0181	#NUM!	GNAI2,GNAS,PRKAR1A,RRAS,RRAS2
Human Embryonic Stem Cell Pluripotency	2.7	0.0241	#NUM!	GNAI2,GNAS,GNB2,GNG12
NF-κB Activation by Viruses	2.7	0.0385	#NUM!	ITGB1,RRAS,RRAS2
Renal Cell Carcinoma Signaling	2.67	0.0375	#NUM!	RRAS,RRAS2,SLC2A1
Chemokine Signaling	2.67	0.0375	#NUM!	GNAI2,RRAS,RRAS2
Gαq Signaling	2.67	0.0235	#NUM!	GNAI2,GNAS,GNB2,GNG12
Role of NFAT in Regulation of the Immune Response	2.66	0.0123	2.236	GNAI2,GNAS,GNB2,GNG12,HLA-A,RRAS,RRAS2
Regulation of eIF4 and p70S6K Signaling	2.59	0.0223	2	ITGA5,ITGB1,RRAS,RRAS2
BMP signaling pathway	2.56	0.0345	#NUM!	PRKAR1A,RRAS,RRAS2
IL-4 Signaling	2.49	0.0326	#NUM!	HLA-A,RRAS,RRAS2
Endothelin-1 Signaling	2.48	0.0209	2	GNAI2,GNAS,RRAS,RRAS2
PPARα/RXRα Activation	2.47	0.0207	0	GNAS,PRKAR1A,RRAS,RRAS2
Synaptic Long Term Depression	2.46	0.0206	2	GNAI2,GNAS,RRAS,RRAS2
PI3K/AKT Signaling	2.42	0.0201	2	ITGA5,ITGB1,RRAS,RRAS2
Adrenomedullin signaling pathway	2.42	0.0201	2	GNAS,PRKAR1A,RRAS,RRAS2
HIF1α Signaling	2.35	0.0192	2	HK2,RRAS,RRAS2,SLC2A1
Agranulocyte Adhesion and Diapedesis	2.31	0.0187	#NUM!	GLG1,GNAI2,ITGA5,ITGB1
Bladder Cancer Signaling	2.21	0.0259	#NUM!	RRAS,RRAS2,THBS1
Role of Tissue Factor in Cancer	2.21	0.0259	#NUM!	ITGB1,RRAS,RRAS2
Cholecystokinin/Gastrin-mediated Signaling	2.18	0.0252	#NUM!	PXN,RRAS,RRAS2
Renin-Angiotensin Signaling	2.17	0.025	#NUM!	PRKAR1A,RRAS,RRAS2
Osteoarthritis Pathway	2.17	0.0171	1	ITGA5,ITGB1,LRP1,MYBBP1A
Inhibition of Matrix Metalloproteases	2.16	0.0513	#NUM!	A2M,LRP1
Antigen Presentation Pathway	2.16	0.0513	#NUM!	B2M,HLA-A
Glioma Signaling	2.13	0.0242	#NUM!	IGF2R,RRAS,RRAS2
GP6 Signaling Pathway	2.1	0.0236	#NUM!	LAMA5,LAMB2,LAMC1
IL-6 Signaling	2.1	0.0234	#NUM!	A2M,RRAS,RRAS2
Synaptic Long Term Potentiation	2.09	0.0233	#NUM!	PRKAR1A,RRAS,RRAS2
Oncostatin M Signaling	2.08	0.0465	#NUM!	RRAS,RRAS2
Tec Kinase Signaling	2.06	0.0108	#NUM!	GNAI2,GNAS,GNB2,GNG12,ITGA5,ITGB1
p70S6K Signaling	2.06	0.0227	#NUM!	GNAI2,RRAS,RRAS2
Gα12/13 Signaling	2.05	0.0226	#NUM!	PXN,RRAS,RRAS2
STAT3 Pathway	2.03	0.0222	#NUM!	IGF2R,RRAS,RRAS2
White Adipose Tissue Browning Pathway	2.02	0.0221	#NUM!	GNAS,PRKAR1A,SLC16A1
MSP-RON Signaling In Cancer Cells Pathway	2.01	0.0217	#NUM!	ITGB1,RRAS,RRAS2
Insulin Receptor Signaling	1.99	0.0214	#NUM!	PRKAR1A,RRAS,RRAS2
Melanoma Signaling	1.95	0.04	#NUM!	RRAS,RRAS2
UVC-Induced MAPK Signaling	1.94	0.0392	#NUM!	RRAS,RRAS2
Corticotropin Releasing Hormone Signaling	1.92	0.0201	#NUM!	GNAI2,GNAS,PRKAR1A
Systemic Lupus Erythematosus In T Cell Signaling Pathway	1.85	0.00972	0.816	B2M,CD44,GNAI2,HLA-A,RRAS,RRAS2
Epithelial Adherens Junction Signaling	1.85	0.019	#NUM!	Actn3,RRAS,RRAS2
CNTF Signaling	1.84	0.0351	#NUM!	RRAS,RRAS2
Cancer Drug Resistance By Drug Efflux	1.83	0.0345	#NUM!	RRAS,RRAS2
Endometrial Cancer Signaling	1.8	0.0333	#NUM!	RRAS,RRAS2
Creatine-phosphate Biosynthesis	1.8	0.2	#NUM!	CKB
IL-2 Signaling	1.79	0.0328	#NUM!	RRAS,RRAS2
Gustation Pathway	1.79	0.018	#NUM!	GNB2,GNG12,PRKAR1A
Thrombopoietin Signaling	1.76	0.0317	#NUM!	RRAS,RRAS2
ErbB2-ErbB3 Signaling	1.74	0.0308	#NUM!	RRAS,RRAS2
Glutamate Receptor Signaling	1.72	0.0303	#NUM!	GNB2,GNG12
ErbB4 Signaling	1.7	0.0294	#NUM!	RRAS,RRAS2
Dopamine-DARPP32 Feedback in cAMP Signaling	1.69	0.0166	#NUM!	GNAI2,GNAS,PRKAR1A
Role of JAK1 and JAK3 in γc Cytokine Signaling	1.69	0.029	#NUM!	RRAS,RRAS2
SPINK1 General Cancer Pathway	1.69	0.029	#NUM!	RRAS,RRAS2
GM-CSF Signaling	1.68	0.0286	#NUM!	RRAS,RRAS2
Acute Phase Response Signaling	1.67	0.0162	#NUM!	A2M,RRAS,RRAS2
Trehalose Degradation II (Trehalase)	1.66	0.143	#NUM!	HK2
Thioredoxin Pathway	1.66	0.143	#NUM!	TXN
Melatonin Signaling	1.65	0.0278	#NUM!	GNAI2,PRKAR1A
ERK5 Signaling	1.65	0.0278	#NUM!	RRAS,RRAS2
Netrin Signaling	1.65	0.0278	#NUM!	ABLIM1,PRKAR1A
Granulocyte Adhesion and Diapedesis	1.64	0.0159	#NUM!	GLG1,GNAI2,ITGB1
GDNF Family Ligand-Receptor Interactions	1.61	0.0263	#NUM!	RRAS,RRAS2
Neurotrophin/TRK Signaling	1.61	0.0263	#NUM!	RRAS,RRAS2
HER-2 Signaling in Breast Cancer	1.6	0.0153	#NUM!	ITGB1,RRAS,RRAS2
TREM1 Signaling	1.6	0.026	#NUM!	ITGA5,ITGB1
IL-15 Signaling	1.6	0.026	#NUM!	RRAS,RRAS2
Angiopoietin Signaling	1.6	0.026	#NUM!	RRAS,RRAS2
ILK Signaling	1.59	0.0152	#NUM!	Actn3,ITGB1,PXN
IL-3 Signaling	1.58	0.0253	#NUM!	RRAS,RRAS2
Thyroid Cancer Signaling	1.58	0.0253	#NUM!	RRAS,RRAS2
Estrogen-Dependent Breast Cancer Signaling	1.58	0.0253	#NUM!	RRAS,RRAS2
FLT3 Signaling in Hematopoietic Progenitor Cells	1.57	0.025	#NUM!	RRAS,RRAS2
Role of MAPK Signaling in the Pathogenesis of Influenza	1.56	0.0247	#NUM!	RRAS,RRAS2
JAK/Stat Signaling	1.55	0.0244	#NUM!	RRAS,RRAS2
VEGF Family Ligand-Receptor Interactions	1.53	0.0238	#NUM!	RRAS,RRAS2
PEDF Signaling	1.53	0.0238	#NUM!	RRAS,RRAS2
FcγRIIB Signaling in B Lymphocytes	1.52	0.0235	#NUM!	RRAS,RRAS2
LPS-stimulated MAPK Signaling	1.52	0.0235	#NUM!	RRAS,RRAS2
Autophagy	1.51	0.0141	#NUM!	PRKAR1A,RAB7A,SQSTM1
Prolactin Signaling	1.51	0.0233	#NUM!	RRAS,RRAS2
PDGF Signaling	1.51	0.0233	#NUM!	RRAS,RRAS2
Apelin Adipocyte Signaling Pathway	1.51	0.0233	#NUM!	GNAI2,PRKAR1A
Calcium Transport I	1.5	0.1	#NUM!	ATP2B4
Ceramide Signaling	1.47	0.0222	#NUM!	RRAS,RRAS2
Unfolded protein response	1.47	0.0222	#NUM!	CD82,DNAJB4
Acute Myeloid Leukemia Signaling	1.46	0.022	#NUM!	RRAS,RRAS2
Ketogenesis	1.46	0.0909	#NUM!	HMGCS1
GDP-glucose Biosynthesis	1.46	0.0909	#NUM!	HK2
EIF2 Signaling	1.46	0.0134	#NUM!	RPL10A,RRAS,RRAS2
Non-Small Cell Lung Cancer Signaling	1.44	0.0213	#NUM!	RRAS,RRAS2
ErbB Signaling	1.44	0.0213	#NUM!	RRAS,RRAS2
cAMP-mediated signaling	1.43	0.0131	#NUM!	GNAI2,GNAS,PRKAR1A
Glucose and Glucose-1-phosphate Degradation	1.42	0.0833	#NUM!	HK2
TGF-β Signaling	1.42	0.0208	#NUM!	RRAS,RRAS2
Glucocorticoid Receptor Signaling	1.42	0.00861	#NUM!	A2M,B2M,HLA-A,RRAS,RRAS2
UVA-Induced MAPK Signaling	1.41	0.0204	#NUM!	RRAS,RRAS2
UDP-N-acetyl-D-galactosamine Biosynthesis II	1.39	0.0769	#NUM!	HK2
Breast Cancer Regulation by Stathmin1	1.39	0.00845	#NUM!	GNB2,GNG12,PRKAR1A,RRAS,RRAS2
T Cell Receptor Signaling	1.39	0.00845	2.236	B2M,HLA-A,ITGB1,RRAS,RRAS2
Mouse Embryonic Stem Cell Pluripotency	1.36	0.0192	#NUM!	RRAS,RRAS2
Apoptosis Signaling	1.36	0.0192	#NUM!	RRAS,RRAS2
Mevalonate Pathway I	1.36	0.0714	#NUM!	HMGCS1
PD-1, PD-L1 cancer immunotherapy pathway	1.34	0.0189	#NUM!	B2M,HLA-A
Chronic Myeloid Leukemia Signaling	1.34	0.0187	#NUM!	RRAS,RRAS2
Telomerase Signaling	1.34	0.0187	#NUM!	RRAS,RRAS2
PPAR Signaling	1.34	0.0187	#NUM!	RRAS,RRAS2
Prostate Cancer Signaling	1.3	0.0179	#NUM!	RRAS,RRAS2
Granzyme B Signaling	1.3	0.0625	#NUM!	NUMA1
Antioxidant Action of Vitamin C	1.3	0.0179	#NUM!	SLC2A1,TXN
Role of MAPK Signaling in Promoting the Pathogenesis of Influenza	1.3	0.0179	#NUM!	RRAS,RRAS2
Regulation of Actin-based Motility by Rho	1.27	0.0172	#NUM!	ITGA5,ITGB1
Fc Epsilon RI Signaling	1.27	0.0171	#NUM!	RRAS,RRAS2
MSP-RON Signaling In Macrophages Pathway	1.27	0.0171	#NUM!	RRAS,RRAS2
Insulin Secretion Signaling Pathway	1.26	0.0112	#NUM!	GNAS,PRKAR1A,SLC2A1
Neuroprotective Role of THOP1 in Alzheimer's Disease	1.26	0.0169	#NUM!	HLA-A,PRKAR1A
NGF Signaling	1.26	0.0169	#NUM!	RRAS,RRAS2
Superpathway of Geranylgeranyldiphosphate Biosynthesis I (via Mevalonate)	1.25	0.0556	#NUM!	HMGCS1
Role of NANOG in Mammalian Embryonic Stem Cell Pluripotency	1.25	0.0167	#NUM!	RRAS,RRAS2
Protein Ubiquitination Pathway	1.24	0.0109	#NUM!	B2M,DNAJB4,HLA-A
Huntington's Disease Signaling	1.21	0.0107	#NUM!	GNB2,GNG12,TGM2
Reelin Signaling in Neurons	1.21	0.0159	#NUM!	ITGA5,ITGB1
14-3-3-mediated Signaling	1.2	0.0157	#NUM!	RRAS,RRAS2
CCR5 Signaling in Macrophages	1.18	0.00839	#NUM!	GNAI2,GNAS,GNB2,GNG12
Sirtuin Signaling Pathway	1.17	0.0103	#NUM!	NDRG1,SLC2A1,SMARCA5
SAPK/JNK Signaling	1.17	0.00833	#NUM!	GNB2,GNG12,RRAS,RRAS2
Senescence Pathway	1.16	0.0101	#NUM!	RRAS,RRAS2,SQSTM1
Iron homeostasis signaling pathway	1.14	0.0144	#NUM!	LRP1,TFRC
Hereditary Breast Cancer Signaling	1.12	0.0141	#NUM!	RRAS,RRAS2
PI3K Signaling in B Lymphocytes	1.12	0.014	#NUM!	RRAS,RRAS2
Endocannabinoid Cancer Inhibition Pathway	1.12	0.014	#NUM!	GNAI2,PRKAR1A
Xenobiotic Metabolism General Signaling Pathway	1.12	0.014	#NUM!	RRAS,RRAS2
Dilated Cardiomyopathy Signaling Pathway	1.1	0.0137	#NUM!	GNAS,PRKAR1A
Cellular Effects of Sildenafil (Viagra)	1.09	0.0134	#NUM!	GNAS,PRKAR1A
Phagosome Formation	1.09	0.0134	#NUM!	ITGA5,ITGB1
Role of Macrophages, Fibroblasts and Endothelial Cells in Rheumatoid Arthritis	1.07	0.00923	#NUM!	LRP1,RRAS,RRAS2
Superpathway of Cholesterol Biosynthesis	1.05	0.0345	#NUM!	HMGCS1
Sonic Hedgehog Signaling	1.05	0.0345	#NUM!	PRKAR1A
eNOS Signaling	1.04	0.0126	#NUM!	GNAS,PRKAR1A
HMGB1 Signaling	1	0.012	#NUM!	RRAS,RRAS2
Cdc42 Signaling	0.996	0.00723	#NUM!	B2M,HLA-A,ITGA5,ITGB1
Inhibition of Angiogenesis by TSP1	0.987	0.0294	#NUM!	THBS1
Glioblastoma Multiforme Signaling	0.983	0.0117	#NUM!	RRAS,RRAS2
Coagulation System	0.975	0.0286	#NUM!	A2M
Wnt/β-catenin Signaling	0.975	0.0116	#NUM!	CD44,LRP1
Interferon Signaling	0.963	0.0278	#NUM!	IFITM3
Erythropoietin Signaling Pathway	0.959	0.0113	#NUM!	RRAS,RRAS2
IL-17 Signaling	0.921	0.0107	#NUM!	RRAS,RRAS2
Systemic Lupus Erythematosus Signaling	0.903	0.00668	#NUM!	HLA-A,RRAS,RRAS2,SNRPD1
Regulation Of The Epithelial Mesenchymal Transition By Growth Factors Pathway	0.9	0.0104	#NUM!	RRAS,RRAS2
B Cell Receptor Signaling	0.893	0.0103	#NUM!	RRAS,RRAS2
B Cell Development	0.889	0.0233	#NUM!	HLA-A
Regulation of the Epithelial-Mesenchymal Transition Pathway	0.889	0.0103	#NUM!	RRAS,RRAS2
Coronavirus Replication Pathway	0.873	0.0222	#NUM!	IFITM3
Apelin Pancreas Signaling Pathway	0.863	0.0217	#NUM!	PRKAR1A
mTOR Signaling	0.833	0.00943	#NUM!	RRAS,RRAS2
Myc Mediated Apoptosis Signaling	0.83	0.02	#NUM!	PRKAR1A
Amyloid Processing	0.821	0.0196	#NUM!	PRKAR1A
Calcium Signaling	0.818	0.00926	#NUM!	ATP2B4,PRKAR1A
Phototransduction Pathway	0.799	0.0185	#NUM!	PRKAR1A
Role of Osteoblasts, Osteoclasts and Chondrocytes in Rheumatoid Arthritis	0.793	0.00893	#NUM!	ITGA5,LRP1
FAT10 Signaling Pathway	0.785	0.0179	#NUM!	SQSTM1
Semaphorin Signaling in Neurons	0.745	0.0161	#NUM!	ITGB1
PXR/RXR Activation	0.726	0.0154	#NUM!	PRKAR1A
Role of PI3K/AKT Signaling in the Pathogenesis of Influenza	0.719	0.0152	#NUM!	GNAI2
Growth Hormone Signaling	0.693	0.0141	#NUM!	A2M
Leptin Signaling in Obesity	0.676	0.0135	#NUM!	PRKAR1A
Dopamine Receptor Signaling	0.66	0.013	#NUM!	PRKAR1A
IL-7 Signaling Pathway	0.656	0.0128	#NUM!	SLC2A1
Systemic Lupus Erythematosus In B Cell Signaling Pathway	0.654	0.00722	#NUM!	RRAS,RRAS2
TR/RXR Activation	0.627	0.0119	#NUM!	SLC2A1
Xenobiotic Metabolism Signaling	0.627	0.00692	#NUM!	RRAS,RRAS2
HIPPO signaling	0.623	0.0118	#NUM!	CD44
PKCθ Signaling in T Lymphocytes	0.611	0.0056	#NUM!	HLA-A,RRAS,RRAS2
T Cell Exhaustion Signaling Pathway	0.599	0.00551	#NUM!	HLA-A,RRAS,RRAS2
Crosstalk between Dendritic Cells and Natural Killer Cells	0.597	0.011	#NUM!	HLA-A
NF-κB Signaling	0.593	0.00547	#NUM!	IGF2R,RRAS,RRAS2
Fcγ Receptor-mediated Phagocytosis in Macrophages and Monocytes	0.585	0.0106	#NUM!	PXN
Neuroinflammation Signaling Pathway	0.573	0.00635	#NUM!	B2M,HLA-A
p53 Signaling	0.569	0.0102	#NUM!	THBS1
Apelin Cardiomyocyte Signaling Pathway	0.565	0.0101	#NUM!	GNAI2
Neuropathic Pain Signaling In Dorsal Horn Neurons	0.558	0.0099	#NUM!	PRKAR1A
Oxidative Phosphorylation	0.53	0.00917	#NUM!	ATP5PD
Amyotrophic Lateral Sclerosis Signaling	0.511	0.0087	#NUM!	RAB5C
Sphingosine-1-phosphate Signaling	0.502	0.00847	#NUM!	GNAI2
Nitric Oxide Signaling in the Cardiovascular System	0.499	0.0084	#NUM!	PRKAR1A
Th1 Pathway	0.489	0.0082	#NUM!	HLA-A
Atherosclerosis Signaling	0.467	0.00769	#NUM!	GLG1
IL-12 Signaling and Production in Macrophages	0.451	0.00735	#NUM!	RAB7A
Th2 Pathway	0.449	0.0073	#NUM!	HLA-A
Cytotoxic T Lymphocyte-mediated Apoptosis of Target Cells	0.432	0.00496	#NUM!	B2M,HLA-A
Factors Promoting Cardiogenesis in Vertebrates	0.416	0.00662	#NUM!	LRP1
Aryl Hydrocarbon Receptor Signaling	0.398	0.00629	#NUM!	TGM2
Inhibition of ARE-Mediated mRNA Degradation Pathway	0.394	0.00621	#NUM!	PRKAR1A
HOTAIR Regulatory Pathway	0.39	0.00613	#NUM!	CD44
Aldosterone Signaling in Epithelial Cells	0.388	0.0061	#NUM!	DNAJB4
Mitochondrial Dysfunction	0.376	0.00588	#NUM!	ATP5PD
Th1 and Th2 Activation Pathway	0.373	0.00581	#NUM!	HLA-A
CTLA4 Signaling in Cytotoxic T Lymphocytes	0.368	0.00439	#NUM!	B2M,HLA-A
OX40 Signaling Pathway	0.367	0.00438	#NUM!	B2M,HLA-A
Tight Junction Signaling	0.362	0.00562	#NUM!	PRKAR1A
Allograft Rejection Signaling	0.362	0.00434	#NUM!	B2M,HLA-A
Regulation of IL-2 Expression in Activated and Anergic T Lymphocytes	0.362	0.00434	#NUM!	RRAS,RRAS2
Communication between Innate and Adaptive Immune Cells	0.349	0.00423	#NUM!	B2M,HLA-A
Hepatic Cholestasis	0.342	0.00529	#NUM!	PRKAR1A
Xenobiotic Metabolism PXR Signaling Pathway	0.337	0.00521	#NUM!	PRKAR1A
Hepatic Fibrosis / Hepatic Stellate Cell Activation	0.333	0.00515	#NUM!	A2M
Nur77 Signaling in T Lymphocytes	0.332	0.00408	#NUM!	B2M,HLA-A
RAR Activation	0.331	0.0051	#NUM!	PRKAR1A
Coronavirus Pathogenesis Pathway	0.32	0.00493	#NUM!	RAB7A
Dendritic Cell Maturation	0.264	0.00353	#NUM!	B2M,HLA-A
LPS/IL-1 Mediated Inhibition of RXR Function	0.256	0.00397	#NUM!	HMGCS1
Calcium-induced T Lymphocyte Apoptosis	0	0.00228	#NUM!	HLA-A
T Helper Cell Differentiation	0	0.00223	#NUM!	HLA-A
CD28 Signaling in T Helper Cells	0	0.00202	#NUM!	HLA-A
iCOS-iCOSL Signaling in T Helper Cells	0	0.00206	#NUM!	HLA-A
Lipid Antigen Presentation by CD1	0	0.00254	#NUM!	B2M
Type I Diabetes Mellitus Signaling	0	0.00205	#NUM!	HLA-A
Autoimmune Thyroid Disease Signaling	0	0.00232	#NUM!	HLA-A
Graft-versus-Host Disease Signaling	0	0.00236	#NUM!	HLA-A
Altered T Cell and B Cell Signaling in Rheumatoid Arthritis	0	0.00213	#NUM!	HLA-A

## Sheet: WCP Worsens with WD (WDvUnT)
Canonical Pathways	-log(p-value)	Ratio	z-score	Molecules
Glycolysis I	10.5	0.231	2.449	ALDOA,GPI,PFKL,PGAM1,PGK1,PKM
Dilated Cardiomyopathy Signaling Pathway	8.65	0.0548	2.828	MYH1,MYH3,MYH4,MYH7,MYH8,MYL1,TNNI2,TNNT3
Calcium Signaling	8.63	0.0417	#NUM!	MYH1,MYH3,MYH4,MYH7,MYH8,MYL1,RYR1,TNNI2,TNNT3
ILK Signaling	7.61	0.0404	-2.121	FERMT2,FLNB,MYH1,MYH3,MYH4,MYH7,MYH8,MYL1
Cellular Effects of Sildenafil (Viagra)	7.15	0.047	#NUM!	MYH1,MYH3,MYH4,MYH7,MYH8,MYL1,MYLPF
Hepatic Fibrosis / Hepatic Stellate Cell Activation	6.37	0.0361	#NUM!	COL12A1,MYH1,MYH3,MYH4,MYH7,MYH8,MYL1
Gluconeogenesis I	6.36	0.154	2	ALDOA,GPI,PGAM1,PGK1
RhoGDI Signaling	6.07	0.0326	#NUM!	MYH1,MYH3,MYH4,MYH7,MYH8,MYL1,MYLPF
Actin Cytoskeleton Signaling	5.69	0.0286	-2.646	MYH1,MYH3,MYH4,MYH7,MYH8,MYL1,MYLPF
Epithelial Adherens Junction Signaling	5.65	0.038	#NUM!	MYH1,MYH3,MYH4,MYH7,MYH8,MYL1
Tight Junction Signaling	5.35	0.0337	#NUM!	MYH1,MYH3,MYH4,MYH7,MYH8,MYL1
Agranulocyte Adhesion and Diapedesis	4.89	0.028	#NUM!	MYH1,MYH3,MYH4,MYH7,MYH8,MYL1
HIF1α Signaling	3.84	0.024	1.342	GPI,HSP90AA1,HSPA4,LDHA,PKM
Folate Transformations I	3.69	0.222	#NUM!	MTHFD2,SHMT2
Protein Kinase A Signaling	3.39	0.0149	#NUM!	FLNB,MYH4,MYL1,MYLPF,RYR1,TNNI2
Sirtuin Signaling Pathway	3.16	0.0171	0	LDHA,NDUFB8,PCK2,PGAM1,PGK1
Xenobiotic Metabolism CAR Signaling Pathway	2.95	0.0212	0	ALDH1L2,FMO1,GSTM5,HSP90AA1
Xenobiotic Metabolism AHR Signaling Pathway	2.91	0.0345	#NUM!	ALDH1L2,GSTM5,HSP90AA1
Formaldehyde Oxidation II (Glutathione-dependent)	2.32	0.5	#NUM!	ADH5
Glycine Biosynthesis I	2.32	0.5	#NUM!	SHMT2
Xenobiotic Metabolism Signaling	2.28	0.0138	#NUM!	ALDH1L2,FMO1,GSTM5,HSP90AA1
Aryl Hydrocarbon Receptor Signaling	2.17	0.0189	#NUM!	ALDH1L2,GSTM5,HSP90AA1
Pentose Phosphate Pathway (Oxidative Branch)	2.02	0.25	#NUM!	PGD
Xenobiotic Metabolism PXR Signaling Pathway	1.95	0.0156	#NUM!	ALDH1L2,GSTM5,HSP90AA1
Tetrahydrofolate Salvage from 5,10-methenyltetrahydrofolate	1.92	0.2	#NUM!	MTHFD2
dTMP De Novo Biosynthesis	1.92	0.2	#NUM!	SHMT2
Folate Polyglutamylation	1.92	0.2	#NUM!	SHMT2
Hypoxia Signaling in the Cardiovascular System	1.86	0.027	#NUM!	HSP90AA1,LDHA
Pyruvate Fermentation to Lactate	1.84	0.167	#NUM!	LDHA
Rapoport-Luebering Glycolytic Shunt	1.84	0.167	#NUM!	PGAM1
GDP-mannose Biosynthesis	1.84	0.167	#NUM!	GPI
Estrogen Receptor Signaling	1.79	0.0099	#NUM!	HSP90AA1,MYL1,MYLPF,NDUFB8
Superpathway of Serine and Glycine Biosynthesis I	1.77	0.143	#NUM!	SHMT2
BAG2 Signaling Pathway	1.75	0.0238	#NUM!	HSP90AA1,HSPA4
Histidine Degradation III	1.72	0.125	#NUM!	MTHFD2
Purine Ribonucleosides Degradation to Ribose-1-phosphate	1.72	0.125	#NUM!	PGM2
NRF2-mediated Oxidative Stress Response	1.71	0.0127	#NUM!	FMO1,GSTM5,HSP90AA1
Sucrose Degradation V (Mammalian)	1.67	0.111	#NUM!	ALDOA
LPS/IL-1 Mediated Inhibition of RXR Function	1.64	0.0119	#NUM!	ALDH1L2,FMO1,GSTM5
Pentose Phosphate Pathway	1.62	0.1	#NUM!	PGD
Ketolysis	1.62	0.1	#NUM!	ACAT2
Glycine Betaine Degradation	1.62	0.1	#NUM!	SHMT2
Apelin Cardiomyocyte Signaling Pathway	1.62	0.0202	#NUM!	MYL1,MYLPF
Ketogenesis	1.58	0.0909	#NUM!	ACAT2
GDP-glucose Biosynthesis	1.58	0.0909	#NUM!	PGM2
Glucose and Glucose-1-phosphate Degradation	1.54	0.0833	#NUM!	PGM2
Glycogen Degradation II	1.54	0.0833	#NUM!	PGM2
UDP-N-acetyl-D-galactosamine Biosynthesis II	1.51	0.0769	#NUM!	GPI
Regulation of Actin-based Motility by Rho	1.49	0.0172	#NUM!	MYL1,MYLPF
PAK Signaling	1.48	0.0169	#NUM!	MYL1,MYLPF
Leukotriene Biosynthesis	1.48	0.0714	#NUM!	LTA4H
Glycogen Degradation III	1.48	0.0714	#NUM!	PGM2
Mevalonate Pathway I	1.48	0.0714	#NUM!	ACAT2
Colanic Acid Building Blocks Biosynthesis	1.48	0.0714	#NUM!	GPI
RhoA Signaling	1.44	0.0161	#NUM!	MYL1,MYLPF
Glutaryl-CoA Degradation	1.39	0.0588	#NUM!	ACAT2
Isoleucine Degradation I	1.39	0.0588	#NUM!	ACAT2
Gα12/13 Signaling	1.39	0.015	#NUM!	MYL1,MYLPF
Superpathway of Geranylgeranyldiphosphate Biosynthesis I (via Mevalonate)	1.37	0.0556	#NUM!	ACAT2
Role of PKR in Interferon Induction and Antiviral Response	1.37	0.0147	#NUM!	HSP90AA1,HSPA4
NAD Signaling Pathway	1.29	0.0132	#NUM!	LDHA,RYR1
Glucocorticoid Receptor Signaling	1.29	0.00688	#NUM!	HSP90AA1,HSPA4,NDUFB8,PCK2
Semaphorin Neuronal Repulsive Signaling Pathway	1.29	0.0132	#NUM!	MYL1,MYLPF
Cardiomyocyte Differentiation via BMP Receptors	1.27	0.0435	#NUM!	MYH7
Tryptophan Degradation III (Eukaryotic)	1.25	0.0417	#NUM!	ACAT2
eNOS Signaling	1.25	0.0126	#NUM!	HSP90AA1,HSPA4
Aldosterone Signaling in Epithelial Cells	1.22	0.0122	#NUM!	HSP90AA1,HSPA4
CXCR4 Signaling	1.21	0.012	#NUM!	MYL1,MYLPF
Androgen Signaling	1.2	0.0118	#NUM!	HSP90AA1,HSPA4
Superpathway of Cholesterol Biosynthesis	1.17	0.0345	#NUM!	ACAT2
Ethanol Degradation II	1.13	0.0312	#NUM!	ADH5
Glutathione-mediated Detoxification	1.11	0.0303	#NUM!	GSTM5
Noradrenaline and Adrenaline Degradation	1.09	0.0286	#NUM!	ADH5
Thrombin Signaling	1.04	0.00952	#NUM!	MYL1,MYLPF
PFKFB4 Signaling Pathway	0.979	0.0217	#NUM!	GPI
nNOS Signaling in Skeletal Muscle Cells	0.959	0.0208	#NUM!	RYR1
AMPK Signaling	0.936	0.00826	#NUM!	PCK2,PFKL
Cardiac Hypertrophy Signaling	0.889	0.00775	#NUM!	MYL1,MYLPF
Retinoic acid Mediated Apoptosis Signaling	0.87	0.0167	#NUM!	CRABP2
Signaling by Rho Family GTPases	0.863	0.00746	#NUM!	MYL1,MYLPF
Protein Ubiquitination Pathway	0.845	0.00727	#NUM!	HSP90AA1,HSPA4
PXR/RXR Activation	0.836	0.0154	#NUM!	PCK2
Mitotic Roles of Polo-Like Kinase	0.83	0.0152	#NUM!	HSP90AA1
Nicotine Degradation II	0.83	0.0152	#NUM!	FMO1
Eicosanoid Signaling	0.824	0.0149	#NUM!	LTA4H
Serotonin Degradation	0.818	0.0147	#NUM!	ADH5
Netrin Signaling	0.796	0.0139	#NUM!	RYR1
Caveolar-mediated Endocytosis Signaling	0.78	0.0133	#NUM!	FLNB
Unfolded protein response	0.708	0.0111	#NUM!	HSPA4
Acute Myeloid Leukemia Signaling	0.703	0.011	#NUM!	IDH1
Virus Entry via Endocytic Pathways	0.652	0.00962	#NUM!	FLNB
Telomerase Signaling	0.64	0.00935	#NUM!	HSP90AA1
PPAR Signaling	0.64	0.00935	#NUM!	HSP90AA1
Oxidative Phosphorylation	0.635	0.00917	#NUM!	NDUFB8
Prostate Cancer Signaling	0.623	0.00893	#NUM!	HSP90AA1
Neuregulin Signaling	0.607	0.00855	#NUM!	HSP90AA1
Nitric Oxide Signaling in the Cardiovascular System	0.6	0.0084	#NUM!	HSP90AA1
Gαs Signaling	0.595	0.00826	#NUM!	RYR1
Glioma Signaling	0.585	0.00806	#NUM!	IDH1
FXR/RXR Activation	0.58	0.00794	#NUM!	PCK2
GP6 Signaling Pathway	0.577	0.00787	#NUM!	COL12A1
Hepatic Fibrosis Signaling Pathway	0.57	0.00477	#NUM!	MYL1,MYLPF
White Adipose Tissue Browning Pathway	0.551	0.00735	#NUM!	LDHA
Xenobiotic Metabolism General Signaling Pathway	0.533	0.00699	#NUM!	GSTM5
Factors Promoting Cardiogenesis in Vertebrates	0.513	0.00662	#NUM!	MYH7
Type II Diabetes Mellitus Signaling	0.51	0.00658	#NUM!	PKM
Mitochondrial Dysfunction	0.471	0.00588	#NUM!	NDUFB8
Axonal Guidance Signaling	0.46	0.00395	#NUM!	MYL1,MYLPF
Acute Phase Response Signaling	0.441	0.00541	#NUM!	CRABP2
IL-17 Signaling	0.438	0.00535	#NUM!	HSP90AA1
PPARα/RXRα Activation	0.427	0.00518	#NUM!	HSP90AA1
Synaptic Long Term Depression	0.425	0.00515	#NUM!	RYR1
RAR Activation	0.421	0.0051	#NUM!	CRABP2
Natural Killer Cell Signaling	0.417	0.00503	#NUM!	HSPA4
PI3K/AKT Signaling	0.417	0.00503	#NUM!	HSP90AA1
Cdc42 Signaling	0.411	0.00362	#NUM!	MYL1,MYLPF
Phospholipase C Signaling	0.328	0.00307	#NUM!	MYL1,MYLPF
Insulin Secretion Signaling Pathway	0.32	0.00373	#NUM!	RYR1
Opioid Signaling Pathway	0.311	0.00362	#NUM!	RYR1
Huntington's Disease Signaling	0.305	0.00356	#NUM!	HSPA4
Th17 Activation Pathway	0	0.00216	#NUM!	HSP90AA1
Cardiac Hypertrophy Signaling (Enhanced)	0	0.00186	#NUM!	RYR1

## Sheet: WCP AmvUnT MC3.0 ONLY
Canonical Pathways	-log(p-value)	Ratio	z-score	Molecules
Mitochondrial Dysfunction	34.4	0.147	#NUM!	ACO2,AIFM1,ATP5MF,ATP5PD,FIS1,MAOA,NDUFA10,NDUFA2,NDUFA3,NDUFA5,NDUFA8,NDUFA9,NDUFB7,NDUFB8,NDUFB9,NDUFS1,NDUFS2,NDUFS7,NDUFV1,NDUFV2,SDHA,SDHB,UQCRFS1,VDAC1,VDAC3
Oxidative Phosphorylation	27.5	0.174	-4.359	ATP5MF,ATP5PD,NDUFA10,NDUFA2,NDUFA3,NDUFA5,NDUFA8,NDUFA9,NDUFB7,NDUFB8,NDUFB9,NDUFS1,NDUFS2,NDUFS7,NDUFV1,NDUFV2,SDHA,SDHB,UQCRFS1
Sirtuin Signaling Pathway	25.1	0.0788	1.886	ACLY,NDUFA10,NDUFA2,NDUFA3,NDUFA5,NDUFA8,NDUFA9,NDUFB7,NDUFB8,NDUFB9,NDUFS1,NDUFS2,NDUFS7,NDUFV1,NDUFV2,PCK2,SDHA,SDHB,TIMM9,TOMM40,UQCRFS1,VDAC1,VDAC3
Estrogen Receptor Signaling	15.1	0.0446	#NUM!	NDUFA10,NDUFA2,NDUFA3,NDUFA5,NDUFA8,NDUFA9,NDUFB7,NDUFB8,NDUFB9,NDUFS1,NDUFS2,NDUFS7,NDUFV1,NDUFV2,PRKACA,SDHA,SDHB,UQCRFS1
Glucocorticoid Receptor Signaling	13.5	0.0327	#NUM!	NDUFA10,NDUFA2,NDUFA3,NDUFA5,NDUFA8,NDUFA9,NDUFB7,NDUFB8,NDUFB9,NDUFS1,NDUFS2,NDUFS7,NDUFV1,NDUFV2,PCK2,PRKACA,SDHA,SDHB,UQCRFS1
TCA Cycle II (Eukaryotic)	4.19	0.125	#NUM!	ACO2,SDHA,SDHB
Superpathway of Methionine Degradation	3.61	0.0811	#NUM!	AHCYL1,PCCB,SUOX
Folate Transformations I	3.42	0.222	#NUM!	MTHFD2,SHMT2
Xenobiotic Metabolism PXR Signaling Pathway	3.37	0.026	0.447	ALDH1L2,ALDH2,GSTZ1,MAOA,PRKACA
Ketolysis	3.33	0.2	#NUM!	ACAA2,OXCT1
Phenylalanine Degradation IV (Mammalian, via Side Chain)	3.03	0.143	#NUM!	ALDH2,MAOA
Superpathway of Geranylgeranyldiphosphate Biosynthesis I (via Mevalonate)	2.8	0.111	#NUM!	ACAA2,FDPS
Necroptosis Signaling Pathway	2.75	0.0255	-2	TIMM9,TOMM40,VDAC1,VDAC3
Putrescine Degradation III	2.67	0.0952	#NUM!	ALDH2,MAOA
Xenobiotic Metabolism AHR Signaling Pathway	2.53	0.0345	#NUM!	ALDH1L2,ALDH2,GSTZ1
Tryptophan Degradation X (Mammalian, via Tryptamine)	2.52	0.08	#NUM!	ALDH2,MAOA
Acetyl-CoA Biosynthesis III (from Citrate)	2.48	1	#NUM!	ACLY
Sulfite Oxidation IV	2.48	1	#NUM!	SUOX
Superpathway of Cholesterol Biosynthesis	2.39	0.069	#NUM!	ACAA2,FDPS
Dopamine Degradation	2.36	0.0667	#NUM!	ALDH2,MAOA
Noradrenaline and Adrenaline Degradation	2.23	0.0571	#NUM!	ALDH2,MAOA
Palmitate Biosynthesis I (Animals)	2.18	0.5	#NUM!	FASN
Fatty Acid Biosynthesis Initiation II	2.18	0.5	#NUM!	FASN
Glycine Degradation (Creatine Biosynthesis)	2.18	0.5	#NUM!	GATM
Glycine Biosynthesis I	2.18	0.5	#NUM!	SHMT2
LPS/IL-1 Mediated Inhibition of RXR Function	2.02	0.0159	#NUM!	ALDH1L2,ALDH2,GSTZ1,MAOA
Phenylethylamine Degradation I	1.88	0.25	#NUM!	ALDH2
Methylmalonyl Pathway	1.88	0.25	#NUM!	PCCB
Melatonin Degradation II	1.88	0.25	#NUM!	MAOA
Stearate Biosynthesis I (Animals)	1.88	0.0377	#NUM!	ACOT2,FASN
Xenobiotic Metabolism Signaling	1.82	0.0138	#NUM!	ALDH1L2,ALDH2,GSTZ1,MAOA
Aryl Hydrocarbon Receptor Signaling	1.81	0.0189	#NUM!	ALDH1L2,ALDH2,GSTZ1
Tetrahydrofolate Salvage from 5,10-methenyltetrahydrofolate	1.79	0.2	#NUM!	MTHFD2
2-oxobutanoate Degradation I	1.79	0.2	#NUM!	PCCB
Trans, trans-farnesyl Diphosphate Biosynthesis	1.79	0.2	#NUM!	FDPS
dTMP De Novo Biosynthesis	1.79	0.2	#NUM!	SHMT2
Tyrosine Degradation I	1.79	0.2	#NUM!	GSTZ1
Folate Polyglutamylation	1.79	0.2	#NUM!	SHMT2
PXR/RXR Activation	1.71	0.0308	#NUM!	PCK2,PRKACA
Serotonin Degradation	1.68	0.0294	#NUM!	ALDH2,MAOA
Superpathway of Serine and Glycine Biosynthesis I	1.64	0.143	#NUM!	SHMT2
Xenobiotic Metabolism CAR Signaling Pathway	1.61	0.0159	#NUM!	ALDH1L2,ALDH2,GSTZ1
Histidine Degradation III	1.59	0.125	#NUM!	MTHFD2
Dopamine Receptor Signaling	1.58	0.026	#NUM!	MAOA,PRKACA
Glycine Betaine Degradation	1.49	0.1	#NUM!	SHMT2
Apelin Adipocyte Signaling Pathway	1.49	0.0233	#NUM!	GSTZ1,PRKACA
Unfolded protein response	1.45	0.0222	#NUM!	DNAJA3,DNAJC11
Ketogenesis	1.45	0.0909	#NUM!	ACAA2
Acyl-CoA Hydrolysis	1.38	0.0769	#NUM!	ACOT2
NRF2-mediated Oxidative Stress Response	1.37	0.0127	#NUM!	DNAJA3,DNAJC11,GSTZ1
Mevalonate Pathway I	1.35	0.0714	#NUM!	ACAA2
AMPK Signaling	1.34	0.0124	#NUM!	FASN,PCK2,PRKACA
Glutaryl-CoA Degradation	1.27	0.0588	#NUM!	ACAA2
Isoleucine Degradation I	1.27	0.0588	#NUM!	ACAA2
Histamine Degradation	1.27	0.0588	#NUM!	ALDH2
Fatty Acid α-oxidation	1.2	0.05	#NUM!	ALDH2
FXR/RXR Activation	1.19	0.0159	#NUM!	FASN,PCK2
Methionine Degradation I (to Homocysteine)	1.16	0.0455	#NUM!	AHCYL1
Role of Lipids/Lipid Rafts in the Pathogenesis of Influenza	1.14	0.0435	#NUM!	FDPS
Ethanol Degradation IV	1.14	0.0435	#NUM!	ALDH2
Tumoricidal Function of Hepatic Natural Killer Cells	1.12	0.0417	#NUM!	AIFM1
Tryptophan Degradation III (Eukaryotic)	1.12	0.0417	#NUM!	ACAA2
Cysteine Biosynthesis III (mammalia)	1.12	0.0417	#NUM!	AHCYL1
Vitamin-C Transport	1.12	0.0417	#NUM!	STOM
Insulin Receptor Signaling	1.11	0.0143	#NUM!	ACLY,PRKACA
Glutathione Redox Reactions I	1.1	0.04	#NUM!	GSTZ1
Endocannabinoid Neuronal Synapse Pathway	1.08	0.0136	#NUM!	NDUFS2,PRKACA
Sonic Hedgehog Signaling	1.04	0.0345	#NUM!	PRKACA
Ethanol Degradation II	1	0.0312	#NUM!	ALDH2
Glutathione-mediated Detoxification	0.987	0.0303	#NUM!	GSTZ1
Fatty Acid β-oxidation I	0.975	0.0294	#NUM!	ACAA2
PPARα/RXRα Activation	0.879	0.0104	#NUM!	FASN,PRKACA
Serotonin Receptor Signaling	0.879	0.0233	#NUM!	MAOA
Apelin Pancreas Signaling Pathway	0.854	0.0217	#NUM!	PRKACA
PFKFB4 Signaling Pathway	0.854	0.0217	#NUM!	PRKACA
Myc Mediated Apoptosis Signaling	0.818	0.02	#NUM!	PRKACA
Amyloid Processing	0.812	0.0196	#NUM!	PRKACA
Hepatic Fibrosis Signaling Pathway	0.799	0.00716	#NUM!	PRKACA,SDHA,SDHB
Phototransduction Pathway	0.788	0.0185	#NUM!	PRKACA
Oxidative Ethanol Degradation III	0.78	0.0182	#NUM!	ALDH2
Superpathway of Melatonin Degradation	0.71	0.0152	#NUM!	MAOA
Melatonin Signaling	0.676	0.0139	#NUM!	PRKACA
Netrin Signaling	0.676	0.0139	#NUM!	PRKACA
GPCR-Mediated Integration of Enteroendocrine Signaling Exemplified by an L Cell	0.67	0.0137	#NUM!	PRKACA
Leptin Signaling in Obesity	0.666	0.0135	#NUM!	PRKACA
Huntington's Disease Signaling	0.629	0.00712	#NUM!	SDHA,SDHB
TR/RXR Activation	0.616	0.0119	#NUM!	FASN
BMP signaling pathway	0.604	0.0115	#NUM!	PRKACA
Melanocyte Development and Pigmentation Signaling	0.575	0.0106	#NUM!	PRKACA
IL-1 Signaling	0.575	0.0106	#NUM!	PRKACA
Neuropathic Pain Signaling In Dorsal Horn Neurons	0.548	0.0099	#NUM!	PRKACA
IGF-1 Signaling	0.538	0.00962	#NUM!	PRKACA
Apoptosis Signaling	0.538	0.00962	#NUM!	AIFM1
α-Adrenergic Signaling	0.53	0.00943	#NUM!	PRKACA
CDK5 Signaling	0.51	0.00893	#NUM!	PRKACA
GPCR-Mediated Nutrient Sensing in Enteroendocrine Cells	0.498	0.00862	#NUM!	PRKACA
Neuroprotective Role of THOP1 in Alzheimer's Disease	0.492	0.00847	#NUM!	PRKACA
Nitric Oxide Signaling in the Cardiovascular System	0.489	0.0084	#NUM!	PRKACA
Renin-Angiotensin Signaling	0.485	0.00833	#NUM!	PRKACA
Gαs Signaling	0.483	0.00826	#NUM!	PRKACA
LXR/RXR Activation	0.478	0.00813	#NUM!	FASN
Endocannabinoid Developing Neuron Pathway	0.478	0.00813	#NUM!	PRKACA
Ferroptosis Signaling Pathway	0.469	0.00794	#NUM!	ARF5
Synaptic Long Term Potentiation	0.461	0.00775	#NUM!	PRKACA
G Beta Gamma Signaling	0.461	0.00775	#NUM!	PRKACA
P2Y Purigenic Receptor Signaling Pathway	0.461	0.00775	#NUM!	PRKACA
White Adipose Tissue Browning Pathway	0.442	0.00735	#NUM!	PRKACA
Gαi Signaling	0.438	0.00725	#NUM!	PRKACA
Iron homeostasis signaling pathway	0.434	0.00719	#NUM!	ACO2
Endocannabinoid Cancer Inhibition Pathway	0.425	0.00699	#NUM!	PRKACA
Xenobiotic Metabolism General Signaling Pathway	0.425	0.00699	#NUM!	GSTZ1
Dilated Cardiomyopathy Signaling Pathway	0.418	0.00685	#NUM!	PRKACA
Cellular Effects of Sildenafil (Viagra)	0.411	0.00671	#NUM!	PRKACA
Corticotropin Releasing Hormone Signaling	0.411	0.00671	#NUM!	PRKACA
NAD Signaling Pathway	0.407	0.00662	#NUM!	AIFM1
Semaphorin Neuronal Repulsive Signaling Pathway	0.407	0.00662	#NUM!	PRKACA
Relaxin Signaling	0.402	0.00654	#NUM!	PRKACA
Ovarian Cancer Signaling	0.391	0.00633	#NUM!	PRKACA
eNOS Signaling	0.389	0.00629	#NUM!	PRKACA
Phagosome Maturation	0.389	0.00629	#NUM!	PRDX2
Inhibition of ARE-Mediated mRNA Degradation Pathway	0.385	0.00621	#NUM!	PRKACA
Aldosterone Signaling in Epithelial Cells	0.379	0.0061	#NUM!	DNAJC11
Gustation Pathway	0.374	0.00599	#NUM!	PRKACA
Androgen Signaling	0.37	0.00592	#NUM!	PRKACA
Cardiac β-adrenergic Signaling	0.36	0.00575	#NUM!	PRKACA
Tight Junction Signaling	0.353	0.00562	#NUM!	PRKACA
Dopamine-DARPP32 Feedback in cAMP Signaling	0.347	0.00552	#NUM!	PRKACA
GNRH Signaling	0.335	0.00532	#NUM!	PRKACA
Hepatic Cholestasis	0.333	0.00529	#NUM!	PRKACA
RAR Activation	0.322	0.0051	#NUM!	PRKACA
HER-2 Signaling in Breast Cancer	0.322	0.0051	#NUM!	ARF5
Gap Junction Signaling	0.319	0.00505	#NUM!	PRKACA
Adrenomedullin signaling pathway	0.318	0.00503	#NUM!	PRKACA
Sertoli Cell-Sertoli Cell Junction Signaling	0.307	0.00485	#NUM!	PRKACA
Axonal Guidance Signaling	0.304	0.00395	#NUM!	AFG3L2,PRKACA
Integrin Signaling	0.297	0.00469	#NUM!	ARF5
Autophagy	0.297	0.00469	#NUM!	PRKACA
ERK/MAPK Signaling	0.295	0.00467	#NUM!	PRKACA
Calcium Signaling	0.292	0.00463	#NUM!	PRKACA
Role of NFAT in Cardiac Hypertrophy	0.287	0.00455	#NUM!	PRKACA
cAMP-mediated signaling	0.275	0.00437	#NUM!	PRKACA
Sperm Motility	0.246	0.00394	#NUM!	PRKACA
Cardiac Hypertrophy Signaling	0.241	0.00388	#NUM!	PRKACA
Insulin Secretion Signaling Pathway	0.231	0.00373	#NUM!	PRKACA
Colorectal Cancer Metastasis Signaling	0.23	0.00372	#NUM!	PRKACA
Protein Ubiquitination Pathway	0.224	0.00364	#NUM!	DNAJC11
G-Protein Coupled Receptor Signaling	0.223	0.00362	#NUM!	PRKACA
Opioid Signaling Pathway	0.223	0.00362	#NUM!	PRKACA
Molecular Mechanisms of Cancer	0	0.00225	#NUM!	PRKACA
CREB Signaling in Neurons	0	0.00166	#NUM!	PRKACA
Protein Kinase A Signaling	0	0.00249	#NUM!	PRKACA
Breast Cancer Regulation by Stathmin1	0	0.00169	#NUM!	PRKACA
NF-κB Signaling	0	0.00182	#NUM!	PRKACA
Cardiac Hypertrophy Signaling (Enhanced)	0	0.00186	#NUM!	PRKACA
Synaptogenesis Signaling Pathway	0	0.00321	#NUM!	PRKACA

[truncated: 2 more sheets: WCP WDvAm MC3.0 ONLY, WCP WDvUnT MC3.0 ONLY]
