# Supplementary material for: Metabolic reprogramming during hyperammonemia targets mitochondrial function and postmitotic senescence
Source: JCI Insight. 2021 Dec 22;6(24):e154089. doi: 10.1172/jci.insight.154089 (PMC8783680; doi:10.1172/jci.insight.154089)
Supplement: Supplemental table 2 [file jciinsight-6-154089-s055.xlsx]

## Sheet: S.Table 2
Supplementary Table 2. Isolated mitochondrial proteome enriched pathways, overall and by cluster

## Sheet: MP Am vs UnT
© 2000-2021 QIAGEN. All rights reserved.
Ingenuity Canonical Pathways	-log(p-value)	Ratio	z-score	Molecules
Mitochondrial Dysfunction	56.8	0.4	#NUM!	APP,ATP5F1B,ATP5F1D,ATP5MF,ATP5MG,ATP5PD,COX15,COX4I1,COX5A,COX6A1,COX6B1,Cox6c,COX7A2,COX7A2L,CPT1A,CYC1,FIS1,GSR,HTRA2,MAOA,MT-CO2,MT-ND1,MT-ND4,MT-ND5,NDUFA10,NDUFA11,NDUFA12,NDUFA13,NDUFA2,NDUFA4,NDUFA5,NDUFA6,NDUFA7,NDUFA8,NDUFA9,NDUFAB1,NDUFB10,NDUFB11,NDUFB4,NDUFB5,NDUFB6,NDUFB7,NDUFB8,NDUFB9,NDUFS1,NDUFS2,NDUFS3,NDUFS4,NDUFS6,NDUFS7,NDUFS8,NDUFV1,NDUFV2,NDUFV3,PARK7,PRDX5,PSEN1,RHOT2,SDHA…
Oxidative Phosphorylation	52.9	0.505	-7.416	ATP5F1B,ATP5F1D,ATP5MF,ATP5MG,ATP5PD,COX15,COX4I1,COX5A,COX6A1,COX6B1,Cox6c,COX7A2,COX7A2L,CYC1,MT-CO2,MT-ND1,MT-ND4,MT-ND5,NDUFA10,NDUFA11,NDUFA12,NDUFA13,NDUFA2,NDUFA4,NDUFA5,NDUFA6,NDUFA7,NDUFA8,NDUFA9,NDUFAB1,NDUFB10,NDUFB11,NDUFB4,NDUFB5,NDUFB6,NDUFB7,NDUFB8,NDUFB9,NDUFS1,NDUFS2,NDUFS3,NDUFS4,NDUFS6,NDUFS7,NDUFS8,NDUFV1,NDUFV2,NDUFV3,SDHA,SDHB,SDHD,SURF1,UQCR10,UQCRC1,UQCRC2
Sirtuin Signaling Pathway	37.2	0.226	4.128	ACLY,APEX1,APP,ATP5F1B,ATP5F1D,CPT1A,CYC1,IDH2,LDHA,MT-ND1,MT-ND4,MT-ND5,NDRG1,NDUFA10,NDUFA11,NDUFA12,NDUFA13,NDUFA2,NDUFA4,NDUFA5,NDUFA6,NDUFA7,NDUFA8,NDUFA9,NDUFAB1,NDUFB10,NDUFB11,NDUFB4,NDUFB5,NDUFB6,NDUFB7,NDUFB8,NDUFB9,NDUFS1,NDUFS2,NDUFS3,NDUFS4,NDUFS6,NDUFS7,NDUFS8,NDUFV1,NDUFV2,NDUFV3,PDK1,PFKM,PGAM1,PGK1,SDHA,SDHB,SDHD,SLC25A4,SLC25A5,SLC2A1,SOD1,TIMM17B,TIMM23,TIMM50,TIMM8A,TIMM9,TOMM…
Estrogen Receptor Signaling	30.8	0.171	-2.268	ATP5F1B,ATP5F1D,CACNA1S,CACNA2D1,CACNB1,CACNG1,CFL2,CYC1,GNA11,GNAI2,GNAO1,GNAQ,GNAS,GNB1,GNB2,HSP90AB1,IGF2R,KRAS,MAP2K1,MMP14,MT-ND1,MT-ND4,MT-ND5,MYL1,MYL12A,MYLPF,NDUFA10,NDUFA11,NDUFA12,NDUFA13,NDUFA2,NDUFA4,NDUFA5,NDUFA6,NDUFA7,NDUFA8,NDUFA9,NDUFAB1,NDUFB10,NDUFB11,NDUFB4,NDUFB5,NDUFB6,NDUFB7,NDUFB8,NDUFB9,NDUFS1,NDUFS2,NDUFS3,NDUFS4,NDUFS6,NDUFS7,NDUFS8,NDUFV1,NDUFV2,NDUFV3,NRAS,PLCB3,PPP1…
Germ Cell-Sertoli Cell Junction Signaling	15.7	0.187	#NUM!	A2M,ACTA1,ACTA2,ACTB,ACTN1,Actn3,CFL2,CTNNA1,GSN,ILK,ITGA3,JUP,KRAS,MAP2K1,NECTIN2,NRAS,RAP1A,RAP1B,RAP2B,RHOA,RHOB,RHOG,RHOQ,RHOT1,RHOT2,RRAS2,TUBA1A,TUBB,TUBB2A,TUBB2B,TUBB4B,VCL
Integrin Signaling	15.3	0.164	-0.898	ACTA1,ACTA2,ACTB,ACTN1,Actn3,ARPC2,CAPN6,CAPNS1,CTTN,GSN,ILK,ITGA3,ITGA5,KRAS,LIMS1,MAP2K1,MYL12A,NRAS,PARVB,PFN1,PPP1R12A,RAP1A,RAP1B,RAP2B,RHOA,RHOB,RHOG,RHOQ,RHOT1,RHOT2,RRAS2,TSPAN3,TSPAN6,TTN,VCL
Phagosome Maturation	13.1	0.176	#NUM!	ATP6AP2,ATP6V0C,ATP6V0D1,ATP6V1A,ATP6V1B2,ATP6V1C1,ATP6V1E1,B2M,CTSD,CTSV,EEA1,HLA-A,LAMP1,LAMP2,NSF,PRDX1,PRDX2,PRDX5,PRDX6,RAB5A,RAB5C,RAB7A,TUBA1A,TUBB,TUBB2A,TUBB2B,TUBB4B,VTI1B
Glucocorticoid Receptor Signaling	12.7	0.0947	#NUM!	A2M,ACTB,ATP5F1B,ATP5F1D,B2M,CYC1,HLA-A,HSP90AB1,IL6ST,KRAS,MAP2K1,MT-ND1,MT-ND4,MT-ND5,NDUFA10,NDUFA11,NDUFA12,NDUFA13,NDUFA2,NDUFA4,NDUFA5,NDUFA6,NDUFA7,NDUFA8,NDUFA9,NDUFAB1,NDUFB10,NDUFB11,NDUFB4,NDUFB5,NDUFB6,NDUFB7,NDUFB8,NDUFB9,NDUFS1,NDUFS2,NDUFS3,NDUFS4,NDUFS6,NDUFS7,NDUFS8,NDUFV1,NDUFV2,NDUFV3,NRAS,RAP1A,RAP1B,RAP2B,RRAS2,SDHA,SDHB,SDHD,SERPINE1,UQCRC2,YWHAH
RhoGDI Signaling	12	0.144	1.877	ACTA1,ACTA2,ACTB,ARHGEF2,ARPC2,CDH11,CDH13,CDH15,CFL2,EZR,GNA11,GNAI2,GNAO1,GNAQ,GNAS,GNB1,GNB2,ITGA3,ITGA5,MYH3,MYH8,MYL1,MYL12A,MYLPF,PPP1R12A,RHOA,RHOB,RHOG,RHOQ,RHOT1,RHOT2
Epithelial Adherens Junction Signaling	11.5	0.165	#NUM!	ACTA1,ACTA2,ACTB,ACTN1,Actn3,ARPC2,CTNNA1,JUP,KRAS,MYH3,MYH8,MYL1,NECTIN2,NRAS,RAP1A,RAP1B,RAP2B,RHOA,RRAS2,TUBA1A,TUBB,TUBB2A,TUBB2B,TUBB4B,VCL,YES1
Remodeling of Epithelial Adherens Junctions	10.7	0.25	2	ACTA1,ACTA2,ACTB,ACTN1,Actn3,ARPC2,CTNNA1,NME1,RAB5A,RAB5C,RAB7A,TUBA1A,TUBB,TUBB2A,TUBB2B,TUBB4B,VCL
Sertoli Cell-Sertoli Cell Junction Signaling	10.3	0.136	#NUM!	A2M,ACTA1,ACTA2,ACTB,ACTN1,Actn3,CTNNA1,F11R,ILK,ITGA3,ITGA5,JUP,KRAS,MAP2K1,MPP6,NECTIN2,NRAS,PRKAR1A,RAP1A,RAP1B,RAP2B,RRAS2,TUBA1A,TUBB,TUBB2A,TUBB2B,TUBB4B,VCL
Thrombin Signaling	10.1	0.133	-1.789	ARHGEF2,CAMK2D,CAMK2G,GNA11,GNAI2,GNAO1,GNAQ,GNAS,GNB1,GNB2,KRAS,MAP2K1,MYL1,MYL12A,MYLPF,NRAS,PLCB3,PPP1R12A,RAP1A,RAP1B,RAP2B,RHOA,RHOB,RHOG,RHOQ,RHOT1,RHOT2,RRAS2
Signaling by Rho Family GTPases	9.51	0.116	-1.225	ACTA1,ACTA2,ACTB,ARHGEF2,ARPC2,CDH11,CDH13,CDH15,CFL2,EZR,GNA11,GNAI2,GNAO1,GNAQ,GNAS,GNB1,GNB2,ITGA3,ITGA5,MAP2K1,MYL1,MYL12A,MYLPF,PPP1R12A,RHOA,RHOB,RHOG,RHOQ,RHOT1,RHOT2,VIM
CXCR4 Signaling	9.41	0.144	-2.236	GNA11,GNAI2,GNAO1,GNAQ,GNAS,GNB1,GNB2,KRAS,MAP2K1,MYL1,MYL12A,MYLPF,NRAS,PLCB3,RAP1A,RAP1B,RAP2B,RHOA,RHOB,RHOG,RHOQ,RHOT1,RHOT2,RRAS2
Superpathway of Cholesterol Biosynthesis	9.32	0.379	3.162	ACAA2,DHCR24,DHCR7,FDFT1,FDPS,HADHB,HSD17B7,LBR,LSS,NSDHL,SQLE
Cardiac Hypertrophy Signaling	9.28	0.116	-2.2	CACNA1S,CACNA2D1,CACNB1,CACNG1,GNA11,GNAI2,GNAO1,GNAQ,GNAS,GNB1,GNB2,HSPB1,KRAS,MAP2K1,MYL1,MYL12A,MYLPF,NRAS,PLCB3,PRKAR1A,RAP1A,RAP1B,RAP2B,RHOA,RHOB,RHOG,RHOQ,RHOT1,RHOT2,RRAS2
Actin Cytoskeleton Signaling	9.17	0.118	-0.756	ACTA1,ACTA2,ACTB,ACTN1,Actn3,ARPC2,CFL2,EZR,FN1,GSN,ITGA3,ITGA5,KRAS,MAP2K1,MYH3,MYH8,MYL1,MYL12A,MYLPF,NRAS,PFN1,PPP1R12A,RAP1A,RAP1B,RAP2B,RHOA,RRAS2,TTN,VCL
Cholesterol Biosynthesis I	9.05	0.615	2.828	DHCR24,DHCR7,FDFT1,HSD17B7,LBR,LSS,NSDHL,SQLE
Cholesterol Biosynthesis II (via 24,25-dihydrolanosterol)	9.05	0.615	2.828	DHCR24,DHCR7,FDFT1,HSD17B7,LBR,LSS,NSDHL,SQLE
Cholesterol Biosynthesis III (via Desmosterol)	9.05	0.615	2.828	DHCR24,DHCR7,FDFT1,HSD17B7,LBR,LSS,NSDHL,SQLE
Glycolysis I	8.6	0.385	2.53	ALDOA,ENO1,ENO3,GAPDH,GPI,PFKM,PGAM1,PGK1,PKM,TPI1
Hepatic Fibrosis Signaling Pathway	8.44	0.0907	-1.414	ACTA2,CACNA1S,CACNA2D1,CACNB1,CACNG1,CCN2,COL18A1,FTH1,FZD1,GNAI2,ITGA3,ITGA5,KRAS,LRP1,MAP2K1,MYL1,MYL12A,MYLPF,NRAS,PDK1,PRKAR1A,RAP1A,RAP1B,RAP2B,RHOA,RHOB,RHOG,RHOQ,RHOT1,RHOT2,RRAS2,SDHA,SDHB,SDHD,SERPINE1,TF,TFRC,TTN
ILK Signaling	7.91	0.121	-2.4	ACTA1,ACTA2,ACTB,ACTN1,Actn3,CFL2,FLNC,FN1,ILK,LIMS1,MYH3,MYH8,MYL1,NACA,PARVB,PPP1R12A,RHOA,RHOB,RHOG,RHOQ,RHOT1,RHOT2,VCL,VIM
G Beta Gamma Signaling	7.76	0.147	-3.3	CACNA1S,CACNA2D1,CACNB1,CACNG1,CAV3,GNA11,GNAI2,GNAO1,GNAQ,GNAS,GNB1,GNB2,KRAS,NRAS,PRKAR1A,RAP1A,RAP1B,RAP2B,RRAS2
Regulation of Actin-based Motility by Rho	7.75	0.155	-0.728	ACTA1,ACTA2,ACTB,ARPC2,GSN,ITGA3,ITGA5,MYL1,MYL12A,MYLPF,PFN1,PPP1R12A,RHOA,RHOB,RHOG,RHOQ,RHOT1,RHOT2
Virus Entry via Endocytic Pathways	7.7	0.163	#NUM!	ACTA1,ACTA2,ACTB,AP2A1,AP2A2,AP3M1,B2M,FLNC,HLA-A,ITGA5,KRAS,NRAS,RAP1A,RAP1B,RAP2B,RRAS2,TFRC
Actin Nucleation by ARP-WASP Complex	7.61	0.172	-1	ARPC2,ITGA3,ITGA5,KRAS,NRAS,PPP1R12A,RAP1A,RAP1B,RAP2B,RHOA,RHOB,RHOG,RHOQ,RHOT1,RHOT2,RRAS2
Synaptogenesis Signaling Pathway	7.35	0.0962	1.569	AP2A1,AP2A2,ARPC2,CACNA2D1,CACNB1,CACNG1,CAMK2D,CAMK2G,CDH11,CDH13,CDH15,EPHB2,EPHB3,KRAS,LRP1,NAP1L1,NRAS,NSF,PRKAR1A,RAB3A,RAB5A,RAB5C,RAP1A,RAP1B,RAP2B,RHOA,RRAS2,THBS1,VTI1B,YES1
VEGF Signaling	7.21	0.162	-1.941	ACTA1,ACTA2,ACTB,ACTN1,Actn3,EIF1AY,EIF2S2,KRAS,MAP2K1,NRAS,RAP1A,RAP1B,RAP2B,RRAS2,VCL,YWHAE
Ferroptosis Signaling Pathway	7.18	0.143	0.243	ACSL4,ALOX5,FDFT1,FTH1,HSPB1,KRAS,MAP2K1,NFS1,NRAS,RAP1A,RAP1B,RAP2B,RRAS2,SQSTM1,TF,TFRC,TXNRD1,VDAC2
14-3-3-mediated Signaling	7.13	0.142	0.577	KRAS,MAP2K1,NRAS,PDCD6IP,PLCB3,RAP1A,RAP1B,RAP2B,RRAS2,TUBA1A,TUBB,TUBB2A,TUBB2B,TUBB4B,VIM,YWHAE,YWHAH,YWHAQ
Regulation of Cellular Mechanics by Calpain Protease	7.05	0.169	-0.302	ACTN1,Actn3,CAPN6,CAPNS1,CDK1,EZR,ITGA3,ITGA5,KRAS,NRAS,RAP1A,RAP1B,RAP2B,RRAS2,VCL
Chemokine Signaling	6.84	0.175	-0.535	CAMK2D,CAMK2G,GNAI2,GNAQ,KRAS,MAP2K1,NRAS,PLCB3,PPP1R12A,RAP1A,RAP1B,RAP2B,RHOA,RRAS2
CCR3 Signaling in Eosinophils	6.71	0.133	-1	CFL2,GNA11,GNAI2,GNAO1,GNAQ,GNAS,GNB1,GNB2,KRAS,MAP2K1,NRAS,PLCB3,PPP1R12A,RAP1A,RAP1B,RAP2B,RHOA,RRAS2
Ephrin Receptor Signaling	6.51	0.109	-1.342	ARPC2,CFL2,EPHB2,EPHB3,GNA11,GNAI2,GNAO1,GNAQ,GNAS,GNB1,GNB2,ITGA3,ITGA5,KRAS,MAP2K1,NRAS,RAP1A,RAP1B,RAP2B,RHOA,RRAS2,SDCBP
Glioma Invasiveness Signaling	6.48	0.178	-1.941	KRAS,NRAS,RAP1A,RAP1B,RAP2B,RHOA,RHOB,RHOG,RHOQ,RHOT1,RHOT2,RRAS2,TIMP2
GNRH Signaling	6.39	0.112	-1	CACNA1S,CACNA2D1,CACNB1,CACNG1,CAMK2D,CAMK2G,GNA11,GNAI2,GNAQ,GNAS,GNB1,GNB2,KRAS,MAP2K1,NRAS,PLCB3,PRKAR1A,RAP1A,RAP1B,RAP2B,RRAS2
Necroptosis Signaling Pathway	6.38	0.121	-2.065	CAMK2D,CAMK2G,CAPN6,CAPNS1,PGAM5,SLC25A10,SLC25A3,SLC25A4,SLC25A5,TIMM17B,TIMM23,TIMM50,TIMM8A,TIMM9,TOMM40,TOMM70,VDAC1,VDAC2,VDAC3
Caveolar-mediated Endocytosis Signaling	6.34	0.173	#NUM!	ACTA1,ACTA2,ACTB,B2M,COPB1,COPB2,COPG1,FLNC,HLA-A,ITGA3,ITGA5,RAB5A,RAB5C
Axonal Guidance Signaling	6.29	0.0751	#NUM!	ARPC2,CFL2,EPHB2,EPHB3,FZD1,GNA11,GNAI2,GNAO1,GNAQ,GNAS,GNB1,GNB2,ITGA3,ITGA5,KRAS,LNPEP,MAP2K1,MMP14,MYL1,MYL12A,MYLPF,NRAS,NRP2,PFN1,PITRM1,PLCB3,PRKAR1A,RAP1A,RAP1B,RAP2B,RHOA,RRAS2,SDCBP,TUBA1A,TUBB,TUBB2A,TUBB2B,TUBB4B
Opioid Signaling Pathway	6.28	0.0942	-1.043	AP2A1,AP2A2,CACNA1S,CACNA2D1,CACNB1,CACNG1,CAMK2D,CAMK2G,GNA11,GNAI2,GNAO1,GNAQ,GNAS,GNB1,GNB2,KRAS,MAP2K1,NRAS,PDK1,PRKAR1A,RAP1A,RAP1B,RAP2B,RRAS2,SIGMAR1,YES1
IGF-1 Signaling	6.14	0.144	-0.707	CCN1,CCN2,IGFBP2,IGFBP7,KRAS,MAP2K1,NRAS,PRKAR1A,RAP1A,RAP1B,RAP2B,RRAS2,YWHAE,YWHAH,YWHAQ
Gluconeogenesis I	6.12	0.308	2.828	ALDOA,ENO1,ENO3,GAPDH,GPI,MDH2,PGAM1,PGK1
Coronavirus Replication Pathway	6.05	0.222	-1.265	COPB1,COPB2,COPG1,IFITM2,IFITM3,TUBA1A,TUBB,TUBB2A,TUBB2B,TUBB4B
α-Adrenergic Signaling	6.03	0.142	-1.897	GNA11,GNAI2,GNAO1,GNAQ,GNAS,GNB1,GNB2,KRAS,MAP2K1,NRAS,PRKAR1A,RAP1A,RAP1B,RAP2B,RRAS2
Gap Junction Signaling	6.02	0.106	#NUM!	ACTA1,ACTA2,ACTB,GNAI2,GNAQ,GNAS,KRAS,MAP2K1,NRAS,PLCB3,PRKAR1A,RAP1A,RAP1B,RAP2B,RRAS2,SLC39A7,TUBA1A,TUBB,TUBB2A,TUBB2B,TUBB4B
Colorectal Cancer Metastasis Signaling	5.96	0.0929	-1.606	FZD1,GNA11,GNAI2,GNAO1,GNAQ,GNAS,GNB1,GNB2,IL6ST,KRAS,LRP1,MAP2K1,MMP14,NRAS,PRKAR1A,RAP1A,RAP1B,RAP2B,RHOA,RHOB,RHOG,RHOQ,RHOT1,RHOT2,RRAS2
NRF2-mediated Oxidative Stress Response	5.85	0.097	1	ABCC1,ACTA1,ACTA2,ACTB,DNAJC10,EPHX1,FTH1,GSR,GSTP1,HSP90AB1,KRAS,MAP2K1,NRAS,PPIB,PRDX1,RAP1A,RAP1B,RAP2B,RRAS2,SOD1,SQSTM1,TXN,TXNRD1
Agrin Interactions at Neuromuscular Junction	5.84	0.171	-2.53	ACTA1,ACTA2,ACTB,CTTN,DAG1,KRAS,LAMC1,NRAS,RAP1A,RAP1B,RAP2B,RRAS2
Iron homeostasis signaling pathway	5.84	0.122	#NUM!	ATP6AP2,ATP6V0C,ATP6V0D1,ATP6V1A,ATP6V1B2,ATP6V1C1,ATP6V1E1,CP,FECH,FTH1,HMOX2,ISCU,LRP1,NFS1,SKP1,TF,TFRC
Role of MAPK Signaling in Promoting the Pathogenesis of Influenza	5.72	0.134	0.832	ATP6AP2,ATP6V0C,ATP6V0D1,ATP6V1A,ATP6V1B2,ATP6V1C1,ATP6V1E1,KRAS,MAP2K1,NRAS,PRDX6,RAP1A,RAP1B,RAP2B,RRAS2
Ephrin B Signaling	5.71	0.167	-1.667	CAP1,CFL2,EPHB2,EPHB3,GNA11,GNAI2,GNAO1,GNAQ,GNAS,GNB1,GNB2,RHOA
tRNA Charging	5.65	0.231	0.333	DARS1,EPRS1,HARS2,LARS1,MARS1,MARS2,SARS1,TARS2,YARS1
Huntington's Disease Signaling	5.61	0.089	-0.378	AP2A2,ATP5F1B,ATP5F1D,CAPN6,CAPNS1,CTSD,GNA11,GNAQ,GNB1,GNB2,NSF,PLCB3,PSMA6,PSMB4,PSMC2,PSMC4,PSMC5,PSMD11,PSMD2,PSMD3,RPS27A,SDHA,SDHB,SDHD,VTI1B
IL-8 Signaling	5.57	0.0995	-2.183	GNA11,GNAI2,GNAO1,GNAQ,GNAS,GNB1,GNB2,KRAS,MAP2K1,NRAS,PLD3,RAP1A,RAP1B,RAP2B,RHOA,RHOB,RHOG,RHOQ,RHOT1,RHOT2,RRAS2
Dilated Cardiomyopathy Signaling Pathway	5.54	0.116	1.265	ACTA1,ACTA2,ACTB,CACNA1S,CACNA2D1,CACNB1,CACNG1,CAMK2D,CAMK2G,GNAS,ILK,LMNA,MYH3,MYH8,MYL1,PRKAR1A,TTN
fMLP Signaling in Neutrophils	5.53	0.122	-1.155	ARPC2,GNA11,GNAI2,GNAO1,GNAQ,GNAS,GNB1,GNB2,KRAS,MAP2K1,NRAS,PLCB3,RAP1A,RAP1B,RAP2B,RRAS2
HER-2 Signaling in Breast Cancer	5.5	0.102	1.342	COX15,COX4I1,COX5A,COX6A1,COX6B1,Cox6c,COX7A2,COX7A2L,KPNB1,KRAS,MAP2K1,MT-CO2,NRAS,PDK1,RAP1A,RAP1B,RAP2B,RRAS2,SURF1,YES1
FAK Signaling	5.48	0.128	#NUM!	ACTA1,ACTA2,ACTB,CAPN6,CAPNS1,ITGA3,ITGA5,KRAS,MAP2K1,NRAS,RAP1A,RAP1B,RAP2B,RRAS2,VCL
Molecular Mechanisms of Cancer	5.43	0.0742	#NUM!	ARHGEF2,CAMK2D,CAMK2G,CDK1,CTNNA1,FZD1,GNA11,GNAI2,GNAO1,GNAQ,GNAS,GNB1,GNB2,ITGA3,ITGA5,KRAS,LRP1,MAP2K1,NRAS,PA2G4,PLCB3,PRKAR1A,PSEN1,RAP1A,RAP1B,RAP2B,RHOA,RHOB,RHOG,RHOQ,RHOT1,RHOT2,RRAS2
Cholecystokinin/Gastrin-mediated Signaling	5.39	0.126	-1.807	GNAQ,KRAS,MAP2K1,NRAS,PLCB3,RAP1A,RAP1B,RAP2B,RHOA,RHOB,RHOG,RHOQ,RHOT1,RHOT2,RRAS2
Role of NFAT in Cardiac Hypertrophy	5.28	0.0955	-0.894	CACNA1S,CACNA2D1,CACNB1,CACNG1,CAMK2D,CAMK2G,GNAI2,GNAQ,GNAS,GNB1,GNB2,IL6ST,KRAS,MAP2K1,NRAS,PLCB3,PRKAR1A,RAP1A,RAP1B,RAP2B,RRAS2
Paxillin Signaling	5.21	0.13	-1.069	ACTA1,ACTA2,ACTB,ACTN1,Actn3,ITGA3,ITGA5,KRAS,NRAS,RAP1A,RAP1B,RAP2B,RRAS2,VCL
AMPK Signaling	5.16	0.0909	0.333	ACTB,AK1,AK2,AK3,AK4,CHRNB1,CHRNG,CPT1A,CPT2,GNA11,GNAI2,GNAO1,GNAQ,GNAS,GNB1,GNB2,PFKM,PRKAR1A,RAB11A,RAB3A,RAB7A,SLC2A1
HIF1α Signaling	5.11	0.0962	2.236	APEX1,CAMK2D,CAMK2G,GPI,HK1,HK2,KRAS,LDHA,MAP2K1,MMP14,NRAS,PKM,RAP1A,RAP1B,RAP2B,RRAS2,SERPINE1,SLC2A1,TF,VIM
Clathrin-mediated Endocytosis Signaling	5.03	0.0984	#NUM!	ACTA1,ACTA2,ACTB,AP2A1,AP2A2,AP3M1,ARPC2,CTTN,EPHB2,ITGA5,LDLR,RAB11A,RAB5A,RAB5C,RAB7A,RPS27A,STON2,TF,TFRC
Synaptic Long Term Depression	5	0.0979	-2.668	CACNA1S,CACNA2D1,CACNB1,CACNG1,GNA11,GNAI2,GNAO1,GNAQ,GNAS,KRAS,MAP2K1,NRAS,PLCB3,PRDX6,RAP1A,RAP1B,RAP2B,RRAS2,SLC39A7
ERK5 Signaling	4.91	0.153	-0.302	GNAQ,IL6ST,KRAS,NRAS,RAP1A,RAP1B,RAP2B,RRAS2,YWHAE,YWHAH,YWHAQ
GABA Receptor Signaling	4.87	0.115	#NUM!	AP2A1,AP2A2,CACNA1S,CACNA2D1,CACNB1,CACNG1,GNA11,GNAI2,GNAO1,GNAQ,GNAS,GNB1,GNB2,NSF,RPS27A
Calcium Signaling	4.87	0.0926	-1.941	ACTA1,ACTA2,ASPH,ATP2A1,CACNA1S,CACNA2D1,CACNB1,CACNG1,CAMK2D,CAMK2G,CHRNB1,CHRNG,LETM1,MYH3,MYH8,MYL1,PRKAR1A,RAP1A,RAP1B,RAP2B
Cellular Effects of Sildenafil (Viagra)	4.8	0.107	#NUM!	ACTA1,ACTA2,ACTB,CACNA1S,CACNA2D1,CACNB1,CACNG1,GNAS,MYH3,MYH8,MYL1,MYL12A,MYLPF,PLCB3,PPP1R12A,PRKAR1A
PAK Signaling	4.76	0.119	-0.277	CFL2,EPHB3,ITGA3,ITGA5,KRAS,MAP2K1,MYL1,MYL12A,MYLPF,NRAS,RAP1A,RAP1B,RAP2B,RRAS2
Apoptosis Signaling	4.71	0.125	0.577	CAPN6,CAPNS1,CDK1,CYC1,HTRA2,KRAS,LMNA,MAP2K1,NRAS,RAP1A,RAP1B,RAP2B,RRAS2
Apelin Endothelial Signaling Pathway	4.57	0.108	-1.732	GNA11,GNAI2,GNAO1,GNAQ,GNAS,GNB1,GNB2,KRAS,MAP2K1,NRAS,PLCB3,RAP1A,RAP1B,RAP2B,RRAS2
RhoA Signaling	4.52	0.113	0.277	ACTA1,ACTA2,ACTB,ARPC2,CFL2,EZR,MYL1,MYL12A,MYLPF,NRP2,PFN1,PPP1R12A,RHOA,TTN
Leukocyte Extravasation Signaling	4.48	0.0933	-1	ACTA1,ACTA2,ACTB,ACTN1,Actn3,CTNNA1,CTTN,EDIL3,EZR,F11R,GNAI2,ITGA3,MMP14,RAP1A,RAP1B,RHOA,TIMP2,VCL
Reelin Signaling in Neurons	4.44	0.111	0.832	APP,ARHGEF2,ARPC2,CAMK2D,CAMK2G,ITGA3,ITGA5,MAP2K1,PAFAH1B2,PDK1,RAP1A,RAP1B,RHOA,YES1
CDK5 Signaling	4.37	0.116	0	GNAS,ITGA3,KRAS,LAMA5,LAMC1,MAP2K1,NRAS,PPP1R12A,PRKAR1A,RAP1A,RAP1B,RAP2B,RRAS2
Oncostatin M Signaling	4.35	0.186	-0.707	IL6ST,KRAS,MAP2K1,NRAS,RAP1A,RAP1B,RAP2B,RRAS2
Synaptic Long Term Potentiation	4.33	0.109	0	CAMK2D,CAMK2G,GNA11,GNAQ,KRAS,MAP2K1,NRAS,PLCB3,PPP1R12A,PRKAR1A,RAP1A,RAP1B,RAP2B,RRAS2
FAT10 Signaling Pathway	4.3	0.161	#NUM!	PSMA6,PSMB4,PSMC2,PSMC4,PSMC5,PSMD11,PSMD2,PSMD3,SQSTM1
G Protein Signaling Mediated by Tubby	4.28	0.182	#NUM!	GNA11,GNAI2,GNAO1,GNAQ,GNAS,GNB1,GNB2,PLCB3
CNTF Signaling	4.23	0.158	-0.333	IL6ST,KRAS,LIFR,MAP2K1,NRAS,RAP1A,RAP1B,RAP2B,RRAS2
Role of Tissue Factor in Cancer	4.21	0.112	#NUM!	CCN1,CCN2,CFL2,GNA11,GNAQ,ITGA3,KRAS,NRAS,RAP1A,RAP1B,RAP2B,RRAS2,YES1
Gα12/13 Signaling	4.18	0.105	-0.535	CDH11,CDH13,CDH15,KRAS,MAP2K1,MYL1,MYL12A,MYLPF,NRAS,RAP1A,RAP1B,RAP2B,RHOA,RRAS2
Cancer Drug Resistance By Drug Efflux	4.17	0.155	#NUM!	ABCC1,KRAS,MAP2K1,NRAS,PDK1,RAP1A,RAP1B,RAP2B,RRAS2
Fatty Acid β-oxidation I	4.17	0.206	1.89	ACAA2,ACADM,ACSL3,ACSL4,ECI2,HADH,HADHB
TCA Cycle II (Eukaryotic)	4.15	0.25	0	CS,MDH2,SDHA,SDHB,SDHD,SUCLG1
Gαq Signaling	4.1	0.0941	-1.387	GNA11,GNAI2,GNAO1,GNAQ,GNAS,GNB1,GNB2,MAP2K1,PLCB3,PLD3,RHOA,RHOB,RHOG,RHOQ,RHOT1,RHOT2
Endometrial Cancer Signaling	4.05	0.15	-0.333	CTNNA1,ILK,KRAS,MAP2K1,NRAS,RAP1A,RAP1B,RAP2B,RRAS2
Gαi Signaling	4.01	0.101	-1.897	GNA11,GNAI2,GNAO1,GNAQ,GNAS,GNB1,GNB2,KRAS,NRAS,PRKAR1A,RAP1A,RAP1B,RAP2B,RRAS2
Insulin Secretion Signaling Pathway	4.01	0.0784	-0.471	AGO2,CACNA1S,CACNA2D1,CACNB1,CACNG1,CAMK2D,CAMK2G,DLAT,EIF2S2,GNA11,GNAQ,GNAS,NSF,PLCB3,PRKAR1A,RAP1A,RAP1B,SLC2A1,SPCS2,VTI1B,YES1
Cardiac β-adrenergic Signaling	3.98	0.092	-0.378	APEX1,ATP2A1,CACNA1S,CACNA2D1,CACNB1,CACNG1,GNA11,GNAI2,GNAO1,GNAQ,GNAS,GNB1,GNB2,PPP1R12A,PRKAR1A,SMPDL3B
Macropinocytosis Signaling	3.95	0.132	-0.707	ANKFY1,ITGA5,KRAS,NRAS,RAB5A,RAP1A,RAP1B,RAP2B,RHOA,RRAS2
Endocannabinoid Developing Neuron Pathway	3.94	0.106	-2.111	GNAI2,GNAO1,GNB1,GNB2,KRAS,MAP2K1,NRAS,PRKAR1A,RAP1A,RAP1B,RAP2B,RHOA,RRAS2
Polyamine Regulation in Colon Cancer	3.94	0.145	#NUM!	KRAS,PSMA6,PSMB4,PSMC2,PSMC4,PSMC5,PSMD11,PSMD2,PSMD3
Glioma Signaling	3.91	0.105	0	CAMK2D,CAMK2G,IDH1,IDH2,IGF2R,KRAS,MAP2K1,NRAS,PA2G4,RAP1A,RAP1B,RAP2B,RRAS2
Antiproliferative Role of Somatostatin Receptor 2	3.9	0.13	-1.414	GNB1,GNB2,KRAS,MAP2K1,NRAS,RAP1A,RAP1B,RAP2B,RRAS2,SLC39A7
Tight Junction Signaling	3.86	0.0899	#NUM!	ACTA1,ACTA2,ACTB,ARHGEF2,CTNNA1,F11R,MYH3,MYH8,MYL1,NECTIN2,NSF,PRKAR1A,RHOA,STX4,VCL,VTI1B
Protein Kinase A Signaling	3.82	0.0672	0.853	APEX1,CAMK2D,CAMK2G,FLNC,GNAI2,GNAQ,GNAS,GNB1,GNB2,MAP2K1,MYL1,MYL12A,MYLPF,PLCB3,PPP1R12A,PRKAR1A,PTPRK,PTPRS,RAP1A,RAP1B,RHOA,SMPDL3B,TIMM50,TTN,YWHAE,YWHAH,YWHAQ
P2Y Purigenic Receptor Signaling Pathway	3.73	0.101	-0.577	GNAI2,GNAQ,GNB1,GNB2,KRAS,MAP2K1,NRAS,PLCB3,PRKAR1A,RAP1A,RAP1B,RAP2B,RRAS2
EIF2 Signaling	3.65	0.0804	-1.667	ACTA1,ACTA2,ACTB,AGO2,EIF1AY,EIF2S2,EIF3F,EIF3I,KRAS,MAP2K1,NRAS,RAP1A,RAP1B,RAP2B,RPL18,RPL37A,RPS27A,RRAS2
p70S6K Signaling	3.63	0.0985	-1.265	GNAI2,GNAQ,KRAS,MAP2K1,NRAS,PLCB3,RAP1A,RAP1B,RAP2B,RRAS2,YWHAE,YWHAH,YWHAQ
Neuregulin Signaling	3.56	0.103	-1.414	ERBIN,HSP90AB1,ITGA3,ITGA5,KRAS,MAP2K1,NRAS,PSEN1,RAP1A,RAP1B,RAP2B,RRAS2
Glioblastoma Multiforme Signaling	3.54	0.0877	-1.807	FZD1,KRAS,MAP2K1,NRAS,PLCB3,RAP1A,RAP1B,RAP2B,RHOA,RHOB,RHOG,RHOQ,RHOT1,RHOT2,RRAS2
FcγRIIB Signaling in B Lymphocytes	3.54	0.118	-1.633	CACNA1S,CACNA2D1,CACNB1,CACNG1,KRAS,NRAS,RAP1A,RAP1B,RAP2B,RRAS2
Relaxin Signaling	3.53	0.0915	-0.816	APEX1,GNA11,GNAI2,GNAO1,GNAQ,GNAS,GNB1,GNB2,MAP2K1,PRKAR1A,RAP1A,RAP1B,SLC39A7,SMPDL3B
GM-CSF Signaling	3.53	0.129	-0.333	CAMK2D,CAMK2G,KRAS,MAP2K1,NRAS,RAP1A,RAP1B,RAP2B,RRAS2
Endothelin-1 Signaling	3.51	0.0838	-1.604	ECE1,GNA11,GNAI2,GNAO1,GNAQ,GNAS,KRAS,NRAS,PLCB3,PLD3,PRDX6,PTGS1,RAP1A,RAP1B,RAP2B,RRAS2
mTOR Signaling	3.47	0.0802	-1.604	EIF3F,EIF3I,EIF4B,KRAS,NRAS,PLD3,RAP1A,RAP1B,RAP2B,RHOA,RHOB,RHOG,RHOQ,RHOT1,RHOT2,RPS27A,RRAS2
Regulation of eIF4 and p70S6K Signaling	3.33	0.0838	-0.333	AGO2,EIF1AY,EIF2S2,EIF3F,EIF3I,ITGA3,ITGA5,KRAS,MAP2K1,NRAS,RAP1A,RAP1B,RAP2B,RPS27A,RRAS2
PI3K/AKT Signaling	3.32	0.0804	0.535	HSP90AB1,IL6ST,ILK,ITGA3,ITGA5,KRAS,LIMS1,MAP2K1,NRAS,RAP1A,RAP1B,RAP2B,RRAS2,YWHAE,YWHAH,YWHAQ
PFKFB4 Signaling Pathway	3.31	0.152	0.816	GNAS,GPI,HK1,HK2,MAP2K1,PFKM,PRKAR1A
Inhibition of ARE-Mediated mRNA Degradation Pathway	3.31	0.087	0.816	AGO2,DDX6,PRKAR1A,PSMA6,PSMB4,PSMC2,PSMC4,PSMC5,PSMD11,PSMD2,PSMD3,YWHAE,YWHAH,YWHAQ
Acute Myeloid Leukemia Signaling	3.3	0.11	-1.134	IDH1,IDH2,JUP,KRAS,MAP2K1,NRAS,RAP1A,RAP1B,RAP2B,RRAS2
Zymosterol Biosynthesis	3.26	0.5	#NUM!	HSD17B7,LBR,NSDHL
Semaphorin Signaling in Neurons	3.21	0.129	#NUM!	CFL2,DPYSL3,RHOA,RHOB,RHOG,RHOQ,RHOT1,RHOT2
Apelin Muscle Signaling Pathway	3.19	0.146	#NUM!	GNA11,GNAI2,GNAO1,GNAQ,GNAS,GNB1,GNB2
Endocannabinoid Neuronal Synapse Pathway	3.18	0.0884	-2.309	CACNA1S,CACNA2D1,CACNB1,CACNG1,GNA11,GNAI2,GNAO1,GNAQ,GNB1,GNB2,NDUFS2,PLCB3,PRKAR1A
Colanic Acid Building Blocks Biosynthesis	3.15	0.286	2	GALK1,GPI,UGDH,UGP2
HMGB1 Signaling	3.15	0.0838	-1.941	KRAS,MAP2K1,NRAS,RAP1A,RAP1B,RAP2B,RHOA,RHOB,RHOG,RHOQ,RHOT1,RHOT2,RRAS2,SERPINE1
Cardiac Hypertrophy Signaling (Enhanced)	3.14	0.0576	-0.962	APEX1,ATP2A1,CACNA1S,CACNA2D1,CACNB1,CACNG1,CAMK2D,CAMK2G,FZD1,GNA11,GNAI2,GNAQ,GNAS,GNB1,GNB2,HSPB1,IL6ST,ITGA3,ITGA5,KRAS,MAP2K1,NRAS,PDK1,PLCB3,PRKAR1A,RAP1A,RAP1B,RAP2B,RHOA,RRAS2,SMPDL3B
Corticotropin Releasing Hormone Signaling	3.13	0.0872	0	CACNA1S,CACNA2D1,CACNB1,CACNG1,GNAI2,GNAO1,GNAQ,GNAS,MAP2K1,PRKAR1A,RAP1A,RAP1B,SLC39A7
Renal Cell Carcinoma Signaling	3.1	0.113	-1.134	KRAS,MAP2K1,NRAS,RAP1A,RAP1B,RAP2B,RPS27A,RRAS2,SLC2A1
Melanoma Signaling	3.09	0.14	-1.134	KRAS,MAP2K1,NRAS,RAP1A,RAP1B,RAP2B,RRAS2
UVC-Induced MAPK Signaling	3.03	0.137	-1.134	KRAS,MAP2K1,NRAS,RAP1A,RAP1B,RAP2B,RRAS2
Epoxysqualene Biosynthesis	3.02	1	#NUM!	FDFT1,SQLE
PPARα/RXRα Activation	2.99	0.0777	1.508	AP2A2,CKAP5,GNA11,GNAQ,GNAS,HSP90AB1,KRAS,MAP2K1,NRAS,PLCB3,PRKAR1A,RAP1A,RAP1B,RAP2B,RRAS2
ErbB4 Signaling	2.94	0.118	-1.134	KRAS,MAP2K1,NRAS,PSEN1,RAP1A,RAP1B,RAP2B,RRAS2
Inhibition of Matrix Metalloproteases	2.93	0.154	#NUM!	A2M,HSPG2,LRP1,MMP14,SDC1,TIMP2
Rac Signaling	2.92	0.087	0	ARPC2,CFL2,ITGA3,ITGA5,KRAS,MAP2K1,NRAS,RAP1A,RAP1B,RAP2B,RHOA,RRAS2
MSP-RON Signaling In Cancer Cells Pathway	2.92	0.087	0	ACTA2,KRAS,MAP2K1,NRAS,RAP1A,RAP1B,RAP2B,RRAS2,VIM,YWHAE,YWHAH,YWHAQ
Insulin Receptor Signaling	2.86	0.0857	-0.905	ACLY,KRAS,MAP2K1,NRAS,PPP1R12A,PRKAR1A,RAP1A,RAP1B,RAP2B,RHOQ,RRAS2,STX4
Mouse Embryonic Stem Cell Pluripotency	2.84	0.0962	-0.632	FZD1,IL6ST,KRAS,LIFR,MAP2K1,NRAS,RAP1A,RAP1B,RAP2B,RRAS2
BMP signaling pathway	2.84	0.103	-0.707	GREM1,KRAS,MAP2K1,NRAS,PRKAR1A,RAP1A,RAP1B,RAP2B,RRAS2
Glutaryl-CoA Degradation	2.81	0.235	#NUM!	ACAA2,HADH,HADHB,PARK7
Melatonin Signaling	2.77	0.111	-0.707	CAMK2D,CAMK2G,GNAI2,GNAO1,GNAQ,MAP2K1,PLCB3,PRKAR1A
Acute Phase Response Signaling	2.72	0.0757	0	A2M,CP,FN1,HMOX2,IL6ST,KRAS,MAP2K1,NRAS,RAP1A,RAP1B,RAP2B,RRAS2,SERPINE1,TF
Mitochondrial L-carnitine Shuttle Pathway	2.71	0.222	1	ACSL3,ACSL4,CPT1A,CPT2
Senescence Pathway	2.63	0.064	-0.5	CACNA1S,CACNA2D1,CACNB1,CACNG1,CAPN6,CAPNS1,CDK1,DHCR24,DLAT,KRAS,MAP2K1,NRAS,PDK1,RAP1A,RAP1B,RAP2B,RRAS2,SERPINE1,SQSTM1
Protein Ubiquitination Pathway	2.62	0.0655	#NUM!	B2M,CRYAB,DNAJC10,HLA-A,HSP90AB1,HSPB1,HSPH1,PSMA6,PSMB4,PSMC2,PSMC4,PSMC5,PSMD11,PSMD2,PSMD3,RPS27A,SKP1,UBE2D3
PTEN Signaling	2.61	0.08	-0.577	IGF2R,ILK,ITGA3,ITGA5,KRAS,MAP2K1,NRAS,RAP1A,RAP1B,RAP2B,RRAS2,YWHAH
G-Protein Coupled Receptor Signaling	2.61	0.0652	#NUM!	APEX1,CAMK2D,CAMK2G,GNA11,GNAI2,GNAO1,GNAQ,GNAS,KRAS,MAP2K1,NRAS,PLCB3,PRKAR1A,RAP1A,RAP1B,RAP2B,RRAS2,SMPDL3B
Prostate Cancer Signaling	2.6	0.0893	#NUM!	GSTP1,HSP90AB1,KRAS,MAP2K1,NRAS,PA2G4,RAP1A,RAP1B,RAP2B,RRAS2
Melanocyte Development and Pigmentation Signaling	2.6	0.0957	-1	GNAS,KRAS,MAP2K1,NRAS,PRKAR1A,RAP1A,RAP1B,RAP2B,RRAS2
Semaphorin Neuronal Repulsive Signaling Pathway	2.59	0.0795	-1.155	CFL2,DPYSL3,ITGA3,ITGA5,MAP2K1,MYL1,MYL12A,MYLPF,NRP2,PPP1R12A,PRKAR1A,RHOA
IL-2 Signaling	2.57	0.115	-1.134	KRAS,MAP2K1,NRAS,RAP1A,RAP1B,RAP2B,RRAS2
NADH Repair	2.55	0.667	#NUM!	GAPDH,NAXE
Ketolysis	2.52	0.3	#NUM!	ACAA2,HADHB,OXCT1
Thyroid Cancer Signaling	2.52	0.101	-0.707	KRAS,MAP2K1,NRAS,PDK1,RAP1A,RAP1B,RAP2B,RRAS2
Estrogen-Dependent Breast Cancer Signaling	2.52	0.101	-1.633	HSD17B12,HSD17B7,KRAS,NRAS,RAP1A,RAP1B,RAP2B,RRAS2
Thrombopoietin Signaling	2.49	0.111	-1.134	KRAS,MAP2K1,NRAS,RAP1A,RAP1B,RAP2B,RRAS2
Bladder Cancer Signaling	2.49	0.0862	-1.134	KRAS,MAP2K1,MMP14,NRAS,PA2G4,RAP1A,RAP1B,RAP2B,RRAS2,THBS1
GPCR-Mediated Nutrient Sensing in Enteroendocrine Cells	2.49	0.0862	-1.265	CACNA1S,CACNA2D1,CACNB1,CACNG1,GNA11,GNAI2,GNAQ,GNAS,PLCB3,PRKAR1A
Role of MAPK Signaling in the Pathogenesis of Influenza	2.45	0.0988	#NUM!	KRAS,MAP2K1,NRAS,PRDX6,RAP1A,RAP1B,RAP2B,RRAS2
Adrenomedullin signaling pathway	2.43	0.0704	-1.155	GNA11,GNAQ,GNAS,KRAS,MAP2K1,NRAS,PLCB3,PRKAR1A,RAP1A,RAP1B,RAP2B,RRAS2,SLC39A7,TTN
Ovarian Cancer Signaling	2.42	0.0759	-0.707	BRCA2,FZD1,KRAS,MAP2K1,NRAS,PA2G4,PRKAR1A,PTGS1,RAP1A,RAP1B,RAP2B,RRAS2
JAK/Stat Signaling	2.42	0.0976	-1.414	GNAQ,KRAS,MAP2K1,NRAS,RAP1A,RAP1B,RAP2B,RRAS2
ErbB2-ErbB3 Signaling	2.41	0.108	-1.134	KRAS,MAP2K1,NRAS,RAP1A,RAP1B,RAP2B,RRAS2
Tumor Microenvironment Pathway	2.41	0.0726	0.277	FN1,HLA-A,ITGA5,KRAS,MAP2K1,MMP14,NRAS,RAP1A,RAP1B,RAP2B,RRAS2,SLC2A1,TNC
GDP-glucose Biosynthesis	2.39	0.273	#NUM!	HK1,HK2,PGM1
Role of NANOG in Mammalian Embryonic Stem Cell Pluripotency	2.39	0.0833	-0.333	FZD1,IL6ST,KRAS,LIFR,MAP2K1,NRAS,RAP1A,RAP1B,RAP2B,RRAS2
Gαs Signaling	2.36	0.0826	-0.447	GNA11,GNAI2,GNAO1,GNAQ,GNAS,GNB1,GNB2,MAP2K1,PRKAR1A,RAP1A
VEGF Family Ligand-Receptor Interactions	2.35	0.0952	-1.134	KRAS,MAP2K1,NRAS,NRP2,RAP1A,RAP1B,RAP2B,RRAS2
BAG2 Signaling Pathway	2.35	0.0952	#NUM!	PSMA6,PSMB4,PSMC2,PSMC4,PSMC5,PSMD11,PSMD2,PSMD3
PDGF Signaling	2.29	0.093	-0.707	CAV3,KRAS,MAP2K1,NRAS,RAP1A,RAP1B,RAP2B,RRAS2
Glucose and Glucose-1-phosphate Degradation	2.28	0.25	#NUM!	HK1,HK2,PGM1
SPINK1 General Cancer Pathway	2.27	0.101	-1.134	KRAS,MAP2K1,NRAS,RAP1A,RAP1B,RAP2B,RRAS2
Heme Biosynthesis from Uroporphyrinogen-III I	2.26	0.5	#NUM!	CPOX,FECH
Methylmalonyl Pathway	2.26	0.5	#NUM!	MMUT,PCCB
Glutathione Redox Reactions II	2.26	0.5	#NUM!	GSR,TXNDC12
Tryptophan Degradation III (Eukaryotic)	2.23	0.167	#NUM!	ACAA2,HADH,HADHB,PARK7
Vitamin-C Transport	2.23	0.167	2	SLC2A1,STOM,TXN,TXNRD1
Telomerase Signaling	2.23	0.0841	-1.414	HSP90AB1,KRAS,MAP2K1,NRAS,RAP1A,RAP1B,RAP2B,RRAS2,TPP1
Androgen Signaling	2.19	0.071	-1.633	CACNA1S,CACNA2D1,CACNB1,CACNG1,GNA11,GNAI2,GNAO1,GNAQ,GNAS,GNB1,GNB2,PRKAR1A
IL-6 Signaling	2.19	0.0781	-0.632	A2M,HSPB1,IL6ST,KRAS,MAP2K1,NRAS,RAP1A,RAP1B,RAP2B,RRAS2
UDP-N-acetyl-D-galactosamine Biosynthesis II	2.18	0.231	#NUM!	GPI,HK1,HK2
Ceramide Signaling	2.17	0.0889	-1.414	CTSD,KRAS,MAP2K1,NRAS,RAP1A,RAP1B,RAP2B,RRAS2
ERK/MAPK Signaling	2.16	0.0654	0	HSPB1,ITGA3,ITGA5,KRAS,MAP2K1,NRAS,PPP1R12A,PRKAR1A,RAP1A,RAP1B,RAP2B,RRAS2,YWHAH,YWHAQ
Crosstalk between Dendritic Cells and Natural Killer Cells	2.15	0.0879	1	ACTA1,ACTA2,ACTB,CAMK2D,CAMK2G,CD80,HLA-A,NECTIN2
Hepatic Fibrosis / Hepatic Stellate Cell Activation	2.12	0.067	#NUM!	A2M,ACTA2,CCN2,COL18A1,COL5A1,COL6A1,ECE1,FN1,MYH3,MYH8,MYL1,SERPINE1,TIMP2
Glycogen Degradation III	2.08	0.214	#NUM!	GAA,MTAP,PGM1
Fcγ Receptor-mediated Phagocytosis in Macrophages and Monocytes	2.06	0.0851	-0.707	ACTA1,ACTA2,ACTB,ARPC2,EZR,PLD3,RAB11A,YES1
Non-Small Cell Lung Cancer Signaling	2.06	0.0851	-1.134	KRAS,MAP2K1,NRAS,PA2G4,RAP1A,RAP1B,RAP2B,RRAS2
IL-1 Signaling	2.06	0.0851	#NUM!	GNA11,GNAI2,GNAO1,GNAQ,GNAS,GNB1,GNB2,PRKAR1A
2-oxobutanoate Degradation I	2.05	0.4	#NUM!	MMUT,PCCB
GDNF Family Ligand-Receptor Interactions	2.04	0.0921	-1.134	KRAS,MAP2K1,NRAS,RAP1A,RAP1B,RAP2B,RRAS2
Neurotrophin/TRK Signaling	2.04	0.0921	-1.134	KRAS,MAP2K1,NRAS,RAP1A,RAP1B,RAP2B,RRAS2
STAT3 Pathway	2.03	0.0741	-0.333	IGF2R,IL6ST,KRAS,MAP2K1,NDUFA13,NRAS,RAP1A,RAP1B,RAP2B,RRAS2
Amyotrophic Lateral Sclerosis Signaling	2.03	0.0783	0.447	CACNA1S,CACNA2D1,CACNB1,CACNG1,CAPN6,CAPNS1,RAB5A,RAB5C,SOD1
IL-15 Signaling	2.01	0.0909	-1.134	KRAS,MAP2K1,NRAS,RAP1A,RAP1B,RAP2B,RRAS2
TGF-β Signaling	2.01	0.0833	-0.707	KRAS,MAP2K1,NRAS,RAP1A,RAP1B,RAP2B,RRAS2,SERPINE1
NF-κB Activation by Viruses	1.98	0.0897	-1.134	ITGA3,KRAS,NRAS,RAP1A,RAP1B,RAP2B,RRAS2
Sphingosine-1-phosphate Signaling	1.96	0.0763	-1.667	GNAI2,GNAQ,PLCB3,RHOA,RHOB,RHOG,RHOQ,RHOT1,RHOT2
NGF Signaling	1.96	0.0763	-1.667	KRAS,MAP2K1,NRAS,RAP1A,RAP1B,RAP2B,RHOA,RHOG,RRAS2
IL-3 Signaling	1.95	0.0886	-1.134	KRAS,MAP2K1,NRAS,RAP1A,RAP1B,RAP2B,RRAS2
FLT3 Signaling in Hematopoietic Progenitor Cells	1.93	0.0875	-1.134	KRAS,MAP2K1,NRAS,RAP1A,RAP1B,RAP2B,RRAS2
Renin-Angiotensin Signaling	1.91	0.075	-1	GNAQ,KRAS,MAP2K1,NRAS,PRKAR1A,RAP1A,RAP1B,RAP2B,RRAS2
Hereditary Breast Cancer Signaling	1.89	0.0704	#NUM!	ACTB,BRCA2,CDK1,KRAS,NRAS,RAP1A,RAP1B,RAP2B,RPS27A,RRAS2
Role of Macrophages, Fibroblasts and Endothelial Cells in Rheumatoid Arthritis	1.89	0.0554	#NUM!	CAMK2D,CAMK2G,FN1,FZD1,GNAO1,GNAQ,IL6ST,KRAS,LRP1,MAP2K1,MIF,NRAS,PLCB3,RAP1A,RAP1B,RAP2B,RHOA,RRAS2
Sperm Motility	1.89	0.0591	#NUM!	EPHB2,EPHB3,GNA11,GNAI2,GNAO1,GNAQ,GNAS,GNB1,GNB2,MAP2K1,PLCB3,PRDX6,PRKAR1A,SLC12A2,YES1
PI3K Signaling in B Lymphocytes	1.87	0.0699	0	CAMK2D,CAMK2G,KRAS,MAP2K1,NRAS,PLCB3,RAP1A,RAP1B,RAP2B,RRAS2
Induction of Apoptosis by HIV1	1.82	0.0923	-1.342	CYC1,HTRA2,SLC25A10,SLC25A3,SLC25A4,SLC25A5
PEDF Signaling	1.82	0.0833	-1.134	KRAS,NRAS,RAP1A,RAP1B,RAP2B,RHOA,RRAS2
nNOS Signaling in Skeletal Muscle Cells	1.8	0.104	#NUM!	CACNA1S,CACNA2D1,CACNB1,CACNG1,DAG1
LPS-stimulated MAPK Signaling	1.79	0.0824	-1.134	KRAS,MAP2K1,NRAS,RAP1A,RAP1B,RAP2B,RRAS2
γ-linolenate Biosynthesis II (Animals)	1.77	0.167	#NUM!	ACSL3,ACSL4,FADS2
Superpathway of Geranylgeranyldiphosphate Biosynthesis I (via Mevalonate)	1.77	0.167	#NUM!	ACAA2,FDPS,HADHB
Prolactin Signaling	1.77	0.0814	-1.134	KRAS,MAP2K1,NRAS,RAP1A,RAP1B,RAP2B,RRAS2
Phagosome Formation	1.75	0.0671	#NUM!	FN1,ITGA3,ITGA5,PLCB3,RHOA,RHOB,RHOG,RHOQ,RHOT1,RHOT2
Chronic Myeloid Leukemia Signaling	1.74	0.0748	#NUM!	KRAS,MAP2K1,NRAS,PA2G4,RAP1A,RAP1B,RAP2B,RRAS2
PPAR Signaling	1.74	0.0748	1.414	HSP90AB1,KRAS,MAP2K1,NRAS,RAP1A,RAP1B,RAP2B,RRAS2
Trehalose Degradation II (Trehalase)	1.74	0.286	#NUM!	HK1,HK2
Superpathway of Serine and Glycine Biosynthesis I	1.74	0.286	#NUM!	PSAT1,SHMT2
Thioredoxin Pathway	1.74	0.286	#NUM!	TXN,TXNRD1
Cell Cycle: G2/M DNA Damage Checkpoint Regulation	1.73	0.1	#NUM!	CDK1,SKP1,YWHAE,YWHAH,YWHAQ
Granzyme A Signaling	1.71	0.158	#NUM!	APEX1,NME1,SET
Role of JAK1 and JAK3 in γc Cytokine Signaling	1.71	0.087	#NUM!	KRAS,NRAS,RAP1A,RAP1B,RAP2B,RRAS2
Inhibition of Angiogenesis by TSP1	1.7	0.118	#NUM!	CD47,HSPG2,SDC1,THBS1
Amyloid Processing	1.69	0.098	1	APP,CAPN6,CAPNS1,PRKAR1A,PSEN1
Natural Killer Cell Signaling	1.67	0.0603	-1.155	B2M,CFL2,COL18A1,HLA-A,KRAS,MAP2K1,NECTIN2,NRAS,RAP1A,RAP1B,RAP2B,RRAS2
HGF Signaling	1.67	0.0682	-0.333	ITGA3,ITGA5,KRAS,MAP2K1,NRAS,RAP1A,RAP1B,RAP2B,RRAS2
The Visual Cycle	1.65	0.15	#NUM!	AKR1B10,RDH11,RDH5
IL-4 Signaling	1.62	0.0761	#NUM!	HLA-A,KRAS,NRAS,RAP1A,RAP1B,RAP2B,RRAS2
Retinoate Biosynthesis I	1.61	0.111	#NUM!	AKR1B1,AKR1B10,RDH11,RDH5
GPCR-Mediated Integration of Enteroendocrine Signaling Exemplified by an L Cell	1.6	0.0822	0.816	GNA11,GNAI2,GNAQ,GNAS,PLCB3,PRKAR1A
Dopamine-DARPP32 Feedback in cAMP Signaling	1.6	0.0608	0.378	ATP2A1,CACNA1S,CACNA2D1,CACNB1,CACNG1,GNAI2,GNAQ,GNAS,PLCB3,PPP1R12A,PRKAR1A
ErbB Signaling	1.58	0.0745	-1.134	KRAS,MAP2K1,NRAS,RAP1A,RAP1B,RAP2B,RRAS2
Superpathway of Methionine Degradation	1.57	0.108	1	AHCYL1,BHMT,MMUT,PCCB
Pyrimidine Deoxyribonucleotides De Novo Biosynthesis I	1.53	0.136	#NUM!	AK1,AK4,NME1
Death Receptor Signaling	1.53	0.0729	-0.816	ACTA1,ACTA2,ACTB,CYC1,HSPB1,HTRA2,LMNA
Sucrose Degradation V (Mammalian)	1.53	0.222	#NUM!	ALDOA,TPI1
Heme Biosynthesis II	1.53	0.222	#NUM!	CPOX,FECH
Neuroprotective Role of THOP1 in Alzheimer's Disease	1.52	0.0678	0.447	APP,ECE1,HLA-A,HTRA2,PREP,PRKAR1A,TPP1,YWHAE
Acetyl-CoA Biosynthesis III (from Citrate)	1.51	1	#NUM!	ACLY
Lanosterol Biosynthesis	1.51	1	#NUM!	LSS
Alanine Biosynthesis III	1.51	1	#NUM!	NFS1
Nitric Oxide Signaling in the Cardiovascular System	1.5	0.0672	0.447	ATP2A1,CACNA1S,CACNA2D1,CACNB1,CACNG1,HSP90AB1,MAP2K1,PRKAR1A
Angiopoietin Signaling	1.5	0.0779	-1.633	KRAS,NRAS,RAP1A,RAP1B,RAP2B,RRAS2
UVA-Induced MAPK Signaling	1.49	0.0714	-1.134	KRAS,NRAS,PLCB3,RAP1A,RAP1B,RAP2B,RRAS2
Maturity Onset Diabetes of Young (MODY) Signaling	1.47	0.0769	#NUM!	APOO,CACNA1S,CACNA2D1,CACNB1,CACNG1,GAPDH
Apelin Cardiomyocyte Signaling Pathway	1.47	0.0707	-1.134	ATP2A1,GNA11,GNAI2,MYL1,MYL12A,MYLPF,PLCB3
Agranulocyte Adhesion and Diapedesis	1.46	0.0561	#NUM!	ACTA1,ACTA2,ACTB,EZR,FN1,GNAI2,ITGA3,ITGA5,MMP14,MYH3,MYH8,MYL1
Xenobiotic Metabolism Signaling	1.44	0.0519	#NUM!	ALDH1L2,ALDH2,CAMK2D,CAMK2G,ESD,GSTP1,HSP90AB1,KRAS,MAOA,MAP2K1,NRAS,RAP1A,RAP1B,RAP2B,RRAS2
Calcium Transport I	1.44	0.2	#NUM!	ANXA5,ATP2A1
Glycine Betaine Degradation	1.44	0.2	#NUM!	BHMT,SHMT2
Mechanisms of Viral Exit from Host Cells	1.43	0.0976	#NUM!	ACTA1,ACTA2,ACTB,PDCD6IP
Glutathione Redox Reactions I	1.39	0.12	#NUM!	GSR,GSTP1,PRDX6
Tryptophan Degradation X (Mammalian, via Tryptamine)	1.39	0.12	#NUM!	AKR1B10,ALDH2,MAOA
Ketogenesis	1.36	0.182	#NUM!	ACAA2,HADHB
Breast Cancer Regulation by Stathmin1	1.33	0.0439	-1	ARHGEF2,CAMK2D,CAMK2G,CDK1,CMKLR1,FZD1,GNAQ,GNB1,GNB2,GPRC5B,KRAS,MAP2K1,NRAS,PLCB3,PPP1R12A,PRKAR1A,RAP1A,RAP1B,RAP2B,RHOA,RRAS2,TUBA1A,TUBB,TUBB2A,TUBB2B,TUBB4B
Apelin Adipocyte Signaling Pathway	1.3	0.0698	0	GNA11,GNAI2,GSTP1,PRDX6,PRKAR1A,SOD1
Glycogen Degradation II	1.29	0.167	#NUM!	MTAP,PGM1
CREB Signaling in Neurons	1.26	0.0432	-0.655	CACNA1S,CACNA2D1,CACNB1,CACNG1,CAMK2D,CAMK2G,CMKLR1,FZD1,GNA11,GNAI2,GNAO1,GNAQ,GNAS,GNB1,GNB2,GPRC5B,IGF2R,KRAS,MAP2K1,NRAS,PLCB3,PRKAR1A,RAP1A,RAP1B,RAP2B,RRAS2
UDP-D-xylose and UDP-D-glucuronate Biosynthesis	1.22	0.5	#NUM!	UGDH
Alanine Degradation III	1.22	0.5	#NUM!	GPT2
Alanine Biosynthesis II	1.22	0.5	#NUM!	GPT2
L-cysteine Degradation III	1.22	0.5	#NUM!	MPST
Formaldehyde Oxidation II (Glutathione-dependent)	1.22	0.5	#NUM!	ESD
Glycine Biosynthesis I	1.22	0.5	#NUM!	SHMT2
Fatty Acid Activation	1.17	0.143	#NUM!	ACSL3,ACSL4
Mevalonate Pathway I	1.17	0.143	#NUM!	ACAA2,HADHB
Phenylalanine Degradation IV (Mammalian, via Side Chain)	1.17	0.143	#NUM!	ALDH2,MAOA
Aldosterone Signaling in Epithelial Cells	1.16	0.0549	0	CRYAB,DNAJC10,HSP90AB1,HSPB1,HSPH1,KRAS,MAP2K1,PLCB3,SLC12A2
Fc Epsilon RI Signaling	1.15	0.0598	-1.134	KRAS,MAP2K1,NRAS,RAP1A,RAP1B,RAP2B,RRAS2
Netrin Signaling	1.14	0.0694	-1.342	CACNA1S,CACNA2D1,CACNB1,CACNG1,PRKAR1A
Production of Nitric Oxide and Reactive Oxygen Species in Macrophages	1.13	0.0524	-0.707	MAP2K1,PPP1R12A,RAP1A,RAP1B,RHOA,RHOB,RHOG,RHOQ,RHOT1,RHOT2
Gustation Pathway	1.12	0.0539	#NUM!	APEX1,CACNA1S,CACNA2D1,CACNB1,CACNG1,GNB1,GNB2,PRKAR1A,SMPDL3B
Xenobiotic Metabolism PXR Signaling Pathway	1.12	0.0521	0.632	ALDH1L2,ALDH2,CAMK2D,CAMK2G,ESD,GSTP1,HSP90AB1,MAOA,PPP1R12A,PRKAR1A
Endocannabinoid Cancer Inhibition Pathway	1.12	0.0559	-0.707	GNAI2,GNAO1,GNAQ,MAP2K1,PRKAR1A,RHOA,SPTLC2,VIM
Xenobiotic Metabolism General Signaling Pathway	1.12	0.0559	-0.707	GSTP1,KRAS,MAP2K1,NRAS,RAP1A,RAP1B,RAP2B,RRAS2
B Cell Receptor Signaling	1.1	0.0515	0	CAMK2D,CAMK2G,CFL2,KRAS,MAP2K1,NRAS,RAP1A,RAP1B,RAP2B,RRAS2
Regulation of the Epithelial-Mesenchymal Transition Pathway	1.09	0.0513	#NUM!	FZD1,KRAS,MAP2K1,NRAS,PSEN1,RAP1A,RAP1B,RAP2B,RHOA,RRAS2
Pyrimidine Ribonucleotides Interconversion	1.06	0.0882	#NUM!	AK1,AK4,NME1
Methylglyoxal Degradation I	1.05	0.333	#NUM!	GLO1
S-methyl-5'-thioadenosine Degradation II	1.05	0.333	#NUM!	MTAP
Methionine Salvage II (Mammalian)	1.05	0.333	#NUM!	BHMT
Thiosulfate Disproportionation III (Rhodanese)	1.05	0.333	#NUM!	MPST
Thyroid Hormone Biosynthesis	1.05	0.333	#NUM!	CTSD
4-aminobutyrate Degradation I	1.05	0.333	#NUM!	SUCLG2
Coagulation System	1.03	0.0857	#NUM!	A2M,SERPINC1,SERPINE1
RAN Signaling	1.02	0.118	#NUM!	IPO5,KPNB1
Isoleucine Degradation I	1.02	0.118	#NUM!	ACAA2,HADHB
Pyrimidine Ribonucleotides De Novo Biosynthesis	1	0.0833	#NUM!	AK1,AK4,NME1
GP6 Signaling Pathway	1	0.0551	0.378	COL18A1,COL5A1,COL6A1,LAMA5,LAMC1,RAP1B,RHOG
Sumoylation Pathway	1	0.0583	1.633	RHOA,RHOB,RHOG,RHOQ,RHOT1,RHOT2
Phospholipase C Signaling	0.951	0.0399	-1.46	ARHGEF2,GNAQ,GNAS,GNB1,GNB2,ITGA3,ITGA5,KRAS,MAP2K1,MYL1,MYL12A,MYLPF,NRAS,PLCB3,PLD3,PPP1R12A,RAP1A,RAP1B,RAP2B,RHOA,RHOB,RHOG,RHOQ,RHOT1,RHOT2,RRAS2
Pentose Phosphate Pathway (Oxidative Branch)	0.928	0.25	#NUM!	PGD
Heme Degradation	0.928	0.25	#NUM!	HMOX2
Phenylethylamine Degradation I	0.928	0.25	#NUM!	ALDH2
Melatonin Degradation II	0.928	0.25	#NUM!	MAOA
Oxidized GTP and dGTP Detoxification	0.928	0.25	#NUM!	DDX6
Molybdenum Cofactor Biosynthesis	0.928	0.25	#NUM!	NFS1
Fatty Acid β-oxidation III (Unsaturated, Odd Number)	0.928	0.25	#NUM!	ECI2
Antigen Presentation Pathway	0.924	0.0769	#NUM!	B2M,HLA-A,TAPBP
HIPPO signaling	0.91	0.0588	#NUM!	PPP1R12A,SKP1,YWHAE,YWHAH,YWHAQ
Methylglyoxal Degradation III	0.9	0.1	#NUM!	AKR1B1,AKR1B10
White Adipose Tissue Browning Pathway	0.889	0.0515	-1.134	CACNA1S,CACNA2D1,CACNB1,CACNG1,GNAS,LDHA,PRKAR1A
Antioxidant Action of Vitamin C	0.873	0.0536	#NUM!	PLCB3,PLD3,PRDX6,SLC2A1,TXN,TXNRD1
Putrescine Degradation III	0.866	0.0952	#NUM!	ALDH2,MAOA
Regulation Of The Epithelial Mesenchymal Transition By Growth Factors Pathway	0.848	0.0469	-0.333	KRAS,MAP2K1,NRAS,RAP1A,RAP1B,RAP2B,RHOA,RRAS2,VIM
Human Embryonic Stem Cell Pluripotency	0.845	0.0482	#NUM!	FZD1,GNA11,GNAI2,GNAO1,GNAQ,GNAS,GNB1,GNB2
Creatine-phosphate Biosynthesis	0.839	0.2	#NUM!	CKB
Serine Biosynthesis	0.839	0.2	#NUM!	PSAT1
Eumelanin Biosynthesis	0.839	0.2	#NUM!	MIF
Trans, trans-farnesyl Diphosphate Biosynthesis	0.839	0.2	#NUM!	FDPS
Galactose Degradation I (Leloir Pathway)	0.839	0.2	#NUM!	GALK1
dTMP De Novo Biosynthesis	0.839	0.2	#NUM!	SHMT2
Tyrosine Degradation I	0.839	0.2	#NUM!	FAH
Glutamate Degradation III (via 4-aminobutyrate)	0.839	0.2	#NUM!	SUCLG2
Folate Polyglutamylation	0.839	0.2	#NUM!	SHMT2
Retinol Biosynthesis	0.812	0.0682	#NUM!	AKR1B10,ESD,RDH11
MSP-RON Signaling In Macrophages Pathway	0.81	0.0513	-1.633	KRAS,NRAS,RAP1A,RAP1B,RAP2B,RRAS2
Apelin Cardiac Fibroblast Signaling Pathway	0.801	0.087	#NUM!	CCN2,SERPINE1
Pyruvate Fermentation to Lactate	0.764	0.167	#NUM!	LDHA
Ceramide Biosynthesis	0.764	0.167	#NUM!	SPTLC2
Selenocysteine Biosynthesis II (Archaea and Eukaryotes)	0.764	0.167	#NUM!	SARS1
Rapoport-Luebering Glycolytic Shunt	0.764	0.167	#NUM!	PGAM1
Lactose Degradation III	0.764	0.167	#NUM!	PSAP
GDP-mannose Biosynthesis	0.764	0.167	#NUM!	GPI
cAMP-mediated signaling	0.762	0.0437	-0.632	APEX1,CAMK2D,CAMK2G,GNAI2,GNAO1,GNAS,MAP2K1,PRKAR1A,RAP1A,SMPDL3B
nNOS Signaling in Neurons	0.752	0.0638	#NUM!	CAPN6,CAPNS1,PFKM
Coronavirus Pathogenesis Pathway	0.75	0.0443	2.121	ATP6V1A,KPNB1,NPC1,PA2G4,RAB7A,RPS27A,SERPINE1,SIGMAR1,TOMM70
Salvage Pathways of Pyrimidine Ribonucleotides	0.728	0.051	0.447	AK1,AK4,CDK1,MAP2K1,NME1
Osteoarthritis Pathway	0.721	0.0427	0.707	ANKH,ANXA5,CCN4,CTNNA1,FN1,FZD1,GREM1,ITGA3,ITGA5,LRP1
D-myo-inositol (1,4,5)-Trisphosphate Biosynthesis	0.719	0.0769	#NUM!	PI4K2A,PLCB3
Type II Diabetes Mellitus Signaling	0.717	0.0461	#NUM!	ACSL3,ACSL4,CACNA1S,CACNA2D1,CACNB1,CACNG1,PKM
Acetyl-CoA Biosynthesis I (Pyruvate Dehydrogenase Complex)	0.706	0.143	#NUM!	DLAT
Glycogen Biosynthesis II (from UDP-D-Glucose)	0.706	0.143	#NUM!	UGP2
Aspartate Degradation II	0.706	0.143	#NUM!	MDH2
Superoxide Radicals Degradation	0.654	0.125	#NUM!	SOD1
Stearate Biosynthesis I (Animals)	0.648	0.0566	#NUM!	ACSL3,ACSL4,DHCR24
Sonic Hedgehog Signaling	0.648	0.069	#NUM!	CDK1,PRKAR1A
Dopamine Degradation	0.625	0.0667	#NUM!	ALDH2,MAOA
Leucine Degradation I	0.609	0.111	#NUM!	ACADM
Folate Transformations I	0.609	0.111	#NUM!	SHMT2
RAR Activation	0.583	0.0408	#NUM!	ACTB,AKR1B1,AKR1B10,MAP2K1,PRKAR1A,PSMC5,RDH11,RDH5
TR/RXR Activation	0.582	0.0476	#NUM!	ATP2A1,ENO1,LDLR,SLC2A1
MSP-RON Signaling Pathway	0.575	0.0517	#NUM!	ACTA1,ACTA2,ACTB
Prostanoid Biosynthesis	0.57	0.1	#NUM!	PTGS1
Pentose Phosphate Pathway	0.57	0.1	#NUM!	PGD
Xenobiotic Metabolism AHR Signaling Pathway	0.55	0.046	2	ALDH1L2,ALDH2,GSTP1,HSP90AB1
PCP pathway	0.548	0.05	#NUM!	FZD1,PFN1,RHOA
Noradrenaline and Adrenaline Degradation	0.53	0.0571	#NUM!	ALDH2,MAOA
Unfolded protein response	0.519	0.0444	#NUM!	CD82,DNAJC10,HSPH1,SEL1L
Interferon Signaling	0.514	0.0556	#NUM!	IFITM2,IFITM3
Erythropoietin Signaling Pathway	0.511	0.0395	-1.134	KRAS,MAP2K1,NRAS,RAP1A,RAP1B,RAP2B,RRAS2
BER pathway	0.503	0.0833	#NUM!	APEX1
Factors Promoting Cardiogenesis in Vertebrates	0.488	0.0397	0.447	CAMK2D,CAMK2G,FZD1,LRP1,PLCB3,RHOA
Phospholipases	0.476	0.0455	#NUM!	PLCB3,PLD3,PRDX6
Oleate Biosynthesis II (Animals)	0.475	0.0769	#NUM!	FADS2
NAD Phosphorylation and Dephosphorylation	0.475	0.0769	#NUM!	NADK2
Autophagy	0.471	0.0376	1.633	GORASP2,LAMP1,LAMP2,MAP2K1,PI4K2A,PRKAR1A,RAB7A,SQSTM1
Eicosanoid Signaling	0.465	0.0448	#NUM!	ALOX5,PRDX6,PTGS1
Pancreatic Adenocarcinoma Signaling	0.456	0.0397	#NUM!	BRCA2,KRAS,MAP2K1,PA2G4,PLD3
DNA Double-Strand Break Repair by Homologous Recombination	0.449	0.0714	#NUM!	BRCA2
Leukotriene Biosynthesis	0.449	0.0714	#NUM!	ALOX5
IL-17 Signaling	0.446	0.0374	-1.89	HSP90AB1,KRAS,NRAS,RAP1A,RAP1B,RAP2B,RRAS2
Tec Kinase Signaling	0.444	0.0342	-1.941	ACTA1,ACTA2,ACTB,GNA11,GNAI2,GNAO1,GNAQ,GNAS,GNB1,GNB2,ITGA3,ITGA5,RHOA,RHOB,RHOG,RHOQ,RHOT1,RHOT2,YES1
Aryl Hydrocarbon Receptor Signaling	0.433	0.0377	#NUM!	ALDH1L2,ALDH2,CTSD,GSTP1,HSP90AB1,HSPB1
eNOS Signaling	0.433	0.0377	-1.342	CHRNB1,CHRNG,GNAQ,GNAS,HSP90AB1,PRKAR1A
Intrinsic Prothrombin Activation Pathway	0.427	0.0476	#NUM!	COL18A1,SERPINC1
Choline Biosynthesis III	0.425	0.0667	#NUM!	PLD3
Neuropathic Pain Signaling In Dorsal Horn Neurons	0.42	0.0396	2	CAMK2D,CAMK2G,PLCB3,PRKAR1A
B Cell Development	0.415	0.0465	#NUM!	CD80,HLA-A
Role of NFAT in Regulation of the Immune Response	0.407	0.0335	-1.807	CD80,GNA11,GNAI2,GNAO1,GNAQ,GNAS,GNB1,GNB2,HLA-A,IPO5,KPNB1,KRAS,MAP2K1,NRAS,PLCB3,RAP1A,RAP1B,RAP2B,RRAS2
Extrinsic Prothrombin Activation Pathway	0.403	0.0625	#NUM!	SERPINC1
Chondroitin Sulfate Degradation (Metazoa)	0.403	0.0625	#NUM!	HEXB
Parkinson's Signaling	0.403	0.0625	#NUM!	PARK7
tRNA Splicing	0.402	0.0455	#NUM!	APEX1,SMPDL3B
Estrogen Biosynthesis	0.402	0.0455	#NUM!	HSD17B12,HSD17B7
Leptin Signaling in Obesity	0.396	0.0405	#NUM!	MAP2K1,PLCB3,PRKAR1A
Hypoxia Signaling in the Cardiovascular System	0.396	0.0405	#NUM!	HSP90AB1,LDHA,UBE2D3
Dermatan Sulfate Degradation (Metazoa)	0.383	0.0588	#NUM!	HEXB
Histamine Degradation	0.383	0.0588	#NUM!	ALDH2
Dopamine Receptor Signaling	0.37	0.039	#NUM!	MAOA,PPP1R12A,PRKAR1A
Ephrin A Signaling	0.368	0.0426	#NUM!	CFL2,RHOA
Wnt/β-catenin Signaling	0.351	0.0347	-1	FZD1,GNAO1,GNAQ,ILK,LRP1,RPS27A
Systemic Lupus Erythematosus In T Cell Signaling Pathway	0.351	0.0324	0	B2M,CD80,EZR,GNAI2,HLA-A,KRAS,MAP2K1,NRAS,PDK1,RAP1A,RAP1B,RAP2B,RHOA,RHOB,RHOG,RHOQ,RHOT1,RHOT2,RRAS2,YES1
DNA damage-induced 14-3-3σ Signaling	0.348	0.0526	#NUM!	CDK1
GADD45 Signaling	0.332	0.05	#NUM!	CDK1
Valine Degradation I	0.332	0.05	#NUM!	HADHB
Fatty Acid α-oxidation	0.332	0.05	#NUM!	ALDH2
Triacylglycerol Degradation	0.328	0.0392	#NUM!	PRDX6,TARS2
Cyclins and Cell Cycle Regulation	0.316	0.0357	#NUM!	CDK1,PA2G4,SKP1
Systemic Lupus Erythematosus In B Cell Signaling Pathway	0.312	0.0325	-1	IL6ST,KRAS,MAP2K1,NRAS,RAP1A,RAP1B,RAP2B,RRAS2,YES1
Methionine Degradation I (to Homocysteine)	0.302	0.0455	#NUM!	AHCYL1
Phototransduction Pathway	0.3	0.037	#NUM!	GNB1,PRKAR1A
Role of Lipids/Lipid Rafts in the Pathogenesis of Influenza	0.289	0.0435	#NUM!	FDPS
Ethanol Degradation IV	0.289	0.0435	#NUM!	ALDH2
LPS/IL-1 Mediated Inhibition of RXR Function	0.285	0.0317	#NUM!	ACSL3,ACSL4,ALDH1L2,ALDH2,CPT1A,CPT2,GSTP1,MAOA
Cysteine Biosynthesis III (mammalia)	0.277	0.0417	#NUM!	AHCYL1
LXR/RXR Activation	0.276	0.0325	#NUM!	FDFT1,HADH,LDLR,TF
CD27 Signaling in Lymphocytes	0.276	0.0351	#NUM!	CYC1,MAP2K1
IL-15 Production	0.276	0.0325	1	EPHB2,EPHB3,MAP2K1,YES1
Xenobiotic Metabolism CAR Signaling Pathway	0.275	0.0317	0	ABCC1,ALDH1L2,ALDH2,GSTP1,HSP90AB1,MAP2K1
Role of JAK family kinases in IL-6-type Cytokine Signaling	0.264	0.04	#NUM!	IL6ST
D-myo-inositol-5-phosphate Metabolism	0.258	0.0311	0	PGAM5,PIP4P2,PLCB3,PPP1R12A,SACM1L,SET
Estrogen-mediated S-phase Entry	0.253	0.0385	#NUM!	CDK1
Apelin Liver Signaling Pathway	0.253	0.0385	#NUM!	COL18A1
Wnt/Ca+ pathway	0.227	0.0312	#NUM!	FZD1,PLCB3
Ethanol Degradation II	0.198	0.0312	#NUM!	ALDH2
NAD Signaling Pathway	0	0.0265	1	ACADM,IDH2,LDHA,SLC29A1
p53 Signaling	0	0.0102	#NUM!	THBS1
Hepatic Cholestasis	0	0.0106	#NUM!	ABCC1,PRKAR1A
VDR/RXR Activation	0	0.0256	#NUM!	PSMC5,SERPINB1
FXR/RXR Activation	0	0.0159	#NUM!	SDC1,TF
PXR/RXR Activation	0	0.0308	#NUM!	CPT1A,PRKAR1A
Role of BRCA1 in DNA Damage Response	0	0.025	#NUM!	ACTB,BRCA2
Activation of IRF by Cytosolic Pattern Recognition Receptors	0	0.0154	#NUM!	PPIB
IL-12 Signaling and Production in Macrophages	0	0.0147	#NUM!	MAP2K1,RAB7A
Role of PKR in Interferon Induction and Antiviral Response	0	0.0147	#NUM!	CYC1,HSP90AB1
TREM1 Signaling	0	0.013	#NUM!	ITGA5
MIF Regulation of Innate Immunity	0	0.0227	#NUM!	MIF
CCR5 Signaling in Macrophages	0	0.0231	#NUM!	CACNA1S,CACNA2D1,CACNB1,CACNG1,GNA11,GNAI2,GNAO1,GNAQ,GNAS,GNB1,GNB2
CD40 Signaling	0	0.0299	#NUM!	MAP2K1,PTGS1
Calcium-induced T Lymphocyte Apoptosis	0	0.00457	#NUM!	ATP2A1,HLA-A
Cytotoxic T Lymphocyte-mediated Apoptosis of Target Cells	0	0.00744	#NUM!	B2M,CYC1,HLA-A
Lymphotoxin β Receptor Signaling	0	0.0182	#NUM!	CYC1
4-1BB Signaling in T Lymphocytes	0	0.0294	#NUM!	MAP2K1
CTLA4 Signaling in Cytotoxic T Lymphocytes	0	0.011	#NUM!	AP2A1,AP2A2,B2M,CD80,HLA-A
T Helper Cell Differentiation	0	0.00668	#NUM!	CD80,HLA-A,IL6ST
CD28 Signaling in T Helper Cells	0	0.00808	#NUM!	ARPC2,CD80,HLA-A,MAP2K1
Dendritic Cell Maturation	0	0.00882	0.447	B2M,CD80,COL18A1,HLA-A,PLCB3
Docosahexaenoic Acid (DHA) Signaling	0	0.0263	#NUM!	APP
iCOS-iCOSL Signaling in T Helper Cells	0	0.00825	1	CAMK2D,CAMK2G,CD80,HLA-A
Lipid Antigen Presentation by CD1	0	0.0102	#NUM!	AP2A1,AP2A2,B2M,PSAP
Mitotic Roles of Polo-Like Kinase	0	0.0303	#NUM!	CDK1,HSP90AB1
Role of CHK Proteins in Cell Cycle Checkpoint Control	0	0.0175	#NUM!	CDK1
ATM Signaling	0	0.0103	#NUM!	CDK1
Role of Oct4 in Mammalian Embryonic Stem Cell Pluripotency	0	0.0217	#NUM!	PHB
Growth Hormone Signaling	0	0.0141	#NUM!	A2M
Type I Diabetes Mellitus Signaling	0	0.00616	#NUM!	CD80,CYC1,HLA-A
Small Cell Lung Cancer Signaling	0	0.0208	#NUM!	CYC1,PA2G4
Basal Cell Carcinoma Signaling	0	0.0139	#NUM!	FZD1
Allograft Rejection Signaling	0	0.00651	#NUM!	B2M,CD80,HLA-A
Autoimmune Thyroid Disease Signaling	0	0.00464	#NUM!	CD80,HLA-A
Graft-versus-Host Disease Signaling	0	0.00472	#NUM!	CD80,HLA-A
Myc Mediated Apoptosis Signaling	0	0.02	#NUM!	PRKAR1A
Communication between Innate and Adaptive Immune Cells	0	0.00634	#NUM!	B2M,CD80,HLA-A
Systemic Lupus Erythematosus Signaling	0	0.0134	#NUM!	CD80,HLA-A,KRAS,NRAS,RAP1A,RAP1B,RAP2B,RRAS2
Cdc42 Signaling	0	0.0181	1.414	ARPC2,B2M,CFL2,HLA-A,ITGA3,ITGA5,MYL1,MYL12A,MYLPF,PPP1R12A
Role of Osteoblasts, Osteoclasts and Chondrocytes in Rheumatoid Arthritis	0	0.0223	#NUM!	FZD1,GSN,ITGA5,LRP1,MMP14
Altered T Cell and B Cell Signaling in Rheumatoid Arthritis	0	0.00426	#NUM!	CD80,HLA-A
Atherosclerosis Signaling	0	0.0231	#NUM!	ALOX5,COL18A1,PRDX6
RANK Signaling in Osteoclasts	0	0.022	#NUM!	GSN,MAP2K1
Regulation of IL-2 Expression in Activated and Anergic T Lymphocytes	0	0.0174	-1.414	CD80,KRAS,MAP2K1,NRAS,RAP1A,RAP1B,RAP2B,RRAS2
Role of Wnt/GSK-3β Signaling in the Pathogenesis of Influenza	0	0.0128	#NUM!	FZD1
Nur77 Signaling in T Lymphocytes	0	0.0102	#NUM!	B2M,CD80,HLA-A,MAP2K1,PDK1
PKCθ Signaling in T Lymphocytes	0	0.0261	-0.632	CACNA1S,CACNA2D1,CACNB1,CACNG1,CAMK2D,CAMK2G,CD80,HLA-A,KRAS,NRAS,RAP1A,RAP1B,RAP2B,RRAS2
Role of PI3K/AKT Signaling in the Pathogenesis of Influenza	0	0.0303	#NUM!	GNAI2,MAP2K1
Antiproliferative Role of TOB in T Cell Signaling	0	0.00248	#NUM!	SKP1
OX40 Signaling Pathway	0	0.00438	#NUM!	B2M,HLA-A
MIF-mediated Glucocorticoid Regulation	0	0.0278	#NUM!	MIF
Cell Cycle Control of Chromosomal Replication	0	0.0179	#NUM!	CDK1
IL-17A Signaling in Airway Cells	0	0.0149	#NUM!	MAP2K1
Role of IL-17A in Arthritis	0	0.0175	#NUM!	MAP2K1
Role of IL-17F in Allergic Inflammatory Airway Diseases	0	0.0222	#NUM!	MAP2K1
Transcriptional Regulatory Network in Embryonic Stem Cells	0	0.0185	#NUM!	SET
Heparan Sulfate Biosynthesis	0	0.025	#NUM!	PRDX6,TARS2
Heparan Sulfate Biosynthesis (Late Stages)	0	0.0274	#NUM!	PRDX6,TARS2
Pyridoxal 5'-phosphate Salvage Pathway	0	0.0303	#NUM!	CDK1,MAP2K1
Glutathione-mediated Detoxification	0	0.0303	#NUM!	GSTP1
D-myo-inositol (1,4,5,6)-Tetrakisphosphate Biosynthesis	0	0.0226	-1	PGAM5,PPP1R12A,SACM1L,SET
Superpathway of Inositol Phosphate Compounds	0	0.03	0.378	PGAM5,PI4K2A,PIP4P2,PLCB3,PPP1R12A,SACM1L,SET
Serotonin Degradation	0	0.0294	#NUM!	ALDH2,MAOA
D-myo-inositol (3,4,5,6)-tetrakisphosphate Biosynthesis	0	0.0226	-1	PGAM5,PPP1R12A,SACM1L,SET
3-phosphoinositide Degradation	0	0.0265	-0.447	PGAM5,PIP4P2,PPP1R12A,SACM1L,SET
3-phosphoinositide Biosynthesis	0	0.0246	-0.447	PGAM5,PI4K2A,PPP1R12A,SACM1L,SET
Superpathway of Melatonin Degradation	0	0.0152	#NUM!	MAOA
Oxidative Ethanol Degradation III	0	0.0182	#NUM!	ALDH2
Granulocyte Adhesion and Diapedesis	0	0.0212	#NUM!	EZR,GNAI2,MMP14,SDC1
UVB-Induced MAPK Signaling	0	0.0192	#NUM!	MAP2K1
Adipogenesis pathway	0	0.00741	#NUM!	FZD1
Toll-like Receptor Signaling	0	0.0128	#NUM!	RPS27A
EGF Signaling	0	0.0182	#NUM!	MAP2K1
Cell Cycle: G1/S Checkpoint Regulation	0	0.0294	#NUM!	PA2G4,SKP1
SAPK/JNK Signaling	0	0.0167	-1.89	GNB1,GNB2,KRAS,NRAS,RAP1A,RAP1B,RAP2B,RRAS2
FGF Signaling	0	0.0119	#NUM!	MAP2K1
Serotonin Receptor Signaling	0	0.0233	#NUM!	MAOA
p38 MAPK Signaling	0	0.00847	#NUM!	HSPB1
Glutamate Receptor Signaling	0	0.0303	#NUM!	GNB1,GNB2
Notch Signaling	0	0.0263	#NUM!	PSEN1
NF-κB Signaling	0	0.0128	-1.134	IGF2R,KRAS,NRAS,RAP1A,RAP1B,RAP2B,RRAS2
T Cell Receptor Signaling	0	0.0203	0	B2M,CD80,HLA-A,ITGA3,KRAS,MAP2K1,NRAS,PDK1,RAP1A,RAP1B,RAP2B,RRAS2
PD-1, PD-L1 cancer immunotherapy pathway	0	0.0283	#NUM!	B2M,CD80,HLA-A
Th1 and Th2 Activation Pathway	0	0.0174	#NUM!	CD80,HLA-A,PSEN1
Th1 Pathway	0	0.0246	#NUM!	CD80,HLA-A,PSEN1
Th2 Pathway	0	0.0219	#NUM!	CD80,HLA-A,PSEN1
IL-7 Signaling Pathway	0	0.0128	#NUM!	SLC2A1
Neuroinflammation Signaling Pathway	0	0.0254	0.707	APP,B2M,CD200,CD80,FZD1,HLA-A,MFGE8,PSEN1
Th17 Activation Pathway	0	0.00216	#NUM!	HSP90AB1
SPINK1 Pancreatic Cancer Pathway	0	0.0167	#NUM!	CPD
NER (Nucleotide Excision Repair, Enhanced Pathway)	0	0.00971	#NUM!	DDB1
Apelin Pancreas Signaling Pathway	0	0.0217	#NUM!	PRKAR1A
T Cell Exhaustion Signaling Pathway	0	0.0165	#NUM!	CD80,HLA-A,KRAS,NRAS,PDK1,RAP1A,RAP1B,RAP2B,RRAS2
HOTAIR Regulatory Pathway	0	0.0184	#NUM!	AGO2,MMP14,VIM
BEX2 Signaling Pathway	0	0.0123	#NUM!	LGALS1
Regulation Of The Epithelial Mesenchymal Transition In Development Pathway	0	0.023	#NUM!	FZD1,PSEN1
Kinetochore Metaphase Signaling Pathway	0	0.019	#NUM!	CDK1,PPP1R12A
Role of MAPK Signaling in Inhibiting the Pathogenesis of Influenza	0	0.0263	#NUM!	MAP2K1,PRDX6

## Sheet: MP WD vs Am
© 2000-2021 QIAGEN. All rights reserved.
Ingenuity Canonical Pathways	-log(p-value)	Ratio	z-score	Molecules
EIF2 Signaling	29.1	0.232	1.886	ACTA1,ACTA2,ACTB,EIF1AY,EIF3A,EIF3B,EIF3D,EIF3E,EIF3H,EIF3I,EIF3K,EIF3L,EIF4A1,EIF4A2,EIF4A3,EIF4G1,EIF4G2,GRB2,HSPA5,NRAS,PABPC1,PPP1CB,RAP1A,RAP2B,RPL15,RPL17,RPL18,Rpl22l1,RPL24,RPL3,RPL30,RPL37A,RPL5,RPLP0,RPS10,RPS11,RPS14,RPS15,RPS15A,RPS16,RPS17,RPS18,RPS24,RPS27A,RPS27L,RPS3,RPS4Y1,RPS6,RPS7,RPS8,RPSA,RRAS
Regulation of eIF4 and p70S6K Signaling	26.8	0.251	-1.265	EIF1AY,EIF3A,EIF3B,EIF3D,EIF3E,EIF3H,EIF3I,EIF3K,EIF3L,EIF4A1,EIF4A2,EIF4A3,EIF4G1,EIF4G2,GRB2,ITGA3,ITGA5,ITGA7,ITGAV,ITGB1,ITGB3,ITGB5,NRAS,PABPC1,PPP2CB,RAP1A,RAP2B,RPS10,RPS11,RPS14,RPS15,RPS15A,RPS16,RPS17,RPS18,RPS24,RPS27A,RPS27L,RPS3,RPS4Y1,RPS6,RPS7,RPS8,RPSA,RRAS
mTOR Signaling	19	0.189	-0.302	EIF3A,EIF3B,EIF3D,EIF3E,EIF3H,EIF3I,EIF3K,EIF3L,EIF4A1,EIF4A2,EIF4A3,EIF4B,EIF4G1,EIF4G2,NRAS,PLD3,PPP2CB,PRKAA1,RAP1A,RAP2B,RHOB,RHOQ,RPS10,RPS11,RPS14,RPS15,RPS15A,RPS16,RPS17,RPS18,RPS24,RPS27A,RPS27L,RPS3,RPS4Y1,RPS6,RPS7,RPS8,RPSA,RRAS
Integrin Signaling	18.9	0.188	-3.212	ACTA1,ACTA2,ACTB,ACTN2,Actn3,ACTR2,ACTR3,ARPC1B,ARPC2,ARPC4,CAPN2,CAPN6,CAPNS1,CAV1,GRB2,GSN,ILK,ITGA3,ITGA5,ITGA7,ITGAV,ITGB1,ITGB3,ITGB5,LIMS1,NRAS,PAK1,PARVB,PFN1,PPP1CB,PPP1R12A,RAP1A,RAP2B,RHOB,RHOQ,RRAS,TSPAN3,TSPAN6,TTN,VCL
Phagosome Maturation	17.1	0.208	#NUM!	ATP6AP2,ATP6V0A1,ATP6V0A2,ATP6V0C,ATP6V0D1,ATP6V1A,ATP6V1B2,ATP6V1C1,ATP6V1E1,B2M,CALR,CTSB,CTSD,CTSV,Dync1i2,EEA1,HLA-A,LAMP1,NAPA,NAPG,PRDX1,PRDX2,PRDX6,RAB5A,RAB5B,RAB5C,RAB7A,TUBB,TUBB3,TUBB4B,TUBB6,VAMP3,VTI1B
Remodeling of Epithelial Adherens Junctions	16	0.324	-3.162	ACTA1,ACTA2,ACTB,ACTN2,Actn3,ACTR2,ACTR3,ARPC1B,ARPC2,ARPC4,IQGAP1,MAPRE3,NME1,RAB5A,RAB5B,RAB5C,RAB7A,TUBB,TUBB3,TUBB4B,TUBB6,VCL
Clathrin-mediated Endocytosis Signaling	13.6	0.166	#NUM!	ACTA1,ACTA2,ACTB,ACTR2,ACTR3,AP2A1,AP2A2,AP3M1,ARPC1B,ARPC2,ARPC4,CLTA,CLTC,CSNK2B,EPHB2,GRB2,ITGA5,ITGB1,ITGB3,ITGB5,LDLR,RAB11B,RAB5A,RAB5B,RAB5C,RAB7A,RPS27A,SH3GLB2,SNX9,STON2,TF,TFRC
Actin Cytoskeleton Signaling	13.6	0.147	-2.414	ACTA1,ACTA2,ACTB,ACTN2,Actn3,ACTR2,ACTR3,ARPC1B,ARPC2,ARPC4,CYFIP1,EZR,FLNA,FN1,GNA13,GRB2,GSN,IQGAP1,ITGA3,ITGA5,ITGA7,ITGAV,ITGB1,ITGB3,ITGB5,MYH7,NRAS,PAK1,PFN1,PPP1CB,PPP1R12A,RAP1A,RAP2B,RRAS,TTN,VCL
Caveolar-mediated Endocytosis Signaling	12.8	0.267	#NUM!	ACTA1,ACTA2,ACTB,B2M,CAV1,CAVIN1,EGFR,FLNA,FLOT1,HLA-A,ITGA3,ITGA5,ITGA7,ITGAV,ITGB1,ITGB3,ITGB5,RAB5A,RAB5B,RAB5C
Sertoli Cell-Sertoli Cell Junction Signaling	12.1	0.15	#NUM!	A2M,ACTA1,ACTA2,ACTB,ACTN2,Actn3,CLINT1,F11R,ILK,ITGA3,ITGA5,ITGA7,ITGAV,ITGB1,ITGB3,ITGB5,NECTIN2,NRAS,PRKAR1A,RAB8B,RAP1A,RAP2B,RRAS,SPTAN1,SPTBN1,TGFB3,TUBB,TUBB3,TUBB4B,TUBB6,VCL
Germ Cell-Sertoli Cell Junction Signaling	11.9	0.164	#NUM!	A2M,ACTA1,ACTA2,ACTB,ACTN2,Actn3,CDH2,CLINT1,GSN,ILK,IQGAP1,ITGA3,ITGB1,NECTIN2,NRAS,PAK1,RAB8B,RAP1A,RAP2B,RHOB,RHOQ,RRAS,TGFB3,TUBB,TUBB3,TUBB4B,TUBB6,VCL
Regulation of Actin-based Motility by Rho	11.6	0.198	-2.828	ACTA1,ACTA2,ACTB,ACTR2,ACTR3,ARHGDIA,ARPC1B,ARPC2,ARPC4,GSN,ITGA3,ITGA5,ITGA7,ITGAV,ITGB1,ITGB3,ITGB5,PAK1,PFN1,PPP1CB,PPP1R12A,RHOB,RHOQ
Regulation of Cellular Mechanics by Calpain Protease	11.3	0.225	-2.309	ACTN2,Actn3,CAPN2,CAPN6,CAPNS1,EGFR,EZR,GRB2,ITGA3,ITGA5,ITGA7,ITGAV,ITGB1,ITGB3,ITGB5,NRAS,RAP1A,RAP2B,RRAS,VCL
Actin Nucleation by ARP-WASP Complex	10.9	0.215	-3.357	ACTR2,ACTR3,ARPC1B,ARPC2,ARPC4,GRB2,ITGA3,ITGA5,ITGA7,ITGAV,ITGB1,ITGB3,ITGB5,NRAS,PPP1R12A,RAP1A,RAP2B,RHOB,RHOQ,RRAS
Virus Entry via Endocytic Pathways	10.8	0.202	#NUM!	ACTA1,ACTA2,ACTB,AP2A1,AP2A2,AP3M1,B2M,CAV1,CLTA,CLTC,FLNA,HLA-A,ITGA5,ITGB1,ITGB3,ITGB5,NRAS,RAP1A,RAP2B,RRAS,TFRC
Epithelial Adherens Junction Signaling	10.3	0.158	#NUM!	ACTA1,ACTA2,ACTB,ACTN2,Actn3,ACTR2,ACTR3,ARPC1B,ARPC2,ARPC4,CDH2,CLINT1,EGFR,IQGAP1,MYH7,NECTIN2,NRAS,RAP1A,RAP2B,RRAS,TUBB,TUBB3,TUBB4B,TUBB6,VCL
FAK Signaling	9.82	0.179	#NUM!	ACTA1,ACTA2,ACTB,CAPN2,CAPN6,CAPNS1,EGFR,GRB2,ITGA3,ITGA5,ITGA7,ITGAV,ITGB1,ITGB3,ITGB5,NRAS,PAK1,RAP1A,RAP2B,RRAS,VCL
Signaling by Rho Family GTPases	9.08	0.116	-3.138	ACTA1,ACTA2,ACTB,ACTR2,ACTR3,ARHGEF2,ARPC1B,ARPC2,ARPC4,CDH15,CDH2,CYFIP1,EZR,GNA13,IQGAP1,ITGA3,ITGA5,ITGA7,ITGAV,ITGB1,ITGB3,ITGB5,PAK1,PPP1R12A,RHOB,RHOQ,SEPTIN11,SEPTIN2,SEPTIN7,SEPTIN9,VIM
Paxillin Signaling	8.8	0.176	-1.291	ACTA1,ACTA2,ACTB,ACTN2,Actn3,GRB2,ITGA3,ITGA5,ITGA7,ITGAV,ITGB1,ITGB3,ITGB5,NRAS,PAK1,RAP1A,RAP2B,RRAS,VCL
Coronavirus Pathogenesis Pathway	8.66	0.128	-4.2	ADAM9,ATP6V1A,KPNB1,MAVS,NPC1,PA2G4,RAB7A,RPS10,RPS11,RPS14,RPS15,RPS15A,RPS16,RPS17,RPS18,RPS24,RPS27A,RPS27L,RPS3,RPS4Y1,RPS6,RPS7,RPS8,RPSA,SERPINE1,TNPO1
Synaptogenesis Signaling Pathway	8.62	0.106	-4.004	ACTR2,ACTR3,AP2A1,AP2A2,ARPC1B,ARPC2,ARPC4,Calm1 (includes others),CAMK2D,CAMK2G,CDH15,CDH2,EPHB2,EPHB3,GRB2,LRP1,MAP1B,NAPA,NAPG,NRAS,PAFAH1B1,PAK1,PRKAR1A,RAB5A,RAB5B,RAB5C,RAP1A,RAP2B,RRAS,STXBP3,THBS1,VAMP3,VTI1B
RhoGDI Signaling	8.12	0.121	1.789	ACTA1,ACTA2,ACTB,ACTR2,ACTR3,ARHGDIA,ARHGEF2,ARPC1B,ARPC2,ARPC4,CDH15,CDH2,EZR,GNA13,ITGA3,ITGA5,ITGA7,ITGAV,ITGB1,ITGB3,ITGB5,MYH7,PAK1,PPP1R12A,RHOB,RHOQ
RhoA Signaling	7.77	0.153	-2.828	ACTA1,ACTA2,ACTB,ACTR2,ACTR3,ARPC1B,ARPC2,ARPC4,EZR,GNA13,NRP2,PFN1,PPP1CB,PPP1R12A,SEPTIN11,SEPTIN2,SEPTIN7,SEPTIN9,TTN
Rac Signaling	7	0.138	-3.357	ACTR2,ACTR3,ARPC1B,ARPC2,ARPC4,CYFIP1,IQGAP1,ITGA3,ITGA5,ITGA7,ITGAV,ITGB1,ITGB3,ITGB5,NRAS,PAK1,RAP1A,RAP2B,RRAS
Agrin Interactions at Neuromuscular Junction	6.5	0.186	-0.632	ACTA1,ACTA2,ACTB,DAG1,EGFR,ITGB1,LAMB1,LAMC1,NRAS,PAK1,RAP1A,RAP2B,RRAS
ILK Signaling	6.33	0.111	0.688	ACTA1,ACTA2,ACTB,ACTN2,Actn3,FLNA,FN1,ILK,ITGB1,ITGB3,ITGB5,LIMS1,MYH7,NACA,PARVB,PPP1R12A,PPP2CB,RHOB,RHOQ,RSU1,VCL,VIM
PI3K/AKT Signaling	6.29	0.111	-2.84	GRB2,HSP90AA1,IL6ST,ILK,ITGA3,ITGA5,ITGA7,ITGAV,ITGB1,ITGB3,ITGB5,LIMS1,MCL1,NRAS,PPP2CB,RAP1A,RAP2B,RRAS,YWHAB,YWHAE,YWHAH,YWHAZ
Iron homeostasis signaling pathway	6.26	0.129	#NUM!	ATP6AP2,ATP6V0A1,ATP6V0A2,ATP6V0C,ATP6V0D1,ATP6V1A,ATP6V1B2,ATP6V1C1,ATP6V1E1,EGFR,FTH1,FTL,HMOX2,LRP1,PDGFRB,SKP1,TF,TFRC
Ephrin Receptor Signaling	6.21	0.109	-3.5	ACTR2,ACTR3,ARPC1B,ARPC2,ARPC4,EPHB2,EPHB3,GNA13,GRB2,ITGA3,ITGA5,ITGA7,ITGAV,ITGB1,ITGB3,ITGB5,NRAS,PAK1,RAP1A,RAP2B,RRAS,SDCBP
14-3-3-mediated Signaling	6.15	0.134	-2.309	GRB2,NRAS,PDCD6IP,PDIA3,PLCB3,RAP1A,RAP2B,RRAS,TUBB,TUBB3,TUBB4B,TUBB6,VIM,YWHAB,YWHAE,YWHAH,YWHAZ
HIF1α Signaling	5.96	0.106	-3.411	APEX1,CAMK2D,CAMK2G,HK1,HK2,HSP90AA1,HSPA5,IGF2,LDHA,MMP14,NRAS,PKM,RACK1,RAP1A,RAP2B,RPS6,RRAS,SERPINE1,SLC2A1,STUB1,TF,VIM
Neuregulin Signaling	5.95	0.137	-1.414	EGFR,GRB2,HSP90AA1,ITGA3,ITGA5,ITGA7,ITGAV,ITGB1,ITGB3,ITGB5,NRAS,PSEN1,RAP1A,RAP2B,RPS6,RRAS
IGF-1 Signaling	5.92	0.144	-1.134	CCN1,CCN2,CSNK2B,GRB2,IGFBP2,IGFBP7,NRAS,PRKAR1A,RAP1A,RAP2B,RRAS,YWHAB,YWHAE,YWHAH,YWHAZ
PTEN Signaling	5.77	0.12	3.207	CSNK2B,EGFR,GRB2,IGF2R,ILK,ITGA3,ITGA5,ITGA7,ITGAV,ITGB1,ITGB3,ITGB5,NRAS,PDGFRB,RAP1A,RAP2B,RRAS,YWHAH
NRF2-mediated Oxidative Stress Response	5.55	0.097	-2.324	ABCC1,ACTA1,ACTA2,ACTB,DNAJB11,DNAJC3,EPHX1,FMO1,FTH1,FTL,GSTP1,HSP90AA1,NRAS,PPIB,PRDX1,RAP1A,RAP2B,RRAS,SOD1,SQSTM1,STIP1,TXN,TXNRD1
Reelin Signaling in Neurons	5.52	0.127	-3	ACTR2,ACTR3,APP,ARHGEF2,ARPC1B,ARPC2,ARPC4,CAMK2D,CAMK2G,CDH2,ITGA3,ITGA5,ITGB1,MAP1B,PAFAH1B1,RAP1A
tRNA Charging	5.5	0.231	0.333	AARS1,DARS1,FARSA,HARS2,IARS1,LARS1,Qars,SARS1,YARS1
PAK Signaling	5.22	0.127	-2.714	EPHB3,GRB2,ITGA3,ITGA5,ITGA7,ITGAV,ITGB1,ITGB3,ITGB5,NRAS,PAK1,PDGFRB,RAP1A,RAP2B,RRAS
Fatty Acid β-oxidation I	5.02	0.235	-0.707	ACAA1,ACADM,ACSL3,ACSL4,ACSL5,HADHA,HADHB,HSD17B4
Fcγ Receptor-mediated Phagocytosis in Macrophages and Monocytes	5.01	0.138	-1.941	ACTA1,ACTA2,ACTB,ACTR2,ACTR3,ARPC1B,ARPC2,ARPC4,EZR,PAK1,PLD3,RAB11B,VAMP3
Mitochondrial Dysfunction	5	0.106	#NUM!	APP,ATPAF2,COX15,COX5A,COX7A2L,CPT1A,CYCS,DHODH,FIS1,MT-ND4,NCSTN,NDUFA4,NDUFB10,NDUFB5,PARK7,PSEN1,SURF1,VDAC3
Glioma Signaling	4.95	0.121	-2.887	Calm1 (includes others),CAMK2D,CAMK2G,EGFR,GRB2,IDH1,IDH2,IGF2,IGF2R,NRAS,PA2G4,PDGFRB,RAP1A,RAP2B,RRAS
Glycolysis I	4.87	0.269	-2.646	ALDOA,ENO1,ENO3,PGAM1,PGK1,PKM,TPI1
Gluconeogenesis I	4.87	0.269	-1.89	ALDOA,ENO1,ENO3,MDH1,MDH2,PGAM1,PGK1
Role of MAPK Signaling in Promoting the Pathogenesis of Influenza	4.83	0.125	-2.887	ATP6AP2,ATP6V0A1,ATP6V0A2,ATP6V0C,ATP6V0D1,ATP6V1A,ATP6V1B2,ATP6V1C1,ATP6V1E1,NRAS,PRDX6,RAP1A,RAP2B,RRAS
VEGF Signaling	4.76	0.131	0.302	ACTA1,ACTA2,ACTB,ACTN2,Actn3,EIF1AY,GRB2,NRAS,RAP1A,RAP2B,RRAS,VCL,YWHAE
ERK5 Signaling	4.74	0.153	-2.714	EGFR,GNA13,IL6ST,NRAS,RAP1A,RAP2B,RRAS,YWHAB,YWHAE,YWHAH,YWHAZ
Axonal Guidance Signaling	4.68	0.0692	#NUM!	ACTR2,ACTR3,ADAM9,ARPC1B,ARPC2,ARPC4,EPHB2,EPHB3,GNA13,GRB2,ITGA3,ITGA5,ITGA7,ITGAV,ITGB1,ITGB3,ITGB5,LNPEP,MMP14,NRAS,NRP2,PAK1,PDIA3,PFN1,PLCB3,PLXNB2,PRKAR1A,RAP1A,RAP2B,RRAS,SDCBP,TUBB,TUBB3,TUBB4B,TUBB6
ERK/MAPK Signaling	4.67	0.0935	-1.941	GRB2,ITGA3,ITGA5,ITGA7,ITGAV,ITGB1,ITGB3,ITGB5,NRAS,PAK1,PPP1CB,PPP1R12A,PPP2CB,PRKAR1A,RAP1A,RAP2B,RRAS,YWHAB,YWHAH,YWHAZ
Role of Tissue Factor in Cancer	4.65	0.121	#NUM!	CCN1,CCN2,EGFR,GNA13,ITGA3,ITGAV,ITGB1,ITGB3,NRAS,PAK1,PDIA6,RAP1A,RAP2B,RRAS
Macropinocytosis Signaling	4.52	0.145	-1.89	ANKFY1,ITGA5,ITGB1,ITGB3,ITGB5,NRAS,PAK1,RAB5A,RAP1A,RAP2B,RRAS
PPARα/RXRα Activation	4.25	0.0933	0.535	ACAA1,AP2A2,CAND1,CD36,CKAP5,FASN,GRB2,HSP90AA1,ITGB5,NRAS,PDIA3,PLCB3,PRKAA1,PRKAR1A,RAP1A,RAP2B,RRAS,TGFB3
Ferroptosis Signaling Pathway	4.25	0.111	-1.387	ACSL4,CTSB,FTH1,FTL,G3BP1,NRAS,PRKAA1,RAP1A,RAP2B,RRAS,SQSTM1,TF,TFRC,TXNRD1
CDK5 Signaling	4.19	0.116	-1.508	ITGA3,ITGB1,LAMA5,LAMB1,LAMC1,NRAS,PPP1CB,PPP1R12A,PPP2CB,PRKAR1A,RAP1A,RAP2B,RRAS
p70S6K Signaling	4.03	0.106	-0.632	EGFR,GRB2,NRAS,PDIA3,PLCB3,PPP2CB,RAP1A,RAP2B,RPS6,RRAS,YWHAB,YWHAE,YWHAH,YWHAZ
MSP-RON Signaling In Cancer Cells Pathway	3.82	0.101	-2.673	ACTA2,EGFR,FLNA,GRB2,ITGB1,NRAS,RAP1A,RAP2B,RRAS,VIM,YWHAB,YWHAE,YWHAH,YWHAZ
Calcium Transport I	3.72	0.4	-1	ANXA5,ATP2A1,ATP2B1,ATP2B4
Mitochondrial L-carnitine Shuttle Pathway	3.69	0.278	-1.342	ACSL3,ACSL4,ACSL5,CPT1A,CPT2
Amyloid Processing	3.68	0.157	0	APP,CAPN2,CAPN6,CAPNS1,CSNK2B,NCSTN,PRKAR1A,PSEN1
Tight Junction Signaling	3.66	0.0899	#NUM!	ACTA1,ACTA2,ACTB,ARHGEF2,F11R,MYH7,NAPA,NAPG,NECTIN2,PPP2CB,PRKAR1A,SPTAN1,TGFB3,VAMP3,VCL,VTI1B
Gap Junction Signaling	3.62	0.0859	#NUM!	ACTA1,ACTA2,ACTB,CAV1,EGFR,GRB2,NRAS,PDIA3,PLCB3,PRKAR1A,RAP1A,RAP2B,RRAS,TUBB,TUBB3,TUBB4B,TUBB6
Chemokine Signaling	3.61	0.125	-2.53	Calm1 (includes others),CAMK2D,CAMK2G,NRAS,PLCB3,PPP1CB,PPP1R12A,RAP1A,RAP2B,RRAS
Hepatic Fibrosis Signaling Pathway	3.61	0.0668	-2.449	ACTA2,Calm1 (includes others),CCN2,COL18A1,COL1A2,FTH1,FTL,ITGA3,ITGA5,ITGA7,ITGAV,ITGB1,ITGB3,ITGB5,LRP1,NRAS,PDGFRB,PRKAR1A,RAP1A,RAP2B,RHOB,RHOQ,RRAS,SERPINE1,TF,TFRC,TGFB3,TTN
Stearate Biosynthesis I (Animals)	3.56	0.151	-1.414	ACOT9,ACSL3,ACSL4,ACSL5,DBT,DHCR24,FASN,PPT1
Superpathway of Cholesterol Biosynthesis	3.56	0.207	-2.449	DHCR24,FDPS,HADHA,HADHB,LSS,SQLE
HGF Signaling	3.46	0.0985	-2.333	GRB2,ITGA3,ITGA5,ITGA7,ITGAV,ITGB1,ITGB3,ITGB5,NRAS,PAK1,RAP1A,RAP2B,RRAS
Semaphorin Neuronal Repulsive Signaling Pathway	3.41	0.0927	0.832	DPYSL3,ITGA3,ITGA5,ITGA7,ITGAV,ITGB1,ITGB3,ITGB5,NRP2,PAK1,PPP1CB,PPP1R12A,PRKAR1A,RRAS
Insulin Secretion Signaling Pathway	3.34	0.0746	0.447	CAMK2D,CAMK2G,DLAT,EIF4A1,EIF4A2,EIF4A3,EIF4G1,EIF4G2,NAPA,NAPG,PABPC1,PC,PDIA3,PLCB3,PRKAR1A,RAP1A,SLC2A1,SRP68,VAMP3,VTI1B
Glioma Invasiveness Signaling	3.26	0.123	-2.333	ITGAV,ITGB3,NRAS,RAP1A,RAP2B,RHOB,RHOQ,RRAS,TIMP2
Hepatic Fibrosis / Hepatic Stellate Cell Activation	3.24	0.0825	#NUM!	A2M,ACTA2,CCN2,COL18A1,COL1A2,COL5A1,COL6A1,ECE1,EGFR,FN1,IGF2,MYH7,PDGFRB,SERPINE1,TGFB3,TIMP2
Calcium Signaling	3.18	0.0787	-1.508	ACTA1,ACTA2,ATP2A1,ATP2B1,ATP2B4,Calm1 (includes others),CALR,CAMK2D,CAMK2G,CASQ2,CHRNB1,MYH7,PRKAR1A,RAP1A,RAP2B,TPM3,Tpm4
Huntington's Disease Signaling	3.08	0.0712	-1.414	AP2A2,CAPN2,CAPN6,CAPNS1,CLTA,CLTC,CTSD,CYCS,EGFR,GRB2,HSPA5,NAPA,NAPG,PLCB3,PSMA6,PSMB3,PSMB5,RPS27A,VAMP3,VTI1B
AMPK Signaling	3.04	0.0744	-1.732	ACTB,AK3,AK4,CHRNB1,CKM,CPT1A,CPT2,FASN,GNA13,PPP2CB,PRKAA1,PRKAR1A,RAB1A,RAB2A,RAB6A,RAB7A,RAB8A,SLC2A1
Synaptic Long Term Potentiation	3.02	0.093	-1.732	Calm1 (includes others),CAMK2D,CAMK2G,NRAS,PDIA3,PLCB3,PPP1CB,PPP1R12A,PRKAR1A,RAP1A,RAP2B,RRAS
Renal Cell Carcinoma Signaling	2.97	0.113	-1.633	FH,GRB2,NRAS,PAK1,RAP1A,RAP2B,RPS27A,RRAS,SLC2A1
fMLP Signaling in Neutrophils	2.96	0.0916	-2.714	ACTR2,ACTR3,ARPC1B,ARPC2,ARPC4,Calm1 (includes others),GNA13,NRAS,PLCB3,RAP1A,RAP2B,RRAS
Thrombin Signaling	2.88	0.0762	-2.138	ARHGEF2,CAMK2D,CAMK2G,EGFR,GNA13,GRB2,NRAS,PDIA3,PLCB3,PPP1CB,PPP1R12A,RAP1A,RAP2B,RHOB,RHOQ,RRAS
Sirtuin Signaling Pathway	2.88	0.0685	-1.387	ACLY,APEX1,APP,CPT1A,IDH2,LDHA,MT-ND4,NDRG1,NDUFA4,NDUFB10,NDUFB5,PGAM1,PGK1,PPID,PRKAA1,SIRT2,SLC2A1,SOD1,TOMM22,VDAC3
Molecular Mechanisms of Cancer	2.87	0.0607	#NUM!	ARHGEF2,CAMK2D,CAMK2G,CYCS,GNA13,GRB2,ITGA3,ITGA5,ITGA7,ITGAV,ITGB1,ITGB3,ITGB5,LRP1,NCSTN,NRAS,PA2G4,PAK1,PLCB3,PRKAR1A,PSEN1,RAP1A,RAP2B,RHOB,RHOQ,RRAS,TGFB3
Chondroitin Sulfate Degradation (Metazoa)	2.85	0.25	0	ARSB,GALNS,HEXA,HEXB
Antigen Presentation Pathway	2.84	0.154	#NUM!	B2M,CALR,HLA-A,PDIA3,PSMB5,TAPBP
HER-2 Signaling in Breast Cancer	2.75	0.0765	-2.324	COX15,COX5A,COX7A2L,EGFR,GRB2,ITGB1,ITGB3,ITGB5,KPNB1,NRAS,RAP1A,RAP2B,RPS6,RRAS,SURF1
GM-CSF Signaling	2.74	0.114	-1.414	CAMK2D,CAMK2G,GRB2,NRAS,RACK1,RAP1A,RAP2B,RRAS
RAN Signaling	2.74	0.235	1	KPNA2,KPNB1,RANGAP1,TNPO1
Glutaryl-CoA Degradation	2.74	0.235	-1	HADHA,HADHB,HSD17B4,PARK7
Mechanisms of Viral Exit from Host Cells	2.73	0.146	#NUM!	ACTA1,ACTA2,ACTB,CHMP4B,PDCD6IP,SH3GLB2
Apoptosis Signaling	2.71	0.0962	-0.632	CAPN2,CAPN6,CAPNS1,CYCS,MCL1,NRAS,RAP1A,RAP2B,RRAS,SPTAN1
Tumor Microenvironment Pathway	2.69	0.0782	-1.604	COL1A2,FN1,HLA-A,IGF2,ITGA5,ITGB3,MMP14,NRAS,RAP1A,RAP2B,RRAS,SLC2A1,TGFB3,TNC
CNTF Signaling	2.64	0.123	-1.89	GRB2,IL6ST,LIFR,NRAS,RAP1A,RAP2B,RRAS
Oncostatin M Signaling	2.62	0.14	-1.633	GRB2,IL6ST,NRAS,RAP1A,RAP2B,RRAS
Crosstalk between Dendritic Cells and Natural Killer Cells	2.58	0.0989	-2	ACTA1,ACTA2,ACTB,CAMK2D,CAMK2G,CD80,FSCN1,HLA-A,NECTIN2
Oxidative Phosphorylation	2.56	0.0917	1.265	ATPAF2,COX15,COX5A,COX7A2L,CYCS,MT-ND4,NDUFA4,NDUFB10,NDUFB5,SURF1
Inosine-5'-phosphate Biosynthesis II	2.52	0.667	#NUM!	ADSL,ATIC
Coronavirus Replication Pathway	2.52	0.133	1.633	IFITM2,IFITM3,TUBB,TUBB3,TUBB4B,TUBB6
Estrogen Receptor Signaling	2.5	0.0594	-1.414	CAV1,DDX5,EGFR,GNA13,GRB2,HSP90AA1,IGF2,IGF2R,MMP14,MT-ND4,NDUFA4,NDUFB10,NDUFB5,NRAS,PAK1,PDIA3,PLCB3,PPP1CB,PPP1R12A,PRKAA1,PRKAR1A,RAP1A,RAP2B,RRAS
Phagosome Formation	2.49	0.0805	#NUM!	FN1,ITGA3,ITGA5,ITGA7,ITGAV,ITGB1,ITGB3,ITGB5,PDIA3,PLCB3,RHOB,RHOQ
The Visual Cycle	2.47	0.2	#NUM!	AKR1B10,RDH11,RDH14,RDH5
Valine Degradation I	2.47	0.2	#NUM!	DBT,HADHA,HADHB,HSD17B4
NF-κB Activation by Viruses	2.44	0.103	-2.121	ITGA3,ITGAV,ITGB1,ITGB3,NRAS,RAP1A,RAP2B,RRAS
Leukocyte Extravasation Signaling	2.39	0.0725	-0.832	ACTA1,ACTA2,ACTB,ACTN2,Actn3,EDIL3,EZR,F11R,ITGA3,ITGB1,MMP14,RAP1A,TIMP2,VCL
Pyrimidine Ribonucleotides Interconversion	2.36	0.147	-0.447	AK4,DDX3X,DHX9,NME1,NME2
GDP-glucose Biosynthesis	2.34	0.273	#NUM!	HK1,HK2,PGM1
Pyrimidine Deoxyribonucleotides De Novo Biosynthesis I	2.31	0.182	-2	AK4,DTYMK,NME1,NME2
Cholecystokinin/Gastrin-mediated Signaling	2.29	0.084	-2.53	EGFR,GNA13,GRB2,NRAS,PLCB3,RAP1A,RAP2B,RHOB,RHOQ,RRAS
Retinoate Biosynthesis I	2.25	0.139	-2	AKR1B1,AKR1B10,RDH11,RDH14,RDH5
Pyrimidine Ribonucleotides De Novo Biosynthesis	2.25	0.139	-0.447	AK4,DDX3X,DHX9,NME1,NME2
BAG2 Signaling Pathway	2.25	0.0952	0.447	ANXA2,CTSB,HSP90AA1,HSPA5,PSMA6,PSMB3,PSMB5,STUB1
Apelin Cardiac Fibroblast Signaling Pathway	2.24	0.174	0	CCN2,PRKAA1,SERPINE1,TGFB3
Glucose and Glucose-1-phosphate Degradation	2.23	0.25	#NUM!	HK1,HK2,PGM1
Proline Biosynthesis I	2.23	0.5	#NUM!	PYCR1,PYCR2
HIPPO signaling	2.22	0.0941	2.236	PPP1CB,PPP1R12A,PPP2CB,SKP1,YWHAB,YWHAE,YWHAH,YWHAZ
ErbB4 Signaling	2.21	0.103	-1.342	GRB2,NCSTN,NRAS,PSEN1,RAP1A,RAP2B,RRAS
PDGF Signaling	2.19	0.093	-1.414	CAV1,CSNK2B,GRB2,NRAS,PDGFRB,RAP1A,RAP2B,RRAS
TCA Cycle II (Eukaryotic)	2.17	0.167	0	CS,FH,MDH1,MDH2
Tryptophan Degradation III (Eukaryotic)	2.17	0.167	-1	HADHA,HADHB,HSD17B4,PARK7
Vitamin-C Transport	2.17	0.167	-2	SLC2A1,STOM,TXN,TXNRD1
Cholesterol Biosynthesis I	2.13	0.231	#NUM!	DHCR24,LSS,SQLE
Cholesterol Biosynthesis II (via 24,25-dihydrolanosterol)	2.13	0.231	#NUM!	DHCR24,LSS,SQLE
Cholesterol Biosynthesis III (via Desmosterol)	2.13	0.231	#NUM!	DHCR24,LSS,SQLE
Telomerase Signaling	2.11	0.0841	-1.414	EGFR,GRB2,HSP90AA1,NRAS,PPP2CB,RAP1A,RAP2B,RRAS,TPP1
GP6 Signaling Pathway	2.09	0.0787	-1.265	Calm1 (includes others),COL18A1,COL1A2,COL5A1,COL6A1,GRB2,ITGB3,LAMA5,LAMB1,LAMC1
Cellular Effects of Sildenafil (Viagra)	2.05	0.0738	#NUM!	ACTA1,ACTA2,ACTB,Calm1 (includes others),MYH7,PDE2A,PDIA3,PLCB3,PPP1CB,PPP1R12A,PRKAR1A
G Beta Gamma Signaling	2.05	0.0775	-1.897	CAV1,EGFR,GNA13,GRB2,NRAS,PAK1,PRKAR1A,RAP1A,RAP2B,RRAS
Osteoarthritis Pathway	2.04	0.0641	-1	ANKH,ANXA2,ANXA5,CCN4,FN1,GREM1,ITGA3,ITGA5,ITGA7,ITGAV,ITGB1,ITGB3,ITGB5,LRP1,PRKAA1
Fatty Acid Activation	2.03	0.214	#NUM!	ACSL3,ACSL4,ACSL5
Glycogen Degradation III	2.03	0.214	#NUM!	GAA,MTAP,PGM1
Glioblastoma Multiforme Signaling	2.02	0.0702	-2.309	EGFR,GRB2,IGF2,NRAS,PDGFRB,PDIA3,PLCB3,RAP1A,RAP2B,RHOB,RHOQ,RRAS
Proline Biosynthesis II (from Arginine)	2.01	0.4	#NUM!	PYCR1,PYCR2
Creatine-phosphate Biosynthesis	2.01	0.4	#NUM!	CKB,CKM
Amyotrophic Lateral Sclerosis Signaling	1.92	0.0783	-1.667	CAPN2,CAPN6,CAPNS1,CYCS,PAK1,RAB5A,RAB5B,RAB5C,SOD1
CCR3 Signaling in Eosinophils	1.92	0.0741	-1.633	Calm1 (includes others),GNA13,NRAS,PAK1,PLCB3,PPP1CB,PPP1R12A,RAP1A,RAP2B,RRAS
Endometrial Cancer Signaling	1.9	0.1	-1.633	GRB2,ILK,NRAS,RAP1A,RAP2B,RRAS
Natural Killer Cell Signaling	1.9	0.0653	-1.387	B2M,COL18A1,COL1A2,GRB2,HLA-A,HSPA5,ITGB1,NECTIN2,NRAS,PAK1,RAP1A,RAP2B,RRAS
IL-2 Signaling	1.87	0.0984	-1.342	CSNK2B,GRB2,NRAS,RAP1A,RAP2B,RRAS
Estrogen-Dependent Breast Cancer Signaling	1.87	0.0886	-1.342	EGFR,HSD17B12,HSD17B4,NRAS,RAP1A,RAP2B,RRAS
UVA-Induced MAPK Signaling	1.86	0.0816	-1.134	CYCS,EGFR,NRAS,PDIA3,PLCB3,RAP1A,RAP2B,RRAS
Arginine Degradation VI (Arginase 2 Pathway)	1.85	0.333	#NUM!	PYCR1,PYCR2
Insulin Receptor Signaling	1.82	0.0714	-1.265	ACLY,GRB2,NRAS,PPP1CB,PPP1R12A,PRKAR1A,RAP1A,RAP2B,RHOQ,RRAS
Inhibition of ARE-Mediated mRNA Degradation Pathway	1.82	0.0683	-0.707	DDX6,EDC4,PPP2CB,PRKAR1A,PSMA6,PSMB3,PSMB5,YWHAB,YWHAE,YWHAH,YWHAZ
Isoleucine Degradation I	1.79	0.176	#NUM!	HADHA,HADHB,HSD17B4
Acute Phase Response Signaling	1.77	0.0649	-2.53	A2M,FN1,FTL,GRB2,HMOX2,IL6ST,NRAS,RAP1A,RAP2B,RRAS,SERPINE1,TF
Protein Ubiquitination Pathway	1.77	0.0582	#NUM!	B2M,CRYAB,DNAJB11,DNAJC3,HLA-A,HSP90AA1,HSPA13,HSPA5,PSMA6,PSMB3,PSMB5,RPS27A,SKP1,STUB1,TRAP1,UBE2N
γ-linolenate Biosynthesis II (Animals)	1.72	0.167	#NUM!	ACSL3,ACSL4,ACSL5
Superpathway of Geranylgeranyldiphosphate Biosynthesis I (via Mevalonate)	1.72	0.167	#NUM!	FDPS,HADHA,HADHB
GNRH Signaling	1.72	0.0638	-2.111	Calm1 (includes others),CAMK2D,CAMK2G,EGFR,GRB2,NRAS,PAK1,PLCB3,PRKAR1A,RAP1A,RAP2B,RRAS
Trehalose Degradation II (Trehalase)	1.71	0.286	#NUM!	HK1,HK2
Superpathway of Serine and Glycine Biosynthesis I	1.71	0.286	#NUM!	PSAT1,SHMT2
Thioredoxin Pathway	1.71	0.286	#NUM!	TXN,TXNRD1
Acetyl-CoA Biosynthesis I (Pyruvate Dehydrogenase Complex)	1.71	0.286	#NUM!	DBT,DLAT
Aspartate Degradation II	1.71	0.286	#NUM!	MDH1,MDH2
IL-8 Signaling	1.71	0.0616	-3.051	CSTB,EGFR,GNA13,IQGAP1,ITGAV,ITGB3,NRAS,PLD3,RAP1A,RAP2B,RHOB,RHOQ,RRAS
Dilated Cardiomyopathy Signaling Pathway	1.7	0.0685	-1.134	ACTA1,ACTA2,ACTB,CAMK2D,CAMK2G,ILK,MYH7,PDE2A,PRKAR1A,TTN
Granzyme A Signaling	1.66	0.158	#NUM!	APEX1,HMGB2,NME1
Cell Cycle: G2/M DNA Damage Checkpoint Regulation	1.66	0.1	-1	SKP1,YWHAB,YWHAE,YWHAH,YWHAZ
BMP signaling pathway	1.66	0.0805	-0.816	GRB2,GREM1,NRAS,PRKAR1A,RAP1A,RAP2B,RRAS
IL-6 Signaling	1.64	0.0703	-1	A2M,CSNK2B,GRB2,IL6ST,MCL1,NRAS,RAP1A,RAP2B,RRAS
UVC-Induced MAPK Signaling	1.63	0.098	-1.342	EGFR,NRAS,RAP1A,RAP2B,RRAS
Ceramide Signaling	1.58	0.0778	-1.134	CTSD,CYCS,NRAS,PPP2CB,RAP1A,RAP2B,RRAS
Unfolded protein response	1.58	0.0778	1.633	CALR,CD82,DNAJB11,DNAJC3,HSPA5,PDIA6,SEL1L
Role of NFAT in Cardiac Hypertrophy	1.58	0.0591	-1.387	Calm1 (includes others),CAMK2D,CAMK2G,GRB2,IL6ST,NRAS,PDIA3,PLCB3,PRKAR1A,RAP1A,RAP2B,RRAS,TGFB3
Acute Myeloid Leukemia Signaling	1.56	0.0769	-1.342	GRB2,IDH1,IDH2,NRAS,RAP1A,RAP2B,RRAS
Melatonin Signaling	1.55	0.0833	0.816	Calm1 (includes others),CAMK2D,CAMK2G,PDIA3,PLCB3,PRKAR1A
Prostate Cancer Signaling	1.55	0.0714	#NUM!	GRB2,GSTP1,HSP90AA1,NRAS,PA2G4,RAP1A,RAP2B,RRAS
Endoplasmic Reticulum Stress Pathway	1.54	0.143	#NUM!	CALR,DNAJC3,HSPA5
Non-Small Cell Lung Cancer Signaling	1.49	0.0745	-1.633	EGFR,GRB2,NRAS,PA2G4,RAP1A,RAP2B,RRAS
ErbB Signaling	1.49	0.0745	-1.89	EGFR,GRB2,NRAS,PAK1,RAP1A,RAP2B,RRAS
Sucrose Degradation V (Mammalian)	1.49	0.222	#NUM!	ALDOA,TPI1
Leucine Degradation I	1.49	0.222	#NUM!	ACADM,MCCC2
Folate Transformations I	1.49	0.222	#NUM!	MTHFD2,SHMT2
Acetyl-CoA Biosynthesis III (from Citrate)	1.49	1	#NUM!	ACLY
Lanosterol Biosynthesis	1.49	1	#NUM!	LSS
Bladder Cancer Signaling	1.47	0.069	-1	EGFR,MMP14,NRAS,PA2G4,RAP1A,RAP2B,RRAS,THBS1
TGF-β Signaling	1.45	0.0729	-1.134	GRB2,NRAS,RAP1A,RAP2B,RRAS,SERPINE1,TGFB3
Inhibition of Matrix Metalloproteases	1.44	0.103	#NUM!	A2M,LRP1,MMP14,TIMP2
Protein Kinase A Signaling	1.43	0.0498	-2.357	APEX1,Calm1 (includes others),CAMK2D,CAMK2G,FLNA,GNA13,PDE2A,PDIA3,PLCB3,PPP1CB,PPP1R12A,PRKAR1A,PTPRS,RAP1A,TGFB3,TTN,YWHAB,YWHAE,YWHAH,YWHAZ
Angiopoietin Signaling	1.42	0.0779	-1.633	GRB2,NRAS,PAK1,RAP1A,RAP2B,RRAS
Cancer Drug Resistance By Drug Efflux	1.41	0.0862	#NUM!	ABCC1,NRAS,RAP1A,RAP2B,RRAS
Ketolysis	1.41	0.2	#NUM!	HADHA,HADHB
IL-3 Signaling	1.38	0.0759	-1.633	GRB2,NRAS,PAK1,RAP1A,RAP2B,RRAS
PI3K Signaling in B Lymphocytes	1.38	0.0629	-1.667	Calm1 (includes others),CAMK2D,CAMK2G,NRAS,PDIA3,PLCB3,RAP1A,RAP2B,RRAS
Tryptophan Degradation X (Mammalian, via Tryptamine)	1.34	0.12	#NUM!	AKR1B10,ALDH9A1,RDH14
Endothelin-1 Signaling	1.34	0.0576	-1.667	ECE1,GNA13,GRB2,NRAS,PDIA3,PLCB3,PLD3,PRDX6,RAP1A,RAP2B,RRAS
Ketogenesis	1.33	0.182	#NUM!	HADHA,HADHB
Purine Nucleotides De Novo Biosynthesis II	1.33	0.182	#NUM!	ADSL,ATIC
Semaphorin Signaling in Neurons	1.31	0.0806	#NUM!	DPYSL3,ITGB1,PAK1,RHOB,RHOQ
Apelin Liver Signaling Pathway	1.3	0.115	#NUM!	COL18A1,COL1A2,PDGFRB
Mouse Embryonic Stem Cell Pluripotency	1.29	0.0673	-1.89	GRB2,IL6ST,LIFR,NRAS,RAP1A,RAP2B,RRAS
Regulation of the Epithelial-Mesenchymal Transition Pathway	1.29	0.0564	#NUM!	CDH2,EGFR,GRB2,NCSTN,NRAS,PDGFRB,PSEN1,RAP1A,RAP2B,RRAS,TGFB3
Thrombopoietin Signaling	1.28	0.0794	-1.342	GRB2,NRAS,RAP1A,RAP2B,RRAS
VEGF Family Ligand-Receptor Interactions	1.27	0.0714	-1.342	GRB2,NRAS,NRP2,RAP1A,RAP2B,RRAS
Colorectal Cancer Metastasis Signaling	1.27	0.052	-2.111	EGFR,GNA13,GRB2,IL6ST,LRP1,MMP14,NRAS,PRKAR1A,RAP1A,RAP2B,RHOB,RHOQ,RRAS,TGFB3
Glycogen Degradation II	1.26	0.167	#NUM!	MTAP,PGM1
α-Adrenergic Signaling	1.26	0.066	-1.342	Calm1 (includes others),GNA13,NRAS,PRKAR1A,RAP1A,RAP2B,RRAS
P2Y Purigenic Receptor Signaling Pathway	1.24	0.062	-0.378	ITGB3,NRAS,PDIA3,PLCB3,PRKAR1A,RAP1A,RAP2B,RRAS
Chronic Myeloid Leukemia Signaling	1.24	0.0654	#NUM!	GRB2,NRAS,PA2G4,RAP1A,RAP2B,RRAS,TGFB3
PPAR Signaling	1.24	0.0654	1.89	GRB2,HSP90AA1,NRAS,PDGFRB,RAP1A,RAP2B,RRAS
ErbB2-ErbB3 Signaling	1.24	0.0769	-1.342	GRB2,NRAS,RAP1A,RAP2B,RRAS
PFKFB4 Signaling Pathway	1.22	0.087	0	HK1,HK2,PRKAR1A,TGFB3
UDP-D-xylose and UDP-D-glucuronate Biosynthesis	1.2	0.5	#NUM!	UGDH
Epoxysqualene Biosynthesis	1.2	0.5	#NUM!	SQLE
Palmitate Biosynthesis I (Animals)	1.2	0.5	#NUM!	FASN
Fatty Acid Biosynthesis Initiation II	1.2	0.5	#NUM!	FASN
Glycine Degradation (Creatine Biosynthesis)	1.2	0.5	#NUM!	GATM
Glycine Biosynthesis I	1.2	0.5	#NUM!	SHMT2
Acyl-CoA Hydrolysis	1.19	0.154	#NUM!	ACOT9,PPT1
UDP-N-acetyl-D-galactosamine Biosynthesis II	1.19	0.154	#NUM!	HK1,HK2
nNOS Signaling in Neurons	1.19	0.0851	#NUM!	Calm1 (includes others),CAPN2,CAPN6,CAPNS1
Necroptosis Signaling Pathway	1.17	0.0573	-1.667	CAMK2D,CAMK2G,CAPN2,CAPN6,CAPNS1,PPID,TNFRSF10A,TOMM22,VDAC3
Cardiac Hypertrophy Signaling (Enhanced)	1.16	0.0446	-1.789	APEX1,ATP2A1,Calm1 (includes others),CAMK2D,CAMK2G,GNA13,IL6ST,ITGA3,ITGA5,ITGA7,ITGAV,ITGB1,ITGB3,ITGB5,NRAS,PDE2A,PDIA3,PLCB3,PRKAR1A,RAP1A,RAP2B,RPS6,RRAS,TGFB3
Antioxidant Action of Vitamin C	1.15	0.0625	#NUM!	PDIA3,PLCB3,PLD3,PRDX6,SLC2A1,TXN,TXNRD1
STAT3 Pathway	1.15	0.0593	-1.89	EGFR,IGF2R,IL6ST,NRAS,PDGFRB,RAP1A,RAP2B,RRAS
Role of JAK1 and JAK3 in γc Cytokine Signaling	1.15	0.0725	#NUM!	GRB2,NRAS,RAP1A,RAP2B,RRAS
SPINK1 General Cancer Pathway	1.15	0.0725	-1.342	EGFR,NRAS,RAP1A,RAP2B,RRAS
Mevalonate Pathway I	1.14	0.143	#NUM!	HADHA,HADHB
Colanic Acid Building Blocks Biosynthesis	1.14	0.143	#NUM!	UGDH,UGP2
Cardiac Hypertrophy Signaling	1.12	0.0504	-1.155	Calm1 (includes others),GNA13,GRB2,NRAS,PDIA3,PLCB3,PRKAR1A,RAP1A,RAP2B,RHOB,RHOQ,RRAS,TGFB3
IL-4 Signaling	1.12	0.0652	#NUM!	GRB2,HLA-A,NRAS,RAP1A,RAP2B,RRAS
Melanoma Signaling	1.11	0.08	-1	NRAS,RAP1A,RAP2B,RRAS
Gαi Signaling	1.11	0.058	-0.816	CAV1,GNA13,GRB2,NRAS,PRKAR1A,RAP1A,RAP2B,RRAS
Apelin Endothelial Signaling Pathway	1.09	0.0576	-2.121	Calm1 (includes others),GNA13,NRAS,PLCB3,PRKAA1,RAP1A,RAP2B,RRAS
Ephrin B Signaling	1.08	0.0694	-1.342	CAP1,EPHB2,EPHB3,GNA13,PAK1
Melanocyte Development and Pigmentation Signaling	1.08	0.0638	-0.816	GRB2,NRAS,PRKAR1A,RAP1A,RAP2B,RRAS
Aldosterone Signaling in Epithelial Cells	1.08	0.0549	#NUM!	CRYAB,DNAJB11,DNAJC3,HSP90AA1,HSPA13,HSPA5,PDIA3,PLCB3,TRAP1
Neuroprotective Role of THOP1 in Alzheimer's Disease	1.06	0.0593	-1	APP,ECE1,HLA-A,PREP,PRKAR1A,TPP1,YWHAE
Death Receptor Signaling	1.05	0.0625	0	ACTA1,ACTA2,ACTB,CYCS,SPTAN1,TNFRSF10A
Nitric Oxide Signaling in the Cardiovascular System	1.05	0.0588	-0.378	ATP2A1,Calm1 (includes others),CAV1,HSP90AA1,PDE2A,PRKAA1,PRKAR1A
CXCR4 Signaling	1.04	0.0539	-2.333	GNA13,NRAS,PAK1,PLCB3,RAP1A,RAP2B,RHOB,RHOQ,RRAS
Parkinson's Signaling	1.03	0.125	#NUM!	CYCS,PARK7
Regulation Of The Epithelial Mesenchymal Transition By Growth Factors Pathway	1.03	0.0521	-1.897	CDH2,EGFR,GRB2,NRAS,PDGFRB,RAP1A,RAP2B,RRAS,TGFB3,VIM
Renin-Angiotensin Signaling	1.03	0.0583	-1.134	GRB2,NRAS,PAK1,PRKAR1A,RAP1A,RAP2B,RRAS
Role of NANOG in Mammalian Embryonic Stem Cell Pluripotency	1.03	0.0583	-1.89	GRB2,IL6ST,LIFR,NRAS,RAP1A,RAP2B,RRAS
L-carnitine Biosynthesis	1.03	0.333	#NUM!	ALDH9A1
Methylglyoxal Degradation I	1.03	0.333	#NUM!	GLO1
Guanine and Guanosine Salvage I	1.03	0.333	#NUM!	HPRT1
S-methyl-5'-thioadenosine Degradation II	1.03	0.333	#NUM!	MTAP
Thyroid Hormone Biosynthesis	1.03	0.333	#NUM!	CTSD
Adenine and Adenosine Salvage I	1.03	0.333	#NUM!	APRT
GDNF Family Ligand-Receptor Interactions	1.01	0.0658	-1.342	GRB2,NRAS,RAP1A,RAP2B,RRAS
Neurotrophin/TRK Signaling	1.01	0.0658	-1.342	GRB2,NRAS,RAP1A,RAP2B,RRAS
Senescence Pathway	0.996	0.0471	-1.069	Calm1 (includes others),CAPN2,CAPN6,CAPNS1,DHCR24,DLAT,NRAS,PPP2CB,RAP1A,RAP2B,RRAS,SERPINE1,SQSTM1,TGFB3
Coagulation System	0.991	0.0857	#NUM!	A2M,SERPINC1,SERPINE1
Dermatan Sulfate Degradation (Metazoa)	0.991	0.118	#NUM!	HEXA,HEXB
Dopamine Receptor Signaling	0.991	0.0649	#NUM!	NCS1,PPP1CB,PPP1R12A,PPP2CB,PRKAR1A
FAT10 Signaling Pathway	0.975	0.0714	#NUM!	PSMA6,PSMB3,PSMB5,SQSTM1
Adrenomedullin signaling pathway	0.959	0.0503	-1	Calm1 (includes others),GRB2,NRAS,PDIA3,PLCB3,PRKAR1A,RAP1A,RAP2B,RRAS,TTN
Opioid Signaling Pathway	0.955	0.0471	-1.155	AP2A1,AP2A2,Calm1 (includes others),CAMK2D,CAMK2G,CLTA,CLTC,GNA13,NRAS,PRKAR1A,RAP1A,RAP2B,RRAS
FLT3 Signaling in Hematopoietic Progenitor Cells	0.936	0.0625	-1.342	GRB2,NRAS,RAP1A,RAP2B,RRAS
Role of MAPK Signaling in the Pathogenesis of Influenza	0.921	0.0617	#NUM!	NRAS,PRDX6,RAP1A,RAP2B,RRAS
Sperm Motility	0.921	0.0472	-0.816	Calm1 (includes others),EGFR,EPHB2,EPHB3,GNA13,PDE2A,PDGFRB,PDIA3,PLCB3,PRDX6,PRKAR1A,TWF1
Pentose Phosphate Pathway (Oxidative Branch)	0.91	0.25	#NUM!	PGD
Heme Degradation	0.91	0.25	#NUM!	HMOX2
Branched-chain α-keto acid Dehydrogenase Complex	0.91	0.25	#NUM!	DBT
Glutathione Redox Reactions II	0.91	0.25	#NUM!	PDIA3
Oxidized GTP and dGTP Detoxification	0.91	0.25	#NUM!	DDX6
JAK/Stat Signaling	0.903	0.061	-1.342	GRB2,NRAS,RAP1A,RAP2B,RRAS
Glucocorticoid Receptor Signaling	0.889	0.0413	#NUM!	A2M,ACTB,ANXA1,B2M,CAV1,EGFR,GRB2,HLA-A,HSP90AA1,HSPA5,IL6ST,MT-ND4,NDUFA4,NDUFB10,NDUFB5,NRAS,PC,PRKAA1,RAP1A,RAP2B,RRAS,SERPINE1,TGFB3,YWHAH
TR/RXR Activation	0.873	0.0595	#NUM!	ATP2A1,ENO1,FASN,LDLR,SLC2A1
Methylglyoxal Degradation III	0.873	0.1	#NUM!	AKR1B1,AKR1B10
Gα12/13 Signaling	0.86	0.0526	-1.134	CDH15,CDH2,GNA13,NRAS,RAP1A,RAP2B,RRAS
FcγRIIB Signaling in B Lymphocytes	0.857	0.0588	-1.342	GRB2,NRAS,RAP1A,RAP2B,RRAS
LPS-stimulated MAPK Signaling	0.857	0.0588	-1.342	NRAS,PAK1,RAP1A,RAP2B,RRAS
eNOS Signaling	0.848	0.0503	0.816	Calm1 (includes others),CAV1,CHRNB1,HSP90AA1,HSPA5,PRKAA1,PRKAR1A,STUB1
Prolactin Signaling	0.842	0.0581	-1.342	GRB2,NRAS,RAP1A,RAP2B,RRAS
Apelin Adipocyte Signaling Pathway	0.842	0.0581	-2.236	GSTP1,PRDX6,PRKAA1,PRKAR1A,SOD1
Tetrahydrofolate Salvage from 5,10-methenyltetrahydrofolate	0.821	0.2	#NUM!	MTHFD2
Serine Biosynthesis	0.821	0.2	#NUM!	PSAT1
Tetrapyrrole Biosynthesis II	0.821	0.2	#NUM!	ALAD
Trans, trans-farnesyl Diphosphate Biosynthesis	0.821	0.2	#NUM!	FDPS
dTMP De Novo Biosynthesis	0.821	0.2	#NUM!	SHMT2
Tyrosine Degradation I	0.821	0.2	#NUM!	FAH
Folate Polyglutamylation	0.821	0.2	#NUM!	SHMT2
Intrinsic Prothrombin Activation Pathway	0.818	0.0714	#NUM!	COL18A1,COL1A2,SERPINC1
Agranulocyte Adhesion and Diapedesis	0.812	0.0467	#NUM!	ACTA1,ACTA2,ACTB,EZR,FN1,ITGA3,ITGA5,ITGB1,MMP14,MYH7
Phospholipases	0.788	0.0606	#NUM!	PDIA3,PLCB3,PLD3,PRDX6
Retinol Biosynthesis	0.775	0.0682	#NUM!	AKR1B10,RDH11,RDH14
HMGB1 Signaling	0.764	0.0479	-1.134	NRAS,RAP1A,RAP2B,RHOB,RHOQ,RRAS,SERPINE1,TGFB3
Synaptic Long Term Depression	0.757	0.0464	-0.707	GNA13,NRAS,PDIA3,PLCB3,PPP2CB,PRDX6,RAP1A,RAP2B,RRAS
Cell Cycle: G1/S Checkpoint Regulation	0.754	0.0588	#NUM!	PA2G4,RPL5,SKP1,TGFB3
Pyruvate Fermentation to Lactate	0.75	0.167	#NUM!	LDHA
Ceramide Biosynthesis	0.75	0.167	#NUM!	SPTLC2
Selenocysteine Biosynthesis II (Archaea and Eukaryotes)	0.75	0.167	#NUM!	SARS1
Rapoport-Luebering Glycolytic Shunt	0.75	0.167	#NUM!	PGAM1
Lactose Degradation III	0.75	0.167	#NUM!	PSAP
Sphingosine-1-phosphate Signaling	0.742	0.0508	-1.633	GNA13,PDGFRB,PDIA3,PLCB3,RHOB,RHOQ
RAR Activation	0.74	0.0459	#NUM!	ACTB,AKR1B1,AKR1B10,CSNK2B,PRKAR1A,RDH11,RDH14,RDH5,TGFB3
Glutathione Redox Reactions I	0.717	0.08	#NUM!	GSTP1,PRDX6
Cardiac β-adrenergic Signaling	0.699	0.046	-0.378	APEX1,ATP2A1,GNA13,PDE2A,PPP1CB,PPP1R12A,PPP2CB,PRKAR1A
D-myo-inositol (1,4,5)-Trisphosphate Biosynthesis	0.69	0.0769	#NUM!	PI4K2A,PLCB3
Adenine and Adenosine Salvage III	0.688	0.143	#NUM!	HPRT1
Glycogen Biosynthesis II (from UDP-D-Glucose)	0.688	0.143	#NUM!	UGP2
Salvage Pathways of Pyrimidine Ribonucleotides	0.68	0.051	-2.236	AK4,NME1,NME2,PAK1,PRKAA1
Factors Promoting Cardiogenesis in Vertebrates	0.668	0.0464	0	CAMK2D,CAMK2G,LRP1,MYH7,PDIA3,PLCB3,TGFB3
Leptin Signaling in Obesity	0.668	0.0541	#NUM!	GRB2,PDIA3,PLCB3,PRKAR1A
Myc Mediated Apoptosis Signaling	0.664	0.06	#NUM!	CYCS,MCL1,PRKAR1A
Xenobiotic Metabolism Signaling	0.65	0.0415	#NUM!	ALDH9A1,CAMK2D,CAMK2G,FMO1,FTL,GSTP1,HSP90AA1,NRAS,PPP2CB,RAP1A,RAP2B,RRAS
Neuropathic Pain Signaling In Dorsal Horn Neurons	0.646	0.0495	-0.447	CAMK2D,CAMK2G,PDIA3,PLCB3,PRKAR1A
Dopamine-DARPP32 Feedback in cAMP Signaling	0.64	0.0442	-1.134	ATP2A1,Calm1 (includes others),PDIA3,PLCB3,PPP1CB,PPP1R12A,PPP2CB,PRKAR1A
Histidine Degradation III	0.638	0.125	#NUM!	MTHFD2
Superoxide Radicals Degradation	0.638	0.125	#NUM!	SOD1
IL-15 Signaling	0.627	0.0519	-1	NRAS,RAP1A,RAP2B,RRAS
Antiproliferative Role of Somatostatin Receptor 2	0.627	0.0519	-1	NRAS,RAP1A,RAP2B,RRAS
Sumoylation Pathway	0.623	0.0485	2	ARHGDIA,RANGAP1,RHOB,RHOQ,STUB1
Ovarian Cancer Signaling	0.606	0.0443	-0.816	EGFR,NRAS,PA2G4,PRKAR1A,RAP1A,RAP2B,RRAS
Thyroid Cancer Signaling	0.602	0.0506	-1	NRAS,RAP1A,RAP2B,RRAS
Autophagy	0.602	0.0423	-2.121	Calm1 (includes others),LAMP1,PI4K2A,PPP2CB,PRKAA1,PRKAR1A,RAB7A,SQSTM1,VAMP8
Heme Biosynthesis II	0.593	0.111	#NUM!	ALAD
PD-1, PD-L1 cancer immunotherapy pathway	0.592	0.0472	2	B2M,CD80,CSNK2B,HLA-A,TGFB3
EGF Signaling	0.583	0.0545	#NUM!	CSNK2B,EGFR,GRB2
Xenobiotic Metabolism CAR Signaling Pathway	0.577	0.0423	0	ABCC1,ALDH9A1,EGFR,FMO1,GSTP1,HSP90AA1,PPP2CB,RACK1
Role of PKR in Interferon Induction and Antiviral Response	0.561	0.0441	-0.816	CYCS,DNAJC3,HSP90AA1,HSPA5,MAVS,PDGFRB
G-Protein Coupled Receptor Signaling	0.556	0.0399	#NUM!	APEX1,CAMK2D,CAMK2G,GRB2,NRAS,PDE2A,PLCB3,PRKAR1A,RAP1A,RAP2B,RRAS
Prostanoid Biosynthesis	0.554	0.1	#NUM!	PTGIS
Pentose Phosphate Pathway	0.554	0.1	#NUM!	PGD
Dolichyl-diphosphooligosaccharide Biosynthesis	0.554	0.1	#NUM!	ALG5
Glycine Betaine Degradation	0.554	0.1	#NUM!	SHMT2
Xenobiotic Metabolism PXR Signaling Pathway	0.554	0.0417	1.414	ALDH9A1,CAMK2D,CAMK2G,GSTP1,HSP90AA1,PPP1CB,PPP1R12A,PRKAR1A
Cyclins and Cell Cycle Regulation	0.544	0.0476	#NUM!	PA2G4,PPP2CB,SKP1,TGFB3
PEDF Signaling	0.544	0.0476	-1	NRAS,RAP1A,RAP2B,RRAS
MSP-RON Signaling Pathway	0.542	0.0517	#NUM!	ACTA1,ACTA2,ACTB
B Cell Receptor Signaling	0.541	0.0412	-2.121	Calm1 (includes others),CAMK2D,CAMK2G,GRB2,NRAS,RAP1A,RAP2B,RRAS
Inhibition of Angiogenesis by TSP1	0.523	0.0588	#NUM!	CD36,THBS1
Retinoic acid Mediated Apoptosis Signaling	0.516	0.05	#NUM!	CYCS,DAP3,TNFRSF10A
SPINK1 Pancreatic Cancer Pathway	0.516	0.05	#NUM!	CPD,CPQ,CTSB
Hereditary Breast Cancer Signaling	0.511	0.0423	#NUM!	ACTB,NRAS,RAP1A,RAP2B,RPS27A,RRAS
Xenobiotic Metabolism General Signaling Pathway	0.503	0.042	-1.633	FTL,GSTP1,NRAS,RAP1A,RAP2B,RRAS
Polyamine Regulation in Colon Cancer	0.492	0.0484	#NUM!	PSMA6,PSMB3,PSMB5
Interferon Signaling	0.489	0.0556	#NUM!	IFITM2,IFITM3
Wnt/β-catenin Signaling	0.489	0.0405	-1	CDH2,CSNK2B,ILK,LRP1,PPP2CB,RPS27A,TGFB3
Fc Epsilon RI Signaling	0.488	0.0427	-1.342	GRB2,NRAS,RAP1A,RAP2B,RRAS
BER pathway	0.488	0.0833	#NUM!	APEX1
MSP-RON Signaling In Macrophages Pathway	0.488	0.0427	-1.342	GRB2,NRAS,RAP1A,RAP2B,RRAS
NGF Signaling	0.48	0.0424	-1.342	GRB2,NRAS,RAP1A,RAP2B,RRAS
Docosahexaenoic Acid (DHA) Signaling	0.46	0.0526	#NUM!	APP,CYCS
Notch Signaling	0.46	0.0526	#NUM!	NCSTN,PSEN1
Role of Macrophages, Fibroblasts and Endothelial Cells in Rheumatoid Arthritis	0.449	0.0369	#NUM!	Calm1 (includes others),CAMK2D,CAMK2G,FN1,IL6ST,LRP1,NRAS,PDIA3,PLCB3,RAP1A,RAP2B,RRAS
Th1 Pathway	0.447	0.041	-2.236	CD80,GRB2,HLA-A,NCSTN,PSEN1
IL-15 Production	0.44	0.0407	-2.236	EGFR,EPHB2,EPHB3,PDGFRB,TWF1
Endocannabinoid Developing Neuron Pathway	0.44	0.0407	-1	NRAS,PRKAR1A,RAP1A,RAP2B,RRAS
Type II Diabetes Mellitus Signaling	0.438	0.0395	#NUM!	ACSL3,ACSL4,ACSL5,CD36,PKM,PRKAA1
Pancreatic Adenocarcinoma Signaling	0.417	0.0397	#NUM!	EGFR,GRB2,PA2G4,PLD3,TGFB3
Choline Biosynthesis III	0.411	0.0667	#NUM!	PLD3
Systemic Lupus Erythematosus In B Cell Signaling Pathway	0.396	0.0361	-0.632	Calm1 (includes others),GRB2,IL6ST,MAVS,MCL1,NRAS,RAP1A,RAP2B,RRAS,TGFB3
B Cell Development	0.393	0.0465	#NUM!	CD80,HLA-A
Granzyme B Signaling	0.389	0.0625	#NUM!	CYCS
Extrinsic Prothrombin Activation Pathway	0.389	0.0625	#NUM!	SERPINC1
GABA Receptor Signaling	0.383	0.0382	#NUM!	ALDH9A1,AP2A1,AP2A2,GNA13,RPS27A
G Protein Signaling Mediated by Tubby	0.381	0.0455	#NUM!	GNA13,PLCB3
tRNA Splicing	0.381	0.0455	#NUM!	APEX1,PDE2A
Estrogen Biosynthesis	0.381	0.0455	#NUM!	HSD17B12,HSD17B4
GPCR-Mediated Integration of Enteroendocrine Signaling Exemplified by an L Cell	0.378	0.0411	#NUM!	PDIA3,PLCB3,PRKAR1A
LPS/IL-1 Mediated Inhibition of RXR Function	0.373	0.0357	#NUM!	ACSL3,ACSL4,ACSL5,ALDH9A1,CPT1A,CPT2,FABP5,FMO1,GSTP1
Histamine Degradation	0.37	0.0588	#NUM!	ALDH9A1
Hypoxia Signaling in the Cardiovascular System	0.369	0.0405	#NUM!	HSP90AA1,LDHA,UBE2N
Apelin Pancreas Signaling Pathway	0.358	0.0435	#NUM!	PRKAA1,PRKAR1A
Breast Cancer Regulation by Stathmin1	0.352	0.0338	-0.894	ARHGEF2,CAMK2D,CAMK2G,GNA13,GPRC5B,GRB2,NRAS,PAK1,PLCB3,PPP1CB,PPP1R12A,PPP2CB,PRKAR1A,RAP1A,RAP2B,RRAS,TUBB,TUBB3,TUBB4B,TUBB6
Th2 Pathway	0.345	0.0365	-2	CD80,GRB2,HLA-A,NCSTN,PSEN1
TREM1 Signaling	0.344	0.039	#NUM!	GRB2,ITGA5,ITGB1
nNOS Signaling in Skeletal Muscle Cells	0.337	0.0417	#NUM!	Calm1 (includes others),DAG1
Apelin Muscle Signaling Pathway	0.337	0.0417	#NUM!	GNA13,PRKAA1
IL-7 Signaling Pathway	0.335	0.0385	#NUM!	GRB2,MCL1,SLC2A1
Gαq Signaling	0.33	0.0353	-2.236	Calm1 (includes others),GNA13,PLCB3,PLD3,RHOB,RHOQ
Fatty Acid α-oxidation	0.319	0.05	#NUM!	ALDH9A1
Inflammasome pathway	0.319	0.05	#NUM!	CTSB
BEX2 Signaling Pathway	0.313	0.037	#NUM!	CDH2,LGALS1,PPP2CB
Endocannabinoid Cancer Inhibition Pathway	0.31	0.035	-0.447	GNA13,PRKAA1,PRKAR1A,SPTLC2,VIM
Triacylglycerol Degradation	0.308	0.0392	#NUM!	AARS1,PRDX6
Putrescine Degradation III	0.304	0.0476	#NUM!	ALDH9A1
TNFR1 Signaling	0.299	0.0385	#NUM!	CYCS,PAK1
Erythropoietin Signaling Pathway	0.295	0.0339	-1.633	GRB2,NRAS,RAP1A,RAP2B,RRAS,TGFB3
Methionine Degradation I (to Homocysteine)	0.29	0.0455	#NUM!	AHCYL1
Cdc42 Signaling	0.288	0.0325	-3.464	ACTR2,ACTR3,ARPC1B,ARPC2,ARPC4,B2M,HLA-A,IQGAP1,ITGA3,ITGA5,ITGA7,ITGAV,ITGB1,ITGB3,ITGB5,PAK1,PPP1CB,PPP1R12A
Cardiomyocyte Differentiation via BMP Receptors	0.277	0.0435	#NUM!	MYH7
Role of Lipids/Lipid Rafts in the Pathogenesis of Influenza	0.277	0.0435	#NUM!	FDPS
Ubiquinol-10 Biosynthesis (Eukaryotic)	0.277	0.0435	#NUM!	COQ3
Ethanol Degradation IV	0.277	0.0435	#NUM!	ALDH9A1
Phospholipase C Signaling	0.275	0.0322	-3	ARHGEF2,Calm1 (includes others),GNA13,GRB2,ITGA3,ITGA5,ITGA7,ITGAV,ITGB1,ITGB3,ITGB5,NRAS,PLCB3,PLD3,PPP1CB,PPP1R12A,RAP1A,RAP2B,RHOB,RHOQ,RRAS
Xenobiotic Metabolism AHR Signaling Pathway	0.272	0.0345	#NUM!	ALDH9A1,GSTP1,HSP90AA1
NAD Signaling Pathway	0.269	0.0331	-2.236	ACADM,IDH2,LDHA,PRKAA1,SIRT2
Tumoricidal Function of Hepatic Natural Killer Cells	0.264	0.0417	#NUM!	CYCS
Cysteine Biosynthesis III (mammalia)	0.264	0.0417	#NUM!	AHCYL1
Relaxin Signaling	0.26	0.0327	#NUM!	APEX1,GNA13,PDE2A,PRKAR1A,RAP1A
Role of JAK family kinases in IL-6-type Cytokine Signaling	0.253	0.04	#NUM!	IL6ST
LXR/RXR Activation	0.25	0.0325	#NUM!	CD36,FASN,LDLR,TF
IL-17A Signaling in Gastric Cells	0.242	0.0385	#NUM!	EGFR
Sonic Hedgehog Signaling	0.213	0.0345	#NUM!	PRKAR1A
Dopamine Degradation	0.203	0.0333	#NUM!	ALDH9A1
Aryl Hydrocarbon Receptor Signaling	0	0.0314	#NUM!	ALDH9A1,CTSD,GSTP1,HSP90AA1,TGFB3
p53 Signaling	0	0.0306	#NUM!	ST13,THBS1,TNFRSF10A
Hepatic Cholestasis	0	0.0159	#NUM!	ABCC1,PRKAR1A,TGFB3
VDR/RXR Activation	0	0.0128	#NUM!	SERPINB1
FXR/RXR Activation	0	0.0159	#NUM!	FASN,TF
PXR/RXR Activation	0	0.0308	#NUM!	CPT1A,PRKAR1A
Role of BRCA1 in DNA Damage Response	0	0.0125	#NUM!	ACTB
Activation of IRF by Cytosolic Pattern Recognition Receptors	0	0.0308	#NUM!	MAVS,PPIB
IL-12 Signaling and Production in Macrophages	0	0.0147	#NUM!	RAB7A,TGFB3
Role of RIG1-like Receptors in Antiviral Innate Immunity	0	0.0217	#NUM!	MAVS
Role of Pattern Recognition Receptors in Recognition of Bacteria and Viruses	0	0.0128	#NUM!	MAVS,TGFB3
Role of NFAT in Regulation of the Immune Response	0	0.0229	-2.53	Calm1 (includes others),CD80,GNA13,GRB2,HLA-A,KPNA2,KPNB1,NRAS,PLCB3,RAP1A,RAP2B,RRAS,TNPO1
CCR5 Signaling in Macrophages	0	0.00419	#NUM!	Calm1 (includes others),GNA13
Calcium-induced T Lymphocyte Apoptosis	0	0.00913	-1	ATP2A1,Calm1 (includes others),CAPN2,HLA-A
Cytotoxic T Lymphocyte-mediated Apoptosis of Target Cells	0	0.00744	#NUM!	B2M,CYCS,HLA-A
CD27 Signaling in Lymphocytes	0	0.0175	#NUM!	CYCS
Lymphotoxin β Receptor Signaling	0	0.0182	#NUM!	CYCS
IL-17 Signaling	0	0.0321	-0.816	HSP90AA1,NRAS,RAP1A,RAP2B,RRAS,TGFB3
Airway Pathology in Chronic Obstructive Pulmonary Disease	0	0.00847	#NUM!	TGFB3
CTLA4 Signaling in Cytotoxic T Lymphocytes	0	0.0197	#NUM!	AP2A1,AP2A2,B2M,CD80,CLTA,CLTC,GRB2,HLA-A,PPP2CB
Induction of Apoptosis by HIV1	0	0.0154	#NUM!	CYCS
Airway Inflammation in Asthma	0	0.0312	#NUM!	TGFB3
T Helper Cell Differentiation	0	0.00668	#NUM!	CD80,HLA-A,IL6ST
CD28 Signaling in T Helper Cells	0	0.0202	-3	ACTR2,ACTR3,ARPC1B,ARPC2,ARPC4,Calm1 (includes others),CD80,GRB2,HLA-A,PAK1
Dendritic Cell Maturation	0	0.0159	-0.333	B2M,CD80,COL18A1,COL1A2,FSCN1,HLA-A,LY75,PDIA3,PLCB3
iCOS-iCOSL Signaling in T Helper Cells	0	0.0124	-2.449	Calm1 (includes others),CAMK2D,CAMK2G,CD80,GRB2,HLA-A
Lipid Antigen Presentation by CD1	0	0.0152	#NUM!	AP2A1,AP2A2,B2M,CALR,PDIA3,PSAP
Cell Cycle Regulation by BTG Family Proteins	0	0.027	#NUM!	PPP2CB
Corticotropin Releasing Hormone Signaling	0	0.0201	#NUM!	Calm1 (includes others),PRKAR1A,RAP1A
Mitotic Roles of Polo-Like Kinase	0	0.0303	#NUM!	HSP90AA1,PPP2CB
Role of CHK Proteins in Cell Cycle Checkpoint Control	0	0.0175	#NUM!	PPP2CB
Human Embryonic Stem Cell Pluripotency	0	0.0181	#NUM!	GNA13,PDGFRB,TGFB3
ATM Signaling	0	0.0103	#NUM!	PPP2CB
Androgen Signaling	0	0.0296	#NUM!	Calm1 (includes others),CALR,GNA13,HSP90AA1,PRKAR1A
Growth Hormone Signaling	0	0.0282	#NUM!	A2M,IGF2
CREB Signaling in Neurons	0	0.0266	-2.324	Calm1 (includes others),CAMK2D,CAMK2G,EGFR,GNA13,GPRC5B,GRB2,IGF2R,NRAS,PDGFRB,PDIA3,PLCB3,PRKAR1A,RAP1A,RAP2B,RRAS
Type I Diabetes Mellitus Signaling	0	0.00616	#NUM!	CD80,CYCS,HLA-A
Small Cell Lung Cancer Signaling	0	0.0208	#NUM!	CYCS,PA2G4
Allograft Rejection Signaling	0	0.00651	#NUM!	B2M,CD80,HLA-A
Autoimmune Thyroid Disease Signaling	0	0.00464	#NUM!	CD80,HLA-A
Graft-versus-Host Disease Signaling	0	0.00472	#NUM!	CD80,HLA-A
Production of Nitric Oxide and Reactive Oxygen Species in Macrophages	0	0.0314	-1.342	PPP1CB,PPP1R12A,PPP2CB,RAP1A,RHOB,RHOQ
Communication between Innate and Adaptive Immune Cells	0	0.00634	#NUM!	B2M,CD80,HLA-A
Systemic Lupus Erythematosus Signaling	0	0.0117	#NUM!	CD80,GRB2,HLA-A,NRAS,RAP1A,RAP2B,RRAS
Role of Osteoblasts, Osteoclasts and Chondrocytes in Rheumatoid Arthritis	0	0.0268	#NUM!	Calm1 (includes others),GSN,ITGA5,ITGB3,LRP1,MMP14
Altered T Cell and B Cell Signaling in Rheumatoid Arthritis	0	0.00426	#NUM!	CD80,HLA-A
Atherosclerosis Signaling	0	0.0308	#NUM!	CD36,COL18A1,COL1A2,PRDX6
IL-1 Signaling	0	0.0213	#NUM!	GNA13,PRKAR1A
RANK Signaling in Osteoclasts	0	0.022	#NUM!	Calm1 (includes others),GSN
Regulation of IL-2 Expression in Activated and Anergic T Lymphocytes	0	0.0174	-2.121	Calm1 (includes others),CD80,GRB2,NRAS,RAP1A,RAP2B,RRAS,TGFB3
TWEAK Signaling	0	0.027	#NUM!	CYCS
Nur77 Signaling in T Lymphocytes	0	0.0102	#NUM!	B2M,Calm1 (includes others),CD80,CYCS,HLA-A
PKCθ Signaling in T Lymphocytes	0	0.0168	-2.333	CAMK2D,CAMK2G,CD80,GRB2,HLA-A,NRAS,RAP1A,RAP2B,RRAS
Antiproliferative Role of TOB in T Cell Signaling	0	0.00743	#NUM!	PABPC1,SKP1,TGFB3
OX40 Signaling Pathway	0	0.00438	#NUM!	B2M,HLA-A
Spliceosomal Cycle	0	0.0204	#NUM!	EIF4A3
iNOS Signaling	0	0.0213	#NUM!	Calm1 (includes others)
Ephrin A Signaling	0	0.0213	#NUM!	PAK1
Netrin Signaling	0	0.0139	#NUM!	PRKAR1A
Heparan Sulfate Biosynthesis	0	0.025	#NUM!	AARS1,PRDX6
Heparan Sulfate Biosynthesis (Late Stages)	0	0.0274	#NUM!	AARS1,PRDX6
D-myo-inositol-5-phosphate Metabolism	0	0.0311	#NUM!	ATP1A2,PIP4P2,PLCB3,PPP1CB,PPP1R12A,PPP2CB
Pyridoxal 5'-phosphate Salvage Pathway	0	0.0303	#NUM!	PAK1,PRKAA1
Glutathione-mediated Detoxification	0	0.0303	#NUM!	GSTP1
D-myo-inositol (1,4,5,6)-Tetrakisphosphate Biosynthesis	0	0.0226	#NUM!	ATP1A2,PPP1CB,PPP1R12A,PPP2CB
Nicotine Degradation II	0	0.0152	#NUM!	FMO1
Superpathway of Inositol Phosphate Compounds	0	0.03	-1	ATP1A2,PI4K2A,PIP4P2,PLCB3,PPP1CB,PPP1R12A,PPP2CB
Serotonin Degradation	0	0.0147	#NUM!	ALDH9A1
D-myo-inositol (3,4,5,6)-tetrakisphosphate Biosynthesis	0	0.0226	#NUM!	ATP1A2,PPP1CB,PPP1R12A,PPP2CB
3-phosphoinositide Degradation	0	0.0265	#NUM!	ATP1A2,PIP4P2,PPP1CB,PPP1R12A,PPP2CB
3-phosphoinositide Biosynthesis	0	0.0246	#NUM!	ATP1A2,PI4K2A,PPP1CB,PPP1R12A,PPP2CB
Triacylglycerol Biosynthesis	0	0.0213	#NUM!	DBT
Noradrenaline and Adrenaline Degradation	0	0.0286	#NUM!	ALDH9A1
Oxidative Ethanol Degradation III	0	0.0182	#NUM!	ALDH9A1
Ethanol Degradation II	0	0.0312	#NUM!	ALDH9A1
Superpathway of Methionine Degradation	0	0.027	#NUM!	AHCYL1
Gαs Signaling	0	0.0248	#NUM!	GNA13,PRKAR1A,RAP1A
Granulocyte Adhesion and Diapedesis	0	0.0159	#NUM!	EZR,ITGB1,MMP14
Tec Kinase Signaling	0	0.027	-1.265	ACTA1,ACTA2,ACTB,GNA13,ITGA3,ITGA5,ITGA7,ITGAV,ITGB1,ITGB3,ITGB5,PAK1,RHOB,RHOQ,TNFRSF10A
UVB-Induced MAPK Signaling	0	0.0192	#NUM!	EGFR
Adipogenesis pathway	0	0.00741	#NUM!	SIRT2
PCP pathway	0	0.0167	#NUM!	PFN1
Wnt/Ca+ pathway	0	0.0312	#NUM!	PDIA3,PLCB3
Toll-like Receptor Signaling	0	0.0128	#NUM!	RPS27A
SAPK/JNK Signaling	0	0.0125	-1.633	GNA13,GRB2,NRAS,RAP1A,RAP2B,RRAS
FGF Signaling	0	0.0119	#NUM!	GRB2
Phototransduction Pathway	0	0.0185	#NUM!	PRKAR1A
cAMP-mediated signaling	0	0.0306	-2.646	APEX1,Calm1 (includes others),CAMK2D,CAMK2G,PDE2A,PRKAR1A,RAP1A
p38 MAPK Signaling	0	0.00847	#NUM!	TGFB3
Glutamate Receptor Signaling	0	0.0152	#NUM!	Calm1 (includes others)
NF-κB Signaling	0	0.0164	-2.333	CSNK2B,EGFR,IGF2R,NRAS,PDGFRB,RAP1A,RAP2B,RRAS,UBE2N
T Cell Receptor Signaling	0	0.0186	-2.53	B2M,Calm1 (includes others),CD80,GRB2,HLA-A,ITGA3,ITGB1,NRAS,RAP1A,RAP2B,RRAS
GPCR-Mediated Nutrient Sensing in Enteroendocrine Cells	0	0.0259	#NUM!	PDIA3,PLCB3,PRKAR1A
Gustation Pathway	0	0.018	#NUM!	APEX1,PDE2A,PRKAR1A
Th1 and Th2 Activation Pathway	0	0.0291	#NUM!	CD80,GRB2,HLA-A,NCSTN,PSEN1
Neuroinflammation Signaling Pathway	0	0.0254	-2.121	APP,B2M,CD80,HLA-A,MFGE8,NCSTN,PSEN1,TGFB3
Th17 Activation Pathway	0	0.00216	#NUM!	HSP90AA1
NER (Nucleotide Excision Repair, Enhanced Pathway)	0	0.0194	#NUM!	DDB1,UBE2N
Endocannabinoid Neuronal Synapse Pathway	0	0.0204	#NUM!	PDIA3,PLCB3,PRKAR1A
Apelin Cardiomyocyte Signaling Pathway	0	0.0303	#NUM!	ATP2A1,PDIA3,PLCB3
FAT10 Cancer Signaling Pathway	0	0.02	#NUM!	TGFB3
T Cell Exhaustion Signaling Pathway	0	0.0129	#NUM!	CD80,HLA-A,NRAS,PPP2CB,RAP1A,RAP2B,RRAS
Systemic Lupus Erythematosus In T Cell Signaling Pathway	0	0.0211	-1.941	B2M,CD80,EZR,GNA13,GRB2,HLA-A,NRAS,PPP2CB,RAP1A,RAP2B,RHOB,RHOQ,RRAS
White Adipose Tissue Browning Pathway	0	0.0221	#NUM!	LDHA,PRKAA1,PRKAR1A
HOTAIR Regulatory Pathway	0	0.0184	#NUM!	COL1A2,MMP14,VIM
Regulation Of The Epithelial Mesenchymal Transition In Development Pathway	0	0.023	#NUM!	NCSTN,PSEN1
Kinetochore Metaphase Signaling Pathway	0	0.019	#NUM!	PPP1CB,PPP1R12A
Eicosanoid Signaling	0	0.0299	#NUM!	PRDX6,PTGIS
Role of MAPK Signaling in Inhibiting the Pathogenesis of Influenza	0	0.0132	#NUM!	PRDX6

## Sheet: MP WD vs UnT 
© 2000-2021 QIAGEN. All rights reserved.
Ingenuity Canonical Pathways	-log(p-value)	Ratio	z-score	Molecules
Mitochondrial Dysfunction	58.9	0.435	#NUM!	APP,ATP5F1A,ATP5F1B,ATP5F1C,ATP5F1D,ATP5MF,ATP5MG,ATP5PF,ATP5PO,ATPAF2,CAT,COX15,COX4I1,COX5A,COX6A1,COX6B1,Cox6c,COX7A2,COX7A2L,CYB5A,CYC1,CYCS,FIS1,HTRA2,MAOA,MT-CO2,MT-ND1,MT-ND5,NCSTN,NDUFA10,NDUFA11,NDUFA12,NDUFA13,NDUFA2,NDUFA4,NDUFA5,NDUFA6,NDUFA7,NDUFA8,NDUFA9,NDUFAB1,NDUFB10,NDUFB11,NDUFB4,NDUFB5,NDUFB6,NDUFB7,NDUFB8,NDUFB9,NDUFS1,NDUFS2,NDUFS3,NDUFS4,NDUFS6,NDUFS7,NDUFS8,NDUFV1,NDUFV2,N…
Oxidative Phosphorylation	58.7	0.569	-7.874	ATP5F1A,ATP5F1B,ATP5F1C,ATP5F1D,ATP5MF,ATP5MG,ATP5PF,ATP5PO,ATPAF2,COX15,COX4I1,COX5A,COX6A1,COX6B1,Cox6c,COX7A2,COX7A2L,CYB5A,CYC1,CYCS,MT-CO2,MT-ND1,MT-ND5,NDUFA10,NDUFA11,NDUFA12,NDUFA13,NDUFA2,NDUFA4,NDUFA5,NDUFA6,NDUFA7,NDUFA8,NDUFA9,NDUFAB1,NDUFB10,NDUFB11,NDUFB4,NDUFB5,NDUFB6,NDUFB7,NDUFB8,NDUFB9,NDUFS1,NDUFS2,NDUFS3,NDUFS4,NDUFS6,NDUFS7,NDUFS8,NDUFV1,NDUFV2,NDUFV3,SDHA,SDHB,SDHD,SURF1,UQC…
Sirtuin Signaling Pathway	32.9	0.229	3.317	APEX1,APP,ATP5F1A,ATP5F1B,ATP5F1C,ATP5F1D,ATP5PF,CYC1,GLS,GOT2,MAPK1,MT-ND1,MT-ND5,NDUFA10,NDUFA11,NDUFA12,NDUFA13,NDUFA2,NDUFA4,NDUFA5,NDUFA6,NDUFA7,NDUFA8,NDUFA9,NDUFAB1,NDUFB10,NDUFB11,NDUFB4,NDUFB5,NDUFB6,NDUFB7,NDUFB8,NDUFB9,NDUFS1,NDUFS2,NDUFS3,NDUFS4,NDUFS6,NDUFS7,NDUFS8,NDUFV1,NDUFV2,NDUFV3,PCK2,PDK1,PFKM,PPID,PRKAA1,SDHA,SDHB,SDHD,SIRT2,SLC25A4,SLC25A5,TIMM10,TIMM13,TIMM23,TIMM50,TIMM8A,…
Estrogen Receptor Signaling	32.8	0.193	-4	ATP5F1A,ATP5F1B,ATP5F1C,ATP5F1D,CACNA1S,CACNA2D1,CACNB1,CFL2,CYC1,EGFR,EIF4E,GNA11,GNA13,GNAI2,GNAO1,GNAQ,GNAS,GNB1,GNB2,GNB4,GNG12,HSP90AA1,HSP90B1,KRAS,MAPK1,MCU,MMP14,MT-ND1,MT-ND5,MYL1,MYL6B,NDUFA10,NDUFA11,NDUFA12,NDUFA13,NDUFA2,NDUFA4,NDUFA5,NDUFA6,NDUFA7,NDUFA8,NDUFA9,NDUFAB1,NDUFB10,NDUFB11,NDUFB4,NDUFB5,NDUFB6,NDUFB7,NDUFB8,NDUFB9,NDUFS1,NDUFS2,NDUFS3,NDUFS4,NDUFS6,NDUFS7,NDUFS8,NDUFV1,N…
Regulation of eIF4 and p70S6K Signaling	32.1	0.296	-1.508	EIF1AY,EIF2S1,EIF2S2,EIF3A,EIF3B,EIF3C,EIF3D,EIF3E,EIF3F,EIF3G,EIF3H,EIF3I,EIF3K,EIF3L,EIF4A1,EIF4A2,EIF4A3,EIF4E,EIF4G1,EIF4G2,ITGA7,ITGAV,ITGB1,ITGB3,ITGB5,KRAS,MAPK1,NRAS,RALB,RAP1A,RAP1B,RAP2B,RPS10,RPS13,RPS14,RPS15,RPS15A,RPS16,RPS17,RPS18,RPS2,RPS24,RPS25,RPS26,RPS27L,RPS3,RPS4Y1,RPS6,RPS7,RPS9,RPSA,RRAS,RRAS2
mTOR Signaling	30	0.259	-1.964	EIF3A,EIF3B,EIF3C,EIF3D,EIF3E,EIF3F,EIF3G,EIF3H,EIF3I,EIF3K,EIF3L,EIF4A1,EIF4A2,EIF4A3,EIF4B,EIF4E,EIF4G1,EIF4G2,KRAS,MAPK1,NRAS,PRKAA1,RAC1,RALB,RAP1A,RAP1B,RAP2B,RHOA,RHOB,RHOC,RHOG,RHOQ,RHOT1,RHOT2,RPS10,RPS13,RPS14,RPS15,RPS15A,RPS16,RPS17,RPS18,RPS2,RPS24,RPS25,RPS26,RPS27L,RPS3,RPS4Y1,RPS6,RPS7,RPS9,RPSA,RRAS,RRAS2
EIF2 Signaling	28.7	0.246	0	ACTB,EIF1AY,EIF2S1,EIF2S2,EIF3A,EIF3B,EIF3C,EIF3D,EIF3E,EIF3F,EIF3G,EIF3H,EIF3I,EIF3K,EIF3L,EIF4A1,EIF4A2,EIF4A3,EIF4E,EIF4G1,EIF4G2,HSPA5,KRAS,MAPK1,NRAS,RALB,RAP1A,RAP1B,RAP2B,RPL15,RPL17,RPL27A,RPL38,RPL4,RPS10,RPS13,RPS14,RPS15,RPS15A,RPS16,RPS17,RPS18,RPS2,RPS24,RPS25,RPS26,RPS27L,RPS3,RPS4Y1,RPS6,RPS7,RPS9,RPSA,RRAS,RRAS2
Germ Cell-Sertoli Cell Junction Signaling	17.5	0.216	#NUM!	ACTB,ACTN1,ACTN2,ACTN4,CFL2,CTNNA1,CTNNA2,CTNND1,IQGAP1,ITGB1,JUP,KRAS,MAPK1,NRAS,RAB8B,RAC1,RALB,RAP1A,RAP1B,RAP2B,RHOA,RHOB,RHOC,RHOG,RHOQ,RHOT1,RHOT2,RRAS,RRAS2,SRC,TGFB2,TJP1,TUBA1A,TUBB2A,TUBB2B,TUBB3,TUBB4B
Epithelial Adherens Junction Signaling	16.9	0.222	#NUM!	ACTB,ACTN1,ACTN2,ACTN4,ACTR2,ACTR3,ARPC2,ARPC4,CTNNA1,CTNNA2,CTNND1,EGFR,IQGAP1,JUP,KRAS,MYH3,MYL1,MYL6B,NRAS,RAC1,RALB,RAP1A,RAP1B,RAP2B,RHOA,RRAS,RRAS2,SRC,TGFB2,TUBA1A,TUBB2A,TUBB2B,TUBB3,TUBB4B,YES1
Integrin Signaling	15.7	0.183	-4.964	ACTB,ACTN1,ACTN2,ACTN4,ACTR2,ACTR3,ARF4,ARPC2,ARPC4,CAPN2,CAPN6,CTTN,ITGA7,ITGAV,ITGB1,ITGB3,ITGB5,KRAS,LIMS1,MAPK1,NRAS,PARVA,PARVB,RAC1,RALB,RAP1A,RAP1B,RAP2B,RHOA,RHOB,RHOC,RHOG,RHOQ,RHOT1,RHOT2,RRAS,RRAS2,SRC,TLN2
Remodeling of Epithelial Adherens Junctions	15.7	0.338	-3	ACTB,ACTN1,ACTN2,ACTN4,ACTR2,ACTR3,ARPC2,ARPC4,CTNNA1,CTNNA2,CTNND1,DNM1L,DNM2,IQGAP1,NME1,RAB5C,RAB7A,SRC,TUBA1A,TUBB2A,TUBB2B,TUBB3,TUBB4B
RhoGDI Signaling	15.6	0.181	4.2	ACTB,ACTR2,ACTR3,ARHGAP1,ARHGDIA,ARPC2,ARPC4,CDH11,CDH13,CFL2,GNA11,GNA13,GNAI2,GNAO1,GNAQ,GNAS,GNB1,GNB2,GNB4,GNG12,ITGA7,ITGAV,ITGB1,ITGB3,ITGB5,MSN,MYH3,MYL1,MYL6B,PIP4K2A,RAC1,RHOA,RHOB,RHOC,RHOG,RHOQ,RHOT1,RHOT2,SRC
Glucocorticoid Receptor Signaling	15.5	0.115	#NUM!	ACTB,ANXA1,ATP5F1A,ATP5F1B,ATP5F1C,ATP5F1D,B2M,CYC1,EGFR,HLA-A,HSP90AA1,HSP90B1,HSPA5,HSPA9,KRAS,MAPK1,MT-ND1,MT-ND5,NDUFA10,NDUFA11,NDUFA12,NDUFA13,NDUFA2,NDUFA4,NDUFA5,NDUFA6,NDUFA7,NDUFA8,NDUFA9,NDUFAB1,NDUFB10,NDUFB11,NDUFB4,NDUFB5,NDUFB6,NDUFB7,NDUFB8,NDUFB9,NDUFS1,NDUFS2,NDUFS3,NDUFS4,NDUFS6,NDUFS7,NDUFS8,NDUFV1,NDUFV2,NDUFV3,NRAS,PC,PCK2,PPP3CA,PRKAA1,RAC1,RALB,RAP1A,RAP1B,RAP2B,RRAS,RRAS2…
Signaling by Rho Family GTPases	15.1	0.16	-3.9	ACTB,ACTR2,ACTR3,ARPC2,ARPC4,CDH11,CDH13,CFL2,DES,GNA11,GNA13,GNAI2,GNAO1,GNAQ,GNAS,GNB1,GNB2,GNB4,GNG12,IQGAP1,ITGA7,ITGAV,ITGB1,ITGB3,ITGB5,MAPK1,MSN,MYL1,MYL6B,PIP4K2A,RAC1,RHOA,RHOB,RHOC,RHOG,RHOQ,RHOT1,RHOT2,SEPTIN11,SEPTIN2,SEPTIN7,SEPTIN9,VIM
Sertoli Cell-Sertoli Cell Junction Signaling	14.7	0.18	#NUM!	ACTB,ACTN1,ACTN2,ACTN4,CTNNA1,CTNNA2,DLG1,F11R,ITGA7,ITGAV,ITGB1,ITGB3,ITGB5,JUP,KRAS,MAPK1,MPP6,NRAS,PRKAR1A,RAB8B,RAC1,RALB,RAP1A,RAP1B,RAP2B,RRAS,RRAS2,SPTAN1,SPTBN1,SRC,TJP1,TUBA1A,TUBB2A,TUBB2B,TUBB3,TUBB4B,YBX3
Actin Nucleation by ARP-WASP Complex	14.3	0.269	-4.146	ACTR2,ACTR3,ARPC2,ARPC4,ITGA7,ITGAV,ITGB1,ITGB3,ITGB5,KRAS,NRAS,RAC1,RALB,RAP1A,RAP1B,RAP2B,RHOA,RHOB,RHOC,RHOG,RHOQ,RHOT1,RHOT2,RRAS,RRAS2
Cardiac Hypertrophy Signaling	13.6	0.155	-3.182	CACNA1S,CACNA2D1,CACNB1,Calm1 (includes others),EIF4E,GNA11,GNA13,GNAI2,GNAO1,GNAQ,GNAS,GNB1,GNB2,GNB4,GNG12,HSPB1,KRAS,MAPK1,MYL1,MYL6B,NRAS,PDIA3,PLCD1,PPP3CA,PRKAR1A,RAC1,RALB,RAP1A,RAP1B,RAP2B,RHOA,RHOB,RHOC,RHOG,RHOQ,RHOT1,RHOT2,RRAS,RRAS2,TGFB2
CXCR4 Signaling	12	0.18	-4.082	GNA11,GNA13,GNAI2,GNAO1,GNAQ,GNAS,GNB1,GNB2,GNB4,GNG12,KRAS,MAPK1,MYL1,MYL6B,NRAS,RAC1,RALB,RAP1A,RAP1B,RAP2B,RHOA,RHOB,RHOC,RHOG,RHOQ,RHOT1,RHOT2,RRAS,RRAS2,SRC
Ephrin Receptor Signaling	12	0.164	-3.9	ACTR2,ACTR3,ARPC2,ARPC4,CFL2,GNA11,GNA13,GNAI2,GNAO1,GNAQ,GNAS,GNB1,GNB2,GNB4,GNG12,ITGA7,ITGAV,ITGB1,ITGB3,ITGB5,KRAS,MAPK1,NRAS,RAC1,RALB,RAP1A,RAP1B,RAP2B,RHOA,RRAS,RRAS2,SDCBP,SRC
Regulation of Cellular Mechanics by Calpain Protease	11.9	0.247	-2.673	ACTN1,ACTN2,ACTN4,CAPN2,CAPN6,EGFR,ITGA7,ITGAV,ITGB1,ITGB3,ITGB5,KRAS,MAPK1,NRAS,RALB,RAP1A,RAP1B,RAP2B,RRAS,RRAS2,SRC,TLN2
G Beta Gamma Signaling	11.7	0.202	-3.674	CACNA1S,CACNA2D1,CACNB1,DNM2,EGFR,GNA11,GNA13,GNAI2,GNAO1,GNAQ,GNAS,GNB1,GNB2,GNB4,GNG12,KRAS,MAPK1,NRAS,PRKAR1A,RALB,RAP1A,RAP1B,RAP2B,RRAS,RRAS2,SRC
fMLP Signaling in Neutrophils	11.5	0.198	-3.441	ACTR2,ACTR3,ARPC2,ARPC4,Calm1 (includes others),GNA11,GNA13,GNAI2,GNAO1,GNAQ,GNAS,GNB1,GNB2,GNB4,GNG12,KRAS,MAPK1,NRAS,PPP3CA,RAC1,RALB,RAP1A,RAP1B,RAP2B,RRAS,RRAS2
Thrombin Signaling	11.5	0.157	-3.674	EGFR,GNA11,GNA13,GNAI2,GNAO1,GNAQ,GNAS,GNB1,GNB2,GNB4,GNG12,KRAS,MAPK1,MYL1,MYL6B,NRAS,PDIA3,PLCD1,RAC1,RALB,RAP1A,RAP1B,RAP2B,RHOA,RHOB,RHOC,RHOG,RHOQ,RHOT1,RHOT2,RRAS,RRAS2,SRC
Phagosome Maturation	11.1	0.176	#NUM!	ATP6V0A1,ATP6V0A2,ATP6V0D1,ATP6V1A,ATP6V1B2,B2M,CALR,CTSB,CTSV,DYNC1H1,DYNLRB1,HLA-A,NAPA,NAPG,NSF,PRDX1,PRDX2,PRDX5,PRDX6,RAB5C,RAB7A,RAC1,TUBA1A,TUBB2A,TUBB2B,TUBB3,TUBB4B,VAMP3
Actin Cytoskeleton Signaling	10.9	0.143	-3.286	ACTB,ACTN1,ACTN2,ACTN4,ACTR2,ACTR3,ARPC2,ARPC4,CFL2,FLNA,FN1,GNA13,GNG12,IQGAP1,ITGA7,ITGAV,ITGB1,ITGB3,ITGB5,KRAS,MAPK1,MSN,MYH3,MYL1,MYL6B,NRAS,RAC1,RALB,RAP1A,RAP1B,RAP2B,RHOA,RRAS,RRAS2,TLN2
Glioma Invasiveness Signaling	10.8	0.26	-3.3	ITGAV,ITGB3,KRAS,MAPK1,NRAS,RAC1,RALB,RAP1A,RAP1B,RAP2B,RHOA,RHOB,RHOC,RHOG,RHOQ,RHOT1,RHOT2,RRAS,RRAS2
IL-8 Signaling	10.7	0.152	-4.315	EGFR,GNA11,GNA13,GNAI2,GNAO1,GNAQ,GNAS,GNB1,GNB2,GNB4,GNG12,IQGAP1,ITGAV,ITGB3,KRAS,MAPK1,NRAS,RAC1,RALB,RAP1A,RAP1B,RAP2B,RHOA,RHOB,RHOC,RHOG,RHOQ,RHOT1,RHOT2,RRAS,RRAS2,SRC
Role of Tissue Factor in Cancer	10.3	0.198	#NUM!	CFL2,EGFR,EIF4E,GNA11,GNA13,GNAQ,ITGAV,ITGB1,ITGB3,KRAS,MAPK1,NRAS,P4HB,PDIA6,RAC1,RALB,RAP1A,RAP1B,RAP2B,RRAS,RRAS2,SRC,YES1
HER-2 Signaling in Breast Cancer	10.2	0.153	0.365	ARF4,COX15,COX4I1,COX5A,COX6A1,COX6B1,Cox6c,COX7A2,COX7A2L,CYB5A,EGFR,ITGB1,ITGB3,ITGB5,KPNB1,KRAS,MAPK1,MT-CO2,NRAS,PDK1,RALB,RAP1A,RAP1B,RAP2B,RPS6,RRAS,RRAS2,SRC,SURF1,YES1
Agrin Interactions at Neuromuscular Junction	10.2	0.257	-2.84	ACTB,CTTN,DAG1,EGFR,ITGB1,KRAS,LAMB1,LAMC1,MAPK1,NRAS,RAC1,RALB,RAP1A,RAP1B,RAP2B,RRAS,RRAS2,SRC
Paxillin Signaling	10.1	0.204	-2.357	ACTB,ACTN1,ACTN2,ACTN4,ITGA7,ITGAV,ITGB1,ITGB3,ITGB5,KRAS,MAPK1,NRAS,PARVA,RAC1,RALB,RAP1A,RAP1B,RAP2B,RRAS,RRAS2,SRC,TLN2
Cholesterol Biosynthesis I	10	0.692	3	CYP51A1,DHCR24,DHCR7,FDFT1,HSD17B7,LBR,LSS,NSDHL,SQLE
Cholesterol Biosynthesis II (via 24,25-dihydrolanosterol)	10	0.692	3	CYP51A1,DHCR24,DHCR7,FDFT1,HSD17B7,LBR,LSS,NSDHL,SQLE
Cholesterol Biosynthesis III (via Desmosterol)	10	0.692	3	CYP51A1,DHCR24,DHCR7,FDFT1,HSD17B7,LBR,LSS,NSDHL,SQLE
Caveolar-mediated Endocytosis Signaling	9.62	0.24	#NUM!	ACTB,B2M,COPA,COPB1,COPB2,COPG1,COPG2,DNM2,EGFR,FLNA,HLA-A,ITGA7,ITGAV,ITGB1,ITGB3,ITGB5,RAB5C,SRC
Regulation of Actin-based Motility by Rho	9.47	0.19	-4.243	ACTB,ACTR2,ACTR3,ARHGDIA,ARPC2,ARPC4,ITGA7,ITGAV,ITGB1,ITGB3,ITGB5,MYL1,MYL6B,PIP4K2A,RAC1,RHOA,RHOB,RHOC,RHOG,RHOQ,RHOT1,RHOT2
α-Adrenergic Signaling	9.44	0.198	-2.496	Calm1 (includes others),GNA11,GNA13,GNAI2,GNAO1,GNAQ,GNAS,GNB1,GNB2,GNB4,GNG12,KRAS,MAPK1,NRAS,PRKAR1A,RALB,RAP1A,RAP1B,RAP2B,RRAS,RRAS2
Axonal Guidance Signaling	9.26	0.0988	#NUM!	ACTR2,ACTR3,AFG3L2,ARPC2,ARPC4,CFL2,EIF4E,FZD1,GNA11,GNA13,GNAI2,GNAO1,GNAQ,GNAS,GNB1,GNB2,GNB4,GNG12,ITGA7,ITGAV,ITGB1,ITGB3,ITGB5,KRAS,LNPEP,MAPK1,MMP14,MYL1,MYL6B,NRAS,NRP1,PDIA3,PITRM1,PLCD1,PPP3CA,PRKAR1A,RAC1,RALB,RAP1A,RAP1B,RAP2B,RHOA,RRAS,RRAS2,SDCBP,TUBA1A,TUBB2A,TUBB2B,TUBB3,TUBB4B
CCR3 Signaling in Eosinophils	8.91	0.17	-2.111	Calm1 (includes others),CFL2,GNA11,GNA13,GNAI2,GNAO1,GNAQ,GNAS,GNB1,GNB2,GNB4,GNG12,KRAS,MAPK1,NRAS,RAC1,RALB,RAP1A,RAP1B,RAP2B,RHOA,RRAS,RRAS2
Virus Entry via Endocytic Pathways	8.78	0.192	#NUM!	ACTB,B2M,CLTB,DNM2,FLNA,HLA-A,ITGB1,ITGB3,ITGB5,KRAS,NRAS,RAC1,RALB,RAP1A,RAP1B,RAP2B,RRAS,RRAS2,SRC,TFRC
ILK Signaling	8.77	0.141	-2.2	ACTB,ACTN1,ACTN2,ACTN4,CFL2,FERMT2,FLNA,FN1,ITGB1,ITGB3,ITGB5,LIMS1,MAPK1,MYH3,MYL1,MYL6B,NACA,PARVA,PARVB,RAC1,RHOA,RHOB,RHOC,RHOG,RHOQ,RHOT1,RHOT2,VIM
Rac Signaling	8.71	0.167	-2.982	ACTR2,ACTR3,ARPC2,ARPC4,CFL2,IQGAP1,ITGA7,ITGAV,ITGB1,ITGB3,ITGB5,KRAS,MAPK1,NRAS,PIP4K2A,RAC1,RALB,RAP1A,RAP1B,RAP2B,RHOA,RRAS,RRAS2
Huntington's Disease Signaling	8.68	0.121	-1.414	ATP5F1A,ATP5F1B,ATP5F1C,ATP5F1D,ATP5PF,CAPN2,CAPN6,CLTB,CYCS,DNM1L,DNM2,EGFR,GLS,GNA11,GNAQ,GNB1,GNB2,GNB4,GNG12,HSPA5,HSPA9,MAPK1,NAPA,NAPG,NSF,PSMA5,PSMB3,PSMB4,PSMB5,PSMC4,SDHA,SDHB,SDHD,VAMP3
Neuregulin Signaling	8.61	0.179	-1.941	EGFR,ERBIN,HSP90AA1,HSP90B1,ITGA7,ITGAV,ITGB1,ITGB3,ITGB5,KRAS,MAPK1,NRAS,PSEN1,RALB,RAP1A,RAP1B,RAP2B,RPS6,RRAS,RRAS2,SRC
FAK Signaling	8.61	0.179	#NUM!	ACTB,CAPN2,CAPN6,EGFR,ITGA7,ITGAV,ITGB1,ITGB3,ITGB5,KRAS,MAPK1,NRAS,RAC1,RALB,RAP1A,RAP1B,RAP2B,RRAS,RRAS2,SRC,TLN2
Colorectal Cancer Metastasis Signaling	8.59	0.123	-3.674	EGFR,FZD1,GNA11,GNA13,GNAI2,GNAO1,GNAQ,GNAS,GNB1,GNB2,GNB4,GNG12,KRAS,MAPK1,MMP14,NRAS,PRKAR1A,RAC1,RALB,RAP1A,RAP1B,RAP2B,RHOA,RHOB,RHOC,RHOG,RHOQ,RHOT1,RHOT2,RRAS,RRAS2,SRC,TGFB2
AMPK Signaling	8.57	0.128	-2.138	ACTB,AK1,AK2,AK4,CHRNB1,CHRNG,CKM,CPT2,FASN,GNA11,GNA13,GNAI2,GNAO1,GNAQ,GNAS,GNB1,GNB2,GNB4,GNG12,MAPK1,PCK2,PFKM,PRKAA1,PRKAR1A,RAB11A,RAB1A,RAB2A,RAB6A,RAB7A,RAB8A,STIM1
Cholecystokinin/Gastrin-mediated Signaling	8.48	0.176	-3.578	EGFR,GNA13,GNAQ,KRAS,MAPK1,NRAS,RAC1,RALB,RAP1A,RAP1B,RAP2B,RHOA,RHOB,RHOC,RHOG,RHOQ,RHOT1,RHOT2,RRAS,RRAS2,SRC
Insulin Secretion Signaling Pathway	8.06	0.119	-0.73	CACNA1S,CACNA2D1,CACNB1,EIF2S1,EIF2S2,EIF4A1,EIF4A2,EIF4A3,EIF4E,EIF4G1,EIF4G2,GNA11,GNAQ,GNAS,MAPK1,NAPA,NAPG,NSF,PC,PDIA3,PLCD1,PRKAR1A,RAP1A,RAP1B,SPCS2,SPCS3,SRC,SRP68,SSR1,SSR4,VAMP3,YES1
tRNA Charging	7.95	0.308	0	DARS1,DARS2,HARS1,LARS2,MARS1,MARS2,RARS1,RARS2,TARS2,VARS1,YARS1,YARS2
Coronavirus Pathogenesis Pathway	7.9	0.133	-4.2	ATP6V1A,EIF4E,KPNB1,MAPK1,PTGES2,RAB7A,RPS10,RPS13,RPS14,RPS15,RPS15A,RPS16,RPS17,RPS18,RPS2,RPS24,RPS25,RPS26,RPS27L,RPS3,RPS4Y1,RPS6,RPS7,RPS9,RPSA,SERPINE1,TOMM70
Macropinocytosis Signaling	7.74	0.211	-2.714	ACTN4,ITGB1,ITGB3,ITGB5,KRAS,NRAS,RAB34,RAC1,RALB,RAP1A,RAP1B,RAP2B,RHOA,RRAS,RRAS2,SRC
Hepatic Fibrosis Signaling Pathway	7.59	0.0979	-3.43	CACNA1S,CACNA2D1,CACNB1,Calm1 (includes others),COL18A1,COL1A2,FZD1,GNAI2,ITGA7,ITGAV,ITGB1,ITGB3,ITGB5,KRAS,MAPK1,MYL1,MYL6B,NRAS,PDGFRB,PDK1,PRKAR1A,RAC1,RALB,RAP1A,RAP1B,RAP2B,RHOA,RHOB,RHOC,RHOG,RHOQ,RHOT1,RHOT2,RRAS,RRAS2,SDHA,SDHB,SDHD,SERPINE1,TFRC,TGFB2
Gap Junction Signaling	7.51	0.131	#NUM!	ACTB,EGFR,GNAI2,GNAQ,GNAS,KRAS,MAPK1,NRAS,PDIA3,PLCD1,PPP3CA,PRKAR1A,RALB,RAP1A,RAP1B,RAP2B,RRAS,RRAS2,SLC39A7,SRC,TJP1,TUBA1A,TUBB2A,TUBB2B,TUBB3,TUBB4B
GNRH Signaling	7.36	0.133	-2.828	CACNA1S,CACNA2D1,CACNB1,Calm1 (includes others),EGFR,GNA11,GNAI2,GNAQ,GNAS,GNB1,GNB2,GNB4,GNG12,KRAS,MAPK1,NRAS,PRKAR1A,RAC1,RALB,RAP1A,RAP1B,RAP2B,RRAS,RRAS2,SRC
Molecular Mechanisms of Cancer	7.31	0.0944	#NUM!	CTNNA1,CTNNA2,CTNND1,CYCS,FZD1,GNA11,GNA13,GNAI2,GNAO1,GNAQ,GNAS,GNB1,GNB2,GNB4,GNG12,ITGA7,ITGAV,ITGB1,ITGB3,ITGB5,KRAS,MAPK1,NCSTN,NRAS,PRKAR1A,PSEN1,RAC1,RALB,RAP1A,RAP1B,RAP2B,RHOA,RHOB,RHOC,RHOG,RHOQ,RHOT1,RHOT2,RRAS,RRAS2,SRC,TGFB2
Gαi Signaling	7.3	0.152	-2.138	GNA11,GNA13,GNAI2,GNAO1,GNAQ,GNAS,GNB1,GNB2,GNB4,GNG12,KRAS,MAPK1,NRAS,PRKAR1A,RALB,RAP1A,RAP1B,RAP2B,RRAS,RRAS2,SRC
Ferroptosis Signaling Pathway	7.3	0.159	0.447	ALOX5,ARF4,CTSB,FDFT1,GSS,HSPB1,KRAS,MAPK1,NFS1,NRAS,PRKAA1,RALB,RAP1A,RAP1B,RAP2B,RRAS,RRAS2,TFRC,TXNRD1,VDAC2
Semaphorin Signaling in Neurons	7.26	0.226	#NUM!	ARHGAP1,CFL2,DPYSL3,ITGB1,MAPK1,NRP1,RAC1,RHOA,RHOB,RHOC,RHOG,RHOQ,RHOT1,RHOT2
Superpathway of Cholesterol Biosynthesis	7.25	0.345	3.162	CYP51A1,DHCR24,DHCR7,FDFT1,FDPS,HSD17B7,LBR,LSS,NSDHL,SQLE
Apelin Endothelial Signaling Pathway	7.24	0.151	-3	Calm1 (includes others),GNA11,GNA13,GNAI2,GNAO1,GNAQ,GNAS,GNB1,GNB2,GNB4,GNG12,KRAS,MAPK1,NRAS,PRKAA1,RALB,RAP1A,RAP1B,RAP2B,RRAS,RRAS2
Ephrin B Signaling	7.23	0.208	-1.897	CAP1,CFL2,GNA11,GNA13,GNAI2,GNAO1,GNAQ,GNAS,GNB1,GNB2,GNB4,GNG12,MAPK1,RAC1,RHOA
Coronavirus Replication Pathway	7.17	0.267	0.577	COPA,COPB1,COPB2,COPG1,COPG2,DDX1,IFITM3,TUBA1A,TUBB2A,TUBB2B,TUBB3,TUBB4B
PPARα/RXRα Activation	7.13	0.13	1.147	ACAA1,CAND1,CKAP5,FASN,GNA11,GNAQ,GNAS,GOT2,HSP90AA1,HSP90B1,ITGB5,KRAS,MAPK1,NRAS,PDIA3,PLCD1,PRKAA1,PRKAR1A,RALB,RAP1A,RAP1B,RAP2B,RRAS,RRAS2,TGFB2
PAK Signaling	7.06	0.161	-2.673	CFL2,ITGA7,ITGAV,ITGB1,ITGB3,ITGB5,KRAS,MAPK1,MYL1,MYL6B,NRAS,PDGFRB,RAC1,RALB,RAP1A,RAP1B,RAP2B,RRAS,RRAS2
Necroptosis Signaling Pathway	6.96	0.14	-3.411	CAPN2,CAPN6,DNM1L,PGAM5,PPID,PPP3CA,SLC25A10,SLC25A3,SLC25A4,SLC25A5,TIMM10,TIMM13,TIMM23,TIMM50,TIMM8A,TIMM9,TNFRSF10A,TOMM40,TOMM70,VDAC1,VDAC2,VDAC3
TCA Cycle II (Eukaryotic)	6.95	0.375	1	FH,IDH3A,IDH3G,MDH1,SDHA,SDHB,SDHD,SUCLA2,SUCLG1
Glioblastoma Multiforme Signaling	6.91	0.135	-3.545	EGFR,FZD1,KRAS,MAPK1,NRAS,PDGFRB,PDIA3,PLCD1,RAC1,RALB,RAP1A,RAP1B,RAP2B,RHOA,RHOB,RHOC,RHOG,RHOQ,RHOT1,RHOT2,RRAS,RRAS2,SRC
Antiproliferative Role of Somatostatin Receptor 2	6.82	0.195	-2.111	GNB1,GNB2,GNB4,GNG12,KRAS,MAPK1,NRAS,RALB,RAP1A,RAP1B,RAP2B,RRAS,RRAS2,SLC39A7,SRC
VEGF Signaling	6.8	0.172	-1.604	ACTB,ACTN1,ACTN2,ACTN4,EIF1AY,EIF2S1,EIF2S2,KRAS,MAPK1,NRAS,RALB,RAP1A,RAP1B,RAP2B,RRAS,RRAS2,SRC
Endocannabinoid Developing Neuron Pathway	6.77	0.154	-2.84	GNAI2,GNAO1,GNB1,GNB2,GNB4,GNG12,KRAS,MAPK1,NRAS,PRKAR1A,RAC1,RALB,RAP1A,RAP1B,RAP2B,RHOA,RRAS,RRAS2,SRC
Opioid Signaling Pathway	6.69	0.109	-2.858	CACNA1S,CACNA2D1,CACNB1,Calm1 (includes others),CLTB,GNA11,GNA13,GNAI2,GNAO1,GNAQ,GNAS,GNB1,GNB2,GNB4,GNG12,KRAS,MAPK1,NRAS,PDK1,PPP3CA,PRKAR1A,RAC1,RALB,RAP1A,RAP1B,RAP2B,RRAS,RRAS2,SRC,YES1
Role of NFAT in Cardiac Hypertrophy	6.59	0.118	-2.294	CACNA1S,CACNA2D1,CACNB1,Calm1 (includes others),GNAI2,GNAQ,GNAS,GNB1,GNB2,GNB4,GNG12,KRAS,MAPK1,NRAS,PDIA3,PLCD1,PPP3CA,PRKAR1A,RALB,RAP1A,RAP1B,RAP2B,RRAS,RRAS2,SRC,TGFB2
Apoptosis Signaling	6.49	0.163	0	CAPN2,CAPN6,CYC1,CYCS,HTRA2,KRAS,LMNA,MAPK1,MCL1,NRAS,RALB,RAP1A,RAP1B,RAP2B,RRAS,RRAS2,SPTAN1
P2Y Purigenic Receptor Signaling Pathway	6.44	0.147	-1.291	GNAI2,GNAQ,GNB1,GNB2,GNB4,GNG12,ITGB3,KRAS,MAPK1,NRAS,PDIA3,PLCD1,PRKAR1A,RALB,RAP1A,RAP1B,RAP2B,RRAS,RRAS2
Calcium Signaling	6.19	0.116	-2.84	ASPH,ATP2B1,ATP2B4,CACNA1S,CACNA2D1,CACNB1,Calm1 (includes others),CALR,CASQ2,CHRNB1,CHRNG,MAPK1,MCU,MYH3,MYL1,MYL6B,PPP3CA,PRKAR1A,RAP1A,RAP1B,RAP2B,Tpm1,Tpm2,TPM3,Tpm4
Synaptogenesis Signaling Pathway	6.03	0.0994	-3.024	ACTR2,ACTR3,ARPC2,ARPC4,CACNA2D1,CACNB1,Calm1 (includes others),CDH11,CDH13,CTNND1,KRAS,MAPK1,NAP1L1,NAPA,NAPG,NRAS,NSF,PRKAR1A,RAB5C,RAC1,RALB,RAP1A,RAP1B,RAP2B,RHOA,RRAS,RRAS2,SRC,STXBP3,VAMP3,YES1
Clathrin-mediated Endocytosis Signaling	5.96	0.119	#NUM!	ACTB,ACTR2,ACTR3,ARPC2,ARPC4,CLTB,CSNK2B,CTTN,DNM1L,DNM2,ITGB1,ITGB3,ITGB5,LDLR,PPP3CA,RAB11A,RAB11B,RAB5C,RAB7A,RAC1,SH3GLB1,SRC,TFRC
Apelin Muscle Signaling Pathway	5.9	0.229	#NUM!	GNA11,GNA13,GNAI2,GNAO1,GNAQ,GNAS,GNB1,GNB2,GNB4,GNG12,PRKAA1
Estrogen-Dependent Breast Cancer Signaling	5.89	0.177	-2.111	EGFR,HSD17B12,HSD17B4,HSD17B7,KRAS,MAPK1,NRAS,RALB,RAP1A,RAP1B,RAP2B,RRAS,RRAS2,SRC
14-3-3-mediated Signaling	5.88	0.142	-1.155	KRAS,MAPK1,NRAS,PDIA3,PLCD1,RALB,RAP1A,RAP1B,RAP2B,RRAS,RRAS2,SRC,TUBA1A,TUBB2A,TUBB2B,TUBB3,TUBB4B,VIM
Cancer Drug Resistance By Drug Efflux	5.87	0.207	#NUM!	ABCC1,ABCG2,KRAS,MAPK1,NRAS,PDK1,RALB,RAP1A,RAP1B,RAP2B,RRAS,RRAS2
Chemokine Signaling	5.82	0.175	-2.673	Calm1 (includes others),GNAI2,GNAQ,KRAS,MAPK1,NRAS,RALB,RAP1A,RAP1B,RAP2B,RHOA,RRAS,RRAS2,SRC
Gαq Signaling	5.75	0.124	-3.207	Calm1 (includes others),GNA11,GNA13,GNAI2,GNAO1,GNAQ,GNAS,GNB1,GNB2,GNB4,GNG12,MAPK1,PPP3CA,RAC1,RHOA,RHOB,RHOC,RHOG,RHOQ,RHOT1,RHOT2
UVC-Induced MAPK Signaling	5.62	0.216	-2.111	EGFR,KRAS,MAPK1,NRAS,RALB,RAP1A,RAP1B,RAP2B,RRAS,RRAS2,SRC
HIF1α Signaling	5.4	0.111	-1.706	APEX1,EIF4E,HK1,HSP90AA1,HSPA5,HSPA9,KRAS,MAPK1,MMP14,NRAS,PPP3CA,RAC1,RACK1,RALB,RAP1A,RAP1B,RAP2B,RPS6,RRAS,RRAS2,SERPINE1,TGFB2,VIM
RhoA Signaling	5.39	0.137	-2.668	ACTB,ACTR2,ACTR3,ARHGAP1,ARPC2,ARPC4,CFL2,GNA13,MSN,MYL1,MYL6B,PIP4K2A,RHOA,SEPTIN11,SEPTIN2,SEPTIN7,SEPTIN9
G Protein Signaling Mediated by Tubby	5.38	0.227	#NUM!	GNA11,GNA13,GNAI2,GNAO1,GNAQ,GNAS,GNB1,GNB2,GNB4,GNG12
Synaptic Long Term Depression	5.37	0.113	-3.13	CACNA1S,CACNA2D1,CACNB1,GNA11,GNA13,GNAI2,GNAO1,GNAQ,GNAS,KRAS,MAPK1,NRAS,PDIA3,PLCD1,PRDX6,RALB,RAP1A,RAP1B,RAP2B,RRAS,RRAS2,SLC39A7
Endocannabinoid Neuronal Synapse Pathway	4.97	0.122	-2.138	ABHD6,CACNA1S,CACNA2D1,CACNB1,GNA11,GNAI2,GNAO1,GNAQ,GNB1,GNB2,GNB4,GNG12,MAPK1,NDUFS2,PDIA3,PLCD1,PPP3CA,PRKAR1A
Endometrial Cancer Signaling	4.9	0.183	-0.905	CTNNA1,CTNNA2,KRAS,MAPK1,NRAS,RALB,RAP1A,RAP1B,RAP2B,RRAS,RRAS2
Leukocyte Extravasation Signaling	4.88	0.109	-1.789	ACTB,ACTN1,ACTN2,ACTN4,ARHGAP1,CTNNA1,CTNNA2,CTNND1,CTTN,EDIL3,F11R,GNAI2,ITGB1,MAPK1,MMP14,MSN,RAC1,RAP1A,RAP1B,RHOA,SRC
ERK5 Signaling	4.85	0.167	-2.887	EGFR,GNA13,GNAQ,KRAS,NRAS,RALB,RAP1A,RAP1B,RAP2B,RRAS,RRAS2,SRC
PTEN Signaling	4.84	0.12	2.673	CSNK2B,EGFR,ITGA7,ITGAV,ITGB1,ITGB3,ITGB5,KRAS,MAPK1,NRAS,PDGFRB,RAC1,RALB,RAP1A,RAP1B,RAP2B,RRAS,RRAS2
Cardiac Hypertrophy Signaling (Enhanced)	4.79	0.0762	-2.475	APEX1,CACNA1S,CACNA2D1,CACNB1,Calm1 (includes others),DLG1,EIF4E,FZD1,GNA11,GNA13,GNAI2,GNAQ,GNAS,GNB1,GNB2,GNB4,GNG12,HSPB1,ITGA7,ITGAV,ITGB1,ITGB3,ITGB5,KRAS,MAPK1,NRAS,PDE2A,PDIA3,PDK1,PLCD1,PPP3CA,PRKAR1A,RALB,RAP1A,RAP1B,RAP2B,RHOA,RPS6,RRAS,RRAS2,TGFB2
HMGB1 Signaling	4.75	0.114	-2.828	KRAS,MAPK1,NRAS,RAC1,RALB,RAP1A,RAP1B,RAP2B,RHOA,RHOB,RHOC,RHOG,RHOQ,RHOT1,RHOT2,RRAS,RRAS2,SERPINE1,TGFB2
CDK5 Signaling	4.71	0.134	-1.069	GNAS,ITGB1,KRAS,LAMA5,LAMB1,LAMC1,MAPK1,NRAS,PRKAR1A,RALB,RAP1A,RAP1B,RAP2B,RRAS,RRAS2
Role of MAPK Signaling in Promoting the Pathogenesis of Influenza	4.71	0.134	-2.673	ATP6V0A1,ATP6V0A2,ATP6V0D1,ATP6V1A,ATP6V1B2,KRAS,MAPK1,NRAS,PRDX6,RALB,RAP1A,RAP1B,RAP2B,RRAS,RRAS2
Androgen Signaling	4.67	0.112	-1.667	CACNA1S,CACNA2D1,CACNB1,Calm1 (includes others),CALR,GNA11,GNA13,GNAI2,GNAO1,GNAQ,GNAS,GNB1,GNB2,GNB4,GNG12,HSP90AA1,MAPK1,PRKAR1A,SRC
Oncostatin M Signaling	4.59	0.209	-1.667	KRAS,MAPK1,NRAS,RALB,RAP1A,RAP1B,RAP2B,RRAS,RRAS2
Synaptic Long Term Potentiation	4.55	0.124	-2	Calm1 (includes others),GNA11,GNAQ,KRAS,MAPK1,NRAS,PDIA3,PLCD1,PPP3CA,PRKAR1A,RALB,RAP1A,RAP1B,RAP2B,RRAS,RRAS2
Zymosterol Biosynthesis	4.55	0.667	2	CYP51A1,HSD17B7,LBR,NSDHL
Fatty Acid β-oxidation I	4.53	0.235	2.121	ACAA1,ACSL3,ACSL5,ECI2,HADH,HSD17B4,IVD,SCP2
NF-κB Activation by Viruses	4.48	0.154	-2.309	ITGAV,ITGB1,ITGB3,KRAS,MAPK1,NRAS,RALB,RAP1A,RAP1B,RAP2B,RRAS,RRAS2
NRF2-mediated Oxidative Stress Response	4.47	0.097	-1.213	ABCC1,ACTB,CAT,DNAJC10,DNAJC3,ERP29,FMO1,GSTZ1,HSP90AA1,HSP90B1,KRAS,MAPK1,NRAS,PPIB,PRDX1,RALB,RAP1A,RAP1B,RAP2B,RRAS,RRAS2,STIP1,TXNRD1
Endothelin-1 Signaling	4.44	0.105	-2.524	GNA11,GNA13,GNAI2,GNAO1,GNAQ,GNAS,KRAS,MAPK1,NRAS,PDIA3,PLCD1,PRDX6,PTGS1,RALB,RAP1A,RAP1B,RAP2B,RRAS,RRAS2,SRC
Sphingosine-1-phosphate Signaling	4.43	0.127	-2.84	GNA13,GNAI2,GNAQ,MAPK1,PDGFRB,PDIA3,PLCD1,RAC1,RHOA,RHOB,RHOC,RHOG,RHOQ,RHOT1,RHOT2
p70S6K Signaling	4.43	0.121	-2	EGFR,GNAI2,GNAQ,KRAS,MAPK1,NRAS,PDIA3,PLCD1,RALB,RAP1A,RAP1B,RAP2B,RPS6,RRAS,RRAS2,SRC
Gα12/13 Signaling	4.39	0.12	-2	CDH11,CDH13,GNA13,KRAS,MAPK1,MYL1,MYL6B,NRAS,RALB,RAP1A,RAP1B,RAP2B,RHOA,RRAS,RRAS2,SRC
ErbB4 Signaling	4.37	0.162	-1.667	KRAS,MAPK1,NCSTN,NRAS,PSEN1,RALB,RAP1A,RAP1B,RAP2B,RRAS,RRAS2
Fcγ Receptor-mediated Phagocytosis in Macrophages and Monocytes	4.31	0.138	-3.051	ACTB,ACTR2,ACTR3,ARPC2,ARPC4,MAPK1,RAB11A,RAB11B,RAC1,SRC,TLN2,VAMP3,YES1
GM-CSF Signaling	4.25	0.157	-1.265	KRAS,MAPK1,NRAS,PPP3CA,RACK1,RALB,RAP1A,RAP1B,RAP2B,RRAS,RRAS2
Relaxin Signaling	4.18	0.111	-0.816	APEX1,GNA11,GNA13,GNAI2,GNAO1,GNAQ,GNAS,GNB1,GNB2,GNB4,GNG12,MAPK1,PDE2A,PRKAR1A,RAP1A,RAP1B,SLC39A7
UVA-Induced MAPK Signaling	4.11	0.133	-1.732	CYCS,EGFR,KRAS,MAPK1,NRAS,PDIA3,PLCD1,RALB,RAP1A,RAP1B,RAP2B,RRAS,RRAS2
IL-2 Signaling	4.07	0.164	-1.667	CSNK2B,KRAS,MAPK1,NRAS,RALB,RAP1A,RAP1B,RAP2B,RRAS,RRAS2
PDGF Signaling	4.06	0.14	-2.309	CSNK2B,KRAS,MAPK1,NRAS,PDGFRB,RALB,RAP1A,RAP1B,RAP2B,RRAS,RRAS2,SRC
Melanoma Signaling	4.04	0.18	-1.667	KRAS,MAPK1,NRAS,RALB,RAP1A,RAP1B,RAP2B,RRAS,RRAS2
GABA Receptor Signaling	3.91	0.115	#NUM!	ALDH5A1,CACNA1S,CACNA2D1,CACNB1,GNA11,GNA13,GNAI2,GNAO1,GNAQ,GNAS,GNB1,GNB2,GNB4,GNG12,NSF
HGF Signaling	3.87	0.114	-2.111	ITGA7,ITGAV,ITGB1,ITGB3,ITGB5,KRAS,MAPK1,NRAS,RAC1,RALB,RAP1A,RAP1B,RAP2B,RRAS,RRAS2
Tight Junction Signaling	3.86	0.101	#NUM!	ACTB,CTNNA1,F11R,MYH3,MYL1,MYL6B,NAPA,NAPG,NSF,PRKAR1A,RAC1,RHOA,SPTAN1,STX4,TGFB2,TJP1,VAMP3,YBX3
Acute Myeloid Leukemia Signaling	3.82	0.132	-1.667	IDH1,IDH3G,JUP,KRAS,MAPK1,NRAS,RALB,RAP1A,RAP1B,RAP2B,RRAS,RRAS2
Phagosome Formation	3.8	0.107	#NUM!	FN1,ITGA7,ITGAV,ITGB1,ITGB3,ITGB5,PDIA3,PLCD1,RAC1,RHOA,RHOB,RHOC,RHOG,RHOQ,RHOT1,RHOT2
IL-3 Signaling	3.76	0.139	-2.111	KRAS,MAPK1,NRAS,PPP3CA,RAC1,RALB,RAP1A,RAP1B,RAP2B,RRAS,RRAS2
STAT3 Pathway	3.76	0.111	-1.807	EGFR,KRAS,MAPK1,NDUFA13,NRAS,PDGFRB,RAC1,RALB,RAP1A,RAP1B,RAP2B,RRAS,RRAS2,SRC,TGFB2
ERK/MAPK Signaling	3.75	0.0935	-2	EIF4E,HSPB1,ITGA7,ITGAV,ITGB1,ITGB3,ITGB5,KRAS,MAPK1,NRAS,PRKAR1A,RAC1,RALB,RAP1A,RAP1B,RAP2B,RRAS,RRAS2,SRC,TLN2
Gαs Signaling	3.73	0.116	-0.816	GNA11,GNA13,GNAI2,GNAO1,GNAQ,GNAS,GNB1,GNB2,GNB4,GNG12,MAPK1,PRKAR1A,RAP1A,SRC
PI3K/AKT Signaling	3.71	0.0955	-1.387	EIF4E,HSP90AA1,HSP90B1,ITGA7,ITGAV,ITGB1,ITGB3,ITGB5,KRAS,LIMS1,MAPK1,MCL1,NRAS,RALB,RAP1A,RAP1B,RAP2B,RRAS,RRAS2
Renal Cell Carcinoma Signaling	3.71	0.138	-1.897	FH,KRAS,MAPK1,NRAS,RAC1,RALB,RAP1A,RAP1B,RAP2B,RRAS,RRAS2
Proline Biosynthesis I	3.69	0.75	#NUM!	ALDH18A1,PYCR1,PYCR2
Melanocyte Development and Pigmentation Signaling	3.68	0.128	-1.732	GNAS,KRAS,MAPK1,NRAS,PRKAR1A,RALB,RAP1A,RAP1B,RAP2B,RRAS,RRAS2,SRC
IL-1 Signaling	3.68	0.128	#NUM!	GNA11,GNA13,GNAI2,GNAO1,GNAQ,GNAS,GNB1,GNB2,GNB4,GNG12,MAPK1,PRKAR1A
Glioma Signaling	3.62	0.113	-2.309	Calm1 (includes others),EGFR,IDH1,IDH3G,KRAS,MAPK1,NRAS,PDGFRB,RALB,RAP1A,RAP1B,RAP2B,RRAS,RRAS2
SPINK1 General Cancer Pathway	3.61	0.145	-1.897	EGFR,KRAS,MAPK1,NRAS,RALB,RAP1A,RAP1B,RAP2B,RRAS,RRAS2
CNTF Signaling	3.59	0.158	-1.667	KRAS,MAPK1,NRAS,RALB,RAP1A,RAP1B,RAP2B,RRAS,RRAS2
Sperm Motility	3.59	0.0866	-1.134	Calm1 (includes others),EGFR,GNA11,GNA13,GNAI2,GNAO1,GNAQ,GNAS,GNB1,GNB2,GNB4,GNG12,PDE2A,PDGFRB,PDIA3,PLCD1,PRDX6,PRKAR1A,PTK7,SLC12A2,SRC,YES1
Reelin Signaling in Neurons	3.55	0.111	-2.673	ACTR2,ACTR3,APP,ARPC2,ARPC4,ITGB1,MAPK1,PDK1,RAC1,RAP1A,RAP1B,RHOA,SRC,YES1
PEDF Signaling	3.52	0.131	-1.508	KRAS,MAPK1,NRAS,RAC1,RALB,RAP1A,RAP1B,RAP2B,RHOA,RRAS,RRAS2
BAG2 Signaling Pathway	3.52	0.131	0	ANXA2,CTSB,HSP90AA1,HSPA5,HSPA9,MAPK1,PSMA5,PSMB3,PSMB4,PSMB5,PSMC4
FcγRIIB Signaling in B Lymphocytes	3.47	0.129	-2.121	CACNA1S,CACNA2D1,CACNB1,KRAS,NRAS,RALB,RAP1A,RAP1B,RAP2B,RRAS,RRAS2
Tumor Microenvironment Pathway	3.36	0.095	-1.213	COL1A2,FN1,HLA-A,ITGB3,KRAS,MAPK1,MMP14,NRAS,RAC1,RALB,RAP1A,RAP1B,RAP2B,RRAS,RRAS2,TGFB2,TNC
Aldosterone Signaling in Epithelial Cells	3.32	0.0976	-0.816	CRYAB,DNAJC10,DNAJC3,HSP90AA1,HSP90B1,HSPA5,HSPA9,HSPB1,HSPD1,KRAS,MAPK1,PDIA3,PIP4K2A,PLCD1,SLC12A2,TRAP1
Proline Biosynthesis II (from Arginine)	3.3	0.6	#NUM!	OAT,PYCR1,PYCR2
IGF-1 Signaling	3.27	0.115	-1.508	CSNK2B,IGFBP7,KRAS,MAPK1,NRAS,PRKAR1A,RALB,RAP1A,RAP1B,RAP2B,RRAS,RRAS2
GDNF Family Ligand-Receptor Interactions	3.27	0.132	-1.897	KRAS,MAPK1,NRAS,RAC1,RALB,RAP1A,RAP1B,RAP2B,RRAS,RRAS2
Natural Killer Cell Signaling	3.26	0.0905	-0.943	B2M,CFL2,COL18A1,COL1A2,HLA-A,HSPA5,HSPA9,ITGB1,KRAS,MAPK1,NRAS,RAC1,RALB,RAP1A,RAP1B,RAP2B,RRAS,RRAS2
Thrombopoietin Signaling	3.26	0.143	-1.667	KRAS,MAPK1,NRAS,RALB,RAP1A,RAP1B,RAP2B,RRAS,RRAS2
Amyloid Processing	3.23	0.157	0	APP,CAPN2,CAPN6,CSNK2B,MAPK1,NCSTN,PRKAR1A,PSEN1
Telomerase Signaling	3.16	0.112	-1.732	EGFR,HSP90AA1,HSP90B1,KRAS,MAPK1,NRAS,RALB,RAP1A,RAP1B,RAP2B,RRAS,RRAS2
PPAR Signaling	3.16	0.112	1.732	HSP90AA1,HSP90B1,KRAS,MAPK1,NRAS,PDGFRB,RALB,RAP1A,RAP1B,RAP2B,RRAS,RRAS2
ErbB2-ErbB3 Signaling	3.16	0.138	-1.667	KRAS,MAPK1,NRAS,RALB,RAP1A,RAP1B,RAP2B,RRAS,RRAS2
MSP-RON Signaling In Cancer Cells Pathway	3.15	0.101	-2.138	EGFR,FLNA,ITGB1,KRAS,MAPK1,NRAS,RALB,RAP1A,RAP1B,RAP2B,RRAS,RRAS2,SRC,VIM
Thyroid Cancer Signaling	3.13	0.127	-1.265	KRAS,MAPK1,NRAS,PDK1,RALB,RAP1A,RAP1B,RAP2B,RRAS,RRAS2
Iron homeostasis signaling pathway	3.11	0.101	#NUM!	ATP6V0A1,ATP6V0A2,ATP6V0D1,ATP6V1A,ATP6V1B2,CP,EGFR,FECH,HSPA9,MAPK1,NFS1,PDGFRB,SKP1,TFRC
FLT3 Signaling in Hematopoietic Progenitor Cells	3.09	0.125	-1.265	EIF4E,KRAS,MAPK1,NRAS,RALB,RAP1A,RAP1B,RAP2B,RRAS,RRAS2
Role of MAPK Signaling in the Pathogenesis of Influenza	3.05	0.123	#NUM!	KRAS,MAPK1,NRAS,PRDX6,RALB,RAP1A,RAP1B,RAP2B,RRAS,RRAS2
Cardiac β-adrenergic Signaling	3.04	0.092	-1.342	APEX1,CACNA1S,CACNA2D1,CACNB1,GNA11,GNA13,GNAI2,GNAO1,GNAQ,GNAS,GNB1,GNB2,GNB4,GNG12,PDE2A,PRKAR1A
Senescence Pathway	3.04	0.0774	-1.528	CACNA1S,CACNA2D1,CACNB1,Calm1 (includes others),CAPN2,CAPN6,CAT,DHCR24,EIF4E,KRAS,MAPK1,MCU,NRAS,PDK1,PPP3CA,RALB,RAP1A,RAP1B,RAP2B,RRAS,RRAS2,SERPINE1,TGFB2
Endoplasmic Reticulum Stress Pathway	3.04	0.238	1.342	CALR,DNAJC3,EIF2S1,HSP90B1,HSPA5
TGF-β Signaling	3.02	0.115	-0.905	KRAS,MAPK1,NRAS,RALB,RAP1A,RAP1B,RAP2B,RRAS,RRAS2,SERPINE1,TGFB2
Arginine Degradation VI (Arginase 2 Pathway)	3.01	0.5	#NUM!	OAT,PYCR1,PYCR2
JAK/Stat Signaling	3	0.122	-1.897	GNAQ,KRAS,MAPK1,NRAS,RALB,RAP1A,RAP1B,RAP2B,RRAS,RRAS2
PI3K Signaling in B Lymphocytes	2.99	0.0979	-2.138	Calm1 (includes others),KRAS,MAPK1,NRAS,PDIA3,PLCD1,PPP3CA,RAC1,RALB,RAP1A,RAP1B,RAP2B,RRAS,RRAS2
Role of JAK1 and JAK3 in γc Cytokine Signaling	2.97	0.13	#NUM!	KRAS,MAPK1,NRAS,RALB,RAP1A,RAP1B,RAP2B,RRAS,RRAS2
Pyrimidine Deoxyribonucleotides De Novo Biosynthesis I	2.94	0.227	-1.342	AK1,AK4,CMPK1,DTYMK,NME1
VEGF Family Ligand-Receptor Interactions	2.92	0.119	-1.667	KRAS,MAPK1,NRAS,NRP1,RALB,RAP1A,RAP1B,RAP2B,RRAS,RRAS2
LPS-stimulated MAPK Signaling	2.88	0.118	-1.897	KRAS,MAPK1,NRAS,RAC1,RALB,RAP1A,RAP1B,RAP2B,RRAS,RRAS2
Epoxysqualene Biosynthesis	2.85	1	#NUM!	FDFT1,SQLE
Adrenomedullin signaling pathway	2.84	0.0854	-2	Calm1 (includes others),GNA11,GNAQ,GNAS,KRAS,MAPK1,NRAS,PDIA3,PLCD1,PRKAR1A,RALB,RAP1A,RAP1B,RAP2B,RRAS,RRAS2,SLC39A7
BMP signaling pathway	2.8	0.115	-1.265	KRAS,MAPK1,NRAS,PRKAR1A,RALB,RAP1A,RAP1B,RAP2B,RRAS,RRAS2
Xenobiotic Metabolism AHR Signaling Pathway	2.8	0.115	1.265	ABCG2,ALDH18A1,ALDH1L2,ALDH2,ALDH3B1,ALDH4A1,ALDH5A1,GSTZ1,HSP90AA1,HSP90B1
NGF Signaling	2.79	0.102	-2.309	KRAS,MAPK1,NRAS,RAC1,RALB,RAP1A,RAP1B,RAP2B,RHOA,RHOG,RRAS,RRAS2
Semaphorin Neuronal Repulsive Signaling Pathway	2.77	0.0927	0.277	CFL2,DPYSL3,ITGA7,ITGAV,ITGB1,ITGB3,ITGB5,MYL1,MYL6B,NRP1,PRKAR1A,RAC1,RHOA,RRAS
Renin-Angiotensin Signaling	2.72	0.1	-1.732	GNAQ,KRAS,MAPK1,NRAS,PRKAR1A,RAC1,RALB,RAP1A,RAP1B,RAP2B,RRAS,RRAS2
Tryptophan Degradation X (Mammalian, via Tryptamine)	2.68	0.2	-0.447	ALDH2,ALDH3B1,ALDH4A1,MAOA,RDH14
Neurotrophin/TRK Signaling	2.67	0.118	-1.667	KRAS,MAPK1,NRAS,RALB,RAP1A,RAP1B,RAP2B,RRAS,RRAS2
IL-15 Signaling	2.63	0.117	-1.667	KRAS,MAPK1,NRAS,RALB,RAP1A,RAP1B,RAP2B,RRAS,RRAS2
Insulin Receptor Signaling	2.61	0.0929	-1.732	EIF4E,KRAS,MAPK1,NRAS,PRKAR1A,RALB,RAP1A,RAP1B,RAP2B,RHOQ,RRAS,RRAS2,STX4
Ovarian Cancer Signaling	2.58	0.0886	-1.732	EGFR,FZD1,KRAS,MAPK1,NRAS,PRKAR1A,PTGS1,RALB,RAP1A,RAP1B,RAP2B,RRAS,RRAS2,SRC
Non-Small Cell Lung Cancer Signaling	2.55	0.106	-1.897	EGFR,KRAS,MAPK1,NRAS,RALB,RAP1A,RAP1B,RAP2B,RRAS,RRAS2
ErbB Signaling	2.55	0.106	-1.897	EGFR,KRAS,MAPK1,NRAS,RALB,RAP1A,RAP1B,RAP2B,RRAS,RRAS2
Regulation of the Epithelial-Mesenchymal Transition Pathway	2.53	0.0821	#NUM!	EGFR,FZD1,KRAS,MAPK1,NCSTN,NRAS,PDGFRB,PSEN1,RALB,RAP1A,RAP1B,RAP2B,RHOA,RRAS,RRAS2,TGFB2
Antigen Presentation Pathway	2.5	0.154	#NUM!	B2M,CALR,HLA-A,PDIA3,PSMB5,TAPBP
Xenobiotic Metabolism Signaling	2.49	0.0727	#NUM!	ALDH18A1,ALDH1L2,ALDH2,ALDH3B1,ALDH4A1,ALDH5A1,CAT,FMO1,GSTZ1,HSP90AA1,HSP90B1,KRAS,MAOA,MAPK1,NRAS,RALB,RAP1A,RAP1B,RAP2B,RRAS,RRAS2
IL-6 Signaling	2.49	0.0938	-1.155	CSNK2B,HSPB1,KRAS,MAPK1,MCL1,NRAS,RALB,RAP1A,RAP1B,RAP2B,RRAS,RRAS2
Prostate Cancer Signaling	2.48	0.0982	#NUM!	HSP90AA1,HSP90B1,KRAS,MAPK1,NRAS,RALB,RAP1A,RAP1B,RAP2B,RRAS,RRAS2
Dilated Cardiomyopathy Signaling Pathway	2.45	0.089	1	ACTB,CACNA1S,CACNA2D1,CACNB1,DES,GNAS,LMNA,MAPK1,MYH3,MYL1,MYL6B,PDE2A,PRKAR1A
Stearate Biosynthesis I (Animals)	2.45	0.132	1.134	ACSL3,ACSL5,DBT,DHCR24,FASN,PPT1,ZADH2
Citrulline Biosynthesis	2.43	0.333	#NUM!	ALDH18A1,GLS,OAT
Leucine Degradation I	2.43	0.333	#NUM!	HMGCL,IVD,MCCC1
γ-linolenate Biosynthesis II (Animals)	2.4	0.222	1	ACSL3,ACSL5,CYB5A,FADS2
Amyotrophic Lateral Sclerosis Signaling	2.39	0.0957	-1.414	CACNA1S,CACNA2D1,CACNB1,CAPN2,CAPN6,CAT,CYCS,PPP3CA,RAB5C,RAC1,SSR4
Methylglyoxal Degradation I	2.38	0.667	#NUM!	GLO1,HAGH
4-aminobutyrate Degradation I	2.38	0.667	#NUM!	ALDH5A1,SUCLG2
Cellular Effects of Sildenafil (Viagra)	2.38	0.0872	#NUM!	ACTB,CACNA1S,CACNA2D1,CACNB1,Calm1 (includes others),GNAS,MYH3,MYL1,MYL6B,PDE2A,PDIA3,PLCD1,PRKAR1A
Corticotropin Releasing Hormone Signaling	2.38	0.0872	-0.302	CACNA1S,CACNA2D1,CACNB1,Calm1 (includes others),GNAI2,GNAO1,GNAQ,GNAS,MAPK1,PRKAR1A,RAP1A,RAP1B,SLC39A7
Bladder Cancer Signaling	2.36	0.0948	-1.667	EGFR,KRAS,MAPK1,MMP14,NRAS,RALB,RAP1A,RAP1B,RAP2B,RRAS,RRAS2
GPCR-Mediated Nutrient Sensing in Enteroendocrine Cells	2.36	0.0948	-1.508	CACNA1S,CACNA2D1,CACNB1,GNA11,GNAI2,GNAQ,GNAS,GNG12,PDIA3,PLCD1,PRKAR1A
Prolactin Signaling	2.3	0.105	-1.667	KRAS,MAPK1,NRAS,RALB,RAP1A,RAP1B,RAP2B,RRAS,RRAS2
Apelin Adipocyte Signaling Pathway	2.3	0.105	-0.707	CAT,GNA11,GNAI2,GSTZ1,MAPK1,PRDX6,PRKAA1,PRKAR1A,RAC1
Prostanoid Biosynthesis	2.28	0.3	#NUM!	PTGES2,PTGIS,PTGS1
Calcium Transport I	2.28	0.3	#NUM!	ANXA5,ATP2B1,ATP2B4
Xenobiotic Metabolism CAR Signaling Pathway	2.27	0.0794	1.807	ABCC1,ALDH18A1,ALDH1L2,ALDH2,ALDH3B1,ALDH4A1,ALDH5A1,EGFR,FMO1,GSTZ1,HSP90AA1,HSP90B1,MAPK1,RACK1,SRC
Protein Kinase A Signaling	2.27	0.0647	-0.894	APEX1,Calm1 (includes others),FLNA,GNA13,GNAI2,GNAQ,GNAS,GNB1,GNB2,GNB4,GNG12,MAPK1,MYL1,MYL6B,PDE2A,PDIA3,PLCD1,PPP3CA,PRKAR1A,PTPRA,PTPRK,RAP1A,RAP1B,RHOA,TGFB2,TIMM50
Melatonin Signaling	2.26	0.111	-0.707	Calm1 (includes others),GNAI2,GNAO1,GNAQ,MAPK1,PDIA3,PLCD1,PRKAR1A
Mouse Embryonic Stem Cell Pluripotency	2.24	0.0962	-1.897	FZD1,KRAS,MAPK1,NRAS,RALB,RAP1A,RAP1B,RAP2B,RRAS,RRAS2
Fatty Acid α-oxidation	2.23	0.2	1	ALDH2,ALDH3B1,ALDH4A1,TMLHE
Regulation Of The Epithelial Mesenchymal Transition By Growth Factors Pathway	2.21	0.0781	-1.291	EGFR,KRAS,MAPK1,NRAS,PDGFRB,RAC1,RALB,RAP1A,RAP1B,RAP2B,RHOA,RRAS,RRAS2,TGFB2,VIM
Ceramide Signaling	2.17	0.1	-2.333	CYCS,KRAS,NRAS,RALB,RAP1A,RAP1B,RAP2B,RRAS,RRAS2
Chronic Myeloid Leukemia Signaling	2.15	0.0935	#NUM!	KRAS,MAPK1,NRAS,RALB,RAP1A,RAP1B,RAP2B,RRAS,RRAS2,TGFB2
Putrescine Degradation III	2.15	0.19	0	ALDH2,ALDH3B1,ALDH4A1,MAOA
Aryl Hydrocarbon Receptor Signaling	2.15	0.0818	-0.447	ALDH18A1,ALDH1L2,ALDH2,ALDH3B1,ALDH4A1,ALDH5A1,GSTZ1,HSP90AA1,HSP90B1,HSPB1,MAPK1,SRC,TGFB2
PFKFB4 Signaling Pathway	2.14	0.13	0.447	GNAS,HK1,MAPK1,PFKM,PRKAR1A,TGFB2
IL-4 Signaling	2.11	0.0978	#NUM!	HLA-A,KRAS,NRAS,RALB,RAP1A,RAP1B,RAP2B,RRAS,RRAS2
Pentose Phosphate Pathway (Oxidative Branch)	2.09	0.5	#NUM!	H6PD,PGD
Heme Biosynthesis from Uroporphyrinogen-III I	2.09	0.5	#NUM!	CPOX,FECH
Methylmalonyl Pathway	2.09	0.5	#NUM!	PCCA,PCCB
Glutathione Redox Reactions II	2.09	0.5	#NUM!	PDIA3,TXNDC12
Arginine Degradation I (Arginase Pathway)	2.09	0.5	#NUM!	ALDH4A1,OAT
Angiopoietin Signaling	2.08	0.104	-2.121	KRAS,NRAS,RALB,RAP1A,RAP1B,RAP2B,RRAS,RRAS2
Protein Ubiquitination Pathway	2.08	0.0691	#NUM!	B2M,CRYAB,DNAJC10,DNAJC3,HLA-A,HSP90AA1,HSP90B1,HSPA5,HSPA9,HSPB1,HSPD1,PSMA5,PSMB3,PSMB4,PSMB5,PSMC4,SKP1,TRAP1,UBE2V2
Pyrimidine Ribonucleotides Interconversion	2.08	0.147	-0.447	AK1,AK4,CMPK1,DDX3X,NME1
Ethanol Degradation IV	2	0.174	1	ALDH2,ALDH3B1,ALDH4A1,CAT
Human Embryonic Stem Cell Pluripotency	2	0.0783	#NUM!	FZD1,GNA11,GNA13,GNAI2,GNAO1,GNAQ,GNAS,GNB1,GNB2,GNB4,GNG12,PDGFRB,TGFB2
Pyrimidine Ribonucleotides De Novo Biosynthesis	1.97	0.139	-0.447	AK1,AK4,CMPK1,DDX3X,NME1
Induction of Apoptosis by HIV1	1.96	0.108	-1.633	CYC1,CYCS,HTRA2,SLC25A10,SLC25A3,SLC25A4,SLC25A5
Fc Epsilon RI Signaling	1.89	0.0855	-1.897	KRAS,MAPK1,NRAS,RAC1,RALB,RAP1A,RAP1B,RAP2B,RRAS,RRAS2
2-oxobutanoate Degradation I	1.88	0.4	#NUM!	PCCA,PCCB
Tyrosine Degradation I	1.88	0.4	#NUM!	FAH,GSTZ1
Glutamate Degradation III (via 4-aminobutyrate)	1.88	0.4	#NUM!	ALDH5A1,SUCLG2
Phenylalanine Degradation IV (Mammalian, via Side Chain)	1.85	0.214	#NUM!	ALDH2,GOT2,MAOA
Nitric Oxide Signaling in the Cardiovascular System	1.84	0.084	0	CACNA1S,CACNA2D1,CACNB1,Calm1 (includes others),HSP90AA1,HSP90B1,MAPK1,PDE2A,PRKAA1,PRKAR1A
Role of NANOG in Mammalian Embryonic Stem Cell Pluripotency	1.82	0.0833	-1.667	FZD1,KRAS,MAPK1,NRAS,RALB,RAP1A,RAP1B,RAP2B,RRAS,RRAS2
Sumoylation Pathway	1.81	0.0874	2.828	ARHGDIA,RAC1,RHOA,RHOB,RHOC,RHOG,RHOQ,RHOT1,RHOT2
G-Protein Coupled Receptor Signaling	1.77	0.0652	#NUM!	APEX1,GNA11,GNAI2,GNAO1,GNAQ,GNAS,KRAS,MAPK1,NRAS,PDE2A,PRKAR1A,RALB,RAP1A,RAP1B,RAP2B,RRAS,RRAS2,SRC
eNOS Signaling	1.76	0.0755	-2.333	Calm1 (includes others),CHRNB1,CHRNG,DNM2,GNAQ,GNAS,HSP90AA1,HSP90B1,HSPA5,HSPA9,PRKAA1,PRKAR1A
Superpathway of Citrulline Metabolism	1.76	0.2	#NUM!	ALDH18A1,GLS,OAT
GPCR-Mediated Integration of Enteroendocrine Signaling Exemplified by an L Cell	1.71	0.0959	1.134	GNA11,GNAI2,GNAQ,GNAS,PDIA3,PLCD1,PRKAR1A
Unfolded protein response	1.7	0.0889	1.89	CALR,DNAJC10,DNAJC3,HSP90B1,HSPA5,HSPA9,P4HB,PDIA6
GP6 Signaling Pathway	1.66	0.0787	-0.632	Calm1 (includes others),COL18A1,COL1A2,ITGB3,LAMA5,LAMB1,LAMC1,RAC1,RAP1B,RHOG
Role of Macrophages, Fibroblasts and Endothelial Cells in Rheumatoid Arthritis	1.66	0.0615	#NUM!	Calm1 (includes others),FN1,FZD1,GNAO1,GNAQ,KRAS,MAPK1,NRAS,PDIA3,PLCD1,PPP3CA,RAC1,RALB,RAP1A,RAP1B,RAP2B,RHOA,RRAS,RRAS2,SRC
Phospholipase C Signaling	1.64	0.0537	-4.041	Calm1 (includes others),GNA13,GNAQ,GNAS,GNB1,GNB2,GNB4,GNG12,ITGA7,ITGAV,ITGB1,ITGB3,ITGB5,KRAS,MAPK1,MYL1,MYL6B,NRAS,PLCD1,PPP3CA,RAC1,RALB,RAP1A,RAP1B,RAP2B,RHOA,RHOB,RHOC,RHOG,RHOQ,RHOT1,RHOT2,RRAS,RRAS2,SRC
Glutaryl-CoA Degradation	1.61	0.176	#NUM!	GCDH,HADH,HSD17B4
Histamine Degradation	1.61	0.176	#NUM!	ALDH2,ALDH3B1,ALDH4A1
Dopamine Degradation	1.6	0.133	0	ALDH2,ALDH3B1,ALDH4A1,MAOA
Aspartate Degradation II	1.58	0.286	#NUM!	GOT2,MDH1
Death Receptor Signaling	1.55	0.0833	-1.134	ACTB,CYC1,CYCS,HSPB1,HTRA2,LMNA,SPTAN1,TNFRSF10A
Mitochondrial L-carnitine Shuttle Pathway	1.55	0.167	#NUM!	ACSL3,ACSL5,CPT2
Polyamine Regulation in Colon Cancer	1.54	0.0968	#NUM!	KRAS,PSMA5,PSMB3,PSMB4,PSMB5,PSMC4
nNOS Signaling in Neurons	1.51	0.106	#NUM!	Calm1 (includes others),CAPN2,CAPN6,PFKM,PPP3CA
CREB Signaling in Neurons	1.5	0.0532	-2.449	CACNA1S,CACNA2D1,CACNB1,Calm1 (includes others),CMKLR1,EGFR,FZD1,GNA11,GNA13,GNAI2,GNAO1,GNAQ,GNAS,GNB1,GNB2,GNB4,GNG12,GPRC5B,KRAS,MAPK1,NRAS,PDGFRB,PDIA3,PLCD1,PRKAR1A,RALB,RAP1A,RAP1B,RAP2B,RRAS,RRAS2,TGFB2
B Cell Receptor Signaling	1.49	0.067	-1.941	Calm1 (includes others),CFL2,KRAS,MAPK1,NRAS,PPP3CA,RAC1,RALB,RAP1A,RAP1B,RAP2B,RRAS,RRAS2
MSP-RON Signaling In Macrophages Pathway	1.49	0.0769	-1.667	KRAS,MAPK1,NRAS,RALB,RAP1A,RAP1B,RAP2B,RRAS,RRAS2
Role of PKR in Interferon Induction and Antiviral Response	1.48	0.0735	-1.667	CYC1,CYCS,DNAJC3,EIF2S1,HSP90AA1,HSP90B1,HSPA5,HSPA9,MAPK1,PDGFRB
Apelin Cardiomyocyte Signaling Pathway	1.48	0.0808	-0.707	CAT,GNA11,GNAI2,MAPK1,MYL1,MYL6B,PDIA3,PLCD1
nNOS Signaling in Skeletal Muscle Cells	1.47	0.104	#NUM!	CACNA1S,CACNA2D1,CACNB1,Calm1 (includes others),DAG1
Erythropoietin Signaling Pathway	1.45	0.0678	-2.309	KRAS,MAPK1,NRAS,RAC1,RALB,RAP1A,RAP1B,RAP2B,RRAS,RRAS2,SRC,TGFB2
Glutamate Receptor Signaling	1.43	0.0909	#NUM!	Calm1 (includes others),GLS,GNB1,GNB2,GNB4,GNG12
Inhibition of Angiogenesis by TSP1	1.42	0.118	#NUM!	CD47,HSPG2,MAPK1,SDC1
Lanosterol Biosynthesis	1.42	1	#NUM!	LSS
Alanine Biosynthesis III	1.42	1	#NUM!	NFS1
Noradrenaline and Adrenaline Degradation	1.38	0.114	0	ALDH2,ALDH3B1,ALDH4A1,MAOA
Heme Biosynthesis II	1.37	0.222	#NUM!	CPOX,FECH
Endocannabinoid Cancer Inhibition Pathway	1.36	0.0699	-0.632	GNA13,GNAI2,GNAO1,GNAQ,MAPK1,PRKAA1,PRKAR1A,RHOA,SRC,VIM
Xenobiotic Metabolism General Signaling Pathway	1.36	0.0699	-1.265	GSTZ1,KRAS,MAPK1,NRAS,RALB,RAP1A,RAP1B,RAP2B,RRAS,RRAS2
Acute Phase Response Signaling	1.33	0.0649	-1.732	CP,FN1,KRAS,MAPK1,NRAS,RALB,RAP1A,RAP1B,RAP2B,RRAS,RRAS2,SERPINE1
Superpathway of Methionine Degradation	1.31	0.108	1	BHMT,GOT2,PCCA,PCCB
IL-17 Signaling	1.3	0.0642	-1.155	HSP90AA1,HSP90B1,KRAS,MAPK1,NRAS,RALB,RAP1A,RAP1B,RAP2B,RRAS,RRAS2,TGFB2
Pentose Phosphate Pathway	1.28	0.2	#NUM!	H6PD,PGD
Netrin Signaling	1.27	0.0833	-1.633	CACNA1S,CACNA2D1,CACNB1,PPP3CA,PRKAR1A,RAC1
Apelin Cardiac Fibroblast Signaling Pathway	1.27	0.13	#NUM!	PRKAA1,SERPINE1,TGFB2
Production of Nitric Oxide and Reactive Oxygen Species in Macrophages	1.24	0.0628	-2.53	CAT,MAPK1,RAC1,RAP1A,RAP1B,RHOA,RHOB,RHOC,RHOG,RHOQ,RHOT1,RHOT2
FAT10 Signaling Pathway	1.23	0.0893	#NUM!	PSMA5,PSMB3,PSMB4,PSMB5,PSMC4
Xenobiotic Metabolism PXR Signaling Pathway	1.23	0.0625	1.732	ALDH18A1,ALDH1L2,ALDH2,ALDH3B1,ALDH4A1,ALDH5A1,CAT,GSTZ1,HSP90AA1,HSP90B1,MAOA,PRKAR1A
Tryptophan Degradation III (Eukaryotic)	1.22	0.125	#NUM!	GCDH,HADH,HSD17B4
Systemic Lupus Erythematosus In B Cell Signaling Pathway	1.22	0.0578	-2	Calm1 (includes others),KRAS,MAPK1,MCL1,NRAS,PPP3CA,RAC1,RALB,RAP1A,RAP1B,RAP2B,RRAS,RRAS2,SRC,TGFB2,YES1
γ-glutamyl Cycle	1.21	0.182	#NUM!	ANPEP,GSS
Gluconeogenesis I	1.14	0.115	#NUM!	ALDOA,MDH1,ME2
Apelin Liver Signaling Pathway	1.14	0.115	#NUM!	COL18A1,COL1A2,PDGFRB
UDP-D-xylose and UDP-D-glucuronate Biosynthesis	1.13	0.5	#NUM!	UGDH
Alanine Degradation III	1.13	0.5	#NUM!	GPT2
Alanine Biosynthesis II	1.13	0.5	#NUM!	GPT2
Palmitate Biosynthesis I (Animals)	1.13	0.5	#NUM!	FASN
L-cysteine Degradation III	1.13	0.5	#NUM!	MPST
4-hydroxyproline Degradation I	1.13	0.5	#NUM!	ALDH4A1
Fatty Acid Biosynthesis Initiation II	1.13	0.5	#NUM!	FASN
Glycine Degradation (Creatine Biosynthesis)	1.13	0.5	#NUM!	GATM
Threonine Degradation II	1.13	0.5	#NUM!	GCAT
Glutamine Degradation I	1.13	0.5	#NUM!	GLS
Dopamine-DARPP32 Feedback in cAMP Signaling	1.09	0.0608	-1	CACNA1S,CACNA2D1,CACNB1,Calm1 (includes others),GNAI2,GNAQ,GNAS,PDIA3,PLCD1,PPP3CA,PRKAR1A
Estrogen Biosynthesis	1.08	0.0909	2	CYP51A1,HSD17B12,HSD17B4,HSD17B7
Oleate Biosynthesis II (Animals)	1.08	0.154	#NUM!	CYB5A,FADS2
Hereditary Breast Cancer Signaling	1.06	0.0634	#NUM!	ACTB,KRAS,NRAS,RALB,RAP1A,RAP1B,RAP2B,RRAS,RRAS2
LPS/IL-1 Mediated Inhibition of RXR Function	1.02	0.0556	#NUM!	ACSL3,ACSL5,ALDH18A1,ALDH1L2,ALDH2,ALDH3B1,ALDH4A1,ALDH5A1,CAT,CPT2,CRAT,FMO1,GSTZ1,MAOA
Fatty Acid Activation	1.02	0.143	#NUM!	ACSL3,ACSL5
Glycogen Degradation III	1.02	0.143	#NUM!	GAA,MTAP
Gustation Pathway	1	0.0599	#NUM!	APEX1,CACNA1S,CACNA2D1,CACNB1,GNB1,GNB2,GNB4,GNG12,PDE2A,PRKAR1A
Osteoarthritis Pathway	0.979	0.0556	-1.342	ANXA2,ANXA5,CTNNA1,CTNNA2,FN1,FZD1,ITGA7,ITGAV,ITGB1,ITGB3,ITGB5,PRKAA1,RAC1
Tec Kinase Signaling	0.975	0.0486	-3.606	ACTB,GNA11,GNA13,GNAI2,GNAO1,GNAQ,GNAS,GNB1,GNB2,GNB4,GNG12,ITGA7,ITGAV,ITGB1,ITGB3,ITGB5,RAC1,RHOA,RHOB,RHOC,RHOG,RHOQ,RHOT1,RHOT2,SRC,TNFRSF10A,YES1
Eicosanoid Signaling	0.971	0.0746	#NUM!	ALOX5,PRDX6,PTGES2,PTGIS,PTGS1
L-carnitine Biosynthesis	0.963	0.333	#NUM!	TMLHE
NADH Repair	0.963	0.333	#NUM!	NAXE
S-methyl-5'-thioadenosine Degradation II	0.963	0.333	#NUM!	MTAP
Proline Degradation	0.963	0.333	#NUM!	ALDH4A1
Glutathione Biosynthesis	0.963	0.333	#NUM!	GSS
Methionine Salvage II (Mammalian)	0.963	0.333	#NUM!	BHMT
Inosine-5'-phosphate Biosynthesis II	0.963	0.333	#NUM!	ATIC
Hypusine Biosynthesis	0.963	0.333	#NUM!	EIF5A
Thiosulfate Disproportionation III (Rhodanese)	0.963	0.333	#NUM!	MPST
Glutamate Degradation II	0.963	0.333	#NUM!	GOT2
Aspartate Biosynthesis	0.963	0.333	#NUM!	GOT2
Ethanol Degradation II	0.928	0.0938	#NUM!	ALDH2,ALDH3B1,ALDH4A1
Chondroitin Sulfate Degradation (Metazoa)	0.921	0.125	#NUM!	GALNS,HEXA
Parkinson's Signaling	0.921	0.125	#NUM!	CYCS,MAPK1
RAN Signaling	0.879	0.118	#NUM!	KPNA2,KPNB1
Branched-chain α-keto acid Dehydrogenase Complex	0.848	0.25	#NUM!	DBT
Phenylethylamine Degradation I	0.848	0.25	#NUM!	ALDH2
Melatonin Degradation II	0.848	0.25	#NUM!	MAOA
L-cysteine Degradation I	0.848	0.25	#NUM!	GOT2
Molybdenum Cofactor Biosynthesis	0.848	0.25	#NUM!	NFS1
Fatty Acid β-oxidation III (Unsaturated, Odd Number)	0.848	0.25	#NUM!	ECI2
EGF Signaling	0.818	0.0727	-1	CSNK2B,EGFR,MAPK1,SRC
Granzyme A Signaling	0.799	0.105	#NUM!	APEX1,NME1
Salvage Pathways of Pyrimidine Ribonucleotides	0.785	0.0612	-0.816	AK1,AK4,CMPK1,MAPK1,NME1,PRKAA1
The Visual Cycle	0.764	0.1	#NUM!	RDH11,RDH14
Valine Degradation I	0.764	0.1	#NUM!	DBT,HSD17B4
Creatine-phosphate Biosynthesis	0.759	0.2	#NUM!	CKM
Tetrahydrofolate Salvage from 5,10-methenyltetrahydrofolate	0.759	0.2	#NUM!	MTHFD2
Serine Biosynthesis	0.759	0.2	#NUM!	PHGDH
Trans, trans-farnesyl Diphosphate Biosynthesis	0.759	0.2	#NUM!	FDPS
Breast Cancer Regulation by Stathmin1	0.757	0.0456	-1.225	CMKLR1,FZD1,GNA13,GNAQ,GNB1,GNB2,GNB4,GNG12,GPRC5B,KRAS,MAPK1,NRAS,PRKAR1A,RAC1,RALB,RAP1A,RAP1B,RAP2B,RHOA,RRAS,RRAS2,TGFB2,TUBA1A,TUBB2A,TUBB2B,TUBB3,TUBB4B
Inhibition of Matrix Metalloproteases	0.745	0.0769	#NUM!	HSPG2,MMP14,SDC1
Hepatic Fibrosis / Hepatic Stellate Cell Activation	0.708	0.0515	#NUM!	COL18A1,COL1A2,EGFR,FN1,MYH3,MYL1,MYL6B,PDGFRB,SERPINE1,TGFB2
Arginine Biosynthesis IV	0.688	0.167	#NUM!	OAT
Lactose Degradation III	0.688	0.167	#NUM!	GLB1
Intrinsic Prothrombin Activation Pathway	0.68	0.0714	#NUM!	COL18A1,COL1A2,SERPINC1
Neuroinflammation Signaling Pathway	0.68	0.0476	-0.832	APP,B2M,CD200,CD80,FZD1,GLS,HLA-A,IDE,MAPK1,MFGE8,NCSTN,PPP3CA,PSEN1,RAC1,TGFB2
Wnt/Ca+ pathway	0.658	0.0625	-1	FZD1,PDIA3,PLCD1,PPP3CA
Vitamin-C Transport	0.642	0.0833	#NUM!	STOM,TXNRD1
Role of NFAT in Regulation of the Immune Response	0.633	0.0441	-3.441	Calm1 (includes others),CD80,GNA11,GNA13,GNAI2,GNAO1,GNAQ,GNAS,GNB1,GNB2,GNB4,GNG12,HLA-A,KPNA2,KPNB1,KRAS,MAPK1,NRAS,PPP3CA,RALB,RAP1A,RAP1B,RAP2B,RRAS,RRAS2
Systemic Lupus Erythematosus In T Cell Signaling Pathway	0.631	0.0438	-1.347	B2M,CD80,GNA13,GNAI2,HLA-A,KRAS,MAPK1,MSN,NRAS,PDK1,PPP3CA,RAC1,RALB,RAP1A,RAP1B,RAP2B,RHOA,RHOB,RHOC,RHOG,RHOQ,RHOT1,RHOT2,RRAS,RRAS2,STIM1,YES1
Trehalose Degradation II (Trehalase)	0.629	0.143	#NUM!	HK1
Superpathway of Serine and Glycine Biosynthesis I	0.629	0.143	#NUM!	PHGDH
Thioredoxin Pathway	0.629	0.143	#NUM!	TXNRD1
Acetyl-CoA Biosynthesis I (Pyruvate Dehydrogenase Complex)	0.629	0.143	#NUM!	DBT
Glutathione Redox Reactions I	0.616	0.08	#NUM!	GSTZ1,PRDX6
cAMP-mediated signaling	0.611	0.048	-2.714	APEX1,Calm1 (includes others),GNAI2,GNAO1,GNAS,MAPK1,PDE2A,PPP3CA,PRKAR1A,RAP1A,SRC
White Adipose Tissue Browning Pathway	0.599	0.0515	-1.134	CACNA1S,CACNA2D1,CACNB1,GNAS,MAPK1,PRKAA1,PRKAR1A
Serotonin Degradation	0.597	0.0588	0	ALDH2,ALDH3B1,ALDH4A1,MAOA
IL-17A Signaling in Gastric Cells	0.592	0.0769	#NUM!	EGFR,MAPK1
D-myo-inositol (1,4,5)-Trisphosphate Biosynthesis	0.592	0.0769	#NUM!	PIP4K2A,PLCD1
Glycolysis I	0.592	0.0769	#NUM!	ALDOA,PFKM
Crosstalk between Dendritic Cells and Natural Killer Cells	0.59	0.0549	#NUM!	ACTB,CD80,FSCN1,HLA-A,TLN2
Ephrin A Signaling	0.587	0.0638	#NUM!	CFL2,RAC1,RHOA
Histidine Degradation III	0.578	0.125	#NUM!	MTHFD2
Superoxide Radicals Degradation	0.578	0.125	#NUM!	CAT
Autophagy	0.551	0.0469	-1.897	Calm1 (includes others),GORASP2,MAPK1,PPP3CA,PRKAA1,PRKAR1A,RAB7A,RALB,TGFB2,VAMP8
Neuroprotective Role of THOP1 in Alzheimer's Disease	0.547	0.0508	1	APP,HLA-A,HTRA2,IDE,LONP1,PRKAR1A
Myc Mediated Apoptosis Signaling	0.538	0.06	#NUM!	CYCS,MCL1,PRKAR1A
Sucrose Degradation V (Mammalian)	0.535	0.111	#NUM!	ALDOA
Folate Transformations I	0.535	0.111	#NUM!	MTHFD2
Triacylglycerol Degradation	0.523	0.0588	#NUM!	ABHD6,PRDX6,TARS2
Leptin Signaling in Obesity	0.519	0.0541	#NUM!	MAPK1,PDIA3,PLCD1,PRKAR1A
Hypoxia Signaling in the Cardiovascular System	0.519	0.0541	#NUM!	HSP90AA1,HSP90B1,P4HB,UBE2V2
UVB-Induced MAPK Signaling	0.507	0.0577	#NUM!	EGFR,EIF4E,MAPK1
RAR Activation	0.498	0.0459	#NUM!	ACTB,CSNK2B,MAPK1,PRKAR1A,RAC1,RDH11,RDH14,SRC,TGFB2
Ketolysis	0.498	0.1	#NUM!	OXCT1
Glycine Betaine Degradation	0.498	0.1	#NUM!	BHMT
Neuropathic Pain Signaling In Dorsal Horn Neurons	0.48	0.0495	0.447	MAPK1,PDIA3,PLCD1,PRKAR1A,SRC
Acetone Degradation I (to Methylglyoxal)	0.469	0.0625	#NUM!	CYP51A1,ZADH2
Lymphotoxin β Receptor Signaling	0.466	0.0545	#NUM!	CYC1,CYCS,MAPK1
Oxidative Ethanol Degradation III	0.466	0.0545	#NUM!	ALDH2,ALDH3B1,ALDH4A1
Ketogenesis	0.463	0.0909	#NUM!	HMGCL
Purine Nucleotides De Novo Biosynthesis II	0.463	0.0909	#NUM!	ATIC
GDP-glucose Biosynthesis	0.463	0.0909	#NUM!	HK1
Type II Diabetes Mellitus Signaling	0.46	0.0461	#NUM!	ACSL3,ACSL5,CACNA1S,CACNA2D1,CACNB1,MAPK1,PRKAA1
Glutathione-mediated Detoxification	0.451	0.0606	#NUM!	ANPEP,GSTZ1
PD-1, PD-L1 cancer immunotherapy pathway	0.434	0.0472	2	B2M,CD80,CSNK2B,HLA-A,TGFB2
Glucose and Glucose-1-phosphate Degradation	0.433	0.0833	#NUM!	HK1
Glycogen Degradation II	0.433	0.0833	#NUM!	MTAP
BER pathway	0.433	0.0833	#NUM!	APEX1
Coagulation System	0.419	0.0571	#NUM!	SERPINC1,SERPINE1
Acyl-CoA Hydrolysis	0.407	0.0769	#NUM!	PPT1
NAD Phosphorylation and Dephosphorylation	0.407	0.0769	#NUM!	ACP2
Bile Acid Biosynthesis, Neutral Pathway	0.407	0.0769	#NUM!	SCP2
UDP-N-acetyl-D-galactosamine Biosynthesis II	0.407	0.0769	#NUM!	HK1
Retinoic acid Mediated Apoptosis Signaling	0.405	0.05	#NUM!	CYCS,DAP3,TNFRSF10A
Retinoate Biosynthesis I	0.405	0.0556	#NUM!	RDH11,RDH14
PCP pathway	0.405	0.05	#NUM!	FZD1,RAC1,RHOA
SPINK1 Pancreatic Cancer Pathway	0.405	0.05	#NUM!	CPD,CPQ,CTSB
Inhibition of ARE-Mediated mRNA Degradation Pathway	0.396	0.0435	#NUM!	MAPK1,PRKAR1A,PSMA5,PSMB3,PSMB4,PSMB5,PSMC4
Antioxidant Action of Vitamin C	0.384	0.0446	#NUM!	MAPK1,PDIA3,PLCD1,PRDX6,TXNRD1
Agranulocyte Adhesion and Diapedesis	0.383	0.0421	#NUM!	ACTB,FN1,GNAI2,ITGB1,MMP14,MSN,MYH3,MYL1,MYL6B
Leukotriene Biosynthesis	0.382	0.0714	#NUM!	ALOX5
Colanic Acid Building Blocks Biosynthesis	0.382	0.0714	#NUM!	UGDH
Docosahexaenoic Acid (DHA) Signaling	0.376	0.0526	#NUM!	APP,CYCS
Notch Signaling	0.376	0.0526	#NUM!	NCSTN,PSEN1
RANK Signaling in Osteoclasts	0.349	0.044	-1	Calm1 (includes others),MAPK1,PPP3CA,SRC
Phospholipases	0.343	0.0455	#NUM!	PDIA3,PLCD1,PRDX6
Granzyme B Signaling	0.339	0.0625	#NUM!	CYCS
Extrinsic Prothrombin Activation Pathway	0.339	0.0625	#NUM!	SERPINC1
Mechanisms of Viral Exit from Host Cells	0.337	0.0488	#NUM!	ACTB,SH3GLB1
Isoleucine Degradation I	0.32	0.0588	#NUM!	HSD17B4
Dermatan Sulfate Degradation (Metazoa)	0.32	0.0588	#NUM!	HEXA
B Cell Development	0.315	0.0465	#NUM!	CD80,HLA-A
LXR/RXR Activation	0.306	0.0407	#NUM!	CYP51A1,FASN,FDFT1,HADH,LDLR
IL-15 Production	0.306	0.0407	-2.236	EGFR,PDGFRB,PTK7,SRC,YES1
tRNA Splicing	0.304	0.0455	#NUM!	APEX1,PDE2A
Retinol Biosynthesis	0.304	0.0455	#NUM!	RDH11,RDH14
Superpathway of Geranylgeranyldiphosphate Biosynthesis I (via Mevalonate)	0.303	0.0556	#NUM!	FDPS
Pancreatic Adenocarcinoma Signaling	0.288	0.0397	-1	EGFR,KRAS,MAPK1,RAC1,TGFB2
Role of Oct4 in Mammalian Embryonic Stem Cell Pluripotency	0.284	0.0435	#NUM!	PHB,SH3GLB1
Apelin Pancreas Signaling Pathway	0.284	0.0435	#NUM!	PRKAA1,PRKAR1A
iNOS Signaling	0.274	0.0426	#NUM!	Calm1 (includes others),MAPK1
Methylglyoxal Degradation III	0.272	0.05	#NUM!	ZADH2
Inflammasome pathway	0.272	0.05	#NUM!	CTSB
Maturity Onset Diabetes of Young (MODY) Signaling	0.247	0.0385	#NUM!	CACNA1S,CACNA2D1,CACNB1
Role of Lipids/Lipid Rafts in the Pathogenesis of Influenza	0.232	0.0435	#NUM!	FDPS
Ubiquinol-10 Biosynthesis (Eukaryotic)	0.232	0.0435	#NUM!	COQ3
IL-22 Signaling	0.22	0.0417	#NUM!	MAPK1
Tumoricidal Function of Hepatic Natural Killer Cells	0.22	0.0417	#NUM!	CYCS
Role of JAK family kinases in IL-6-type Cytokine Signaling	0.21	0.04	#NUM!	MAPK1
Bupropion Degradation	0.21	0.04	#NUM!	CYP51A1
NAD Signaling Pathway	0	0.0265	0	HSPD1,PRKAA1,SIRT2,TGFB2
IL-10 Signaling	0	0.0139	#NUM!	MAPK1
p53 Signaling	0	0.0204	#NUM!	ST13,TNFRSF10A
Hepatic Cholestasis	0	0.0159	#NUM!	ABCC1,PRKAR1A,TGFB2
VDR/RXR Activation	0	0.0128	#NUM!	TGFB2
FXR/RXR Activation	0	0.0238	#NUM!	FASN,PCK2,SDC1
PXR/RXR Activation	0	0.0308	#NUM!	PCK2,PRKAR1A
TR/RXR Activation	0	0.0238	#NUM!	FASN,LDLR
Role of BRCA1 in DNA Damage Response	0	0.0125	#NUM!	ACTB
Activation of IRF by Cytosolic Pattern Recognition Receptors	0	0.0154	#NUM!	PPIB
IL-12 Signaling and Production in Macrophages	0	0.0221	#NUM!	MAPK1,RAB7A,TGFB2
Role of Pattern Recognition Receptors in Recognition of Bacteria and Viruses	0	0.0192	#NUM!	EIF2S1,MAPK1,TGFB2
TREM1 Signaling	0	0.026	#NUM!	ITGB1,MAPK1
MIF Regulation of Innate Immunity	0	0.0227	#NUM!	MAPK1
CCR5 Signaling in Macrophages	0	0.0314	-1	CACNA1S,CACNA2D1,CACNB1,Calm1 (includes others),GNA11,GNA13,GNAI2,GNAO1,GNAQ,GNAS,GNB1,GNB2,GNB4,GNG12,MAPK1
CD40 Signaling	0	0.0299	#NUM!	MAPK1,PTGS1
Calcium-induced T Lymphocyte Apoptosis	0	0.00913	-2	Calm1 (includes others),CAPN2,HLA-A,PPP3CA
Cytotoxic T Lymphocyte-mediated Apoptosis of Target Cells	0	0.00993	#NUM!	B2M,CYC1,CYCS,HLA-A
CD27 Signaling in Lymphocytes	0	0.0351	#NUM!	CYC1,CYCS
Airway Pathology in Chronic Obstructive Pulmonary Disease	0	0.00847	#NUM!	TGFB2
4-1BB Signaling in T Lymphocytes	0	0.0294	#NUM!	MAPK1
CTLA4 Signaling in Cytotoxic T Lymphocytes	0	0.00877	#NUM!	B2M,CD80,CLTB,HLA-A
B Cell Activating Factor Signaling	0	0.0233	#NUM!	MAPK1
Airway Inflammation in Asthma	0	0.0312	#NUM!	TGFB2
T Helper Cell Differentiation	0	0.00445	#NUM!	CD80,HLA-A
CD28 Signaling in T Helper Cells	0	0.0182	-2.828	ACTR2,ACTR3,ARPC2,ARPC4,Calm1 (includes others),CD80,HLA-A,PPP3CA,RAC1
Dendritic Cell Maturation	0	0.0159	-0.333	B2M,CD80,COL18A1,COL1A2,FSCN1,HLA-A,MAPK1,PDIA3,PLCD1
Factors Promoting Cardiogenesis in Vertebrates	0	0.0331	-0.447	FZD1,PDIA3,PLCD1,RHOA,TGFB2
iCOS-iCOSL Signaling in T Helper Cells	0	0.0103	-2.236	Calm1 (includes others),CD80,HLA-A,PPP3CA,RAC1
Lipid Antigen Presentation by CD1	0	0.00761	#NUM!	B2M,CALR,PDIA3
Mitotic Roles of Polo-Like Kinase	0	0.0303	#NUM!	HSP90AA1,HSP90B1
Growth Hormone Signaling	0	0.0141	#NUM!	MAPK1
Type I Diabetes Mellitus Signaling	0	0.0123	#NUM!	CD80,CYC1,CYCS,HLA-A,HSPD1,MAPK1
Small Cell Lung Cancer Signaling	0	0.0208	#NUM!	CYC1,CYCS
Basal Cell Carcinoma Signaling	0	0.0139	#NUM!	FZD1
Allograft Rejection Signaling	0	0.00651	#NUM!	B2M,CD80,HLA-A
Autoimmune Thyroid Disease Signaling	0	0.00464	#NUM!	CD80,HLA-A
Graft-versus-Host Disease Signaling	0	0.00472	#NUM!	CD80,HLA-A
Communication between Innate and Adaptive Immune Cells	0	0.00634	#NUM!	B2M,CD80,HLA-A
Systemic Lupus Erythematosus Signaling	0	0.0184	#NUM!	CD80,HLA-A,KRAS,MAPK1,NRAS,RALB,RAP1A,RAP1B,RAP2B,RRAS,RRAS2
Cdc42 Signaling	0	0.0307	-2.111	ACTR2,ACTR3,ARPC2,ARPC4,B2M,CFL2,HLA-A,IQGAP1,ITGA7,ITGAV,ITGB1,ITGB3,ITGB5,MAPK1,MYL1,MYL6B,SRC
April Mediated Signaling	0	0.0238	#NUM!	MAPK1
Role of Osteoblasts, Osteoclasts and Chondrocytes in Rheumatoid Arthritis	0	0.0312	#NUM!	Calm1 (includes others),FZD1,ITGB3,MAPK1,MMP14,PPP3CA,SRC
Altered T Cell and B Cell Signaling in Rheumatoid Arthritis	0	0.00426	#NUM!	CD80,HLA-A
Atherosclerosis Signaling	0	0.0308	#NUM!	ALOX5,COL18A1,COL1A2,PRDX6
Regulation of IL-2 Expression in Activated and Anergic T Lymphocytes	0	0.0304	-2.673	Calm1 (includes others),CD80,KRAS,MAPK1,NRAS,PPP3CA,RAC1,RALB,RAP1A,RAP1B,RAP2B,RRAS,RRAS2,TGFB2
Role of Wnt/GSK-3β Signaling in the Pathogenesis of Influenza	0	0.0128	#NUM!	FZD1
TWEAK Signaling	0	0.027	#NUM!	CYCS
Nur77 Signaling in T Lymphocytes	0	0.0163	-0.816	B2M,Calm1 (includes others),CD80,CYCS,HLA-A,MAPK1,PDK1,PPP3CA
PKCθ Signaling in T Lymphocytes	0	0.0299	-2.496	CACNA1S,CACNA2D1,CACNB1,CD80,HLA-A,KRAS,MAPK1,NRAS,PPP3CA,RAC1,RALB,RAP1A,RAP1B,RAP2B,RRAS,RRAS2
TNFR1 Signaling	0	0.0192	#NUM!	CYCS
Role of PI3K/AKT Signaling in the Pathogenesis of Influenza	0	0.0303	#NUM!	GNAI2,MAPK1
Antiproliferative Role of TOB in T Cell Signaling	0	0.0099	0	DPP7,MAPK1,SKP1,TGFB2
MSP-RON Signaling Pathway	0	0.0172	#NUM!	ACTB
OX40 Signaling Pathway	0	0.00438	#NUM!	B2M,HLA-A
MIF-mediated Glucocorticoid Regulation	0	0.0278	#NUM!	MAPK1
Cyclins and Cell Cycle Regulation	0	0.0238	#NUM!	SKP1,TGFB2
Spliceosomal Cycle	0	0.0204	#NUM!	EIF4A3
IL-17A Signaling in Airway Cells	0	0.0149	#NUM!	MAPK1
Role of IL-17A in Arthritis	0	0.0175	#NUM!	MAPK1
IL-17A Signaling in Fibroblasts	0	0.0263	#NUM!	MAPK1
Role of IL-17F in Allergic Inflammatory Airway Diseases	0	0.0222	#NUM!	MAPK1
Heparan Sulfate Biosynthesis	0	0.025	#NUM!	PRDX6,TARS2
Nicotine Degradation III	0	0.0172	#NUM!	CYP51A1
Heparan Sulfate Biosynthesis (Late Stages)	0	0.0274	#NUM!	PRDX6,TARS2
D-myo-inositol-5-phosphate Metabolism	0	0.0363	-1.633	ATP1A1,ATP1A2,PGAM5,PIP4K2A,PLCD1,PPP3CA,SACM1L
Melatonin Degradation I	0	0.0164	#NUM!	CYP51A1
NAD Salvage Pathway II	0	0.037	#NUM!	ACP2
Pyridoxal 5'-phosphate Salvage Pathway	0	0.0303	#NUM!	MAPK1,PRKAA1
D-myo-inositol (1,4,5,6)-Tetrakisphosphate Biosynthesis	0	0.0282	-1	ATP1A1,ATP1A2,PGAM5,PPP3CA,SACM1L
Nicotine Degradation II	0	0.0303	#NUM!	CYP51A1,FMO1
Superpathway of Inositol Phosphate Compounds	0	0.03	-1.633	ATP1A1,ATP1A2,PGAM5,PIP4K2A,PLCD1,PPP3CA,SACM1L
D-myo-inositol (3,4,5,6)-tetrakisphosphate Biosynthesis	0	0.0282	-1	ATP1A1,ATP1A2,PGAM5,PPP3CA,SACM1L
3-phosphoinositide Degradation	0	0.0265	-1	ATP1A1,ATP1A2,PGAM5,PPP3CA,SACM1L
3-phosphoinositide Biosynthesis	0	0.0296	-1.342	ATP1A1,ATP1A2,PGAM5,PIP4K2A,PPP3CA,SACM1L
Triacylglycerol Biosynthesis	0	0.0213	#NUM!	DBT
Superpathway of Melatonin Degradation	0	0.0303	#NUM!	CYP51A1,MAOA
Granulocyte Adhesion and Diapedesis	0	0.0265	#NUM!	GNAI2,ITGB1,MMP14,MSN,SDC1
Role of p14/p19ARF in Tumor Suppression	0	0.0345	#NUM!	RAC1
Adipogenesis pathway	0	0.0148	#NUM!	FZD1,SIRT2
HIPPO signaling	0	0.0235	#NUM!	DLG1,SKP1
Toll-like Receptor Signaling	0	0.0128	#NUM!	MAPK1
Cell Cycle: G1/S Checkpoint Regulation	0	0.0294	#NUM!	SKP1,TGFB2
SAPK/JNK Signaling	0	0.0292	-2.714	GNA13,GNB1,GNB2,GNB4,GNG12,KRAS,NRAS,RAC1,RALB,RAP1A,RAP1B,RAP2B,RRAS,RRAS2
Interferon Signaling	0	0.0278	#NUM!	IFITM3
FGF Signaling	0	0.0238	#NUM!	MAPK1,RAC1
Cell Cycle: G2/M DNA Damage Checkpoint Regulation	0	0.02	#NUM!	SKP1
Wnt/β-catenin Signaling	0	0.0347	-1.633	CSNK2B,FZD1,GNAO1,GNAQ,SRC,TGFB2
Serotonin Receptor Signaling	0	0.0233	#NUM!	MAOA
Phototransduction Pathway	0	0.037	#NUM!	GNB1,PRKAR1A
Sonic Hedgehog Signaling	0	0.0345	#NUM!	PRKAR1A
Dopamine Receptor Signaling	0	0.026	#NUM!	MAOA,PRKAR1A
p38 MAPK Signaling	0	0.0169	#NUM!	HSPB1,TGFB2
NF-κB Signaling	0	0.0201	-2.714	CSNK2B,EGFR,KRAS,NRAS,PDGFRB,RALB,RAP1A,RAP1B,RAP2B,RRAS,RRAS2
T Cell Receptor Signaling	0	0.0287	-2.5	B2M,Calm1 (includes others),CD80,HLA-A,ITGB1,KRAS,MAPK1,NRAS,PDK1,PPP3CA,RAC1,RALB,RAP1A,RAP1B,RAP2B,RRAS,RRAS2
Th1 and Th2 Activation Pathway	0	0.0233	#NUM!	CD80,HLA-A,NCSTN,PSEN1
Th1 Pathway	0	0.0328	-2	CD80,HLA-A,NCSTN,PSEN1
Th2 Pathway	0	0.0292	#NUM!	CD80,HLA-A,NCSTN,PSEN1
IL-7 Signaling Pathway	0	0.0256	#NUM!	MAPK1,MCL1
Th17 Activation Pathway	0	0.00433	#NUM!	HSP90AA1,HSP90B1
FAT10 Cancer Signaling Pathway	0	0.02	#NUM!	TGFB2
T Cell Exhaustion Signaling Pathway	0	0.0221	#NUM!	CD80,HLA-A,KRAS,MAPK1,NRAS,PDK1,RALB,RAP1A,RAP1B,RAP2B,RRAS,RRAS2
HOTAIR Regulatory Pathway	0	0.0245	0	COL1A2,MMP14,RHOC,VIM
Regulation Of The Epithelial Mesenchymal Transition In Development Pathway	0	0.0345	#NUM!	FZD1,NCSTN,PSEN1
Role of MAPK Signaling in Inhibiting the Pathogenesis of Influenza	0	0.0263	#NUM!	MAPK1,PRDX6

## Sheet: MP Baseline Return (Am vs Unt)
© 2000-2021 QIAGEN. All rights reserved.
Ingenuity Canonical Pathways	-log(p-value)	Ratio	z-score	Molecules
Integrin Signaling	7.98	0.0657	0	ACTA1,ACTA2,Actn3,CAPNS1,GSN,ILK,ITGA3,ITGA5,PFN1,PPP1R12A,TSPAN3,TSPAN6,TTN,VCL
Glycolysis I	6.98	0.231	2.449	ENO1,ENO3,PGAM1,PGK1,PKM,TPI1
Clathrin-mediated Endocytosis Signaling	5.77	0.057	#NUM!	ACTA1,ACTA2,AP2A1,AP2A2,AP3M1,EPHB2,ITGA5,RAB5A,RPS27A,STON2,TF
Phagosome Maturation	5.68	0.0629	#NUM!	ATP6AP2,ATP6V0C,ATP6V1C1,ATP6V1E1,CTSD,EEA1,LAMP1,RAB5A,TUBB,VTI1B
Gluconeogenesis I	5.47	0.192	2.236	ENO1,ENO3,MDH2,PGAM1,PGK1
Germ Cell-Sertoli Cell Junction Signaling	5.4	0.0585	#NUM!	A2M,ACTA1,ACTA2,Actn3,GSN,ILK,ITGA3,NECTIN2,TUBB,VCL
Actin Cytoskeleton Signaling	4.79	0.0449	0.632	ACTA1,ACTA2,Actn3,EZR,GSN,ITGA3,ITGA5,PFN1,PPP1R12A,TTN,VCL
Sertoli Cell-Sertoli Cell Junction Signaling	4.69	0.0485	#NUM!	A2M,ACTA1,ACTA2,Actn3,ILK,ITGA3,ITGA5,NECTIN2,TUBB,VCL
Remodeling of Epithelial Adherens Junctions	4.44	0.0882	#NUM!	ACTA1,ACTA2,Actn3,RAB5A,TUBB,VCL
Iron homeostasis signaling pathway	4.38	0.0576	#NUM!	ATP6AP2,ATP6V0C,ATP6V1C1,ATP6V1E1,FTH1,HMOX2,LRP1,TF
Regulation of Actin-based Motility by Rho	4.02	0.0603	0.816	ACTA1,ACTA2,GSN,ITGA3,ITGA5,PFN1,PPP1R12A
RhoA Signaling	3.84	0.0565	0.816	ACTA1,ACTA2,EZR,NRP2,PFN1,PPP1R12A,TTN
Synaptogenesis Signaling Pathway	3.84	0.0353	2.714	AP2A1,AP2A2,CAMK2D,CAMK2G,CDH15,EPHB2,EPHB3,LRP1,RAB5A,THBS1,VTI1B
Regulation of Cellular Mechanics by Calpain Protease	3.78	0.0674	#NUM!	Actn3,CAPNS1,EZR,ITGA3,ITGA5,VCL
Sirtuin Signaling Pathway	3.44	0.0342	0.707	ACLY,CPT1A,IDH2,LDHA,MT-ND4,NDRG1,PGAM1,PGK1,SLC2A1,SOD1
Virus Entry via Endocytic Pathways	3.42	0.0577	#NUM!	ACTA1,ACTA2,AP2A1,AP2A2,AP3M1,ITGA5
Paxillin Signaling	3.33	0.0556	0	ACTA1,ACTA2,Actn3,ITGA3,ITGA5,VCL
Caveolar-mediated Endocytosis Signaling	3.21	0.0667	#NUM!	ACTA1,ACTA2,ITGA3,ITGA5,RAB5A
FAK Signaling	3.14	0.0513	#NUM!	ACTA1,ACTA2,CAPNS1,ITGA3,ITGA5,VCL
RhoGDI Signaling	3.08	0.0372	0	ACTA1,ACTA2,ARHGEF2,CDH15,EZR,ITGA3,ITGA5,PPP1R12A
Crosstalk between Dendritic Cells and Natural Killer Cells	2.83	0.0549	#NUM!	ACTA1,ACTA2,CAMK2D,CAMK2G,NECTIN2
NRF2-mediated Oxidative Stress Response	2.81	0.0338	2	ACTA1,ACTA2,EPHX1,FTH1,GSTP1,SOD1,SQSTM1,TXN
Superpathway of Serine and Glycine Biosynthesis I	2.77	0.286	#NUM!	PSAT1,SHMT2
Leukocyte Extravasation Signaling	2.7	0.0363	0	ACTA1,ACTA2,Actn3,EZR,ITGA3,TIMP2,VCL
Hepatic Fibrosis / Hepatic Stellate Cell Activation	2.69	0.0361	#NUM!	A2M,ACTA2,CCN2,COL5A1,COL6A1,ECE1,TIMP2
VEGF Signaling	2.67	0.0505	-2	ACTA1,ACTA2,Actn3,VCL,YWHAE
Dilated Cardiomyopathy Signaling Pathway	2.65	0.0411	1	ACTA1,ACTA2,CAMK2D,CAMK2G,ILK,TTN
IGF-1 Signaling	2.58	0.0481	#NUM!	CCN1,CCN2,IGFBP2,YWHAE,YWHAH
HIF1α Signaling	2.52	0.0337	2.646	CAMK2D,CAMK2G,HK2,LDHA,PKM,SLC2A1,TF
Signaling by Rho Family GTPases	2.48	0.0299	0	ACTA1,ACTA2,ARHGEF2,CDH15,EZR,ITGA3,ITGA5,PPP1R12A
Epithelial Adherens Junction Signaling	2.48	0.038	#NUM!	ACTA1,ACTA2,Actn3,NECTIN2,TUBB,VCL
Fatty Acid β-oxidation I	2.44	0.0882	#NUM!	ACADM,ACSL4,HADHB
Retinoate Biosynthesis I	2.37	0.0833	#NUM!	AKR1B1,AKR1B10,RDH5
GDP-glucose Biosynthesis	2.37	0.182	#NUM!	HK2,PGM2
Glucose and Glucose-1-phosphate Degradation	2.29	0.167	#NUM!	HK2,PGM2
tRNA Charging	2.27	0.0769	#NUM!	HARS2,LARS1,SARS1
Inhibition of Matrix Metalloproteases	2.27	0.0769	#NUM!	A2M,LRP1,TIMP2
Glioma Signaling	2.25	0.0403	#NUM!	CAMK2D,CAMK2G,IDH2,IGF2R,PA2G4
Tight Junction Signaling	2.23	0.0337	#NUM!	ACTA1,ACTA2,ARHGEF2,NECTIN2,VCL,VTI1B
Reelin Signaling in Neurons	2.22	0.0397	1.342	ARHGEF2,CAMK2D,CAMK2G,ITGA3,ITGA5
Mechanisms of Viral Exit from Host Cells	2.21	0.0732	#NUM!	ACTA1,ACTA2,PDCD6IP
Chemokine Signaling	2.21	0.05	2	CAMK2D,CAMK2G,PLCB3,PPP1R12A
14-3-3-mediated Signaling	2.21	0.0394	#NUM!	PDCD6IP,PLCB3,TUBB,YWHAE,YWHAH
Acetyl-CoA Biosynthesis III (from Citrate)	2.04	1	#NUM!	ACLY
ILK Signaling	2.01	0.0303	-1.342	ACTA1,ACTA2,Actn3,ILK,PPP1R12A,VCL
PI3K/AKT Signaling	2	0.0302	2.236	IL6ST,ILK,ITGA3,ITGA5,YWHAE,YWHAH
Glutaryl-CoA Degradation	1.99	0.118	#NUM!	HADHB,PARK7
Fcγ Receptor-mediated Phagocytosis in Macrophages and Monocytes	1.97	0.0426	0	ACTA1,ACTA2,EZR,PLD3
Mitochondrial L-carnitine Shuttle Pathway	1.94	0.111	#NUM!	ACSL4,CPT1A
PTEN Signaling	1.91	0.0333	-2.236	IGF2R,ILK,ITGA3,ITGA5,YWHAH
The Visual Cycle	1.85	0.1	#NUM!	AKR1B10,RDH5
Methylglyoxal Degradation III	1.85	0.1	#NUM!	AKR1B1,AKR1B10
Huntington's Disease Signaling	1.83	0.0249	#NUM!	AP2A2,CAPNS1,CTSD,PLCB3,PSMA6,RPS27A,VTI1B
Glycine Biosynthesis I	1.74	0.5	#NUM!	SHMT2
Antioxidant Action of Vitamin C	1.71	0.0357	#NUM!	PLCB3,PLD3,SLC2A1,TXN
Role of MAPK Signaling in Promoting the Pathogenesis of Influenza	1.71	0.0357	#NUM!	ATP6AP2,ATP6V0C,ATP6V1C1,ATP6V1E1
TCA Cycle II (Eukaryotic)	1.7	0.0833	#NUM!	CS,MDH2
Tryptophan Degradation III (Eukaryotic)	1.7	0.0833	#NUM!	HADHB,PARK7
Vitamin-C Transport	1.7	0.0833	#NUM!	SLC2A1,TXN
Osteoarthritis Pathway	1.69	0.0256	0.816	ANKH,CCN4,GREM1,ITGA3,ITGA5,LRP1
Neuroprotective Role of THOP1 in Alzheimer's Disease	1.64	0.0339	#NUM!	ECE1,PREP,TPP1,YWHAE
D-myo-inositol (1,4,5)-Trisphosphate Biosynthesis	1.63	0.0769	#NUM!	PI4K2A,PLCB3
Thyroid Hormone Biosynthesis	1.57	0.333	#NUM!	CTSD
Melatonin Signaling	1.55	0.0417	#NUM!	CAMK2D,CAMK2G,PLCB3
ERK5 Signaling	1.55	0.0417	#NUM!	IL6ST,YWHAE,YWHAH
Ferroptosis Signaling Pathway	1.55	0.0317	#NUM!	ACSL4,FTH1,SQSTM1,TF
Synaptic Long Term Potentiation	1.52	0.031	2	CAMK2D,CAMK2G,PLCB3,PPP1R12A
Protein Kinase A Signaling	1.5	0.0199	1.89	CAMK2D,CAMK2G,PLCB3,PPP1R12A,PTPRS,TTN,YWHAE,YWHAH
Macropinocytosis Signaling	1.49	0.0395	#NUM!	ANKFY1,ITGA5,RAB5A
Heme Degradation	1.44	0.25	#NUM!	HMOX2
Oxidized GTP and dGTP Detoxification	1.44	0.25	#NUM!	DDX6
Insulin Secretion Signaling Pathway	1.44	0.0224	1.633	CAMK2D,CAMK2G,DLAT,PLCB3,SLC2A1,VTI1B
Hepatic Fibrosis Signaling Pathway	1.41	0.0191	1.134	ACTA2,CCN2,FTH1,ITGA3,ITGA5,LRP1,TF,TTN
TR/RXR Activation	1.38	0.0357	#NUM!	ATP2A1,ENO1,SLC2A1
HIPPO signaling	1.37	0.0353	#NUM!	PPP1R12A,YWHAE,YWHAH
Thrombin Signaling	1.36	0.0238	1	ARHGEF2,CAMK2D,CAMK2G,PLCB3,PPP1R12A
Creatine-phosphate Biosynthesis	1.35	0.2	#NUM!	CKB
Serine Biosynthesis	1.35	0.2	#NUM!	PSAT1
dTMP De Novo Biosynthesis	1.35	0.2	#NUM!	SHMT2
Folate Polyglutamylation	1.35	0.2	#NUM!	SHMT2
Agranulocyte Adhesion and Diapedesis	1.33	0.0234	#NUM!	ACTA1,ACTA2,EZR,ITGA3,ITGA5
Cellular Effects of Sildenafil (Viagra)	1.32	0.0268	#NUM!	ACTA1,ACTA2,PLCB3,PPP1R12A
Calcium Signaling	1.32	0.0231	#NUM!	ACTA1,ACTA2,ATP2A1,CAMK2D,CAMK2G
Factors Promoting Cardiogenesis in Vertebrates	1.3	0.0265	#NUM!	CAMK2D,CAMK2G,LRP1,PLCB3
Semaphorin Neuronal Repulsive Signaling Pathway	1.3	0.0265	0	ITGA3,ITGA5,NRP2,PPP1R12A
Molecular Mechanisms of Cancer	1.29	0.018	#NUM!	ARHGEF2,CAMK2D,CAMK2G,ITGA3,ITGA5,LRP1,PA2G4,PLCB3
Actin Nucleation by ARP-WASP Complex	1.27	0.0323	#NUM!	ITGA3,ITGA5,PPP1R12A
Pyruvate Fermentation to Lactate	1.27	0.167	#NUM!	LDHA
Ceramide Biosynthesis	1.27	0.167	#NUM!	SPTLC2
Selenocysteine Biosynthesis II (Archaea and Eukaryotes)	1.27	0.167	#NUM!	SARS1
Rapoport-Luebering Glycolytic Shunt	1.27	0.167	#NUM!	PGAM1
Lactose Degradation III	1.27	0.167	#NUM!	PSAP
EIF2 Signaling	1.26	0.0223	#NUM!	ACTA1,ACTA2,RPL18,RPL37A,RPS27A
Inhibition of ARE-Mediated mRNA Degradation Pathway	1.22	0.0248	#NUM!	DDX6,PSMA6,YWHAE,YWHAH
Trehalose Degradation II (Trehalase)	1.21	0.143	#NUM!	HK2
Thioredoxin Pathway	1.21	0.143	#NUM!	TXN
Acetyl-CoA Biosynthesis I (Pyruvate Dehydrogenase Complex)	1.21	0.143	#NUM!	DLAT
Glycogen Biosynthesis II (from UDP-D-Glucose)	1.21	0.143	#NUM!	UGP2
Aspartate Degradation II	1.21	0.143	#NUM!	MDH2
Coronavirus Replication Pathway	1.2	0.0444	#NUM!	IFITM2,TUBB
Neuropathic Pain Signaling In Dorsal Horn Neurons	1.19	0.0297	#NUM!	CAMK2D,CAMK2G,PLCB3
Superoxide Radicals Degradation	1.15	0.125	#NUM!	SOD1
Purine Ribonucleosides Degradation to Ribose-1-phosphate	1.15	0.125	#NUM!	PGM2
Cell Cycle: G2/M DNA Damage Checkpoint Regulation	1.12	0.04	#NUM!	YWHAE,YWHAH
Sucrose Degradation V (Mammalian)	1.1	0.111	#NUM!	TPI1
Leucine Degradation I	1.1	0.111	#NUM!	ACADM
Folate Transformations I	1.1	0.111	#NUM!	SHMT2
Calcium Transport I	1.06	0.1	#NUM!	ATP2A1
Ketolysis	1.06	0.1	#NUM!	HADHB
Glycine Betaine Degradation	1.06	0.1	#NUM!	SHMT2
Amyotrophic Lateral Sclerosis Signaling	1.06	0.0261	#NUM!	CAPNS1,RAB5A,SOD1
Acute Phase Response Signaling	1.05	0.0216	#NUM!	A2M,HMOX2,IL6ST,TF
Role of Tissue Factor in Cancer	1.05	0.0259	#NUM!	CCN1,CCN2,ITGA3
FAT10 Signaling Pathway	1.03	0.0357	#NUM!	PSMA6,SQSTM1
Axonal Guidance Signaling	1.03	0.0158	#NUM!	EPHB2,EPHB3,ITGA3,ITGA5,NRP2,PFN1,PLCB3,TUBB
PAK Signaling	1.03	0.0254	#NUM!	EPHB3,ITGA3,ITGA5
CNTF Signaling	1.02	0.0351	#NUM!	IL6ST,LIFR
Ketogenesis	1.02	0.0909	#NUM!	HADHB
MSP-RON Signaling Pathway	1.01	0.0345	#NUM!	ACTA1,ACTA2
Xenobiotic Metabolism PXR Signaling Pathway	1	0.0208	-1	CAMK2D,CAMK2G,GSTP1,PPP1R12A
Glycogen Degradation II	0.983	0.0833	#NUM!	PGM2
Gap Junction Signaling	0.967	0.0202	#NUM!	ACTA1,ACTA2,PLCB3,TUBB
UDP-N-acetyl-D-galactosamine Biosynthesis II	0.951	0.0769	#NUM!	HK2
Ephrin Receptor Signaling	0.951	0.0199	#NUM!	EPHB2,EPHB3,ITGA3,ITGA5
GABA Receptor Signaling	0.928	0.0229	#NUM!	AP2A1,AP2A2,RPS27A
p70S6K Signaling	0.921	0.0227	#NUM!	PLCB3,YWHAE,YWHAH
Fatty Acid Activation	0.921	0.0714	#NUM!	ACSL4
Glycogen Degradation III	0.921	0.0714	#NUM!	PGM2
Mevalonate Pathway I	0.921	0.0714	#NUM!	HADHB
Colanic Acid Building Blocks Biosynthesis	0.921	0.0714	#NUM!	UGP2
Phospholipases	0.917	0.0303	#NUM!	PLCB3,PLD3
Choline Biosynthesis III	0.893	0.0667	#NUM!	PLD3
ERK/MAPK Signaling	0.879	0.0187	#NUM!	ITGA3,ITGA5,PPP1R12A,YWHAH
MSP-RON Signaling In Cancer Cells Pathway	0.879	0.0217	#NUM!	ACTA2,YWHAE,YWHAH
Agrin Interactions at Neuromuscular Junction	0.873	0.0286	#NUM!	ACTA1,ACTA2
GM-CSF Signaling	0.873	0.0286	#NUM!	CAMK2D,CAMK2G
Chondroitin Sulfate Degradation (Metazoa)	0.866	0.0625	#NUM!	HEXB
Parkinson's Signaling	0.866	0.0625	#NUM!	PARK7
Ephrin B Signaling	0.854	0.0278	#NUM!	EPHB2,EPHB3
Role of NFAT in Cardiac Hypertrophy	0.848	0.0182	2	CAMK2D,CAMK2G,IL6ST,PLCB3
PI3K Signaling in B Lymphocytes	0.848	0.021	#NUM!	CAMK2D,CAMK2G,PLCB3
Isoleucine Degradation I	0.842	0.0588	#NUM!	HADHB
Dermatan Sulfate Degradation (Metazoa)	0.842	0.0588	#NUM!	HEXB
γ-linolenate Biosynthesis II (Animals)	0.818	0.0556	#NUM!	ACSL4
Superpathway of Geranylgeranyldiphosphate Biosynthesis I (via Mevalonate)	0.818	0.0556	#NUM!	HADHB
Phagosome Formation	0.81	0.0201	#NUM!	ITGA3,ITGA5,PLCB3
NAD Signaling Pathway	0.799	0.0199	#NUM!	ACADM,IDH2,LDHA
Superpathway of Inositol Phosphate Compounds	0.785	0.0172	1	PI4K2A,PIP4P2,PLCB3,PPP1R12A
Renal Cell Carcinoma Signaling	0.783	0.025	#NUM!	RPS27A,SLC2A1
Valine Degradation I	0.777	0.05	#NUM!	HADHB
Necroptosis Signaling Pathway	0.762	0.0191	#NUM!	CAMK2D,CAMK2G,CAPNS1
Role of Macrophages, Fibroblasts and Endothelial Cells in Rheumatoid Arthritis	0.754	0.0154	#NUM!	CAMK2D,CAMK2G,IL6ST,LRP1,PLCB3
Methionine Degradation I (to Homocysteine)	0.74	0.0455	#NUM!	AHCYL1
Apelin Adipocyte Signaling Pathway	0.733	0.0233	#NUM!	GSTP1,SOD1
Apelin Cardiac Fibroblast Signaling Pathway	0.721	0.0435	#NUM!	CCN2
Cysteine Biosynthesis III (mammalia)	0.706	0.0417	#NUM!	AHCYL1
Unfolded protein response	0.703	0.0222	#NUM!	CD82,SEL1L
Mitochondrial Dysfunction	0.695	0.0176	#NUM!	CPT1A,MT-ND4,PARK7
Role of JAK family kinases in IL-6-type Cytokine Signaling	0.688	0.04	#NUM!	IL6ST
Glutathione Redox Reactions I	0.688	0.04	#NUM!	GSTP1
Tryptophan Degradation X (Mammalian, via Tryptamine)	0.688	0.04	#NUM!	AKR1B10
Wnt/β-catenin Signaling	0.68	0.0173	#NUM!	ILK,LRP1,RPS27A
Death Receptor Signaling	0.662	0.0208	#NUM!	ACTA1,ACTA2
Cardiac Hypertrophy Signaling (Enhanced)	0.656	0.013	1.89	ATP2A1,CAMK2D,CAMK2G,IL6ST,ITGA3,ITGA5,PLCB3
Regulation of eIF4 and p70S6K Signaling	0.65	0.0168	#NUM!	ITGA3,ITGA5,RPS27A
Dopamine-DARPP32 Feedback in cAMP Signaling	0.642	0.0166	#NUM!	ATP2A1,PLCB3,PPP1R12A
Apelin Cardiomyocyte Signaling Pathway	0.642	0.0202	#NUM!	ATP2A1,PLCB3
Superpathway of Cholesterol Biosynthesis	0.633	0.0345	#NUM!	HADHB
Opioid Signaling Pathway	0.613	0.0145	2	AP2A1,AP2A2,CAMK2D,CAMK2G
GNRH Signaling	0.611	0.016	#NUM!	CAMK2D,CAMK2G,PLCB3
Mouse Embryonic Stem Cell Pluripotency	0.611	0.0192	#NUM!	IL6ST,LIFR
Endothelin-1 Signaling	0.597	0.0157	#NUM!	ECE1,PLCB3,PLD3
D-myo-inositol-5-phosphate Metabolism	0.588	0.0155	#NUM!	PIP4P2,PLCB3,PPP1R12A
Glutathione-mediated Detoxification	0.583	0.0303	#NUM!	GSTP1
RAR Activation	0.577	0.0153	#NUM!	AKR1B1,AKR1B10,RDH5
Inhibition of Angiogenesis by TSP1	0.572	0.0294	#NUM!	THBS1
CDK5 Signaling	0.565	0.0179	#NUM!	ITGA3,PPP1R12A
Prostate Cancer Signaling	0.565	0.0179	#NUM!	GSTP1,PA2G4
Coagulation System	0.562	0.0286	#NUM!	A2M
Interferon Signaling	0.551	0.0278	#NUM!	IFITM2
Coronavirus Pathogenesis Pathway	0.55	0.0148	#NUM!	NPC1,PA2G4,RPS27A
Bladder Cancer Signaling	0.545	0.0172	#NUM!	PA2G4,THBS1
Superpathway of Methionine Degradation	0.542	0.027	#NUM!	AHCYL1
Neuregulin Signaling	0.539	0.0171	#NUM!	ITGA3,ITGA5
Role of NANOG in Mammalian Embryonic Stem Cell Pluripotency	0.524	0.0167	#NUM!	IL6ST,LIFR
Autophagy	0.513	0.0141	#NUM!	LAMP1,PI4K2A,SQSTM1
IL-15 Production	0.51	0.0163	#NUM!	EPHB2,EPHB3
Pancreatic Adenocarcinoma Signaling	0.496	0.0159	#NUM!	PA2G4,PLD3
GP6 Signaling Pathway	0.492	0.0157	#NUM!	COL5A1,COL6A1
Oncostatin M Signaling	0.488	0.0233	#NUM!	IL6ST
IL-6 Signaling	0.488	0.0156	#NUM!	A2M,IL6ST
G Protein Signaling Mediated by Tubby	0.479	0.0227	#NUM!	PLCB3
Retinol Biosynthesis	0.479	0.0227	#NUM!	AKR1B10
Role of Osteoblasts, Osteoclasts and Chondrocytes in Rheumatoid Arthritis	0.476	0.0134	#NUM!	GSN,ITGA5,LRP1
HGF Signaling	0.47	0.0152	#NUM!	ITGA3,ITGA5
PFKFB4 Signaling Pathway	0.463	0.0217	#NUM!	HK2
CCR3 Signaling in Eosinophils	0.457	0.0148	#NUM!	PLCB3,PPP1R12A
STAT3 Pathway	0.457	0.0148	#NUM!	IGF2R,IL6ST
nNOS Signaling in Neurons	0.456	0.0213	#NUM!	CAPNS1
Rac Signaling	0.446	0.0145	#NUM!	ITGA3,ITGA5
Insulin Receptor Signaling	0.438	0.0143	#NUM!	ACLY,PPP1R12A
Amyloid Processing	0.428	0.0196	#NUM!	CAPNS1
AMPK Signaling	0.421	0.0124	#NUM!	AK3,CPT1A,SLC2A1
Stearate Biosynthesis I (Animals)	0.415	0.0189	#NUM!	ACSL4
LPS/IL-1 Mediated Inhibition of RXR Function	0.395	0.0119	#NUM!	ACSL4,CPT1A,GSTP1
Type II Diabetes Mellitus Signaling	0.394	0.0132	#NUM!	ACSL4,PKM
Sperm Motility	0.389	0.0118	#NUM!	EPHB2,EPHB3,PLCB3
Endometrial Cancer Signaling	0.374	0.0167	#NUM!	ILK
PCP pathway	0.374	0.0167	#NUM!	PFN1
Aryl Hydrocarbon Receptor Signaling	0.371	0.0126	#NUM!	CTSD,GSTP1
Polyamine Regulation in Colon Cancer	0.364	0.0161	#NUM!	PSMA6
Wnt/Ca+ pathway	0.353	0.0156	#NUM!	PLCB3
PXR/RXR Activation	0.348	0.0154	#NUM!	CPT1A
Breast Cancer Regulation by Stathmin1	0.343	0.0101	-0.816	ARHGEF2,CAMK2D,CAMK2G,PLCB3,PPP1R12A,TUBB
Gαq Signaling	0.337	0.0118	#NUM!	PLCB3,PLD3
G-Protein Coupled Receptor Signaling	0.336	0.0109	#NUM!	CAMK2D,CAMK2G,PLCB3
Cell Cycle: G1/S Checkpoint Regulation	0.333	0.0147	#NUM!	PA2G4
Cardiac β-adrenergic Signaling	0.326	0.0115	#NUM!	ATP2A1,PPP1R12A
Growth Hormone Signaling	0.321	0.0141	#NUM!	A2M
Tumor Microenvironment Pathway	0.313	0.0112	#NUM!	ITGA5,SLC2A1
Glioma Invasiveness Signaling	0.312	0.0137	#NUM!	TIMP2
GPCR-Mediated Integration of Enteroendocrine Signaling Exemplified by an L Cell	0.312	0.0137	#NUM!	PLCB3
Xenobiotic Metabolism Signaling	0.309	0.0104	#NUM!	CAMK2D,CAMK2G,GSTP1
Leptin Signaling in Obesity	0.308	0.0135	#NUM!	PLCB3
Hypoxia Signaling in the Cardiovascular System	0.308	0.0135	#NUM!	LDHA
Estrogen Receptor Signaling	0.298	0.0099	#NUM!	IGF2R,MT-ND4,PLCB3,PPP1R12A
TREM1 Signaling	0.296	0.013	#NUM!	ITGA5
Dopamine Receptor Signaling	0.296	0.013	#NUM!	PPP1R12A
Senescence Pathway	0.293	0.0101	#NUM!	CAPNS1,DLAT,SQSTM1
VDR/RXR Activation	0.292	0.0128	#NUM!	SERPINB1
NF-κB Activation by Viruses	0.292	0.0128	#NUM!	ITGA3
Toll-like Receptor Signaling	0.292	0.0128	#NUM!	RPS27A
IL-7 Signaling Pathway	0.292	0.0128	#NUM!	SLC2A1
3-phosphoinositide Degradation	0.288	0.0106	#NUM!	PIP4P2,PPP1R12A
BEX2 Signaling Pathway	0.281	0.0123	#NUM!	LGALS1
PPARα/RXRα Activation	0.279	0.0104	#NUM!	AP2A2,PLCB3
B Cell Receptor Signaling	0.277	0.0103	#NUM!	CAMK2D,CAMK2G
Cyclins and Cell Cycle Regulation	0.27	0.0119	#NUM!	PA2G4
VEGF Family Ligand-Receptor Interactions	0.27	0.0119	#NUM!	NRP2
BAG2 Signaling Pathway	0.27	0.0119	#NUM!	PSMA6
Adrenomedullin signaling pathway	0.265	0.0101	#NUM!	PLCB3,TTN
Phospholipase C Signaling	0.262	0.0092	1.342	ARHGEF2,ITGA3,ITGA5,PLCB3,PLD3,PPP1R12A
BMP signaling pathway	0.26	0.0115	#NUM!	GREM1
Xenobiotic Metabolism AHR Signaling Pathway	0.26	0.0115	#NUM!	GSTP1
3-phosphoinositide Biosynthesis	0.256	0.00985	#NUM!	PI4K2A,PPP1R12A
Ceramide Signaling	0.25	0.0111	#NUM!	CTSD
Acute Myeloid Leukemia Signaling	0.247	0.011	#NUM!	IDH2
RANK Signaling in Osteoclasts	0.247	0.011	#NUM!	GSN
mTOR Signaling	0.239	0.00943	#NUM!	PLD3,RPS27A
Non-Small Cell Lung Cancer Signaling	0.238	0.0106	#NUM!	PA2G4
Small Cell Lung Cancer Signaling	0.233	0.0104	#NUM!	PA2G4
p53 Signaling	0.227	0.0102	#NUM!	THBS1
UVA-Induced MAPK Signaling	0.227	0.0102	#NUM!	PLCB3
NER (Nucleotide Excision Repair, Enhanced Pathway)	0.214	0.00971	#NUM!	DDB1
Apoptosis Signaling	0.211	0.00962	#NUM!	CAPNS1
Kinetochore Metaphase Signaling Pathway	0.209	0.00952	#NUM!	PPP1R12A
Chronic Myeloid Leukemia Signaling	0.204	0.00935	#NUM!	PA2G4
Telomerase Signaling	0.204	0.00935	#NUM!	TPP1
Oxidative Phosphorylation	0.199	0.00917	#NUM!	MT-ND4
Glucocorticoid Receptor Signaling	0	0.00688	#NUM!	A2M,IL6ST,MT-ND4,YWHAH
Natural Killer Cell Signaling	0	0.00503	#NUM!	NECTIN2
Synaptic Long Term Depression	0	0.00515	#NUM!	PLCB3
LXR/RXR Activation	0	0.00813	#NUM!	TF
FXR/RXR Activation	0	0.00794	#NUM!	TF
IL-8 Signaling	0	0.00474	#NUM!	PLD3
Role of NFAT in Regulation of the Immune Response	0	0.00176	#NUM!	PLCB3
Calcium-induced T Lymphocyte Apoptosis	0	0.00228	#NUM!	ATP2A1
fMLP Signaling in Neutrophils	0	0.00763	#NUM!	PLCB3
CXCR4 Signaling	0	0.00599	#NUM!	PLCB3
CTLA4 Signaling in Cytotoxic T Lymphocytes	0	0.00439	#NUM!	AP2A1,AP2A2
T Helper Cell Differentiation	0	0.00223	#NUM!	IL6ST
Dendritic Cell Maturation	0	0.00176	#NUM!	PLCB3
Cardiac Hypertrophy Signaling	0	0.00388	#NUM!	PLCB3
iCOS-iCOSL Signaling in T Helper Cells	0	0.00412	#NUM!	CAMK2D,CAMK2G
Lipid Antigen Presentation by CD1	0	0.00761	#NUM!	AP2A1,AP2A2,PSAP
Cholecystokinin/Gastrin-mediated Signaling	0	0.0084	#NUM!	PLCB3
Aldosterone Signaling in Epithelial Cells	0	0.0061	#NUM!	PLCB3
CREB Signaling in Neurons	0	0.00664	2	CAMK2D,CAMK2G,IGF2R,PLCB3
Production of Nitric Oxide and Reactive Oxygen Species in Macrophages	0	0.00524	#NUM!	PPP1R12A
Gα12/13 Signaling	0	0.00752	#NUM!	CDH15
Colorectal Cancer Metastasis Signaling	0	0.00743	#NUM!	IL6ST,LRP1
Sphingosine-1-phosphate Signaling	0	0.00847	#NUM!	PLCB3
Cdc42 Signaling	0	0.00542	#NUM!	ITGA3,ITGA5,PPP1R12A
Hereditary Breast Cancer Signaling	0	0.00704	#NUM!	RPS27A
Ovarian Cancer Signaling	0	0.00633	#NUM!	PA2G4
Glioblastoma Multiforme Signaling	0	0.00585	#NUM!	PLCB3
PKCθ Signaling in T Lymphocytes	0	0.00373	#NUM!	CAMK2D,CAMK2G
P2Y Purigenic Receptor Signaling Pathway	0	0.00775	#NUM!	PLCB3
D-myo-inositol (1,4,5,6)-Tetrakisphosphate Biosynthesis	0	0.00565	#NUM!	PPP1R12A
D-myo-inositol (3,4,5,6)-tetrakisphosphate Biosynthesis	0	0.00565	#NUM!	PPP1R12A
Granulocyte Adhesion and Diapedesis	0	0.00529	#NUM!	EZR
Tec Kinase Signaling	0	0.00719	0	ACTA1,ACTA2,ITGA3,ITGA5
Nitric Oxide Signaling in the Cardiovascular System	0	0.0084	#NUM!	ATP2A1
Protein Ubiquitination Pathway	0	0.00727	#NUM!	PSMA6,RPS27A
cAMP-mediated signaling	0	0.00873	#NUM!	CAMK2D,CAMK2G
NF-κB Signaling	0	0.00182	#NUM!	IGF2R
T Cell Receptor Signaling	0	0.00169	#NUM!	ITGA3
GPCR-Mediated Nutrient Sensing in Enteroendocrine Cells	0	0.00862	#NUM!	PLCB3
Endocannabinoid Neuronal Synapse Pathway	0	0.0068	#NUM!	PLCB3
Endocannabinoid Cancer Inhibition Pathway	0	0.00699	#NUM!	SPTLC2
Apelin Endothelial Signaling Pathway	0	0.00719	#NUM!	PLCB3
Systemic Lupus Erythematosus In T Cell Signaling Pathway	0	0.00162	#NUM!	EZR
Systemic Lupus Erythematosus In B Cell Signaling Pathway	0	0.00361	#NUM!	IL6ST
White Adipose Tissue Browning Pathway	0	0.00735	#NUM!	LDHA
Xenobiotic Metabolism General Signaling Pathway	0	0.00699	#NUM!	GSTP1
Xenobiotic Metabolism CAR Signaling Pathway	0	0.00529	#NUM!	GSTP1

## Sheet: MP No Change with WD (WDvUnT)
© 2000-2021 QIAGEN. All rights reserved.
Ingenuity Canonical Pathways	-log(p-value)	Ratio	z-score	Molecules
Oxidative Phosphorylation	60.2	0.422	-6.782	ATP5F1B,ATP5F1D,ATP5MF,ATP5MG,COX4I1,COX6A1,COX6B1,Cox6c,COX7A2,CYC1,MT-CO2,MT-ND1,MT-ND5,NDUFA10,NDUFA11,NDUFA12,NDUFA13,NDUFA2,NDUFA5,NDUFA6,NDUFA7,NDUFA8,NDUFA9,NDUFAB1,NDUFB11,NDUFB4,NDUFB6,NDUFB7,NDUFB8,NDUFB9,NDUFS1,NDUFS2,NDUFS3,NDUFS4,NDUFS6,NDUFS7,NDUFS8,NDUFV1,NDUFV2,NDUFV3,SDHA,SDHB,SDHD,UQCR10,UQCRC1,UQCRC2
Mitochondrial Dysfunction	59.5	0.306	#NUM!	ATP5F1B,ATP5F1D,ATP5MF,ATP5MG,COX4I1,COX6A1,COX6B1,Cox6c,COX7A2,CYC1,HTRA2,MAOA,MT-CO2,MT-ND1,MT-ND5,NDUFA10,NDUFA11,NDUFA12,NDUFA13,NDUFA2,NDUFA5,NDUFA6,NDUFA7,NDUFA8,NDUFA9,NDUFAB1,NDUFB11,NDUFB4,NDUFB6,NDUFB7,NDUFB8,NDUFB9,NDUFS1,NDUFS2,NDUFS3,NDUFS4,NDUFS6,NDUFS7,NDUFS8,NDUFV1,NDUFV2,NDUFV3,PRDX5,RHOT2,SDHA,SDHB,SDHD,UQCR10,UQCRC1,UQCRC2,VDAC1,VDAC2
Sirtuin Signaling Pathway	42	0.168	3.888	ATP5F1B,ATP5F1D,CYC1,MT-ND1,MT-ND5,NDUFA10,NDUFA11,NDUFA12,NDUFA13,NDUFA2,NDUFA5,NDUFA6,NDUFA7,NDUFA8,NDUFA9,NDUFAB1,NDUFB11,NDUFB4,NDUFB6,NDUFB7,NDUFB8,NDUFB9,NDUFS1,NDUFS2,NDUFS3,NDUFS4,NDUFS6,NDUFS7,NDUFS8,NDUFV1,NDUFV2,NDUFV3,PDK1,PFKM,SDHA,SDHB,SDHD,SLC25A4,SLC25A5,TIMM23,TIMM50,TIMM8A,TIMM9,TOMM40,TOMM70,TUBA1A,UQCRC2,VDAC1,VDAC2
Estrogen Receptor Signaling	38.5	0.129	-3.153	ATP5F1B,ATP5F1D,CACNA1S,CACNA2D1,CACNB1,CFL2,CYC1,GNA11,GNAI2,GNAO1,GNAQ,GNAS,GNB1,GNB2,KRAS,MT-ND1,MT-ND5,MYL1,NDUFA10,NDUFA11,NDUFA12,NDUFA13,NDUFA2,NDUFA5,NDUFA6,NDUFA7,NDUFA8,NDUFA9,NDUFAB1,NDUFB11,NDUFB4,NDUFB6,NDUFB7,NDUFB8,NDUFB9,NDUFS1,NDUFS2,NDUFS3,NDUFS4,NDUFS6,NDUFS7,NDUFS8,NDUFV1,NDUFV2,NDUFV3,RAP1B,RHOA,RRAS2,SDHA,SDHB,SDHD,UQCRC2
Glucocorticoid Receptor Signaling	18.3	0.0671	#NUM!	ATP5F1B,ATP5F1D,CYC1,KRAS,MT-ND1,MT-ND5,NDUFA10,NDUFA11,NDUFA12,NDUFA13,NDUFA2,NDUFA5,NDUFA6,NDUFA7,NDUFA8,NDUFA9,NDUFAB1,NDUFB11,NDUFB4,NDUFB6,NDUFB7,NDUFB8,NDUFB9,NDUFS1,NDUFS2,NDUFS3,NDUFS4,NDUFS6,NDUFS7,NDUFS8,NDUFV1,NDUFV2,NDUFV3,RAP1B,RRAS2,SDHA,SDHB,SDHD,UQCRC2
Cardiac Hypertrophy Signaling	9.79	0.0736	-2.84	CACNA1S,CACNA2D1,CACNB1,GNA11,GNAI2,GNAO1,GNAQ,GNAS,GNB1,GNB2,HSPB1,KRAS,MYL1,RAP1B,RHOA,RHOG,RHOT1,RHOT2,RRAS2
CXCR4 Signaling	9.03	0.0898	-2.714	GNA11,GNAI2,GNAO1,GNAQ,GNAS,GNB1,GNB2,KRAS,MYL1,RAP1B,RHOA,RHOG,RHOT1,RHOT2,RRAS2
G Beta Gamma Signaling	8.51	0.101	-2.887	CACNA1S,CACNA2D1,CACNB1,GNA11,GNAI2,GNAO1,GNAQ,GNAS,GNB1,GNB2,KRAS,RAP1B,RRAS2
RhoGDI Signaling	8.39	0.0744	3	CDH11,CDH13,CFL2,GNA11,GNAI2,GNAO1,GNAQ,GNAS,GNB1,GNB2,MYH3,MYL1,RHOA,RHOG,RHOT1,RHOT2
Germ Cell-Sertoli Cell Junction Signaling	7.94	0.0819	#NUM!	ACTN1,CFL2,CTNNA1,JUP,KRAS,RAP1B,RHOA,RHOG,RHOT1,RHOT2,RRAS2,TUBA1A,TUBB2A,TUBB2B
Thrombin Signaling	7.67	0.0714	-2.53	GNA11,GNAI2,GNAO1,GNAQ,GNAS,GNB1,GNB2,KRAS,MYL1,RAP1B,RHOA,RHOG,RHOT1,RHOT2,RRAS2
Necroptosis Signaling Pathway	7.47	0.0828	-2.496	PGAM5,SLC25A10,SLC25A3,SLC25A4,SLC25A5,TIMM23,TIMM50,TIMM8A,TIMM9,TOMM40,TOMM70,VDAC1,VDAC2
Epithelial Adherens Junction Signaling	7.44	0.0823	#NUM!	ACTN1,CTNNA1,JUP,KRAS,MYH3,MYL1,RAP1B,RHOA,RRAS2,TUBA1A,TUBB2A,TUBB2B,YES1
CCR3 Signaling in Eosinophils	7.28	0.0889	-1	CFL2,GNA11,GNAI2,GNAO1,GNAQ,GNAS,GNB1,GNB2,KRAS,RAP1B,RHOA,RRAS2
Ephrin B Signaling	6.88	0.125	-2.449	CFL2,GNA11,GNAI2,GNAO1,GNAQ,GNAS,GNB1,GNB2,RHOA
IL-8 Signaling	6.79	0.0664	-2.53	GNA11,GNAI2,GNAO1,GNAQ,GNAS,GNB1,GNB2,KRAS,RAP1B,RHOA,RHOG,RHOT1,RHOT2,RRAS2
Cholesterol Biosynthesis I	6.65	0.385	2.236	DHCR7,FDFT1,HSD17B7,LBR,NSDHL
Cholesterol Biosynthesis II (via 24,25-dihydrolanosterol)	6.65	0.385	2.236	DHCR7,FDFT1,HSD17B7,LBR,NSDHL
Cholesterol Biosynthesis III (via Desmosterol)	6.65	0.385	2.236	DHCR7,FDFT1,HSD17B7,LBR,NSDHL
GABA Receptor Signaling	6.47	0.084	#NUM!	CACNA1S,CACNA2D1,CACNB1,GNA11,GNAI2,GNAO1,GNAQ,GNAS,GNB1,GNB2,NSF
α-Adrenergic Signaling	6.41	0.0943	-1.633	GNA11,GNAI2,GNAO1,GNAQ,GNAS,GNB1,GNB2,KRAS,RAP1B,RRAS2
Signaling by Rho Family GTPases	6.28	0.056	-2.828	CDH11,CDH13,CFL2,GNA11,GNAI2,GNAO1,GNAQ,GNAS,GNB1,GNB2,MYL1,RHOA,RHOG,RHOT1,RHOT2
Colorectal Cancer Metastasis Signaling	6.26	0.0558	-2.53	FZD1,GNA11,GNAI2,GNAO1,GNAQ,GNAS,GNB1,GNB2,KRAS,RAP1B,RHOA,RHOG,RHOT1,RHOT2,RRAS2
G Protein Signaling Mediated by Tubby	6.2	0.159	#NUM!	GNA11,GNAI2,GNAO1,GNAQ,GNAS,GNB1,GNB2
Opioid Signaling Pathway	6.12	0.0543	-2.309	CACNA1S,CACNA2D1,CACNB1,GNA11,GNAI2,GNAO1,GNAQ,GNAS,GNB1,GNB2,KRAS,PDK1,RAP1B,RRAS2,YES1
Apelin Muscle Signaling Pathway	5.93	0.146	#NUM!	GNA11,GNAI2,GNAO1,GNAQ,GNAS,GNB1,GNB2
GNRH Signaling	5.73	0.0638	-2.121	CACNA1S,CACNA2D1,CACNB1,GNA11,GNAI2,GNAQ,GNAS,GNB1,GNB2,KRAS,RAP1B,RRAS2
Synaptic Long Term Depression	5.59	0.0619	-2.714	CACNA1S,CACNA2D1,CACNB1,GNA11,GNAI2,GNAO1,GNAQ,GNAS,KRAS,RAP1B,RRAS2,SLC39A7
fMLP Signaling in Neutrophils	5.56	0.0763	-1.633	GNA11,GNAI2,GNAO1,GNAQ,GNAS,GNB1,GNB2,KRAS,RAP1B,RRAS2
Ephrin Receptor Signaling	5.43	0.0597	-2.309	CFL2,GNA11,GNAI2,GNAO1,GNAQ,GNAS,GNB1,GNB2,KRAS,RAP1B,RHOA,RRAS2
Gαi Signaling	5.35	0.0725	-1.633	GNA11,GNAI2,GNAO1,GNAQ,GNAS,GNB1,GNB2,KRAS,RAP1B,RRAS2
Gαq Signaling	5.35	0.0647	-2.828	GNA11,GNAI2,GNAO1,GNAQ,GNAS,GNB1,GNB2,RHOA,RHOG,RHOT1,RHOT2
Apelin Endothelial Signaling Pathway	5.33	0.0719	-1.89	GNA11,GNAI2,GNAO1,GNAQ,GNAS,GNB1,GNB2,KRAS,RAP1B,RRAS2
Hepatic Fibrosis Signaling Pathway	5.13	0.0406	-2.496	CACNA1S,CACNA2D1,CACNB1,FZD1,GNAI2,KRAS,MYL1,PDK1,RAP1B,RHOA,RHOG,RHOT1,RHOT2,RRAS2,SDHA,SDHB,SDHD
Endocannabinoid Neuronal Synapse Pathway	5.11	0.068	-2.333	CACNA1S,CACNA2D1,CACNB1,GNA11,GNAI2,GNAO1,GNAQ,GNB1,GNB2,NDUFS2
Coronavirus Replication Pathway	4.92	0.133	0	COPB1,COPB2,COPG1,TUBA1A,TUBB2A,TUBB2B
HER-2 Signaling in Breast Cancer	4.77	0.0561	1.508	COX4I1,COX6A1,COX6B1,Cox6c,COX7A2,KRAS,MT-CO2,PDK1,RAP1B,RRAS2,YES1
Superpathway of Cholesterol Biosynthesis	4.75	0.172	2.236	DHCR7,FDFT1,HSD17B7,LBR,NSDHL
Glioma Invasiveness Signaling	4.69	0.0959	-1.89	KRAS,RAP1B,RHOA,RHOG,RHOT1,RHOT2,RRAS2
Axonal Guidance Signaling	4.63	0.0356	#NUM!	CFL2,FZD1,GNA11,GNAI2,GNAO1,GNAQ,GNAS,GNB1,GNB2,KRAS,MYL1,PITRM1,RAP1B,RHOA,RRAS2,TUBA1A,TUBB2A,TUBB2B
AMPK Signaling	4.61	0.0496	#NUM!	AK1,AK2,CHRNG,GNA11,GNAI2,GNAO1,GNAQ,GNAS,GNB1,GNB2,PFKM,RAB11A
Androgen Signaling	4.58	0.0592	-2	CACNA1S,CACNA2D1,CACNB1,GNA11,GNAI2,GNAO1,GNAQ,GNAS,GNB1,GNB2
Zymosterol Biosynthesis	4.54	0.5	#NUM!	HSD17B7,LBR,NSDHL
Cardiac β-adrenergic Signaling	4.47	0.0575	#NUM!	CACNA1S,CACNA2D1,CACNB1,GNA11,GNAI2,GNAO1,GNAQ,GNAS,GNB1,GNB2
Role of NFAT in Cardiac Hypertrophy	4.31	0.05	-1.897	CACNA1S,CACNA2D1,CACNB1,GNAI2,GNAQ,GNAS,GNB1,GNB2,KRAS,RAP1B,RRAS2
Corticotropin Releasing Hormone Signaling	4.25	0.0604	-0.707	CACNA1S,CACNA2D1,CACNB1,GNAI2,GNAO1,GNAQ,GNAS,RAP1B,SLC39A7
Molecular Mechanisms of Cancer	4.22	0.036	#NUM!	CTNNA1,FZD1,GNA11,GNAI2,GNAO1,GNAQ,GNAS,GNB1,GNB2,KRAS,RAP1B,RHOA,RHOG,RHOT1,RHOT2,RRAS2
Cholecystokinin/Gastrin-mediated Signaling	4.16	0.0672	-2.121	GNAQ,KRAS,RAP1B,RHOA,RHOG,RHOT1,RHOT2,RRAS2
Relaxin Signaling	4.16	0.0588	#NUM!	GNA11,GNAI2,GNAO1,GNAQ,GNAS,GNB1,GNB2,RAP1B,SLC39A7
Endocannabinoid Developing Neuron Pathway	4.06	0.065	-1.89	GNAI2,GNAO1,GNB1,GNB2,KRAS,RAP1B,RHOA,RRAS2
Actin Nucleation by ARP-WASP Complex	4.01	0.0753	-1.89	KRAS,RAP1B,RHOA,RHOG,RHOT1,RHOT2,RRAS2
Induction of Apoptosis by HIV1	4	0.0923	-1.342	CYC1,HTRA2,SLC25A10,SLC25A3,SLC25A4,SLC25A5
Gap Junction Signaling	4	0.0505	#NUM!	GNAI2,GNAQ,GNAS,KRAS,RAP1B,RRAS2,SLC39A7,TUBA1A,TUBB2A,TUBB2B
Huntington's Disease Signaling	3.99	0.0427	#NUM!	ATP5F1B,ATP5F1D,GNA11,GNAQ,GNB1,GNB2,NSF,PSMB4,PSMC4,SDHA,SDHB,SDHD
Ferroptosis Signaling Pathway	3.99	0.0635	0.707	ALOX5,FDFT1,HSPB1,KRAS,NFS1,RAP1B,RRAS2,VDAC2
IL-1 Signaling	3.98	0.0745	#NUM!	GNA11,GNAI2,GNAO1,GNAQ,GNAS,GNB1,GNB2
Sertoli Cell-Sertoli Cell Junction Signaling	3.86	0.0485	#NUM!	ACTN1,CTNNA1,JUP,KRAS,MPP6,RAP1B,RRAS2,TUBA1A,TUBB2A,TUBB2B
TCA Cycle II (Eukaryotic)	3.83	0.167	-1	SDHA,SDHB,SDHD,SUCLG1
Antiproliferative Role of Somatostatin Receptor 2	3.6	0.0779	-1	GNB1,GNB2,KRAS,RAP1B,RRAS2,SLC39A7
Insulin Secretion Signaling Pathway	3.55	0.041	-2.333	CACNA1S,CACNA2D1,CACNB1,EIF2S2,GNA11,GNAQ,GNAS,NSF,RAP1B,SPCS2,YES1
Chemokine Signaling	3.5	0.075	-1.633	GNAI2,GNAQ,KRAS,RAP1B,RHOA,RRAS2
Endothelin-1 Signaling	3.43	0.0471	-1.667	GNA11,GNAI2,GNAO1,GNAQ,GNAS,KRAS,PTGS1,RAP1B,RRAS2
Role of Tissue Factor in Cancer	3.42	0.0603	#NUM!	CFL2,GNA11,GNAQ,KRAS,RAP1B,RRAS2,YES1
GPCR-Mediated Nutrient Sensing in Enteroendocrine Cells	3.42	0.0603	-1.89	CACNA1S,CACNA2D1,CACNB1,GNA11,GNAI2,GNAQ,GNAS
FcγRIIB Signaling in B Lymphocytes	3.36	0.0706	#NUM!	CACNA1S,CACNA2D1,CACNB1,KRAS,RAP1B,RRAS2
Gαs Signaling	3.31	0.0579	#NUM!	GNA11,GNAI2,GNAO1,GNAQ,GNAS,GNB1,GNB2
Cardiac Hypertrophy Signaling (Enhanced)	3.29	0.0297	-2.496	CACNA1S,CACNA2D1,CACNB1,FZD1,GNA11,GNAI2,GNAQ,GNAS,GNB1,GNB2,HSPB1,KRAS,PDK1,RAP1B,RHOA,RRAS2
Human Embryonic Stem Cell Pluripotency	3.17	0.0482	#NUM!	FZD1,GNA11,GNAI2,GNAO1,GNAQ,GNAS,GNB1,GNB2
Semaphorin Signaling in Neurons	3.14	0.0806	#NUM!	CFL2,RHOA,RHOG,RHOT1,RHOT2
P2Y Purigenic Receptor Signaling Pathway	3.14	0.0543	-0.816	GNAI2,GNAQ,GNB1,GNB2,KRAS,RAP1B,RRAS2
Heme Biosynthesis from Uroporphyrinogen-III I	3.11	0.5	#NUM!	CPOX,FECH
Integrin Signaling	3.09	0.0423	-1.667	ACTN1,CTTN,KRAS,RAP1B,RHOA,RHOG,RHOT1,RHOT2,RRAS2
Glioblastoma Multiforme Signaling	3.09	0.0468	-2.121	FZD1,KRAS,RAP1B,RHOA,RHOG,RHOT1,RHOT2,RRAS2
Gα12/13 Signaling	3.06	0.0526	-0.378	CDH11,CDH13,KRAS,MYL1,RAP1B,RHOA,RRAS2
Synaptogenesis Signaling Pathway	3	0.0353	-0.707	CACNA2D1,CACNB1,CDH11,CDH13,KRAS,NAP1L1,NSF,RAP1B,RHOA,RRAS2,YES1
Remodeling of Epithelial Adherens Junctions	2.96	0.0735	#NUM!	ACTN1,CTNNA1,TUBA1A,TUBB2A,TUBB2B
Apoptosis Signaling	2.9	0.0577	0.447	CYC1,HTRA2,KRAS,LMNA,RAP1B,RRAS2
Dilated Cardiomyopathy Signaling Pathway	2.83	0.0479	0	CACNA1S,CACNA2D1,CACNB1,GNAS,LMNA,MYH3,MYL1
ILK Signaling	2.68	0.0404	-1.414	ACTN1,CFL2,MYH3,MYL1,RHOA,RHOG,RHOT1,RHOT2
Sphingosine-1-phosphate Signaling	2.62	0.0508	-2.449	GNAI2,GNAQ,RHOA,RHOG,RHOT1,RHOT2
Sperm Motility	2.57	0.0354	#NUM!	GNA11,GNAI2,GNAO1,GNAQ,GNAS,GNB1,GNB2,SLC12A2,YES1
mTOR Signaling	2.5	0.0377	-1.89	EIF3F,KRAS,RAP1B,RHOA,RHOG,RHOT1,RHOT2,RRAS2
HMGB1 Signaling	2.5	0.0419	-1.89	KRAS,RAP1B,RHOA,RHOG,RHOT1,RHOT2,RRAS2
14-3-3-mediated Signaling	2.46	0.0472	#NUM!	KRAS,RAP1B,RRAS2,TUBA1A,TUBB2A,TUBB2B
Calcium Signaling	2.45	0.037	-2.236	ASPH,CACNA1S,CACNA2D1,CACNB1,CHRNG,MYH3,MYL1,RAP1B
CREB Signaling in Neurons	2.38	0.0249	-1.897	CACNA1S,CACNA2D1,CACNB1,CMKLR1,FZD1,GNA11,GNAI2,GNAO1,GNAQ,GNAS,GNB1,GNB2,KRAS,RAP1B,RRAS2
Cancer Drug Resistance By Drug Efflux	2.36	0.069	#NUM!	KRAS,PDK1,RAP1B,RRAS2
Heme Biosynthesis II	2.35	0.222	#NUM!	CPOX,FECH
Endometrial Cancer Signaling	2.31	0.0667	0	CTNNA1,KRAS,RAP1B,RRAS2
VEGF Signaling	2.25	0.0505	0	ACTN1,EIF2S2,KRAS,RAP1B,RRAS2
Inhibition of Angiogenesis by TSP1	2.17	0.0882	#NUM!	CD47,HSPG2,SDC1
Actin Cytoskeleton Signaling	2.13	0.0327	-1.414	ACTN1,CFL2,KRAS,MYH3,MYL1,RAP1B,RHOA,RRAS2
Cellular Effects of Sildenafil (Viagra)	2.13	0.0403	#NUM!	CACNA1S,CACNA2D1,CACNB1,GNAS,MYH3,MYL1
Adrenomedullin signaling pathway	2.09	0.0352	-1.633	GNA11,GNAQ,GNAS,KRAS,RAP1B,RRAS2,SLC39A7
Agrin Interactions at Neuromuscular Junction	2.07	0.0571	-1	CTTN,KRAS,RAP1B,RRAS2
ERK5 Signaling	2.03	0.0556	-1	GNAQ,KRAS,RAP1B,RRAS2
GPCR-Mediated Integration of Enteroendocrine Signaling Exemplified by an L Cell	2.01	0.0548	1	GNA11,GNAI2,GNAQ,GNAS
tRNA Charging	2	0.0769	#NUM!	MARS1,MARS2,TARS2
Regulation of Actin-based Motility by Rho	1.97	0.0431	-2.236	MYL1,RHOA,RHOG,RHOT1,RHOT2
Phenylalanine Degradation IV (Mammalian, via Side Chain)	1.97	0.143	#NUM!	ALDH2,MAOA
Macropinocytosis Signaling	1.95	0.0526	#NUM!	KRAS,RAP1B,RHOA,RRAS2
Alanine Biosynthesis III	1.94	1	#NUM!	NFS1
PAK Signaling	1.94	0.0424	-1	CFL2,KRAS,MYL1,RAP1B,RRAS2
NGF Signaling	1.94	0.0424	-1.342	KRAS,RAP1B,RHOA,RHOG,RRAS2
Thyroid Cancer Signaling	1.89	0.0506	0	KRAS,PDK1,RAP1B,RRAS2
Estrogen-Dependent Breast Cancer Signaling	1.89	0.0506	#NUM!	HSD17B7,KRAS,RAP1B,RRAS2
Oncostatin M Signaling	1.89	0.0698	#NUM!	KRAS,RAP1B,RRAS2
G-Protein Coupled Receptor Signaling	1.84	0.029	#NUM!	GNA11,GNAI2,GNAO1,GNAQ,GNAS,KRAS,RAP1B,RRAS2
JAK/Stat Signaling	1.84	0.0488	-1	GNAQ,KRAS,RAP1B,RRAS2
PEDF Signaling	1.8	0.0476	0	KRAS,RAP1B,RHOA,RRAS2
Synaptic Long Term Potentiation	1.78	0.0388	-1.342	GNA11,GNAQ,KRAS,RAP1B,RRAS2
Tight Junction Signaling	1.77	0.0337	#NUM!	CTNNA1,MYH3,MYL1,NSF,RHOA,STX4
nNOS Signaling in Skeletal Muscle Cells	1.76	0.0625	#NUM!	CACNA1S,CACNA2D1,CACNB1
Protein Kinase A Signaling	1.75	0.0249	-0.707	GNAI2,GNAQ,GNAS,GNB1,GNB2,MYL1,PTPRK,RAP1B,RHOA,TIMM50
p70S6K Signaling	1.74	0.0379	-1.342	GNAI2,GNAQ,KRAS,RAP1B,RRAS2
Dopamine-DARPP32 Feedback in cAMP Signaling	1.74	0.0331	-1	CACNA1S,CACNA2D1,CACNB1,GNAI2,GNAQ,GNAS
Regulation of Cellular Mechanics by Calpain Protease	1.72	0.0449	#NUM!	ACTN1,KRAS,RAP1B,RRAS2
Melanoma Signaling	1.71	0.06	#NUM!	KRAS,RAP1B,RRAS2
Acute Myeloid Leukemia Signaling	1.69	0.044	#NUM!	JUP,KRAS,RAP1B,RRAS2
UVC-Induced MAPK Signaling	1.69	0.0588	#NUM!	KRAS,RAP1B,RRAS2
Rac Signaling	1.67	0.0362	-0.447	CFL2,KRAS,RAP1B,RHOA,RRAS2
Epoxysqualene Biosynthesis	1.64	0.5	#NUM!	FDFT1
Alanine Degradation III	1.64	0.5	#NUM!	GPT2
Alanine Biosynthesis II	1.64	0.5	#NUM!	GPT2
L-cysteine Degradation III	1.64	0.5	#NUM!	MPST
Melanocyte Development and Pigmentation Signaling	1.64	0.0426	-1	GNAS,KRAS,RAP1B,RRAS2
Putrescine Degradation III	1.63	0.0952	#NUM!	ALDH2,MAOA
Leukocyte Extravasation Signaling	1.62	0.0311	-1.342	ACTN1,CTNNA1,CTTN,GNAI2,RAP1B,RHOA
PPARα/RXRα Activation	1.62	0.0311	0	GNA11,GNAQ,GNAS,KRAS,RAP1B,RRAS2
Death Receptor Signaling	1.61	0.0417	#NUM!	CYC1,HSPB1,HTRA2,LMNA
Tec Kinase Signaling	1.57	0.0216	-2.449	GNA11,GNAI2,GNAO1,GNAQ,GNAS,GNB1,GNB2,RHOA,RHOG,RHOT1,RHOT2,YES1
CNTF Signaling	1.56	0.0526	#NUM!	KRAS,RAP1B,RRAS2
Sumoylation Pathway	1.51	0.0388	2	RHOA,RHOG,RHOT1,RHOT2
Mouse Embryonic Stem Cell Pluripotency	1.5	0.0385	-1	FZD1,KRAS,RAP1B,RRAS2
IL-2 Signaling	1.48	0.0492	#NUM!	KRAS,RAP1B,RRAS2
Tryptophan Degradation X (Mammalian, via Tryptamine)	1.48	0.08	#NUM!	ALDH2,MAOA
NADH Repair	1.47	0.333	#NUM!	NAXE
Methionine Salvage II (Mammalian)	1.47	0.333	#NUM!	BHMT
Thiosulfate Disproportionation III (Rhodanese)	1.47	0.333	#NUM!	MPST
4-aminobutyrate Degradation I	1.47	0.333	#NUM!	SUCLG2
Polyamine Regulation in Colon Cancer	1.47	0.0484	#NUM!	KRAS,PSMB4,PSMC4
Thrombopoietin Signaling	1.45	0.0476	#NUM!	KRAS,RAP1B,RRAS2
Ovarian Cancer Signaling	1.45	0.0316	#NUM!	FZD1,KRAS,PTGS1,RAP1B,RRAS2
Paxillin Signaling	1.45	0.037	0	ACTN1,KRAS,RAP1B,RRAS2
Phagosome Maturation	1.44	0.0314	#NUM!	NSF,PRDX5,TUBA1A,TUBB2A,TUBB2B
ErbB2-ErbB3 Signaling	1.41	0.0462	#NUM!	KRAS,RAP1B,RRAS2
CDK5 Signaling	1.4	0.0357	-1	GNAS,KRAS,RAP1B,RRAS2
Breast Cancer Regulation by Stathmin1	1.39	0.0203	-0.905	CMKLR1,FZD1,GNAQ,GNB1,GNB2,KRAS,RAP1B,RHOA,RRAS2,TUBA1A,TUBB2A,TUBB2B
ErbB4 Signaling	1.37	0.0441	#NUM!	KRAS,RAP1B,RRAS2
Gustation Pathway	1.36	0.0299	#NUM!	CACNA1S,CACNA2D1,CACNB1,GNB1,GNB2
Role of JAK1 and JAK3 in γc Cytokine Signaling	1.35	0.0435	#NUM!	KRAS,RAP1B,RRAS2
SPINK1 General Cancer Pathway	1.35	0.0435	#NUM!	KRAS,RAP1B,RRAS2
Phenylethylamine Degradation I	1.35	0.25	#NUM!	ALDH2
Methylmalonyl Pathway	1.35	0.25	#NUM!	PCCB
Glutathione Redox Reactions II	1.35	0.25	#NUM!	TXNDC12
Melatonin Degradation II	1.35	0.25	#NUM!	MAOA
Molybdenum Cofactor Biosynthesis	1.35	0.25	#NUM!	NFS1
Fatty Acid β-oxidation III (Unsaturated, Odd Number)	1.35	0.25	#NUM!	ECI2
Neuregulin Signaling	1.34	0.0342	#NUM!	ERBIN,KRAS,RAP1B,RRAS2
Dopamine Degradation	1.34	0.0667	#NUM!	ALDH2,MAOA
GM-CSF Signaling	1.33	0.0429	#NUM!	KRAS,RAP1B,RRAS2
CCR5 Signaling in Macrophages	1.31	0.021	#NUM!	CACNA1S,CACNA2D1,CACNB1,GNA11,GNAI2,GNAO1,GNAQ,GNAS,GNB1,GNB2
Renin-Angiotensin Signaling	1.31	0.0333	-1	GNAQ,KRAS,RAP1B,RRAS2
Role of NANOG in Mammalian Embryonic Stem Cell Pluripotency	1.31	0.0333	#NUM!	FZD1,KRAS,RAP1B,RRAS2
Melatonin Signaling	1.3	0.0417	#NUM!	GNAI2,GNAO1,GNAQ
Netrin Signaling	1.3	0.0417	#NUM!	CACNA1S,CACNA2D1,CACNB1
Caveolar-mediated Endocytosis Signaling	1.26	0.04	#NUM!	COPB1,COPB2,COPG1
Regulation of eIF4 and p70S6K Signaling	1.26	0.0279	#NUM!	EIF2S2,EIF3F,KRAS,RAP1B,RRAS2
Senescence Pathway	1.26	0.0236	-0.447	CACNA1S,CACNA2D1,CACNB1,KRAS,PDK1,RAP1B,RRAS2
2-oxobutanoate Degradation I	1.25	0.2	#NUM!	PCCB
Glutamate Degradation III (via 4-aminobutyrate)	1.25	0.2	#NUM!	SUCLG2
GDNF Family Ligand-Receptor Interactions	1.25	0.0395	#NUM!	KRAS,RAP1B,RRAS2
Neurotrophin/TRK Signaling	1.25	0.0395	#NUM!	KRAS,RAP1B,RRAS2
Reelin Signaling in Neurons	1.24	0.0317	-1	PDK1,RAP1B,RHOA,YES1
Fatty Acid β-oxidation I	1.24	0.0588	#NUM!	ECI2,HADH
IL-15 Signaling	1.23	0.039	#NUM!	KRAS,RAP1B,RRAS2
Angiopoietin Signaling	1.23	0.039	#NUM!	KRAS,RAP1B,RRAS2
IL-6 Signaling	1.22	0.0312	-1	HSPB1,KRAS,RAP1B,RRAS2
NF-κB Activation by Viruses	1.22	0.0385	#NUM!	KRAS,RAP1B,RRAS2
Maturity Onset Diabetes of Young (MODY) Signaling	1.22	0.0385	#NUM!	CACNA1S,CACNA2D1,CACNB1
Noradrenaline and Adrenaline Degradation	1.22	0.0571	#NUM!	ALDH2,MAOA
IL-3 Signaling	1.21	0.038	#NUM!	KRAS,RAP1B,RRAS2
FLT3 Signaling in Hematopoietic Progenitor Cells	1.19	0.0375	#NUM!	KRAS,RAP1B,RRAS2
Renal Cell Carcinoma Signaling	1.19	0.0375	#NUM!	KRAS,RAP1B,RRAS2
Role of MAPK Signaling in the Pathogenesis of Influenza	1.18	0.037	#NUM!	KRAS,RAP1B,RRAS2
Superpathway of Methionine Degradation	1.18	0.0541	#NUM!	BHMT,PCCB
Production of Nitric Oxide and Reactive Oxygen Species in Macrophages	1.16	0.0262	-2	RAP1B,RHOA,RHOG,RHOT1,RHOT2
STAT3 Pathway	1.16	0.0296	0	KRAS,NDUFA13,RAP1B,RRAS2
White Adipose Tissue Browning Pathway	1.15	0.0294	-2	CACNA1S,CACNA2D1,CACNB1,GNAS
VEGF Family Ligand-Receptor Interactions	1.14	0.0357	#NUM!	KRAS,RAP1B,RRAS2
Phospholipase C Signaling	1.14	0.0184	-2.53	GNAQ,GNAS,GNB1,GNB2,KRAS,MYL1,RAP1B,RHOA,RHOG,RHOT1,RHOT2,RRAS2
Inhibition of Matrix Metalloproteases	1.13	0.0513	#NUM!	HSPG2,SDC1
LPS-stimulated MAPK Signaling	1.13	0.0353	#NUM!	KRAS,RAP1B,RRAS2
Regulation of the Epithelial-Mesenchymal Transition Pathway	1.13	0.0256	#NUM!	FZD1,KRAS,RAP1B,RHOA,RRAS2
Prolactin Signaling	1.12	0.0349	#NUM!	KRAS,RAP1B,RRAS2
PDGF Signaling	1.12	0.0349	#NUM!	KRAS,RAP1B,RRAS2
Insulin Receptor Signaling	1.11	0.0286	#NUM!	KRAS,RAP1B,RRAS2,STX4
BMP signaling pathway	1.11	0.0345	#NUM!	KRAS,RAP1B,RRAS2
Role of Macrophages, Fibroblasts and Endothelial Cells in Rheumatoid Arthritis	1.09	0.0215	#NUM!	FZD1,GNAO1,GNAQ,KRAS,RAP1B,RHOA,RRAS2
Endocannabinoid Cancer Inhibition Pathway	1.09	0.028	-1	GNAI2,GNAO1,GNAQ,RHOA
Ceramide Signaling	1.07	0.0333	#NUM!	KRAS,RAP1B,RRAS2
IL-4 Signaling	1.05	0.0326	#NUM!	KRAS,RAP1B,RRAS2
Phagosome Formation	1.04	0.0268	#NUM!	RHOA,RHOG,RHOT1,RHOT2
Non-Small Cell Lung Cancer Signaling	1.03	0.0319	#NUM!	KRAS,RAP1B,RRAS2
ErbB Signaling	1.03	0.0319	#NUM!	KRAS,RAP1B,RRAS2
PFKFB4 Signaling Pathway	1.01	0.0435	#NUM!	GNAS,PFKM
TGF-β Signaling	1.01	0.0312	#NUM!	KRAS,RAP1B,RRAS2
Ephrin A Signaling	0.996	0.0426	#NUM!	CFL2,RHOA
UVA-Induced MAPK Signaling	0.991	0.0306	#NUM!	KRAS,RAP1B,RRAS2
Apelin Cardiomyocyte Signaling Pathway	0.979	0.0303	#NUM!	GNA11,GNAI2,MYL1
Prostanoid Biosynthesis	0.963	0.1	#NUM!	PTGS1
Ketolysis	0.963	0.1	#NUM!	OXCT1
Glycine Betaine Degradation	0.963	0.1	#NUM!	BHMT
EIF2 Signaling	0.939	0.0223	#NUM!	EIF2S2,EIF3F,KRAS,RAP1B,RRAS2
Xenobiotic Metabolism Signaling	0.939	0.0208	#NUM!	ALDH1L2,ALDH2,KRAS,MAOA,RAP1B,RRAS2
Role of NFAT in Regulation of the Immune Response	0.932	0.0176	-2.121	GNA11,GNAI2,GNAO1,GNAQ,GNAS,GNB1,GNB2,KRAS,RAP1B,RRAS2
Virus Entry via Endocytic Pathways	0.932	0.0288	#NUM!	KRAS,RAP1B,RRAS2
IGF-1 Signaling	0.932	0.0288	#NUM!	KRAS,RAP1B,RRAS2
Aldosterone Signaling in Epithelial Cells	0.924	0.0244	#NUM!	DNAJC10,HSPB1,KRAS,SLC12A2
Chronic Myeloid Leukemia Signaling	0.907	0.028	#NUM!	KRAS,RAP1B,RRAS2
Telomerase Signaling	0.907	0.028	#NUM!	KRAS,RAP1B,RRAS2
PPAR Signaling	0.907	0.028	#NUM!	KRAS,RAP1B,RRAS2
FAT10 Signaling Pathway	0.87	0.0357	#NUM!	PSMB4,PSMC4
Prostate Cancer Signaling	0.863	0.0268	#NUM!	KRAS,RAP1B,RRAS2
Role of MAPK Signaling in Promoting the Pathogenesis of Influenza	0.863	0.0268	#NUM!	KRAS,RAP1B,RRAS2
Oleate Biosynthesis II (Animals)	0.857	0.0769	#NUM!	FADS2
Amyotrophic Lateral Sclerosis Signaling	0.839	0.0261	#NUM!	CACNA1S,CACNA2D1,CACNB1
Bladder Cancer Signaling	0.83	0.0259	#NUM!	KRAS,RAP1B,RRAS2
Leukotriene Biosynthesis	0.827	0.0714	#NUM!	ALOX5
Fc Epsilon RI Signaling	0.824	0.0256	#NUM!	KRAS,RAP1B,RRAS2
FAK Signaling	0.824	0.0256	#NUM!	KRAS,RAP1B,RRAS2
PCP pathway	0.824	0.0333	#NUM!	FZD1,RHOA
MSP-RON Signaling In Macrophages Pathway	0.824	0.0256	#NUM!	KRAS,RAP1B,RRAS2
Nitric Oxide Signaling in the Cardiovascular System	0.807	0.0252	#NUM!	CACNA1S,CACNA2D1,CACNB1
Acute Phase Response Signaling	0.788	0.0216	-1	CP,KRAS,RAP1B,RRAS2
Glioma Signaling	0.77	0.0242	#NUM!	KRAS,RAP1B,RRAS2
RhoA Signaling	0.77	0.0242	#NUM!	CFL2,MYL1,RHOA
Systemic Lupus Erythematosus In T Cell Signaling Pathway	0.767	0.0162	-1.265	GNAI2,KRAS,PDK1,RAP1B,RHOA,RHOG,RHOT1,RHOT2,RRAS2,YES1
Glutamate Receptor Signaling	0.759	0.0303	#NUM!	GNB1,GNB2
Glutaryl-CoA Degradation	0.75	0.0588	#NUM!	HADH
Histamine Degradation	0.75	0.0588	#NUM!	ALDH2
Regulation Of The Epithelial Mesenchymal Transition By Growth Factors Pathway	0.75	0.0208	0	KRAS,RAP1B,RHOA,RRAS2
Eicosanoid Signaling	0.747	0.0299	#NUM!	ALOX5,PTGS1
Serotonin Degradation	0.738	0.0294	#NUM!	ALDH2,MAOA
B Cell Receptor Signaling	0.738	0.0206	0	CFL2,KRAS,RAP1B,RRAS2
γ-linolenate Biosynthesis II (Animals)	0.728	0.0556	#NUM!	FADS2
HGF Signaling	0.714	0.0227	#NUM!	KRAS,RAP1B,RRAS2
Natural Killer Cell Signaling	0.712	0.0201	-1	CFL2,KRAS,RAP1B,RRAS2
Fatty Acid α-oxidation	0.686	0.05	#NUM!	ALDH2
MSP-RON Signaling In Cancer Cells Pathway	0.678	0.0217	#NUM!	KRAS,RAP1B,RRAS2
Iron homeostasis signaling pathway	0.672	0.0216	#NUM!	CP,FECH,NFS1
Hereditary Breast Cancer Signaling	0.654	0.0211	#NUM!	KRAS,RAP1B,RRAS2
Pyrimidine Deoxyribonucleotides De Novo Biosynthesis I	0.65	0.0455	#NUM!	AK1
PI3K Signaling in B Lymphocytes	0.648	0.021	#NUM!	KRAS,RAP1B,RRAS2
Xenobiotic Metabolism General Signaling Pathway	0.648	0.021	#NUM!	KRAS,RAP1B,RRAS2
ERK/MAPK Signaling	0.638	0.0187	-1	HSPB1,KRAS,RAP1B,RRAS2
Ethanol Degradation IV	0.633	0.0435	#NUM!	ALDH2
Tryptophan Degradation III (Eukaryotic)	0.618	0.0417	#NUM!	HADH
PTEN Signaling	0.609	0.02	#NUM!	KRAS,RAP1B,RRAS2
Semaphorin Neuronal Repulsive Signaling Pathway	0.604	0.0199	#NUM!	CFL2,MYL1,RHOA
BAG2 Signaling Pathway	0.602	0.0238	#NUM!	PSMB4,PSMC4
Type II Diabetes Mellitus Signaling	0.599	0.0197	#NUM!	CACNA1S,CACNA2D1,CACNB1
Apelin Adipocyte Signaling Pathway	0.588	0.0233	#NUM!	GNA11,GNAI2
Glycolysis I	0.587	0.0385	#NUM!	PFKM
Xenobiotic Metabolism AHR Signaling Pathway	0.582	0.023	#NUM!	ALDH1L2,ALDH2
Aryl Hydrocarbon Receptor Signaling	0.562	0.0189	#NUM!	ALDH1L2,ALDH2,HSPB1
eNOS Signaling	0.562	0.0189	#NUM!	CHRNG,GNAQ,GNAS
NRF2-mediated Oxidative Stress Response	0.541	0.0169	#NUM!	DNAJC10,KRAS,RAP1B,RRAS2
Fcγ Receptor-mediated Phagocytosis in Macrophages and Monocytes	0.535	0.0213	#NUM!	RAB11A,YES1
Ethanol Degradation II	0.511	0.0312	#NUM!	ALDH2
Wnt/β-catenin Signaling	0.498	0.0173	#NUM!	FZD1,GNAO1,GNAQ
Pyrimidine Ribonucleotides Interconversion	0.489	0.0294	#NUM!	AK1
Erythropoietin Signaling Pathway	0.481	0.0169	#NUM!	KRAS,RAP1B,RRAS2
Tumor Microenvironment Pathway	0.474	0.0168	#NUM!	KRAS,RAP1B,RRAS2
Pyrimidine Ribonucleotides De Novo Biosynthesis	0.47	0.0278	#NUM!	AK1
IL-17 Signaling	0.442	0.016	#NUM!	KRAS,RAP1B,RRAS2
Xenobiotic Metabolism PXR Signaling Pathway	0.424	0.0156	#NUM!	ALDH1L2,ALDH2,MAOA
Protein Ubiquitination Pathway	0.413	0.0145	#NUM!	DNAJC10,HSPB1,PSMB4,PSMC4
Serotonin Receptor Signaling	0.408	0.0233	#NUM!	MAOA
Systemic Lupus Erythematosus In B Cell Signaling Pathway	0.408	0.0144	-1	KRAS,RAP1B,RRAS2,YES1
Estrogen Biosynthesis	0.401	0.0227	#NUM!	HSD17B7
PI3K/AKT Signaling	0.4	0.0151	#NUM!	KRAS,RAP1B,RRAS2
Role of Oct4 in Mammalian Embryonic Stem Cell Pluripotency	0.386	0.0217	#NUM!	PHB
LXR/RXR Activation	0.385	0.0163	#NUM!	FDFT1,HADH
nNOS Signaling in Neurons	0.379	0.0213	#NUM!	PFKM
HIF1α Signaling	0.371	0.0144	#NUM!	KRAS,RAP1B,RRAS2
GP6 Signaling Pathway	0.369	0.0157	#NUM!	RAP1B,RHOG
Triacylglycerol Degradation	0.353	0.0196	#NUM!	TARS2
Agranulocyte Adhesion and Diapedesis	0.353	0.014	#NUM!	GNAI2,MYH3,MYL1
Phototransduction Pathway	0.334	0.0185	#NUM!	GNB1
Lymphotoxin β Receptor Signaling	0.329	0.0182	#NUM!	CYC1
Oxidative Ethanol Degradation III	0.329	0.0182	#NUM!	ALDH2
CD27 Signaling in Lymphocytes	0.318	0.0175	#NUM!	CYC1
cAMP-mediated signaling	0.312	0.0131	#NUM!	GNAI2,GNAO1,GNAS
Factors Promoting Cardiogenesis in Vertebrates	0.287	0.0132	#NUM!	FZD1,RHOA
Wnt/Ca+ pathway	0.282	0.0156	#NUM!	FZD1
Role of PI3K/AKT Signaling in the Pathogenesis of Influenza	0.274	0.0152	#NUM!	GNAI2
Superpathway of Melatonin Degradation	0.274	0.0152	#NUM!	MAOA
CD40 Signaling	0.269	0.0149	#NUM!	PTGS1
LPS/IL-1 Mediated Inhibition of RXR Function	0.258	0.0119	#NUM!	ALDH1L2,ALDH2,MAOA
Inhibition of ARE-Mediated mRNA Degradation Pathway	0.258	0.0124	#NUM!	PSMB4,PSMC4
Basal Cell Carcinoma Signaling	0.249	0.0139	#NUM!	FZD1
Heparan Sulfate Biosynthesis (Late Stages)	0.245	0.0137	#NUM!	TARS2
Dopamine Receptor Signaling	0.231	0.013	#NUM!	MAOA
Role of Wnt/GSK-3β Signaling in the Pathogenesis of Influenza	0.227	0.0128	#NUM!	FZD1
Heparan Sulfate Biosynthesis	0.22	0.0125	#NUM!	TARS2
Regulation Of The Epithelial Mesenchymal Transition In Development Pathway	0.199	0.0115	#NUM!	FZD1
Hepatic Fibrosis / Hepatic Stellate Cell Activation	0	0.0103	#NUM!	MYH3,MYL1
FXR/RXR Activation	0	0.00794	#NUM!	SDC1
Clathrin-mediated Endocytosis Signaling	0	0.0104	#NUM!	CTTN,RAB11A
Role of PKR in Interferon Induction and Antiviral Response	0	0.00735	#NUM!	CYC1
Cytotoxic T Lymphocyte-mediated Apoptosis of Target Cells	0	0.00248	#NUM!	CYC1
IL-15 Production	0	0.00813	#NUM!	YES1
Type I Diabetes Mellitus Signaling	0	0.00205	#NUM!	CYC1
Small Cell Lung Cancer Signaling	0	0.0104	#NUM!	CYC1
Pancreatic Adenocarcinoma Signaling	0	0.00794	#NUM!	KRAS
Systemic Lupus Erythematosus Signaling	0	0.00501	#NUM!	KRAS,RAP1B,RRAS2
Cdc42 Signaling	0	0.00362	#NUM!	CFL2,MYL1
Role of Osteoblasts, Osteoclasts and Chondrocytes in Rheumatoid Arthritis	0	0.00446	#NUM!	FZD1
Atherosclerosis Signaling	0	0.00769	#NUM!	ALOX5
Neuroprotective Role of THOP1 in Alzheimer's Disease	0	0.00847	#NUM!	HTRA2
Regulation of IL-2 Expression in Activated and Anergic T Lymphocytes	0	0.00651	#NUM!	KRAS,RAP1B,RRAS2
Nur77 Signaling in T Lymphocytes	0	0.00204	#NUM!	PDK1
PKCθ Signaling in T Lymphocytes	0	0.0112	#NUM!	CACNA1S,CACNA2D1,CACNB1,KRAS,RAP1B,RRAS2
D-myo-inositol-5-phosphate Metabolism	0	0.0104	#NUM!	PGAM5,SACM1L
D-myo-inositol (1,4,5,6)-Tetrakisphosphate Biosynthesis	0	0.0113	#NUM!	PGAM5,SACM1L
Superpathway of Inositol Phosphate Compounds	0	0.00858	#NUM!	PGAM5,SACM1L
D-myo-inositol (3,4,5,6)-tetrakisphosphate Biosynthesis	0	0.0113	#NUM!	PGAM5,SACM1L
3-phosphoinositide Degradation	0	0.0106	#NUM!	PGAM5,SACM1L
3-phosphoinositide Biosynthesis	0	0.00985	#NUM!	PGAM5,SACM1L
Salvage Pathways of Pyrimidine Ribonucleotides	0	0.0102	#NUM!	AK1
Granulocyte Adhesion and Diapedesis	0	0.0106	#NUM!	GNAI2,SDC1
Adipogenesis pathway	0	0.00741	#NUM!	FZD1
Unfolded protein response	0	0.0111	#NUM!	DNAJC10
SAPK/JNK Signaling	0	0.0104	-1	GNB1,GNB2,KRAS,RAP1B,RRAS2
p38 MAPK Signaling	0	0.00847	#NUM!	HSPB1
NF-κB Signaling	0	0.00547	#NUM!	KRAS,RAP1B,RRAS2
T Cell Receptor Signaling	0	0.00676	0	KRAS,PDK1,RAP1B,RRAS2
Autophagy	0	0.00469	#NUM!	GORASP2
Osteoarthritis Pathway	0	0.00855	#NUM!	CTNNA1,FZD1
Neuroinflammation Signaling Pathway	0	0.00635	#NUM!	CD200,FZD1
T Cell Exhaustion Signaling Pathway	0	0.00735	#NUM!	KRAS,PDK1,RAP1B,RRAS2
Xenobiotic Metabolism CAR Signaling Pathway	0	0.0106	#NUM!	ALDH1L2,ALDH2
Coronavirus Pathogenesis Pathway	0	0.00493	#NUM!	TOMM70

## Sheet: MP Overcorr with WD (WDvUnt)
© 2000-2021 QIAGEN. All rights reserved.
Ingenuity Canonical Pathways	-log(p-value)	Ratio	z-score	Molecules
Phagosome Maturation	10.8	0.0629	#NUM!	ATP6V0D1,ATP6V1A,ATP6V1B2,B2M,HLA-A,PRDX1,PRDX2,PRDX6,RAB5C,RAB7A
Remodeling of Epithelial Adherens Junctions	4.45	0.0588	#NUM!	ARPC2,NME1,RAB5C,RAB7A
Antigen Presentation Pathway	3.79	0.0769	#NUM!	B2M,HLA-A,TAPBP
Role of MAPK Signaling in Promoting the Pathogenesis of Influenza	3.61	0.0357	#NUM!	ATP6V0D1,ATP6V1A,ATP6V1B2,PRDX6
Caveolar-mediated Endocytosis Signaling	2.95	0.04	#NUM!	B2M,HLA-A,RAB5C
Granzyme A Signaling	2.92	0.105	#NUM!	APEX1,NME1
Vitamin-C Transport	2.71	0.0833	#NUM!	STOM,TXNRD1
ILK Signaling	2.68	0.0202	#NUM!	FN1,LIMS1,NACA,RHOQ
Integrin Signaling	2.57	0.0188	-2	ARPC2,CAPN6,LIMS1,RHOQ
UDP-D-xylose and UDP-D-glucuronate Biosynthesis	2.27	0.5	#NUM!	UGDH
Iron homeostasis signaling pathway	2.19	0.0216	#NUM!	ATP6V0D1,ATP6V1A,ATP6V1B2
Methylglyoxal Degradation I	2.09	0.333	#NUM!	GLO1
S-methyl-5'-thioadenosine Degradation II	2.09	0.333	#NUM!	MTAP
Amyloid Processing	2.07	0.0392	#NUM!	APP,CAPN6
Neuroinflammation Signaling Pathway	1.97	0.0127	-2	APP,B2M,HLA-A,MFGE8
Pentose Phosphate Pathway (Oxidative Branch)	1.97	0.25	#NUM!	PGD
Tumor Microenvironment Pathway	1.89	0.0168	#NUM!	FN1,HLA-A,MMP14
Leukocyte Extravasation Signaling	1.8	0.0155	#NUM!	EDIL3,F11R,MMP14
Clathrin-mediated Endocytosis Signaling	1.8	0.0155	#NUM!	ARPC2,RAB5C,RAB7A
Coronavirus Pathogenesis Pathway	1.75	0.0148	#NUM!	ATP6V1A,KPNB1,RAB7A
Trehalose Degradation II (Trehalase)	1.72	0.143	#NUM!	HK1
Thioredoxin Pathway	1.72	0.143	#NUM!	TXNRD1
HIF1α Signaling	1.72	0.0144	#NUM!	APEX1,HK1,MMP14
Sucrose Degradation V (Mammalian)	1.62	0.111	#NUM!	ALDOA
Actin Nucleation by ARP-WASP Complex	1.58	0.0215	#NUM!	ARPC2,RHOQ
Calcium Transport I	1.57	0.1	#NUM!	ANXA5
Pentose Phosphate Pathway	1.57	0.1	#NUM!	PGD
GDP-glucose Biosynthesis	1.53	0.0909	#NUM!	HK1
Glucose and Glucose-1-phosphate Degradation	1.49	0.0833	#NUM!	HK1
Glycogen Degradation II	1.49	0.0833	#NUM!	MTAP
BER pathway	1.49	0.0833	#NUM!	APEX1
Virus Entry via Endocytic Pathways	1.49	0.0192	#NUM!	B2M,HLA-A
PD-1, PD-L1 cancer immunotherapy pathway	1.47	0.0189	#NUM!	B2M,HLA-A
UDP-N-acetyl-D-galactosamine Biosynthesis II	1.46	0.0769	#NUM!	HK1
Glycogen Degradation III	1.43	0.0714	#NUM!	MTAP
Colanic Acid Building Blocks Biosynthesis	1.43	0.0714	#NUM!	UGDH
Antioxidant Action of Vitamin C	1.43	0.0179	#NUM!	PRDX6,TXNRD1
Protein Ubiquitination Pathway	1.41	0.0109	#NUM!	B2M,CRYAB,HLA-A
Amyotrophic Lateral Sclerosis Signaling	1.41	0.0174	#NUM!	CAPN6,RAB5C
Regulation of Actin-based Motility by Rho	1.4	0.0172	#NUM!	ARPC2,RHOQ
Neuroprotective Role of THOP1 in Alzheimer's Disease	1.39	0.0169	#NUM!	APP,HLA-A
RAN Signaling	1.34	0.0588	#NUM!	KPNB1
Reelin Signaling in Neurons	1.34	0.0159	#NUM!	APP,ARPC2
Pyrimidine Deoxyribonucleotides De Novo Biosynthesis I	1.24	0.0455	#NUM!	NME1
Phagosome Formation	1.21	0.0134	#NUM!	FN1,RHOQ
Glutathione Redox Reactions I	1.18	0.04	#NUM!	PRDX6
Glycolysis I	1.16	0.0385	#NUM!	ALDOA
Gluconeogenesis I	1.16	0.0385	#NUM!	ALDOA
Pyrimidine Ribonucleotides Interconversion	1.05	0.0294	#NUM!	NME1
Pyrimidine Ribonucleotides De Novo Biosynthesis	1.03	0.0278	#NUM!	NME1
Interferon Signaling	1.03	0.0278	#NUM!	IFITM3
Docosahexaenoic Acid (DHA) Signaling	1.01	0.0263	#NUM!	APP
tRNA Charging	0.996	0.0256	#NUM!	YARS1
Inhibition of Matrix Metalloproteases	0.996	0.0256	#NUM!	MMP14
Natural Killer Cell Signaling	0.991	0.0101	#NUM!	B2M,HLA-A
B Cell Development	0.955	0.0233	#NUM!	HLA-A
tRNA Splicing	0.947	0.0227	#NUM!	APEX1
Agranulocyte Adhesion and Diapedesis	0.939	0.00935	#NUM!	FN1,MMP14
Coronavirus Replication Pathway	0.939	0.0222	#NUM!	IFITM3
RhoGDI Signaling	0.936	0.0093	#NUM!	ARPC2,RHOQ
PFKFB4 Signaling Pathway	0.928	0.0217	#NUM!	HK1
nNOS Signaling in Neurons	0.921	0.0213	#NUM!	CAPN6
nNOS Signaling in Skeletal Muscle Cells	0.91	0.0208	#NUM!	DAG1
Triacylglycerol Degradation	0.886	0.0196	#NUM!	PRDX6
Osteoarthritis Pathway	0.876	0.00855	#NUM!	ANXA5,FN1
NRF2-mediated Oxidative Stress Response	0.866	0.00844	#NUM!	PRDX1,TXNRD1
Actin Cytoskeleton Signaling	0.845	0.00816	#NUM!	ARPC2,FN1
SPINK1 Pancreatic Cancer Pathway	0.821	0.0167	#NUM!	CPD
Semaphorin Signaling in Neurons	0.807	0.0161	#NUM!	RHOQ
Axonal Guidance Signaling	0.799	0.00593	#NUM!	ARPC2,LNPEP,MMP14
Signaling by Rho Family GTPases	0.783	0.00746	#NUM!	ARPC2,RHOQ
Phospholipases	0.783	0.0152	#NUM!	PRDX6
Colorectal Cancer Metastasis Signaling	0.78	0.00743	#NUM!	MMP14,RHOQ
Eicosanoid Signaling	0.777	0.0149	#NUM!	PRDX6
Agrin Interactions at Neuromuscular Junction	0.759	0.0143	#NUM!	DAG1
Ephrin B Signaling	0.75	0.0139	#NUM!	CAP1
Glioma Invasiveness Signaling	0.742	0.0137	#NUM!	RHOQ
Heparan Sulfate Biosynthesis (Late Stages)	0.742	0.0137	#NUM!	PRDX6
Role of MAPK Signaling in Inhibiting the Pathogenesis of Influenza	0.728	0.0132	#NUM!	PRDX6
Sirtuin Signaling Pathway	0.726	0.00685	#NUM!	APEX1,APP
Cdc42 Signaling	0.721	0.00542	#NUM!	ARPC2,B2M,HLA-A
Heparan Sulfate Biosynthesis	0.708	0.0125	#NUM!	PRDX6
Role of MAPK Signaling in the Pathogenesis of Influenza	0.703	0.0123	#NUM!	PRDX6
Synaptogenesis Signaling Pathway	0.682	0.00641	#NUM!	ARPC2,RAB5C
Apelin Adipocyte Signaling Pathway	0.68	0.0116	#NUM!	PRDX6
Regulation of Cellular Mechanics by Calpain Protease	0.666	0.0112	#NUM!	CAPN6
Acute Myeloid Leukemia Signaling	0.658	0.011	#NUM!	IDH1
Crosstalk between Dendritic Cells and Natural Killer Cells	0.658	0.011	#NUM!	HLA-A
IL-4 Signaling	0.654	0.0109	#NUM!	HLA-A
Fcγ Receptor-mediated Phagocytosis in Macrophages and Monocytes	0.646	0.0106	#NUM!	ARPC2
Salvage Pathways of Pyrimidine Ribonucleotides	0.629	0.0102	#NUM!	NME1
Systemic Lupus Erythematosus In T Cell Signaling Pathway	0.627	0.00486	#NUM!	B2M,HLA-A,RHOQ
Sumoylation Pathway	0.611	0.00971	#NUM!	RHOQ
IGF-1 Signaling	0.607	0.00962	#NUM!	IGFBP7
Apoptosis Signaling	0.607	0.00962	#NUM!	CAPN6
Bladder Cancer Signaling	0.567	0.00862	#NUM!	MMP14
FAK Signaling	0.564	0.00855	#NUM!	CAPN6
Sphingosine-1-phosphate Signaling	0.561	0.00847	#NUM!	RHOQ
Cholecystokinin/Gastrin-mediated Signaling	0.558	0.0084	#NUM!	RHOQ
Th1 Pathway	0.548	0.0082	#NUM!	HLA-A
Glioma Signaling	0.542	0.00806	#NUM!	IDH1
RhoA Signaling	0.542	0.00806	#NUM!	ARPC2
Ferroptosis Signaling Pathway	0.536	0.00794	#NUM!	TXNRD1
Atherosclerosis Signaling	0.524	0.00769	#NUM!	PRDX6
Cytotoxic T Lymphocyte-mediated Apoptosis of Target Cells	0.523	0.00496	#NUM!	B2M,HLA-A
fMLP Signaling in Neutrophils	0.521	0.00763	#NUM!	ARPC2
IL-12 Signaling and Production in Macrophages	0.509	0.00735	#NUM!	RAB7A
Th2 Pathway	0.506	0.0073	#NUM!	HLA-A
Rac Signaling	0.503	0.00725	#NUM!	ARPC2
Insulin Receptor Signaling	0.498	0.00714	#NUM!	RHOQ
Relaxin Signaling	0.466	0.00654	#NUM!	APEX1
Necroptosis Signaling Pathway	0.457	0.00637	#NUM!	CAPN6
Epithelial Adherens Junction Signaling	0.455	0.00633	#NUM!	ARPC2
CTLA4 Signaling in Cytotoxic T Lymphocytes	0.452	0.00439	#NUM!	B2M,HLA-A
OX40 Signaling Pathway	0.451	0.00438	#NUM!	B2M,HLA-A
Allograft Rejection Signaling	0.446	0.00434	#NUM!	B2M,HLA-A
HOTAIR Regulatory Pathway	0.445	0.00613	#NUM!	MMP14
Aldosterone Signaling in Epithelial Cells	0.442	0.0061	#NUM!	CRYAB
CXCR4 Signaling	0.437	0.00599	#NUM!	RHOQ
HMGB1 Signaling	0.437	0.00599	#NUM!	RHOQ
Gustation Pathway	0.437	0.00599	#NUM!	APEX1
Communication between Innate and Adaptive Immune Cells	0.433	0.00423	#NUM!	B2M,HLA-A
Mitochondrial Dysfunction	0.429	0.00588	#NUM!	APP
Gαq Signaling	0.429	0.00588	#NUM!	RHOQ
Germ Cell-Sertoli Cell Junction Signaling	0.428	0.00585	#NUM!	RHOQ
Glioblastoma Multiforme Signaling	0.428	0.00585	#NUM!	RHOQ
Th1 and Th2 Activation Pathway	0.426	0.00581	#NUM!	HLA-A
Cardiac β-adrenergic Signaling	0.423	0.00575	#NUM!	APEX1
Tight Junction Signaling	0.415	0.00562	#NUM!	F11R
Nur77 Signaling in T Lymphocytes	0.413	0.00408	#NUM!	B2M,HLA-A
CD28 Signaling in T Helper Cells	0.408	0.00404	#NUM!	ARPC2,HLA-A
Acute Phase Response Signaling	0.401	0.00541	#NUM!	FN1
Granulocyte Adhesion and Diapedesis	0.394	0.00529	#NUM!	MMP14
Endothelin-1 Signaling	0.39	0.00524	#NUM!	PRDX6
Production of Nitric Oxide and Reactive Oxygen Species in Macrophages	0.39	0.00524	#NUM!	RHOQ
PPARα/RXRα Activation	0.387	0.00518	#NUM!	CKAP5
Synaptic Long Term Depression	0.385	0.00515	#NUM!	PRDX6
Hepatic Fibrosis / Hepatic Stellate Cell Activation	0.385	0.00515	#NUM!	FN1
HER-2 Signaling in Breast Cancer	0.382	0.0051	#NUM!	KPNB1
PI3K/AKT Signaling	0.377	0.00503	#NUM!	LIMS1
Ephrin Receptor Signaling	0.374	0.00498	#NUM!	ARPC2
Sertoli Cell-Sertoli Cell Junction Signaling	0.366	0.00485	#NUM!	F11R
Thrombin Signaling	0.36	0.00476	#NUM!	RHOQ
IL-8 Signaling	0.358	0.00474	#NUM!	RHOQ
mTOR Signaling	0.357	0.00472	#NUM!	RHOQ
Autophagy	0.355	0.00469	#NUM!	RAB7A
Role of Osteoblasts, Osteoclasts and Chondrocytes in Rheumatoid Arthritis	0.339	0.00446	#NUM!	MMP14
Role of NFAT in Regulation of the Immune Response	0.338	0.00353	#NUM!	HLA-A,KPNB1
Dendritic Cell Maturation	0.338	0.00353	#NUM!	B2M,HLA-A
cAMP-mediated signaling	0.332	0.00437	#NUM!	APEX1
Glucocorticoid Receptor Signaling	0.327	0.00344	#NUM!	B2M,HLA-A
T Cell Receptor Signaling	0.318	0.00338	#NUM!	B2M,HLA-A
AMPK Signaling	0.315	0.00413	#NUM!	RAB7A
Sperm Motility	0.3	0.00394	#NUM!	PRDX6
Cardiac Hypertrophy Signaling	0.295	0.00388	#NUM!	RHOQ
G-Protein Coupled Receptor Signaling	0.276	0.00362	#NUM!	APEX1
Huntington's Disease Signaling	0.27	0.00356	#NUM!	CAPN6
Senescence Pathway	0.254	0.00337	#NUM!	CAPN6
Role of Macrophages, Fibroblasts and Endothelial Cells in Rheumatoid Arthritis	0.229	0.00308	#NUM!	FN1
Calcium-induced T Lymphocyte Apoptosis	0	0.00228	#NUM!	HLA-A
T Helper Cell Differentiation	0	0.00223	#NUM!	HLA-A
iCOS-iCOSL Signaling in T Helper Cells	0	0.00206	#NUM!	HLA-A
Molecular Mechanisms of Cancer	0	0.00225	#NUM!	RHOQ
Lipid Antigen Presentation by CD1	0	0.00254	#NUM!	B2M
CREB Signaling in Neurons	0	0.00166	#NUM!	GPRC5B
Type I Diabetes Mellitus Signaling	0	0.00205	#NUM!	HLA-A
Autoimmune Thyroid Disease Signaling	0	0.00232	#NUM!	HLA-A
Graft-versus-Host Disease Signaling	0	0.00236	#NUM!	HLA-A
Systemic Lupus Erythematosus Signaling	0	0.00167	#NUM!	HLA-A
Phospholipase C Signaling	0	0.00153	#NUM!	RHOQ
Altered T Cell and B Cell Signaling in Rheumatoid Arthritis	0	0.00213	#NUM!	HLA-A
Protein Kinase A Signaling	0	0.00249	#NUM!	APEX1
Breast Cancer Regulation by Stathmin1	0	0.00169	#NUM!	GPRC5B
PKCθ Signaling in T Lymphocytes	0	0.00187	#NUM!	HLA-A
Tec Kinase Signaling	0	0.0018	#NUM!	RHOQ
Estrogen Receptor Signaling	0	0.00248	#NUM!	MMP14
Cardiac Hypertrophy Signaling (Enhanced)	0	0.00186	#NUM!	APEX1
T Cell Exhaustion Signaling Pathway	0	0.00184	#NUM!	HLA-A
Hepatic Fibrosis Signaling Pathway	0	0.00239	#NUM!	RHOQ

## Sheet: MP Part.Corr with WD (WDvUnT)
© 2000-2021 QIAGEN. All rights reserved.
Ingenuity Canonical Pathways	-log(p-value)	Ratio	z-score	Molecules
Oxidative Phosphorylation	6.29	0.055	-2.449	COX15,COX5A,COX7A2L,NDUFB10,NDUFB5,SURF1
Superpathway of Cholesterol Biosynthesis	5.95	0.138	2	DHCR24,FDPS,LSS,SQLE
Cholesterol Biosynthesis I	5.27	0.231	#NUM!	DHCR24,LSS,SQLE
Cholesterol Biosynthesis II (via 24,25-dihydrolanosterol)	5.27	0.231	#NUM!	DHCR24,LSS,SQLE
Cholesterol Biosynthesis III (via Desmosterol)	5.27	0.231	#NUM!	DHCR24,LSS,SQLE
Mitochondrial Dysfunction	5.16	0.0353	#NUM!	COX15,COX5A,COX7A2L,NDUFB10,NDUFB5,SURF1
HER-2 Signaling in Breast Cancer	3.71	0.0255	1.342	COX15,COX5A,COX7A2L,NRAS,SURF1
Agrin Interactions at Neuromuscular Junction	3.04	0.0429	#NUM!	ACTB,LAMC1,NRAS
VEGF Signaling	2.6	0.0303	#NUM!	ACTB,EIF1AY,NRAS
Lanosterol Biosynthesis	2.57	1	#NUM!	LSS
Virus Entry via Endocytic Pathways	2.54	0.0288	#NUM!	ACTB,NRAS,TFRC
CDK5 Signaling	2.45	0.0268	#NUM!	LAMA5,LAMC1,NRAS
NRF2-mediated Oxidative Stress Response	2.4	0.0169	#NUM!	ABCC1,ACTB,NRAS,PPIB
Coagulation System	2.39	0.0571	#NUM!	SERPINC1,SERPINE1
14-3-3-mediated Signaling	2.3	0.0236	#NUM!	NRAS,TUBB4B,VIM
GP6 Signaling Pathway	2.3	0.0236	#NUM!	COL18A1,LAMA5,LAMC1
Epoxysqualene Biosynthesis	2.27	0.5	#NUM!	SQLE
Intrinsic Prothrombin Activation Pathway	2.23	0.0476	#NUM!	COL18A1,SERPINC1
Epithelial Adherens Junction Signaling	2.04	0.019	#NUM!	ACTB,NRAS,TUBB4B
Stearate Biosynthesis I (Animals)	2.04	0.0377	#NUM!	ACSL3,DHCR24
Cancer Drug Resistance By Drug Efflux	1.96	0.0345	#NUM!	ABCC1,NRAS
Germ Cell-Sertoli Cell Junction Signaling	1.95	0.0175	#NUM!	ACTB,NRAS,TUBB4B
Trans, trans-farnesyl Diphosphate Biosynthesis	1.87	0.2	#NUM!	FDPS
Tyrosine Degradation I	1.87	0.2	#NUM!	FAH
Remodeling of Epithelial Adherens Junctions	1.83	0.0294	#NUM!	ACTB,TUBB4B
Clathrin-mediated Endocytosis Signaling	1.8	0.0155	#NUM!	ACTB,LDLR,TFRC
ILK Signaling	1.77	0.0152	#NUM!	ACTB,PARVB,VIM
Gap Junction Signaling	1.77	0.0152	#NUM!	ACTB,NRAS,TUBB4B
Sertoli Cell-Sertoli Cell Junction Signaling	1.73	0.0146	#NUM!	ACTB,NRAS,TUBB4B
HIF1α Signaling	1.72	0.0144	#NUM!	NRAS,SERPINE1,VIM
Estrogen-Dependent Breast Cancer Signaling	1.71	0.0253	#NUM!	HSD17B12,NRAS
Integrin Signaling	1.69	0.0141	#NUM!	ACTB,NRAS,PARVB
Glucocorticoid Receptor Signaling	1.68	0.00861	#NUM!	ACTB,NDUFB10,NDUFB5,NRAS,SERPINE1
EIF2 Signaling	1.63	0.0134	#NUM!	ACTB,EIF1AY,NRAS
Hepatic Fibrosis Signaling Pathway	1.57	0.00955	0	COL18A1,NRAS,SERPINE1,TFRC
AMPK Signaling	1.55	0.0124	#NUM!	ACTB,AK4,CHRNB1
TGF-β Signaling	1.55	0.0208	#NUM!	NRAS,SERPINE1
Paxillin Signaling	1.46	0.0185	#NUM!	ACTB,NRAS
Fatty Acid Activation	1.43	0.0714	#NUM!	ACSL3
Glycogen Degradation III	1.43	0.0714	#NUM!	GAA
FAK Signaling	1.39	0.0171	#NUM!	ACTB,NRAS
Extrinsic Prothrombin Activation Pathway	1.37	0.0625	#NUM!	SERPINC1
Ferroptosis Signaling Pathway	1.34	0.0159	#NUM!	NRAS,TFRC
Senescence Pathway	1.33	0.0101	#NUM!	DHCR24,NRAS,SERPINE1
γ-linolenate Biosynthesis II (Animals)	1.32	0.0556	#NUM!	ACSL3
Mitochondrial L-carnitine Shuttle Pathway	1.32	0.0556	#NUM!	ACSL3
Superpathway of Geranylgeranyldiphosphate Biosynthesis I (via Mevalonate)	1.32	0.0556	#NUM!	FDPS
The Visual Cycle	1.28	0.05	#NUM!	RDH11
MSP-RON Signaling In Cancer Cells Pathway	1.27	0.0145	#NUM!	NRAS,VIM
Hereditary Breast Cancer Signaling	1.24	0.0141	#NUM!	ACTB,NRAS
Pyrimidine Deoxyribonucleotides De Novo Biosynthesis I	1.24	0.0455	#NUM!	AK4
Role of Lipids/Lipid Rafts in the Pathogenesis of Influenza	1.22	0.0435	#NUM!	FDPS
Apelin Cardiac Fibroblast Signaling Pathway	1.22	0.0435	#NUM!	SERPINE1
Apelin Liver Signaling Pathway	1.16	0.0385	#NUM!	COL18A1
Phagosome Maturation	1.16	0.0126	#NUM!	CTSV,TUBB4B
HMGB1 Signaling	1.12	0.012	#NUM!	NRAS,SERPINE1
Regulation of eIF4 and p70S6K Signaling	1.07	0.0112	#NUM!	EIF1AY,NRAS
Tumor Microenvironment Pathway	1.07	0.0112	#NUM!	NRAS,TNC
Pyrimidine Ribonucleotides Interconversion	1.05	0.0294	#NUM!	AK4
Fatty Acid β-oxidation I	1.05	0.0294	#NUM!	ACSL3
Acute Phase Response Signaling	1.04	0.0108	#NUM!	NRAS,SERPINE1
Retinoate Biosynthesis I	1.03	0.0278	#NUM!	RDH11
Pyrimidine Ribonucleotides De Novo Biosynthesis	1.03	0.0278	#NUM!	AK4
Regulation Of The Epithelial Mesenchymal Transition By Growth Factors Pathway	1.02	0.0104	#NUM!	NRAS,VIM
Estrogen Receptor Signaling	1.01	0.00743	#NUM!	NDUFB10,NDUFB5,NRAS
Hepatic Fibrosis / Hepatic Stellate Cell Activation	1.01	0.0103	#NUM!	COL18A1,SERPINE1
RAR Activation	1	0.0102	#NUM!	ACTB,RDH11
tRNA Charging	0.996	0.0256	#NUM!	DARS1
Natural Killer Cell Signaling	0.991	0.0101	#NUM!	COL18A1,NRAS
Ephrin Receptor Signaling	0.983	0.00995	#NUM!	NRAS,SDCBP
Mechanisms of Viral Exit from Host Cells	0.975	0.0244	#NUM!	ACTB
Oncostatin M Signaling	0.955	0.0233	#NUM!	NRAS
Estrogen Biosynthesis	0.947	0.0227	#NUM!	HSD17B12
Retinol Biosynthesis	0.947	0.0227	#NUM!	RDH11
Coronavirus Replication Pathway	0.939	0.0222	#NUM!	TUBB4B
Melanoma Signaling	0.896	0.02	#NUM!	NRAS
UVC-Induced MAPK Signaling	0.886	0.0196	#NUM!	NRAS
Actin Cytoskeleton Signaling	0.845	0.00816	#NUM!	ACTB,NRAS
CNTF Signaling	0.842	0.0175	#NUM!	NRAS
MSP-RON Signaling Pathway	0.836	0.0172	#NUM!	ACTB
Endometrial Cancer Signaling	0.821	0.0167	#NUM!	NRAS
IL-2 Signaling	0.815	0.0164	#NUM!	NRAS
Thrombopoietin Signaling	0.801	0.0159	#NUM!	NRAS
Axonal Guidance Signaling	0.799	0.00593	#NUM!	NRAS,SDCBP,TUBB4B
Activation of IRF by Cytosolic Pattern Recognition Receptors	0.79	0.0154	#NUM!	PPIB
ErbB2-ErbB3 Signaling	0.79	0.0154	#NUM!	NRAS
Signaling by Rho Family GTPases	0.783	0.00746	#NUM!	ACTB,VIM
ErbB4 Signaling	0.772	0.0147	#NUM!	NRAS
Role of JAK1 and JAK3 in γc Cytokine Signaling	0.764	0.0145	#NUM!	NRAS
SPINK1 General Cancer Pathway	0.764	0.0145	#NUM!	NRAS
GM-CSF Signaling	0.759	0.0143	#NUM!	NRAS
ERK5 Signaling	0.75	0.0139	#NUM!	NRAS
Glioma Invasiveness Signaling	0.742	0.0137	#NUM!	NRAS
Caveolar-mediated Endocytosis Signaling	0.733	0.0133	#NUM!	ACTB
GDNF Family Ligand-Receptor Interactions	0.728	0.0132	#NUM!	NRAS
Neurotrophin/TRK Signaling	0.728	0.0132	#NUM!	NRAS
Macropinocytosis Signaling	0.728	0.0132	#NUM!	NRAS
Sirtuin Signaling Pathway	0.726	0.00685	#NUM!	NDUFB10,NDUFB5
IL-15 Signaling	0.724	0.013	#NUM!	NRAS
Angiopoietin Signaling	0.724	0.013	#NUM!	NRAS
Antiproliferative Role of Somatostatin Receptor 2	0.724	0.013	#NUM!	NRAS
NF-κB Activation by Viruses	0.717	0.0128	#NUM!	NRAS
IL-3 Signaling	0.712	0.0127	#NUM!	NRAS
Thyroid Cancer Signaling	0.712	0.0127	#NUM!	NRAS
Role of BRCA1 in DNA Damage Response	0.708	0.0125	#NUM!	ACTB
FLT3 Signaling in Hematopoietic Progenitor Cells	0.708	0.0125	#NUM!	NRAS
Renal Cell Carcinoma Signaling	0.708	0.0125	#NUM!	NRAS
Chemokine Signaling	0.708	0.0125	#NUM!	NRAS
Role of MAPK Signaling in the Pathogenesis of Influenza	0.703	0.0123	#NUM!	NRAS
JAK/Stat Signaling	0.699	0.0122	#NUM!	NRAS
TR/RXR Activation	0.688	0.0119	#NUM!	LDLR
VEGF Family Ligand-Receptor Interactions	0.688	0.0119	#NUM!	NRAS
PEDF Signaling	0.688	0.0119	#NUM!	NRAS
FcγRIIB Signaling in B Lymphocytes	0.684	0.0118	#NUM!	NRAS
LPS-stimulated MAPK Signaling	0.684	0.0118	#NUM!	NRAS
Prolactin Signaling	0.68	0.0116	#NUM!	NRAS
PDGF Signaling	0.68	0.0116	#NUM!	NRAS
BMP signaling pathway	0.676	0.0115	#NUM!	NRAS
Regulation of Cellular Mechanics by Calpain Protease	0.666	0.0112	#NUM!	NRAS
Ceramide Signaling	0.662	0.0111	#NUM!	NRAS
Acute Myeloid Leukemia Signaling	0.658	0.011	#NUM!	NRAS
Crosstalk between Dendritic Cells and Natural Killer Cells	0.658	0.011	#NUM!	ACTB
IL-4 Signaling	0.654	0.0109	#NUM!	NRAS
Actin Nucleation by ARP-WASP Complex	0.65	0.0108	#NUM!	NRAS
Fcγ Receptor-mediated Phagocytosis in Macrophages and Monocytes	0.646	0.0106	#NUM!	ACTB
Melanocyte Development and Pigmentation Signaling	0.646	0.0106	#NUM!	NRAS
Non-Small Cell Lung Cancer Signaling	0.646	0.0106	#NUM!	NRAS
ErbB Signaling	0.646	0.0106	#NUM!	NRAS
Death Receptor Signaling	0.638	0.0104	#NUM!	ACTB
Salvage Pathways of Pyrimidine Ribonucleotides	0.629	0.0102	#NUM!	AK4
UVA-Induced MAPK Signaling	0.629	0.0102	#NUM!	NRAS
Mouse Embryonic Stem Cell Pluripotency	0.607	0.00962	#NUM!	NRAS
IGF-1 Signaling	0.607	0.00962	#NUM!	NRAS
Apoptosis Signaling	0.607	0.00962	#NUM!	NRAS
α-Adrenergic Signaling	0.6	0.00943	#NUM!	NRAS
Chronic Myeloid Leukemia Signaling	0.597	0.00935	#NUM!	NRAS
Telomerase Signaling	0.597	0.00935	#NUM!	NRAS
PPAR Signaling	0.597	0.00935	#NUM!	NRAS
Prostate Cancer Signaling	0.58	0.00893	#NUM!	NRAS
Role of MAPK Signaling in Promoting the Pathogenesis of Influenza	0.58	0.00893	#NUM!	NRAS
Regulation of Actin-based Motility by Rho	0.567	0.00862	#NUM!	ACTB
Bladder Cancer Signaling	0.567	0.00862	#NUM!	NRAS
Role of Tissue Factor in Cancer	0.567	0.00862	#NUM!	NRAS
Neuregulin Signaling	0.564	0.00855	#NUM!	NRAS
Fc Epsilon RI Signaling	0.564	0.00855	#NUM!	NRAS
MSP-RON Signaling In Macrophages Pathway	0.564	0.00855	#NUM!	NRAS
PAK Signaling	0.561	0.00847	#NUM!	NRAS
NGF Signaling	0.561	0.00847	#NUM!	NRAS
Cholecystokinin/Gastrin-mediated Signaling	0.558	0.0084	#NUM!	NRAS
Renin-Angiotensin Signaling	0.554	0.00833	#NUM!	NRAS
Role of NANOG in Mammalian Embryonic Stem Cell Pluripotency	0.554	0.00833	#NUM!	NRAS
LXR/RXR Activation	0.545	0.00813	#NUM!	LDLR
Endocannabinoid Developing Neuron Pathway	0.545	0.00813	#NUM!	NRAS
Glioma Signaling	0.542	0.00806	#NUM!	NRAS
RhoA Signaling	0.542	0.00806	#NUM!	ACTB
IL-6 Signaling	0.53	0.00781	#NUM!	NRAS
Synaptic Long Term Potentiation	0.527	0.00775	#NUM!	NRAS
G Beta Gamma Signaling	0.527	0.00775	#NUM!	NRAS
P2Y Purigenic Receptor Signaling Pathway	0.527	0.00775	#NUM!	NRAS
Atherosclerosis Signaling	0.524	0.00769	#NUM!	COL18A1
fMLP Signaling in Neutrophils	0.521	0.00763	#NUM!	NRAS
HGF Signaling	0.519	0.00758	#NUM!	NRAS
p70S6K Signaling	0.519	0.00758	#NUM!	NRAS
Gα12/13 Signaling	0.516	0.00752	#NUM!	NRAS
CCR3 Signaling in Eosinophils	0.511	0.00741	#NUM!	NRAS
STAT3 Pathway	0.511	0.00741	#NUM!	NRAS
Rac Signaling	0.503	0.00725	#NUM!	NRAS
Gαi Signaling	0.503	0.00725	#NUM!	NRAS
Iron homeostasis signaling pathway	0.5	0.00719	#NUM!	TFRC
Apelin Endothelial Signaling Pathway	0.5	0.00719	#NUM!	NRAS
Insulin Receptor Signaling	0.498	0.00714	#NUM!	NRAS
PI3K Signaling in B Lymphocytes	0.491	0.00699	#NUM!	NRAS
Endocannabinoid Cancer Inhibition Pathway	0.491	0.00699	#NUM!	VIM
Xenobiotic Metabolism General Signaling Pathway	0.491	0.00699	#NUM!	NRAS
Dilated Cardiomyopathy Signaling Pathway	0.483	0.00685	#NUM!	ACTB
Cellular Effects of Sildenafil (Viagra)	0.476	0.00671	#NUM!	ACTB
PTEN Signaling	0.474	0.00667	#NUM!	NRAS
Type II Diabetes Mellitus Signaling	0.469	0.00658	#NUM!	ACSL3
Ovarian Cancer Signaling	0.455	0.00633	#NUM!	NRAS
eNOS Signaling	0.453	0.00629	#NUM!	CHRNB1
HOTAIR Regulatory Pathway	0.445	0.00613	#NUM!	VIM
CXCR4 Signaling	0.437	0.00599	#NUM!	NRAS
Glioblastoma Multiforme Signaling	0.428	0.00585	#NUM!	NRAS
Erythropoietin Signaling Pathway	0.416	0.00565	#NUM!	NRAS
Tight Junction Signaling	0.415	0.00562	#NUM!	ACTB
IL-17 Signaling	0.398	0.00535	#NUM!	NRAS
GNRH Signaling	0.396	0.00532	#NUM!	NRAS
Hepatic Cholestasis	0.394	0.00529	#NUM!	ABCC1
Xenobiotic Metabolism CAR Signaling Pathway	0.394	0.00529	#NUM!	ABCC1
Endothelin-1 Signaling	0.39	0.00524	#NUM!	NRAS
Leukocyte Extravasation Signaling	0.387	0.00518	#NUM!	ACTB
PPARα/RXRα Activation	0.387	0.00518	#NUM!	NRAS
Synaptic Long Term Depression	0.385	0.00515	#NUM!	NRAS
B Cell Receptor Signaling	0.385	0.00515	#NUM!	NRAS
Regulation of the Epithelial-Mesenchymal Transition Pathway	0.384	0.00513	#NUM!	NRAS
PI3K/AKT Signaling	0.377	0.00503	#NUM!	NRAS
Adrenomedullin signaling pathway	0.377	0.00503	#NUM!	NRAS
Coronavirus Pathogenesis Pathway	0.371	0.00493	#NUM!	SERPINE1
Thrombin Signaling	0.36	0.00476	#NUM!	NRAS
IL-8 Signaling	0.358	0.00474	#NUM!	NRAS
mTOR Signaling	0.357	0.00472	#NUM!	NRAS
Agranulocyte Adhesion and Diapedesis	0.354	0.00467	#NUM!	ACTB
ERK/MAPK Signaling	0.354	0.00467	#NUM!	NRAS
RhoGDI Signaling	0.352	0.00465	#NUM!	ACTB
Calcium Signaling	0.351	0.00463	#NUM!	CHRNB1
Role of NFAT in Cardiac Hypertrophy	0.345	0.00455	#NUM!	NRAS
Breast Cancer Regulation by Stathmin1	0.318	0.00338	#NUM!	NRAS,TUBB4B
LPS/IL-1 Mediated Inhibition of RXR Function	0.303	0.00397	#NUM!	ACSL3
Cardiac Hypertrophy Signaling	0.295	0.00388	#NUM!	NRAS
Colorectal Cancer Metastasis Signaling	0.283	0.00372	#NUM!	NRAS
G-Protein Coupled Receptor Signaling	0.276	0.00362	#NUM!	NRAS
Opioid Signaling Pathway	0.276	0.00362	#NUM!	NRAS
Systemic Lupus Erythematosus In B Cell Signaling Pathway	0.274	0.00361	#NUM!	NRAS
Xenobiotic Metabolism Signaling	0.262	0.00346	#NUM!	NRAS
Synaptogenesis Signaling Pathway	0.24	0.00321	#NUM!	NRAS
Role of Macrophages, Fibroblasts and Endothelial Cells in Rheumatoid Arthritis	0.229	0.00308	#NUM!	NRAS
Role of NFAT in Regulation of the Immune Response	0	0.00176	#NUM!	NRAS
Dendritic Cell Maturation	0	0.00176	#NUM!	COL18A1
Molecular Mechanisms of Cancer	0	0.00225	#NUM!	NRAS
CREB Signaling in Neurons	0	0.00166	#NUM!	NRAS
Systemic Lupus Erythematosus Signaling	0	0.00167	#NUM!	NRAS
Phospholipase C Signaling	0	0.00153	#NUM!	NRAS
Regulation of IL-2 Expression in Activated and Anergic T Lymphocytes	0	0.00217	#NUM!	NRAS
PKCθ Signaling in T Lymphocytes	0	0.00187	#NUM!	NRAS
Tec Kinase Signaling	0	0.0018	#NUM!	ACTB
SAPK/JNK Signaling	0	0.00208	#NUM!	NRAS
NF-κB Signaling	0	0.00182	#NUM!	NRAS
T Cell Receptor Signaling	0	0.00169	#NUM!	NRAS
Cardiac Hypertrophy Signaling (Enhanced)	0	0.00186	#NUM!	NRAS
T Cell Exhaustion Signaling Pathway	0	0.00184	#NUM!	NRAS
Systemic Lupus Erythematosus In T Cell Signaling Pathway	0	0.00162	#NUM!	NRAS

## Sheet: MP Worsens w WD (WDvUnT)
Ingenuity Canonical Pathways	-log(p-value)	Ratio	z-score	Molecules
mTOR Signaling	5.46	0.0236	-1	EIF3I,EIF4B,RAP1A,RAP2B,RHOB
Mitochondrial Dysfunction	4.43	0.0235	#NUM!	FIS1,NDUFA4,PSEN1,VDAC3
Regulation of eIF4 and p70S6K Signaling	4.35	0.0223	#NUM!	EIF1AY,EIF3I,RAP1A,RAP2B
ErbB4 Signaling	4.22	0.0441	#NUM!	PSEN1,RAP1A,RAP2B
Glioma Invasiveness Signaling	4.13	0.0411	#NUM!	RAP1A,RAP2B,RHOB
EIF2 Signaling	3.97	0.0179	#NUM!	EIF1AY,EIF3I,RAP1A,RAP2B
Molecular Mechanisms of Cancer	3.92	0.0112	#NUM!	PRKAR1A,PSEN1,RAP1A,RAP2B,RHOB
BMP signaling pathway	3.9	0.0345	#NUM!	PRKAR1A,RAP1A,RAP2B
Actin Nucleation by ARP-WASP Complex	3.82	0.0323	#NUM!	RAP1A,RAP2B,RHOB
Melanocyte Development and Pigmentation Signaling	3.8	0.0319	#NUM!	PRKAR1A,RAP1A,RAP2B
VEGF Signaling	3.74	0.0303	#NUM!	EIF1AY,RAP1A,RAP2B
Cardiac Hypertrophy Signaling	3.73	0.0155	-1	PRKAR1A,RAP1A,RAP2B,RHOB
IGF-1 Signaling	3.67	0.0288	#NUM!	PRKAR1A,RAP1A,RAP2B
Colorectal Cancer Metastasis Signaling	3.66	0.0149	-1	PRKAR1A,RAP1A,RAP2B,RHOB
α-Adrenergic Signaling	3.65	0.0283	#NUM!	PRKAR1A,RAP1A,RAP2B
CDK5 Signaling	3.58	0.0268	#NUM!	PRKAR1A,RAP1A,RAP2B
Neuregulin Signaling	3.52	0.0256	#NUM!	PSEN1,RAP1A,RAP2B
Cholecystokinin/Gastrin-mediated Signaling	3.5	0.0252	#NUM!	RAP1A,RAP2B,RHOB
Renin-Angiotensin Signaling	3.49	0.025	#NUM!	PRKAR1A,RAP1A,RAP2B
Endocannabinoid Developing Neuron Pathway	3.46	0.0244	#NUM!	PRKAR1A,RAP1A,RAP2B
Synaptic Long Term Potentiation	3.4	0.0233	#NUM!	PRKAR1A,RAP1A,RAP2B
G Beta Gamma Signaling	3.4	0.0233	#NUM!	PRKAR1A,RAP1A,RAP2B
P2Y Purigenic Receptor Signaling Pathway	3.4	0.0233	#NUM!	PRKAR1A,RAP1A,RAP2B
Gαi Signaling	3.31	0.0217	#NUM!	PRKAR1A,RAP1A,RAP2B
Insulin Receptor Signaling	3.29	0.0214	#NUM!	PRKAR1A,RAP1A,RAP2B
Ovarian Cancer Signaling	3.14	0.019	#NUM!	PRKAR1A,RAP1A,RAP2B
CXCR4 Signaling	3.07	0.018	#NUM!	RAP1A,RAP2B,RHOB
HMGB1 Signaling	3.07	0.018	#NUM!	RAP1A,RAP2B,RHOB
Germ Cell-Sertoli Cell Junction Signaling	3.04	0.0175	#NUM!	RAP1A,RAP2B,RHOB
Glioblastoma Multiforme Signaling	3.04	0.0175	#NUM!	RAP1A,RAP2B,RHOB
Estrogen Receptor Signaling	3	0.0099	#NUM!	NDUFA4,PRKAR1A,RAP1A,RAP2B
Oncostatin M Signaling	2.97	0.0465	#NUM!	RAP1A,RAP2B
Hepatic Fibrosis Signaling Pathway	2.94	0.00955	-2	PRKAR1A,RAP1A,RAP2B,RHOB
GNRH Signaling	2.92	0.016	#NUM!	PRKAR1A,RAP1A,RAP2B
PPARα/RXRα Activation	2.89	0.0155	#NUM!	PRKAR1A,RAP1A,RAP2B
Regulation of the Epithelial-Mesenchymal Transition Pathway	2.88	0.0154	#NUM!	PSEN1,RAP1A,RAP2B
Gap Junction Signaling	2.86	0.0152	#NUM!	PRKAR1A,RAP1A,RAP2B
Adrenomedullin signaling pathway	2.85	0.0151	#NUM!	PRKAR1A,RAP1A,RAP2B
Melanoma Signaling	2.84	0.04	#NUM!	RAP1A,RAP2B
UVC-Induced MAPK Signaling	2.83	0.0392	#NUM!	RAP1A,RAP2B
Amyloid Processing	2.83	0.0392	#NUM!	PRKAR1A,PSEN1
Sertoli Cell-Sertoli Cell Junction Signaling	2.81	0.0146	#NUM!	PRKAR1A,RAP1A,RAP2B
Thrombin Signaling	2.79	0.0143	#NUM!	RAP1A,RAP2B,RHOB
IL-8 Signaling	2.78	0.0142	#NUM!	RAP1A,RAP2B,RHOB
Integrin Signaling	2.77	0.0141	#NUM!	RAP1A,RAP2B,RHOB
ERK/MAPK Signaling	2.76	0.014	#NUM!	PRKAR1A,RAP1A,RAP2B
Calcium Signaling	2.75	0.0139	#NUM!	PRKAR1A,RAP1A,RAP2B
CNTF Signaling	2.73	0.0351	#NUM!	RAP1A,RAP2B
Role of NFAT in Cardiac Hypertrophy	2.73	0.0136	#NUM!	PRKAR1A,RAP1A,RAP2B
Cancer Drug Resistance By Drug Efflux	2.71	0.0345	#NUM!	RAP1A,RAP2B
Endometrial Cancer Signaling	2.69	0.0333	#NUM!	RAP1A,RAP2B
IL-2 Signaling	2.67	0.0328	#NUM!	RAP1A,RAP2B
Semaphorin Signaling in Neurons	2.66	0.0323	#NUM!	DPYSL3,RHOB
Thrombopoietin Signaling	2.64	0.0317	#NUM!	RAP1A,RAP2B
ErbB2-ErbB3 Signaling	2.62	0.0308	#NUM!	RAP1A,RAP2B
Role of JAK1 and JAK3 in γc Cytokine Signaling	2.57	0.029	#NUM!	RAP1A,RAP2B
SPINK1 General Cancer Pathway	2.57	0.029	#NUM!	RAP1A,RAP2B
Agrin Interactions at Neuromuscular Junction	2.55	0.0286	#NUM!	RAP1A,RAP2B
GM-CSF Signaling	2.55	0.0286	#NUM!	RAP1A,RAP2B
ERK5 Signaling	2.53	0.0278	#NUM!	RAP1A,RAP2B
GDNF Family Ligand-Receptor Interactions	2.48	0.0263	#NUM!	RAP1A,RAP2B
Neurotrophin/TRK Signaling	2.48	0.0263	#NUM!	RAP1A,RAP2B
Macropinocytosis Signaling	2.48	0.0263	#NUM!	RAP1A,RAP2B
IL-15 Signaling	2.47	0.026	#NUM!	RAP1A,RAP2B
Angiopoietin Signaling	2.47	0.026	#NUM!	RAP1A,RAP2B
Antiproliferative Role of Somatostatin Receptor 2	2.47	0.026	#NUM!	RAP1A,RAP2B
NF-κB Activation by Viruses	2.46	0.0256	#NUM!	RAP1A,RAP2B
IL-3 Signaling	2.45	0.0253	#NUM!	RAP1A,RAP2B
Thyroid Cancer Signaling	2.45	0.0253	#NUM!	RAP1A,RAP2B
Estrogen-Dependent Breast Cancer Signaling	2.45	0.0253	#NUM!	RAP1A,RAP2B
G-Protein Coupled Receptor Signaling	2.45	0.0109	#NUM!	PRKAR1A,RAP1A,RAP2B
Opioid Signaling Pathway	2.45	0.0109	#NUM!	PRKAR1A,RAP1A,RAP2B
FLT3 Signaling in Hematopoietic Progenitor Cells	2.44	0.025	#NUM!	RAP1A,RAP2B
Renal Cell Carcinoma Signaling	2.44	0.025	#NUM!	RAP1A,RAP2B
Chemokine Signaling	2.44	0.025	#NUM!	RAP1A,RAP2B
Role of MAPK Signaling in the Pathogenesis of Influenza	2.43	0.0247	#NUM!	RAP1A,RAP2B
JAK/Stat Signaling	2.42	0.0244	#NUM!	RAP1A,RAP2B
VEGF Family Ligand-Receptor Interactions	2.4	0.0238	#NUM!	RAP1A,RAP2B
PEDF Signaling	2.4	0.0238	#NUM!	RAP1A,RAP2B
FcγRIIB Signaling in B Lymphocytes	2.39	0.0235	#NUM!	RAP1A,RAP2B
LPS-stimulated MAPK Signaling	2.39	0.0235	#NUM!	RAP1A,RAP2B
Prolactin Signaling	2.38	0.0233	#NUM!	RAP1A,RAP2B
PDGF Signaling	2.38	0.0233	#NUM!	RAP1A,RAP2B
Regulation of Cellular Mechanics by Calpain Protease	2.35	0.0225	#NUM!	RAP1A,RAP2B
Ceramide Signaling	2.34	0.0222	#NUM!	RAP1A,RAP2B
Acute Myeloid Leukemia Signaling	2.33	0.022	#NUM!	RAP1A,RAP2B
Systemic Lupus Erythematosus In T Cell Signaling Pathway	2.33	0.00648	0	CD80,RAP1A,RAP2B,RHOB
IL-4 Signaling	2.32	0.0217	#NUM!	RAP1A,RAP2B
Non-Small Cell Lung Cancer Signaling	2.3	0.0213	#NUM!	RAP1A,RAP2B
ErbB Signaling	2.3	0.0213	#NUM!	RAP1A,RAP2B
Synaptogenesis Signaling Pathway	2.3	0.00962	#NUM!	PRKAR1A,RAP1A,RAP2B
TGF-β Signaling	2.29	0.0208	#NUM!	RAP1A,RAP2B
UVA-Induced MAPK Signaling	2.27	0.0204	#NUM!	RAP1A,RAP2B
Virus Entry via Endocytic Pathways	2.22	0.0192	#NUM!	RAP1A,RAP2B
Mouse Embryonic Stem Cell Pluripotency	2.22	0.0192	#NUM!	RAP1A,RAP2B
Apoptosis Signaling	2.22	0.0192	#NUM!	RAP1A,RAP2B
Chronic Myeloid Leukemia Signaling	2.19	0.0187	#NUM!	RAP1A,RAP2B
Telomerase Signaling	2.19	0.0187	#NUM!	RAP1A,RAP2B
PPAR Signaling	2.19	0.0187	#NUM!	RAP1A,RAP2B
Paxillin Signaling	2.19	0.0185	#NUM!	RAP1A,RAP2B
Prostate Cancer Signaling	2.16	0.0179	#NUM!	RAP1A,RAP2B
Role of MAPK Signaling in Promoting the Pathogenesis of Influenza	2.16	0.0179	#NUM!	RAP1A,RAP2B
Bladder Cancer Signaling	2.13	0.0172	#NUM!	RAP1A,RAP2B
Role of Tissue Factor in Cancer	2.13	0.0172	#NUM!	RAP1A,RAP2B
Fc Epsilon RI Signaling	2.12	0.0171	#NUM!	RAP1A,RAP2B
FAK Signaling	2.12	0.0171	#NUM!	RAP1A,RAP2B
MSP-RON Signaling In Macrophages Pathway	2.12	0.0171	#NUM!	RAP1A,RAP2B
PAK Signaling	2.11	0.0169	#NUM!	RAP1A,RAP2B
NGF Signaling	2.11	0.0169	#NUM!	RAP1A,RAP2B
Role of NANOG in Mammalian Embryonic Stem Cell Pluripotency	2.1	0.0167	#NUM!	RAP1A,RAP2B
Gαs Signaling	2.09	0.0165	#NUM!	PRKAR1A,RAP1A
Th1 Pathway	2.08	0.0164	#NUM!	CD80,PSEN1
Glioma Signaling	2.07	0.0161	#NUM!	RAP1A,RAP2B
Ferroptosis Signaling Pathway	2.06	0.0159	#NUM!	RAP1A,RAP2B
14-3-3-mediated Signaling	2.05	0.0157	#NUM!	RAP1A,RAP2B
IL-6 Signaling	2.04	0.0156	#NUM!	RAP1A,RAP2B
fMLP Signaling in Neutrophils	2.03	0.0153	#NUM!	RAP1A,RAP2B
HGF Signaling	2.02	0.0152	#NUM!	RAP1A,RAP2B
p70S6K Signaling	2.02	0.0152	#NUM!	RAP1A,RAP2B
Gα12/13 Signaling	2.01	0.015	#NUM!	RAP1A,RAP2B
CCR3 Signaling in Eosinophils	2	0.0148	#NUM!	RAP1A,RAP2B
STAT3 Pathway	2	0.0148	#NUM!	RAP1A,RAP2B
Th2 Pathway	1.99	0.0146	#NUM!	CD80,PSEN1
Rac Signaling	1.98	0.0145	#NUM!	RAP1A,RAP2B
MSP-RON Signaling In Cancer Cells Pathway	1.98	0.0145	#NUM!	RAP1A,RAP2B
Apelin Endothelial Signaling Pathway	1.97	0.0144	#NUM!	RAP1A,RAP2B
Hereditary Breast Cancer Signaling	1.96	0.0141	#NUM!	RAP1A,RAP2B
PI3K Signaling in B Lymphocytes	1.95	0.014	#NUM!	RAP1A,RAP2B
Xenobiotic Metabolism General Signaling Pathway	1.95	0.014	#NUM!	RAP1A,RAP2B
Corticotropin Releasing Hormone Signaling	1.92	0.0134	#NUM!	PRKAR1A,RAP1A
PTEN Signaling	1.91	0.0133	#NUM!	RAP1A,RAP2B
Semaphorin Neuronal Repulsive Signaling Pathway	1.91	0.0132	#NUM!	DPYSL3,PRKAR1A
Relaxin Signaling	1.9	0.0131	#NUM!	PRKAR1A,RAP1A
Epithelial Adherens Junction Signaling	1.87	0.0127	#NUM!	RAP1A,RAP2B
Regulation of IL-2 Expression in Activated and Anergic T Lymphocytes	1.84	0.00651	#NUM!	CD80,RAP1A,RAP2B
Th1 and Th2 Activation Pathway	1.8	0.0116	#NUM!	CD80,PSEN1
Erythropoietin Signaling Pathway	1.78	0.0113	#NUM!	RAP1A,RAP2B
Tumor Microenvironment Pathway	1.77	0.0112	#NUM!	RAP1A,RAP2B
Acute Phase Response Signaling	1.74	0.0108	#NUM!	RAP1A,RAP2B
Axonal Guidance Signaling	1.73	0.00593	#NUM!	PRKAR1A,RAP1A,RAP2B
IL-17 Signaling	1.73	0.0107	#NUM!	RAP1A,RAP2B
Endothelin-1 Signaling	1.71	0.0105	#NUM!	RAP1A,RAP2B
Production of Nitric Oxide and Reactive Oxygen Species in Macrophages	1.71	0.0105	#NUM!	RAP1A,RHOB
Regulation Of The Epithelial Mesenchymal Transition By Growth Factors Pathway	1.71	0.0104	#NUM!	RAP1A,RAP2B
Synaptic Long Term Depression	1.7	0.0103	#NUM!	RAP1A,RAP2B
B Cell Receptor Signaling	1.7	0.0103	#NUM!	RAP1A,RAP2B
Mitochondrial L-carnitine Shuttle Pathway	1.7	0.0556	#NUM!	CPT2
HER-2 Signaling in Breast Cancer	1.69	0.0102	#NUM!	RAP1A,RAP2B
Natural Killer Cell Signaling	1.68	0.0101	#NUM!	RAP1A,RAP2B
PI3K/AKT Signaling	1.68	0.0101	#NUM!	RAP1A,RAP2B
Ephrin Receptor Signaling	1.67	0.00995	#NUM!	RAP1A,RAP2B
PKCθ Signaling in T Lymphocytes	1.67	0.0056	#NUM!	CD80,RAP1A,RAP2B
Cardiac Hypertrophy Signaling (Enhanced)	1.66	0.00558	#NUM!	PRKAR1A,RAP1A,RAP2B
T Cell Exhaustion Signaling Pathway	1.65	0.00551	#NUM!	CD80,RAP1A,RAP2B
HIF1α Signaling	1.65	0.00962	#NUM!	RAP1A,RAP2B
Role of NFAT in Regulation of the Immune Response	1.6	0.00529	#NUM!	CD80,RAP1A,RAP2B
Glucocorticoid Receptor Signaling	1.58	0.00516	#NUM!	NDUFA4,RAP1A,RAP2B
cAMP-mediated signaling	1.57	0.00873	#NUM!	PRKAR1A,RAP1A
Breast Cancer Regulation by Stathmin1	1.55	0.00507	#NUM!	PRKAR1A,RAP1A,RAP2B
T Cell Receptor Signaling	1.55	0.00507	#NUM!	CD80,RAP1A,RAP2B
NRF2-mediated Oxidative Stress Response	1.54	0.00844	#NUM!	RAP1A,RAP2B
Systemic Lupus Erythematosus Signaling	1.54	0.00501	#NUM!	CD80,RAP1A,RAP2B
CREB Signaling in Neurons	1.54	0.00498	#NUM!	PRKAR1A,RAP1A,RAP2B
AMPK Signaling	1.52	0.00826	#NUM!	CPT2,PRKAR1A
Actin Cytoskeleton Signaling	1.51	0.00816	#NUM!	RAP1A,RAP2B
Sonic Hedgehog Signaling	1.49	0.0345	#NUM!	PRKAR1A
Phospholipase C Signaling	1.45	0.0046	#NUM!	RAP1A,RAP2B,RHOB
Insulin Secretion Signaling Pathway	1.44	0.00746	#NUM!	PRKAR1A,RAP1A
Systemic Lupus Erythematosus In B Cell Signaling Pathway	1.42	0.00722	#NUM!	RAP1A,RAP2B
Xenobiotic Metabolism Signaling	1.38	0.00692	#NUM!	RAP1A,RAP2B
Notch Signaling	1.38	0.0263	#NUM!	PSEN1
Sirtuin Signaling Pathway	1.37	0.00685	#NUM!	NDUFA4,VDAC3
Senescence Pathway	1.36	0.00673	#NUM!	RAP1A,RAP2B
B Cell Development	1.33	0.0233	#NUM!	CD80
Neuroinflammation Signaling Pathway	1.32	0.00635	#NUM!	CD80,PSEN1
Apelin Pancreas Signaling Pathway	1.3	0.0217	#NUM!	PRKAR1A
PFKFB4 Signaling Pathway	1.3	0.0217	#NUM!	PRKAR1A
Role of Macrophages, Fibroblasts and Endothelial Cells in Rheumatoid Arthritis	1.29	0.00615	#NUM!	RAP1A,RAP2B
Myc Mediated Apoptosis Signaling	1.26	0.02	#NUM!	PRKAR1A
Cell Cycle: G2/M DNA Damage Checkpoint Regulation	1.26	0.02	#NUM!	SKP1
Phototransduction Pathway	1.23	0.0185	#NUM!	PRKAR1A
PXR/RXR Activation	1.15	0.0154	#NUM!	PRKAR1A
Cell Cycle: G1/S Checkpoint Regulation	1.13	0.0147	#NUM!	SKP1
Protein Kinase A Signaling	1.13	0.00498	#NUM!	PRKAR1A,RAP1A
Melatonin Signaling	1.11	0.0139	#NUM!	PRKAR1A
Netrin Signaling	1.11	0.0139	#NUM!	PRKAR1A
GPCR-Mediated Integration of Enteroendocrine Signaling Exemplified by an L Cell	1.1	0.0137	#NUM!	PRKAR1A
Leptin Signaling in Obesity	1.1	0.0135	#NUM!	PRKAR1A
Dopamine Receptor Signaling	1.08	0.013	#NUM!	PRKAR1A
Cyclins and Cell Cycle Regulation	1.04	0.0119	#NUM!	SKP1
HIPPO signaling	1.04	0.0118	#NUM!	SKP1
Apelin Adipocyte Signaling Pathway	1.04	0.0116	#NUM!	PRKAR1A
Regulation Of The Epithelial Mesenchymal Transition In Development Pathway	1.03	0.0115	#NUM!	PSEN1
Crosstalk between Dendritic Cells and Natural Killer Cells	1.01	0.011	#NUM!	CD80
IL-1 Signaling	1	0.0106	#NUM!	PRKAR1A
SAPK/JNK Signaling	0.996	0.00417	#NUM!	RAP1A,RAP2B
Neuropathic Pain Signaling In Dorsal Horn Neurons	0.971	0.0099	#NUM!	PRKAR1A
Sumoylation Pathway	0.963	0.00971	#NUM!	RHOB
PD-1, PD-L1 cancer immunotherapy pathway	0.951	0.00943	#NUM!	CD80
Oxidative Phosphorylation	0.939	0.00917	#NUM!	NDUFA4
Regulation of Actin-based Motility by Rho	0.914	0.00862	#NUM!	RHOB
GPCR-Mediated Nutrient Sensing in Enteroendocrine Cells	0.914	0.00862	#NUM!	PRKAR1A
Sphingosine-1-phosphate Signaling	0.907	0.00847	#NUM!	RHOB
Neuroprotective Role of THOP1 in Alzheimer's Disease	0.907	0.00847	#NUM!	PRKAR1A
Nitric Oxide Signaling in the Cardiovascular System	0.903	0.0084	#NUM!	PRKAR1A
NF-κB Signaling	0.903	0.00365	#NUM!	RAP1A,RAP2B
Reelin Signaling in Neurons	0.879	0.00794	#NUM!	RAP1A
White Adipose Tissue Browning Pathway	0.848	0.00735	#NUM!	PRKAR1A
Iron homeostasis signaling pathway	0.839	0.00719	#NUM!	SKP1
Endocannabinoid Cancer Inhibition Pathway	0.827	0.00699	#NUM!	PRKAR1A
Dilated Cardiomyopathy Signaling Pathway	0.818	0.00685	#NUM!	PRKAR1A
Endocannabinoid Neuronal Synapse Pathway	0.815	0.0068	#NUM!	PRKAR1A
Cellular Effects of Sildenafil (Viagra)	0.81	0.00671	#NUM!	PRKAR1A
Phagosome Formation	0.81	0.00671	#NUM!	RHOB
Necroptosis Signaling Pathway	0.79	0.00637	#NUM!	VDAC3
eNOS Signaling	0.785	0.00629	#NUM!	PRKAR1A
Inhibition of ARE-Mediated mRNA Degradation Pathway	0.78	0.00621	#NUM!	PRKAR1A
Gustation Pathway	0.764	0.00599	#NUM!	PRKAR1A
Androgen Signaling	0.762	0.00592	#NUM!	PRKAR1A
Gαq Signaling	0.759	0.00588	#NUM!	RHOB
Cardiac β-adrenergic Signaling	0.75	0.00575	#NUM!	PRKAR1A
Tight Junction Signaling	0.74	0.00562	#NUM!	PRKAR1A
Dopamine-DARPP32 Feedback in cAMP Signaling	0.733	0.00552	#NUM!	PRKAR1A
Hepatic Cholestasis	0.717	0.00529	#NUM!	PRKAR1A
Xenobiotic Metabolism PXR Signaling Pathway	0.71	0.00521	#NUM!	PRKAR1A
Leukocyte Extravasation Signaling	0.708	0.00518	#NUM!	RAP1A
RAR Activation	0.703	0.0051	#NUM!	PRKAR1A
ILK Signaling	0.699	0.00505	#NUM!	RHOB
Autophagy	0.67	0.00469	#NUM!	PRKAR1A
RhoGDI Signaling	0.668	0.00465	#NUM!	RHOB
LPS/IL-1 Mediated Inhibition of RXR Function	0.606	0.00397	#NUM!	CPT2
Sperm Motility	0.604	0.00394	#NUM!	PRKAR1A
Signaling by Rho Family GTPases	0.583	0.00373	#NUM!	RHOB
Protein Ubiquitination Pathway	0.573	0.00364	#NUM!	SKP1
Antiproliferative Role of TOB in T Cell Signaling	0.435	0.00248	#NUM!	SKP1
Graft-versus-Host Disease Signaling	0.418	0.00236	#NUM!	CD80
Autoimmune Thyroid Disease Signaling	0.413	0.00232	#NUM!	CD80
T Helper Cell Differentiation	0.399	0.00223	#NUM!	CD80
CTLA4 Signaling in Cytotoxic T Lymphocytes	0.394	0.00219	#NUM!	CD80
Allograft Rejection Signaling	0.39	0.00217	#NUM!	CD80
Altered T Cell and B Cell Signaling in Rheumatoid Arthritis	0.384	0.00213	#NUM!	CD80
Communication between Innate and Adaptive Immune Cells	0.382	0.00211	#NUM!	CD80
iCOS-iCOSL Signaling in T Helper Cells	0.374	0.00206	#NUM!	CD80
Type I Diabetes Mellitus Signaling	0.372	0.00205	#NUM!	CD80
Nur77 Signaling in T Lymphocytes	0.37	0.00204	#NUM!	CD80
CD28 Signaling in T Helper Cells	0.367	0.00202	#NUM!	CD80
Tec Kinase Signaling	0.33	0.0018	#NUM!	RHOB
Dendritic Cell Maturation	0.323	0.00176	#NUM!	CD80

## Sheet: MP Am vs UnT MC3.0 ONLY
© 2000-2021 QIAGEN. All rights reserved.
Ingenuity Canonical Pathways	-log(p-value)	Ratio	z-score	Molecules
Mitochondrial Dysfunction	89.1	0.376	#NUM!	ATP5F1B,ATP5F1D,ATP5MF,ATP5MG,ATP5PD,COX15,COX4I1,COX5A,COX6A1,COX6B1,Cox6c,COX7A2,COX7A2L,CPT1A,CYC1,FIS1,GSR,HTRA2,MAOA,MT-CO2,MT-ND1,MT-ND4,MT-ND5,NDUFA10,NDUFA12,NDUFA2,NDUFA4,NDUFA5,NDUFA6,NDUFA7,NDUFA8,NDUFA9,NDUFAB1,NDUFB10,NDUFB11,NDUFB4,NDUFB5,NDUFB6,NDUFB7,NDUFB8,NDUFB9,NDUFS1,NDUFS2,NDUFS3,NDUFS4,NDUFS6,NDUFS7,NDUFS8,NDUFV1,NDUFV2,NDUFV3,PARK7,PRDX5,RHOT2,SDHA,SDHB,SDHD,SURF1,UQCR10,UQ…
Oxidative Phosphorylation	80.7	0.486	-7.28	ATP5F1B,ATP5F1D,ATP5MF,ATP5MG,ATP5PD,COX15,COX4I1,COX5A,COX6A1,COX6B1,Cox6c,COX7A2,COX7A2L,CYC1,MT-CO2,MT-ND1,MT-ND4,MT-ND5,NDUFA10,NDUFA12,NDUFA2,NDUFA4,NDUFA5,NDUFA6,NDUFA7,NDUFA8,NDUFA9,NDUFAB1,NDUFB10,NDUFB11,NDUFB4,NDUFB5,NDUFB6,NDUFB7,NDUFB8,NDUFB9,NDUFS1,NDUFS2,NDUFS3,NDUFS4,NDUFS6,NDUFS7,NDUFS8,NDUFV1,NDUFV2,NDUFV3,SDHA,SDHB,SDHD,SURF1,UQCR10,UQCRC1,UQCRC2
Sirtuin Signaling Pathway	57.2	0.188	4.218	ACLY,APEX1,ATP5F1B,ATP5F1D,CPT1A,CYC1,IDH2,MT-ND1,MT-ND4,MT-ND5,NDUFA10,NDUFA12,NDUFA2,NDUFA4,NDUFA5,NDUFA6,NDUFA7,NDUFA8,NDUFA9,NDUFAB1,NDUFB10,NDUFB11,NDUFB4,NDUFB5,NDUFB6,NDUFB7,NDUFB8,NDUFB9,NDUFS1,NDUFS2,NDUFS3,NDUFS4,NDUFS6,NDUFS7,NDUFS8,NDUFV1,NDUFV2,NDUFV3,PDK1,SDHA,SDHB,SDHD,SLC25A4,SLC25A5,SOD1,TIMM17B,TIMM50,TIMM8A,TIMM9,TOMM40,TOMM70,UQCRC2,VDAC1,VDAC2,VDAC3
Estrogen Receptor Signaling	27.3	0.0941	-2	ATP5F1B,ATP5F1D,CYC1,MT-ND1,MT-ND4,MT-ND5,NDUFA10,NDUFA12,NDUFA2,NDUFA4,NDUFA5,NDUFA6,NDUFA7,NDUFA8,NDUFA9,NDUFAB1,NDUFB10,NDUFB11,NDUFB4,NDUFB5,NDUFB6,NDUFB7,NDUFB8,NDUFB9,NDUFS1,NDUFS2,NDUFS3,NDUFS4,NDUFS6,NDUFS7,NDUFS8,NDUFV1,NDUFV2,NDUFV3,SDHA,SDHB,SDHD,UQCRC2
Glucocorticoid Receptor Signaling	21.7	0.0654	#NUM!	ATP5F1B,ATP5F1D,CYC1,MT-ND1,MT-ND4,MT-ND5,NDUFA10,NDUFA12,NDUFA2,NDUFA4,NDUFA5,NDUFA6,NDUFA7,NDUFA8,NDUFA9,NDUFAB1,NDUFB10,NDUFB11,NDUFB4,NDUFB5,NDUFB6,NDUFB7,NDUFB8,NDUFB9,NDUFS1,NDUFS2,NDUFS3,NDUFS4,NDUFS6,NDUFS7,NDUFS8,NDUFV1,NDUFV2,NDUFV3,SDHA,SDHB,SDHD,UQCRC2
Necroptosis Signaling Pathway	9.93	0.0892	-2.673	PGAM5,SLC25A10,SLC25A3,SLC25A4,SLC25A5,TIMM17B,TIMM50,TIMM8A,TIMM9,TOMM40,TOMM70,VDAC1,VDAC2,VDAC3
TCA Cycle II (Eukaryotic)	7.3	0.25	0	CS,MDH2,SDHA,SDHB,SDHD,SUCLG1
HER-2 Signaling in Breast Cancer	5.87	0.0561	3.317	COX15,COX4I1,COX5A,COX6A1,COX6B1,Cox6c,COX7A2,COX7A2L,MT-CO2,PDK1,SURF1
Fatty Acid β-oxidation I	4.95	0.147	1.342	ACAA2,ACADM,ECI2,HADH,HADHB
Glutaryl-CoA Degradation	4.9	0.235	#NUM!	ACAA2,HADH,HADHB,PARK7
Induction of Apoptosis by HIV1	4.65	0.0923	-1.342	CYC1,HTRA2,SLC25A10,SLC25A3,SLC25A4,SLC25A5
Tryptophan Degradation III (Eukaryotic)	4.28	0.167	#NUM!	ACAA2,HADH,HADHB,PARK7
Ketolysis	4.12	0.3	#NUM!	ACAA2,HADHB,OXCT1
Methylmalonyl Pathway	3.34	0.5	#NUM!	MMUT,PCCB
Superpathway of Geranylgeranyldiphosphate Biosynthesis I (via Mevalonate)	3.31	0.167	#NUM!	ACAA2,FDPS,HADHB
2-oxobutanoate Degradation I	3.12	0.4	#NUM!	MMUT,PCCB
Superpathway of Cholesterol Biosynthesis	2.69	0.103	#NUM!	ACAA2,FDPS,HADHB
Ketogenesis	2.4	0.182	#NUM!	ACAA2,HADHB
Superpathway of Methionine Degradation	2.38	0.0811	#NUM!	AHCYL1,MMUT,PCCB
tRNA Charging	2.32	0.0769	#NUM!	HARS2,MARS2,TARS2
Mevalonate Pathway I	2.19	0.143	#NUM!	ACAA2,HADHB
Phenylalanine Degradation IV (Mammalian, via Side Chain)	2.19	0.143	#NUM!	ALDH2,MAOA
Acetyl-CoA Biosynthesis III (from Citrate)	2.06	1	#NUM!	ACLY
Alanine Biosynthesis III	2.06	1	#NUM!	NFS1
Isoleucine Degradation I	2.02	0.118	#NUM!	ACAA2,HADHB
Mitochondrial L-carnitine Shuttle Pathway	1.97	0.111	#NUM!	CPT1A,CPT2
Putrescine Degradation III	1.84	0.0952	#NUM!	ALDH2,MAOA
Alanine Degradation III	1.76	0.5	#NUM!	GPT2
Alanine Biosynthesis II	1.76	0.5	#NUM!	GPT2
Glycine Biosynthesis I	1.76	0.5	#NUM!	SHMT2
Vitamin-C Transport	1.73	0.0833	#NUM!	STOM,TXNRD1
Glutathione Redox Reactions I	1.7	0.08	#NUM!	GSR,PRDX6
Tryptophan Degradation X (Mammalian, via Tryptamine)	1.7	0.08	#NUM!	ALDH2,MAOA
Ferroptosis Signaling Pathway	1.6	0.0317	1	FTH1,NFS1,TXNRD1,VDAC2
NADH Repair	1.58	0.333	#NUM!	NAXE
4-aminobutyrate Degradation I	1.58	0.333	#NUM!	SUCLG2
Dopamine Degradation	1.55	0.0667	#NUM!	ALDH2,MAOA
Heme Biosynthesis from Uroporphyrinogen-III I	1.46	0.25	#NUM!	CPOX
Phenylethylamine Degradation I	1.46	0.25	#NUM!	ALDH2
Glutathione Redox Reactions II	1.46	0.25	#NUM!	GSR
Melatonin Degradation II	1.46	0.25	#NUM!	MAOA
Molybdenum Cofactor Biosynthesis	1.46	0.25	#NUM!	NFS1
Fatty Acid β-oxidation III (Unsaturated, Odd Number)	1.46	0.25	#NUM!	ECI2
Noradrenaline and Adrenaline Degradation	1.42	0.0571	#NUM!	ALDH2,MAOA
Trans, trans-farnesyl Diphosphate Biosynthesis	1.37	0.2	#NUM!	FDPS
dTMP De Novo Biosynthesis	1.37	0.2	#NUM!	SHMT2
Glutamate Degradation III (via 4-aminobutyrate)	1.37	0.2	#NUM!	SUCLG2
Folate Polyglutamylation	1.37	0.2	#NUM!	SHMT2
Ceramide Biosynthesis	1.29	0.167	#NUM!	SPTLC2
Superpathway of Serine and Glycine Biosynthesis I	1.22	0.143	#NUM!	SHMT2
Thioredoxin Pathway	1.22	0.143	#NUM!	TXNRD1
Acetyl-CoA Biosynthesis I (Pyruvate Dehydrogenase Complex)	1.22	0.143	#NUM!	DLAT
Aspartate Degradation II	1.22	0.143	#NUM!	MDH2
AMPK Signaling	1.21	0.0207	#NUM!	AK2,AK3,AK4,CPT1A,CPT2
Superoxide Radicals Degradation	1.17	0.125	#NUM!	SOD1
LPS/IL-1 Mediated Inhibition of RXR Function	1.15	0.0198	#NUM!	ALDH1L2,ALDH2,CPT1A,CPT2,MAOA
Triacylglycerol Degradation	1.13	0.0392	#NUM!	PRDX6,TARS2
Leucine Degradation I	1.12	0.111	#NUM!	ACADM
Heme Biosynthesis II	1.12	0.111	#NUM!	CPOX
Folate Transformations I	1.12	0.111	#NUM!	SHMT2
Hepatic Fibrosis Signaling Pathway	1.12	0.0167	-0.816	FTH1,PDK1,RHOT1,RHOT2,SDHA,SDHB,SDHD
Glycine Betaine Degradation	1.07	0.1	#NUM!	SHMT2
BER pathway	1	0.0833	#NUM!	APEX1
Huntington's Disease Signaling	0.991	0.0178	#NUM!	ATP5F1B,ATP5F1D,SDHA,SDHB,SDHD
Semaphorin Signaling in Neurons	0.987	0.0323	#NUM!	RHOT1,RHOT2
NAD Phosphorylation and Dephosphorylation	0.967	0.0769	#NUM!	NADK2
Serotonin Degradation	0.921	0.0294	#NUM!	ALDH2,MAOA
Iron homeostasis signaling pathway	0.91	0.0216	#NUM!	FTH1,ISCU,NFS1
Parkinson's Signaling	0.883	0.0625	#NUM!	PARK7
Glioma Invasiveness Signaling	0.873	0.0274	#NUM!	RHOT1,RHOT2
Heparan Sulfate Biosynthesis (Late Stages)	0.873	0.0274	#NUM!	PRDX6,TARS2
Histamine Degradation	0.857	0.0588	#NUM!	ALDH2
Granzyme A Signaling	0.812	0.0526	#NUM!	APEX1
NRF2-mediated Oxidative Stress Response	0.81	0.0169	#NUM!	FTH1,GSR,SOD1,TXNRD1
Heparan Sulfate Biosynthesis	0.81	0.025	#NUM!	PRDX6,TARS2
Valine Degradation I	0.793	0.05	#NUM!	HADHB
Fatty Acid α-oxidation	0.793	0.05	#NUM!	ALDH2
Phagosome Maturation	0.785	0.0189	#NUM!	PRDX2,PRDX5,PRDX6
Apelin Adipocyte Signaling Pathway	0.759	0.0233	#NUM!	PRDX6,SOD1
Pyrimidine Deoxyribonucleotides De Novo Biosynthesis I	0.754	0.0455	#NUM!	AK4
Methionine Degradation I (to Homocysteine)	0.754	0.0455	#NUM!	AHCYL1
Xenobiotic Metabolism AHR Signaling Pathway	0.752	0.023	#NUM!	ALDH1L2,ALDH2
Role of Lipids/Lipid Rafts in the Pathogenesis of Influenza	0.738	0.0435	#NUM!	FDPS
Ethanol Degradation IV	0.738	0.0435	#NUM!	ALDH2
Cysteine Biosynthesis III (mammalia)	0.721	0.0417	#NUM!	AHCYL1
Actin Nucleation by ARP-WASP Complex	0.708	0.0215	#NUM!	RHOT1,RHOT2
Gluconeogenesis I	0.688	0.0385	#NUM!	MDH2
Death Receptor Signaling	0.686	0.0208	#NUM!	CYC1,HTRA2
Sumoylation Pathway	0.642	0.0194	#NUM!	RHOT1,RHOT2
Apoptosis Signaling	0.636	0.0192	#NUM!	CYC1,HTRA2
Xenobiotic Metabolism PXR Signaling Pathway	0.625	0.0156	#NUM!	ALDH1L2,ALDH2,MAOA
Ethanol Degradation II	0.609	0.0312	#NUM!	ALDH2
Antioxidant Action of Vitamin C	0.59	0.0179	#NUM!	PRDX6,TXNRD1
Pyrimidine Ribonucleotides Interconversion	0.587	0.0294	#NUM!	AK4
Regulation of Actin-based Motility by Rho	0.569	0.0172	#NUM!	RHOT1,RHOT2
Pyrimidine Ribonucleotides De Novo Biosynthesis	0.565	0.0278	#NUM!	AK4
Sphingosine-1-phosphate Signaling	0.558	0.0169	#NUM!	RHOT1,RHOT2
Cholecystokinin/Gastrin-mediated Signaling	0.553	0.0168	#NUM!	RHOT1,RHOT2
Serotonin Receptor Signaling	0.502	0.0233	#NUM!	MAOA
tRNA Splicing	0.493	0.0227	#NUM!	APEX1
Role of Oct4 in Mammalian Embryonic Stem Cell Pluripotency	0.478	0.0217	#NUM!	PHB
Phagosome Formation	0.425	0.0134	#NUM!	RHOT1,RHOT2
NAD Signaling Pathway	0.418	0.0132	#NUM!	ACADM,IDH2
Lymphotoxin β Receptor Signaling	0.416	0.0182	#NUM!	CYC1
Oxidative Ethanol Degradation III	0.416	0.0182	#NUM!	ALDH2
CD27 Signaling in Lymphocytes	0.403	0.0175	#NUM!	CYC1
Cancer Drug Resistance By Drug Efflux	0.398	0.0172	#NUM!	PDK1
Aryl Hydrocarbon Receptor Signaling	0.39	0.0126	#NUM!	ALDH1L2,ALDH2
CXCR4 Signaling	0.366	0.012	#NUM!	RHOT1,RHOT2
HMGB1 Signaling	0.366	0.012	#NUM!	RHOT1,RHOT2
PXR/RXR Activation	0.361	0.0154	#NUM!	CPT1A
Gαq Signaling	0.357	0.0118	#NUM!	RHOT1,RHOT2
Phospholipases	0.356	0.0152	#NUM!	PRDX6
Superpathway of Melatonin Degradation	0.356	0.0152	#NUM!	MAOA
Germ Cell-Sertoli Cell Junction Signaling	0.354	0.0117	#NUM!	RHOT1,RHOT2
Glioblastoma Multiforme Signaling	0.354	0.0117	#NUM!	RHOT1,RHOT2
Eicosanoid Signaling	0.351	0.0149	#NUM!	PRDX6
Xenobiotic Metabolism Signaling	0.332	0.0104	#NUM!	ALDH1L2,ALDH2,MAOA
Role of MAPK Signaling in Inhibiting the Pathogenesis of Influenza	0.312	0.0132	#NUM!	PRDX6
Dopamine Receptor Signaling	0.307	0.013	#NUM!	MAOA
Xenobiotic Metabolism CAR Signaling Pathway	0.305	0.0106	#NUM!	ALDH1L2,ALDH2
Maturity Onset Diabetes of Young (MODY) Signaling	0.304	0.0128	#NUM!	APOO
Production of Nitric Oxide and Reactive Oxygen Species in Macrophages	0.301	0.0105	#NUM!	RHOT1,RHOT2
Thyroid Cancer Signaling	0.299	0.0127	#NUM!	PDK1
Role of MAPK Signaling in the Pathogenesis of Influenza	0.292	0.0123	#NUM!	PRDX6
ILK Signaling	0.285	0.0101	#NUM!	RHOT1,RHOT2
Thrombin Signaling	0.259	0.00952	#NUM!	RHOT1,RHOT2
Acute Myeloid Leukemia Signaling	0.258	0.011	#NUM!	IDH2
IL-8 Signaling	0.256	0.00948	#NUM!	RHOT1,RHOT2
mTOR Signaling	0.255	0.00943	#NUM!	RHOT1,RHOT2
Integrin Signaling	0.253	0.00939	#NUM!	RHOT1,RHOT2
RhoGDI Signaling	0.249	0.0093	#NUM!	RHOT1,RHOT2
Small Cell Lung Cancer Signaling	0.243	0.0104	#NUM!	CYC1
Salvage Pathways of Pyrimidine Ribonucleotides	0.237	0.0102	#NUM!	AK4
Role of MAPK Signaling in Promoting the Pathogenesis of Influenza	0.202	0.00893	#NUM!	PRDX6
Axonal Guidance Signaling	0	0.00198	#NUM!	PITRM1
Amyotrophic Lateral Sclerosis Signaling	0	0.0087	#NUM!	SOD1
Synaptic Long Term Depression	0	0.00515	#NUM!	PRDX6
LXR/RXR Activation	0	0.00813	#NUM!	HADH
Role of PKR in Interferon Induction and Antiviral Response	0	0.00735	#NUM!	CYC1
Cytotoxic T Lymphocyte-mediated Apoptosis of Target Cells	0	0.00248	#NUM!	CYC1
Reelin Signaling in Neurons	0	0.00794	#NUM!	PDK1
HIF1α Signaling	0	0.00481	#NUM!	APEX1
Endothelin-1 Signaling	0	0.00524	#NUM!	PRDX6
Relaxin Signaling	0	0.00654	#NUM!	APEX1
Cardiac Hypertrophy Signaling	0	0.00775	#NUM!	RHOT1,RHOT2
Molecular Mechanisms of Cancer	0	0.00449	#NUM!	RHOT1,RHOT2
Type I Diabetes Mellitus Signaling	0	0.00205	#NUM!	CYC1
Glioma Signaling	0	0.00806	#NUM!	IDH2
Colorectal Cancer Metastasis Signaling	0	0.00743	#NUM!	RHOT1,RHOT2
Phospholipase C Signaling	0	0.00307	#NUM!	RHOT1,RHOT2
Atherosclerosis Signaling	0	0.00769	#NUM!	PRDX6
Protein Kinase A Signaling	0	0.00498	#NUM!	APEX1,TIMM50
Neuroprotective Role of THOP1 in Alzheimer's Disease	0	0.00847	#NUM!	HTRA2
Nur77 Signaling in T Lymphocytes	0	0.00204	#NUM!	PDK1
Signaling by Rho Family GTPases	0	0.00746	#NUM!	RHOT1,RHOT2
D-myo-inositol-5-phosphate Metabolism	0	0.00518	#NUM!	PGAM5
D-myo-inositol (1,4,5,6)-Tetrakisphosphate Biosynthesis	0	0.00565	#NUM!	PGAM5
Superpathway of Inositol Phosphate Compounds	0	0.00429	#NUM!	PGAM5
D-myo-inositol (3,4,5,6)-tetrakisphosphate Biosynthesis	0	0.00565	#NUM!	PGAM5
3-phosphoinositide Degradation	0	0.00529	#NUM!	PGAM5
3-phosphoinositide Biosynthesis	0	0.00493	#NUM!	PGAM5
Sperm Motility	0	0.00394	#NUM!	PRDX6
Tec Kinase Signaling	0	0.0036	#NUM!	RHOT1,RHOT2
Cardiac β-adrenergic Signaling	0	0.00575	#NUM!	APEX1
Insulin Receptor Signaling	0	0.00714	#NUM!	ACLY
cAMP-mediated signaling	0	0.00437	#NUM!	APEX1
T Cell Receptor Signaling	0	0.00169	#NUM!	PDK1
G-Protein Coupled Receptor Signaling	0	0.00362	#NUM!	APEX1
Gustation Pathway	0	0.00599	#NUM!	APEX1
Opioid Signaling Pathway	0	0.00362	#NUM!	PDK1
Endocannabinoid Neuronal Synapse Pathway	0	0.0068	#NUM!	NDUFS2
Endocannabinoid Cancer Inhibition Pathway	0	0.00699	#NUM!	SPTLC2
Cardiac Hypertrophy Signaling (Enhanced)	0	0.00372	#NUM!	APEX1,PDK1
T Cell Exhaustion Signaling Pathway	0	0.00184	#NUM!	PDK1
Systemic Lupus Erythematosus In T Cell Signaling Pathway	0	0.00486	#NUM!	PDK1,RHOT1,RHOT2
Senescence Pathway	0	0.00673	#NUM!	DLAT,PDK1
Insulin Secretion Signaling Pathway	0	0.00373	#NUM!	DLAT
Coronavirus Pathogenesis Pathway	0	0.00493	#NUM!	TOMM70
Calcium Signaling	0	0.00463	#NUM!	LETM1

[truncated: 2 more sheets: MP WD vs Am MC3.0 ONLY, MP WD vs UnT MC3.0 ONLY]
