# Supplementary material for: Metabolic reprogramming during hyperammonemia targets mitochondrial function and postmitotic senescence
Source: JCI Insight. 2021 Dec 22;6(24):e154089. doi: 10.1172/jci.insight.154089 (PMC8783680; doi:10.1172/jci.insight.154089)
Supplement: Supplemental table 4 [file jciinsight-6-154089-s056.xlsx]

## Sheet: S.Table 4
Supplementary Table 4. Whole cell transcriptome (RNAseq) enriched pathways, overall and by cluster

## Sheet: RNA Am vs UnT
© 2000-2021 QIAGEN. All rights reserved.
Ingenuity Canonical Pathways	-log(p-value)	Ratio	z-score	Molecules
Hepatic Fibrosis Signaling Pathway	12.6	0.25	-0.863	ACTA2,ACVR1B,AKT1,AKT2,AXIN1,BCL2,BRAF,CACNA1S,Calm1 (includes others),CCND1,CDKN1B,CNR1,COL1A1,COL1A2,COL3A1,CREB5,CTNNB1,DVL2,EDN1,FGF2,FGFR1,FOXO4,FTL,FZD1,FZD2,FZD6,FZD7,GSK3B,HIF1A,IKBKB,IL1RAP,IRAK1,IRS2,ITGB3,LEF1,LRP5,LRP6,MAP2K1,MAP2K2,MAP2K7,MAPK1,MAPK9,MYL12A,MYL4,MYL6,MYL6B,MYL9,MYLK,MYLK2,MYLPF,NFKB1,NFKB2,NFKBIA,PDGFB,PDGFC,PDGFRA,PDK1,PIK3CB,PIK3R1,PIK3R3,PIK3R4,PRKACA,PRKAR1A,PRKC…
ILK Signaling	11.9	0.305	-0.277	ACTA1,ACTA2,ACTC1,ACTG2,Actn3,AKT1,AKT2,CCND1,CREB5,CTNNB1,FBLIM1,FLNA,GSK3B,HIF1A,IRS1,IRS2,ITGB2,ITGB3,ITGB6,LEF1,LIMS2,MAPK1,MAPK9,MYH4,MYL4,MYL6,MYL6B,MYL9,NFKB1,NFKB2,PARVA,PARVB,PDGFC,PDPK1,PIK3CB,PIK3R1,PIK3R3,PIK3R4,PPP1R14B,PPP2R1B,PPP2R2A,PPP2R3A,PTPA,PXN,RHOB,RHOBTB1,RHOBTB2,RHOC,RHOJ,RHOQ,RICTOR,RND1,RND2,SNAI1,TESK1,TGFB1I1,VEGFA,VEGFB
Axonal Guidance Signaling	11.9	0.227	#NUM!	ABL1,ABLIM3,ACTR3,ADAM15,ADAM19,ADAMTS1,ADAMTS10,ADAMTS14,ADAMTS16,ADAMTS17,ADAMTS4,ADAMTS5,ADAMTS7,AFG3L2,AKT1,AKT2,ARPC2,BDNF,BMP1,BMP4,CHP1,CRK,CXCL12,CXCR4,DPYSL2,EFNB1,EFNB2,EIF4E,EPHA4,FARP2,FZD1,FZD2,FZD6,FZD7,GNA13,GNAQ,GNAZ,GNB1,GNB5,GNG12,GSK3B,IGF1,LNPEP,LRRC4C,MAP2K1,MAP2K2,MAPK1,MET,MMP11,MMP14,MMP15,MMP23B,MMP28,MYL12A,MYL4,MYL6,MYL6B,MYL9,MYLPF,NRP1,NTN4,PAPPA2,PDGFB,PDGFC,PDIA3,PI…
AMPK Signaling	11.8	0.292	2.03	ACACA,AK4,AK5,AK6,AKT1,AKT1S1,AKT2,ARID1A,CCND1,CDKN1A,CHRM4,CHRNA1,CHRNB1,CHRNG,CKM,CPT1C,CREB5,EIF4EBP1,ELAVL1,FASN,FOXO3,FOXO4,FOXO6,GYS1,HMGCR,INSR,IRS1,IRS2,KAT2B,MAPK1,PBRM1,PDPK1,PFKFB3,PFKL,PHLPP1,PIK3CB,PIK3R1,PIK3R3,PIK3R4,PPARGC1A,PPP2R1B,PPP2R2A,PPP2R3A,PRKAB2,PRKACA,PRKAG3,PRKAR1A,PTPA,RAB1A,RAB22A,RAB2A,RAB3A,RAB7A,SLC2A1,SMARCC1,SMARCC2,SMARCD3,SRC,TBC1D1,TSC1,TSC2,ULK1
Glioblastoma Multiforme Signaling	11.4	0.315	-0.149	AKT1,AKT2,AXIN1,CCND1,CDKN1A,CDKN1B,CTNNB1,E2F1,E2F2,E2F8,FZD1,FZD2,FZD6,FZD7,GSK3B,IGF1,IGF1R,ITPR3,LEF1,MAP2K1,MAP2K2,MAPK1,PDGFB,PDGFC,PDGFRA,PDIA3,PIK3CB,PIK3R1,PIK3R3,PIK3R4,PLCB3,PLCD3,RAF1,RHOB,RHOBTB1,RHOBTB2,RHOC,RHOJ,RHOQ,RND1,RND2,RRAS2,SHC1,SMO,SRC,TCF3,TSC1,TSC2,WNT10A,WNT4,WNT6,WNT9A
Superpathway of Cholesterol Biosynthesis	11.1	0.655	4.359	ACAT2,CYP51A1,DHCR24,DHCR7,FDFT1,FDPS,HMGCR,HMGCS1,HSD17B7,IDI1,LBR,LSS,MSMO1,MVD,MVK,NSDHL,SC5D,SQLE,TM7SF2
Integrin Signaling	10.7	0.282	-0.137	ABL1,ACTA1,ACTA2,ACTC1,ACTG2,Actn3,ACTR3,AKT1,AKT2,ARF3,ARF4,ARF5,ARHGAP5,ARPC2,ASAP1,BRAF,CAPN1,CRK,CTTN,GSK3B,ITGA11,ITGA6,ITGB2,ITGB3,ITGB6,MAP2K1,MAP2K2,MAP3K11,MAPK1,MYL12A,MYL9,MYLK,MYLK2,NEDD9,PARVA,PARVB,PDGFB,PIK3CB,PIK3R1,PIK3R3,PIK3R4,PIKFYVE,PPP1CB,PXN,RAF1,RHOB,RHOBTB1,RHOBTB2,RHOC,RHOJ,RHOQ,RND1,RND2,RRAS2,SHC1,SRC,TLN2,TSPAN4,TSPAN5,VASP
Cholesterol Biosynthesis I	10.2	0.923	3.464	CYP51A1,DHCR24,DHCR7,FDFT1,HSD17B7,LBR,LSS,MSMO1,NSDHL,SC5D,SQLE,TM7SF2
Cholesterol Biosynthesis II (via 24,25-dihydrolanosterol)	10.2	0.923	3.464	CYP51A1,DHCR24,DHCR7,FDFT1,HSD17B7,LBR,LSS,MSMO1,NSDHL,SC5D,SQLE,TM7SF2
Cholesterol Biosynthesis III (via Desmosterol)	10.2	0.923	3.464	CYP51A1,DHCR24,DHCR7,FDFT1,HSD17B7,LBR,LSS,MSMO1,NSDHL,SC5D,SQLE,TM7SF2
Molecular Mechanisms of Cancer	10.2	0.23	#NUM!	ABL1,ADCY7,AKT1,AKT2,APH1B,ARHGEF1,ARHGEF19,ARHGEF5,AXIN1,BCL2,BMP1,BMP4,BMPR1B,BRAF,CCND1,CCND2,CCND3,CDK14,CDKN1A,CDKN1B,CRK,CTNNB1,E2F1,E2F2,E2F8,FZD1,FZD2,FZD6,FZD7,GNA13,GNAQ,GNAZ,GSK3B,HHAT,HIF1A,IRS1,LAMTOR3,LEF1,LRP1,LRP5,LRP6,MAP2K1,MAP2K2,MAPK1,MAPK9,NBN,NCSTN,NFKB1,NFKB2,NFKBIA,NOTCH1,PIK3CB,PIK3R1,PIK3R3,PIK3R4,PLCB3,PRKACA,PRKAR1A,PRKCI,PSEN1,PTCH1,RAF1,RASA1,RBPJ,RHOB,RHOBTB1,RHOBTB…
Regulation of the Epithelial-Mesenchymal Transition Pathway	10.2	0.286	#NUM!	AKT1,AKT2,APH1B,AXIN1,BRAF,CDH2,CTNNB1,DVL2,ETS1,FGF2,FGF21,FGFR1,FGFR4,FRS2,FZD1,FZD2,FZD6,FZD7,GSK3B,HIF1A,ID2,JAG2,LEF1,MAP2K1,MAP2K2,MAP2K7,MAPK1,MET,NCSTN,NFKB1,NFKB2,NOTCH1,NOTCH3,PIK3CB,PIK3R1,PIK3R3,PIK3R4,PSEN1,RAF1,RBPJ,RRAS2,SMAD3,SMO,SMURF1,SNAI1,TCF3,Tcf7,TGFB2,TGFB3,TGFBR2,WNT10A,WNT4,WNT6,WNT9A,ZEB1
Protein Kinase A Signaling	9.42	0.224	-0.63	ADCY7,ADD3,AKAP11,AKAP12,AKAP6,AKAP7,ANAPC5,BRAF,Calm1 (includes others),CDC14B,CHP1,CREB5,CTNNB1,DUSP10,DUSP18,DUSP4,DUSP6,EPM2A,FLNA,GNA13,GNAQ,GNB1,GNB5,GNG12,GSK3B,GYS1,H1-0,H1-10,HHAT,ITPR3,KDELR1,LEF1,MAP2K1,MAP2K2,MAP3K1,MAPK1,MTMR3,MYH4,MYL12A,MYL4,MYL6,MYL6B,MYL9,MYLK,MYLK2,MYLPF,NFKB1,NFKB2,NFKBIA,PDE2A,PDE4B,PDE7A,PDIA3,PHKA2,PLCB3,PLCD3,PPP1CA,PPP1CB,Ppp1cc,PPP1R14B,PPP3R1,PRKACA,PRKA…
Ovarian Cancer Signaling	9.23	0.309	1.342	ABL1,AKT1,AKT2,AXIN1,BCL2,BRAF,CCND1,CTNNB1,E2F1,EDN1,FZD1,FZD2,FZD6,FZD7,GJA1,GSK3B,LEF1,MAP2K1,MAP2K2,MAPK1,MSH6,PDGFC,PIK3CB,PIK3R1,PIK3R3,PIK3R4,PRKACA,PRKAR1A,PTGS1,RAF1,RRAS2,SIN3A,SMO,SRC,SUV39H1,TCF3,Tcf7,VEGFA,VEGFB,WNT10A,WNT4,WNT6,WNT9A
Colorectal Cancer Metastasis Signaling	8.76	0.249	0.283	ADCY7,AKT1,AKT2,AXIN1,BRAF,CCND1,CTNNB1,FZD1,FZD2,FZD6,FZD7,GNB1,GNB5,GNG12,GSK3B,LEF1,LRP1,LRP5,LRP6,MAP2K1,MAP2K2,MAPK1,MAPK9,MMP11,MMP14,MMP15,MMP23B,MMP28,MSH6,NFKB1,NFKB2,PDGFC,PIK3CB,PIK3R1,PIK3R3,PIK3R4,PRKACA,PRKAR1A,PTGER1,RHOB,RHOBTB1,RHOBTB2,RHOC,RHOJ,RHOQ,RND1,RND2,RRAS2,SMAD3,SMO,SRC,TCF3,Tcf7,TGFB2,TGFB3,TGFBR2,TLR2,VEGFA,VEGFB,WNT10A,WNT4,WNT6,WNT9A
Germ Cell-Sertoli Cell Junction Signaling	8.63	0.281	#NUM!	ACTA1,ACTA2,ACTC1,ACTG2,Actn3,AFDN,AKT1,AXIN1,CDH2,CTNNB1,EPN2,ITGA6,JUP,LAMC3,MAP2K1,MAP2K2,MAP2K7,MAP3K1,MAP3K11,MAP3K14,MAP3K8,MAPK1,MAPK9,NECTIN2,PDPK1,PIK3CB,PIK3R1,PIK3R3,PIK3R4,PXN,RHOB,RHOBTB1,RHOBTB2,RHOC,RHOJ,RHOQ,RND1,RND2,RRAS2,SRC,TGFB2,TGFB3,TGFBR2,TJP1,TUBB2A,TUBB3,TUBB4A,TUBB6
Epithelial Adherens Junction Signaling	8.42	0.289	#NUM!	ACTA1,ACTA2,ACTC1,ACTG2,Actn3,ACTR3,ACVR1B,AFDN,AKT1,AKT2,ARPC2,CDH2,CRK,CTNNB1,EPN2,FARP2,FGFR1,JUP,LEF1,LMO7,MET,MYH4,MYL4,MYL6,MYL6B,MYL9,NECTIN1,NECTIN2,NOTCH1,NOTCH3,PTPRM,RRAS2,SNAI1,SRC,TCF3,Tcf7,TGFB2,TGFBR2,TGFBR3,TUBB2A,TUBB3,TUBB4A,TUBB6,WASF1
Endocannabinoid Cancer Inhibition Pathway	8.27	0.294	-0.781	ADCY7,AKT1,AKT1S1,AKT2,ATF3,CASP1,CCND1,CCND2,CCND3,CDKN1A,CDKN1B,CNR1,CREB5,CTNNB1,DDIT3,GNA13,GNAQ,GSK3B,HIF1A,LEF1,MAP2K1,MAP2K2,MAP2K7,MAPK1,NOS1,NSMAF,PDGFC,PIK3CB,PIK3R1,PIK3R3,PIK3R4,PRKAB2,PRKACA,PRKAG3,PRKAR1A,RAF1,ROCK2,SRC,TCF3,Tcf7,VEGFA,VEGFB
RAR Activation	8.14	0.264	#NUM!	ADCY7,AKR1B10,AKT1,AKT2,ARID1A,CARM1,CCNH,CITED2,CSNK2A1,CYP26A1,DHRS3,DHRS4,DHRS9,GTF2H1,IGFBP3,KAT2B,MAP2K1,MAP3K1,MAPK1,MAPK9,NCOR2,NFKB1,NFKB2,NR2F1,NR2F6,NSD1,PBRM1,PDPK1,PIK3CB,PIK3R1,PIK3R3,PPARGC1A,PRKACA,PRKAR1A,PRKCI,PSMC5,RARB,RDH10,RDH11,RDH5,RELB,RXRB,SMAD3,SMAD9,SMARCC1,SMARCC2,SMARCD3,SRC,TGFB2,TGFB3,VEGFA
IGF-1 Signaling	8.12	0.327	2.268	AKT1,AKT2,CSNK2A1,FOXO3,IGF1,IGF1R,IGFBP2,IGFBP3,IGFBP4,IGFBP6,IRS1,IRS2,MAP2K1,MAP2K2,MAPK1,PDPK1,PIK3CB,PIK3R1,PIK3R3,PIK3R4,PRKACA,PRKAR1A,PRKCI,PXN,RAF1,RASA1,RRAS2,SHC1,SOCS1,SOCS2,SOCS3,SOCS6,SRF,YWHAG
PTEN Signaling	7.9	0.302	-0.333	AKT1,AKT2,BCL2,BMPR1B,CCND1,CDKN1A,CDKN1B,CNKSR3,CSNK2A1,FGFR1,FGFR4,FOXO3,FOXO4,FOXO6,GSK3B,IGF1R,IGF2R,IKBKB,INPPL1,INSR,MAGI3,MAP2K1,MAP2K2,MAPK1,MAST2,MCRS1,NFKB1,NFKB2,PDGFRA,PDPK1,PIK3CB,PIK3R1,PIK3R3,RAF1,RRAS2,SHC1,TGFBR2,TGFBR3
Wnt/β-catenin Signaling	7.5	0.266	0.469	ACVR1B,AKT1,AKT2,APPL2,AXIN1,AXIN2,CCND1,CDH2,CSNK2A1,CTNNB1,DVL2,FZD1,FZD2,FZD6,FZD7,GJA1,GNAQ,GSK3B,KREMEN1,LEF1,LRP1,LRP5,LRP6,PPP2R1B,PPP2R2A,PPP2R3A,PTPA,RARB,RUVBL2,SMO,SOX4,SOX8,SRC,TCF3,Tcf7,TGFB2,TGFB3,TGFBR2,TGFBR3,TLE3,Ubb,UBC,WNT10A,WNT4,WNT6,WNT9A
Gα12/13 Signaling	7.49	0.292	-0.493	AKT1,AKT2,ARHGEF1,CDH11,CDH15,CDH2,CTNNB1,F2,F2R,GNA13,IKBKB,LPAR1,MAP2K1,MAP2K2,MAP2K7,MAP3K1,MAPK1,MAPK9,MEF2D,MYL12A,MYL4,MYL6,MYL6B,MYL9,MYLPF,NFKB1,NFKB2,NFKBIA,PIK3CB,PIK3R1,PIK3R3,PIK3R4,PXN,RAF1,RASA1,ROCK2,RRAS2,SRC
PPARα/RXRα Activation	7.48	0.258	2.343	ACAA1,ACADL,ACOX1,ACVR1B,ADCY7,ADIPOR2,AIP,AP2A2,FASN,GNAQ,GOT2,GPD2,HSP90AA1,HSP90AB1,IKBKB,IL1RAP,INSR,IRS1,LPL,MAP2K1,MAP2K2,MAP2K7,MAP3K14,MAP4K4,MAPK1,MED12,MED24,NCOR2,NFKB1,NFKB2,NFKBIA,NR2F1,PDIA3,PLCB3,PLCD3,PPARGC1A,PRKAB2,PRKACA,PRKAG3,PRKAR1A,RAF1,RRAS2,SHC1,SLC27A1,SMAD3,TGFB2,TGFB3,TGFBR2,TGFBR3
Thrombin Signaling	7.41	0.25	0.164	ADCY7,AKT1,AKT2,ARHGEF1,ARHGEF5,CAMK1D,CAMK1G,F2,F2R,GNA13,GNAQ,GNAZ,GNB1,GNB5,GNG12,IKBKB,ITPR3,MAP2K1,MAP2K2,MAPK1,MYL12A,MYL4,MYL6,MYL6B,MYL9,MYLK,MYLPF,NFKB1,NFKB2,PDIA3,PDPK1,PIK3CB,PIK3R1,PIK3R3,PIK3R4,PLCB3,PLCD3,PPP1CB,PRKCI,RAF1,RHOB,RHOBTB1,RHOBTB2,RHOC,RHOJ,RHOQ,RND1,RND2,ROCK2,RRAS2,SHC1,SRC
Cardiac Hypertrophy Signaling	7.22	0.237	-0.283	ADCY7,AKT1,CACNA1S,Calm1 (includes others),CHP1,EIF4E,GNA13,GNAQ,GNAZ,GNB1,GNB5,GNG12,GSK3B,IGF1,IGF1R,IRS1,MAP2K1,MAP2K2,MAP2K7,MAP3K1,MAP3K11,MAP3K14,MAP3K8,MAPK1,MAPK9,MEF2D,MYL12A,MYL4,MYL6,MYL6B,MYL9,MYLPF,PDIA3,PIK3CB,PIK3R1,PIK3R3,PIK3R4,PLCB3,PLCD3,PPP3R1,PRKACA,PRKAR1A,RAF1,RHOB,RHOBTB1,RHOBTB2,RHOC,RHOJ,RHOQ,RND1,RND2,ROCK2,RRAS2,SRF,TGFB2,TGFB3,TGFBR2
RhoA Signaling	7.15	0.293	-0.845	ACTA1,ACTA2,ACTC1,ACTG2,ACTR3,ARHGAP12,ARHGAP5,ARHGEF1,ARPC2,CDC42EP1,CDC42EP2,CDC42EP3,DLC1,EZR,GNA13,IGF1,IGF1R,LPAR1,MYL12A,MYL4,MYL6,MYL6B,MYL9,MYLK,MYLK2,MYLPF,PIKFYVE,PIP5K1C,PLEKHG5,PPP1CB,RHPN2,ROCK2,RTKN,SEPTIN8,SEPTIN9,WASF1
NRF2-mediated Oxidative Stress Response	7.12	0.254	2.2	ABCC4,ACTA1,ACTA2,ACTC1,ACTG2,AKT1,AOX1,CCT7,DNAJA2,DNAJA3,DNAJB5,DNAJB6,DNAJB9,DNAJC1,DNAJC13,DNAJC3,DNAJC8,FTL,GCLC,GSK3B,GSR,GSTA5,GSTM1,GSTM5,HMOX1,JUNB,MAFF,MAP2K1,MAP2K2,MAP2K7,MAP3K1,MAPK1,MAPK9,NFE2L2,PIK3CB,PIK3R1,PIK3R3,PIK3R4,PMF1/PMF1-BGLAP,PRKCI,RAF1,RRAS2,SCARB1,SOD3,SQSTM1,STIP1,TXN,USP14
Unfolded protein response	7.08	0.393	0.688	ATF6,BCL2,CALR,CANX,CD82,DDIT3,DNAJA2,DNAJB9,DNAJC3,HSPA14,HSPA4,HSPA5,HSPA9,INSIG1,MAP2K7,MBTPS2,NFE2L2,PDIA6,SREBF1,SYVN1,TRAF2,XBP1
Signaling by Rho Family GTPases	6.95	0.234	-0.729	ACTA1,ACTA2,ACTC1,ACTG2,ACTR3,ARHGEF1,ARHGEF19,ARHGEF5,ARPC2,CDC42EP1,CDC42EP2,CDC42EP3,CDH11,CDH15,CDH2,EZR,GNA13,GNAQ,GNAZ,GNB1,GNB5,GNG12,MAP2K1,MAP2K2,MAP2K7,MAP3K11,MAPK1,MAPK9,MYL12A,MYL4,MYL6,MYL6B,MYL9,MYLK,MYLPF,NFKB1,NFKB2,PIK3CB,PIK3R1,PIK3R3,PIK3R4,PIKFYVE,PIP5K1C,PRKCI,RAF1,RHOB,RHOBTB1,RHOBTB2,RHOC,RHOJ,RHOQ,RND1,RND2,ROCK2,SEPTIN8,SEPTIN9,WASF1
Prostate Cancer Signaling	6.76	0.319	#NUM!	ABL1,AKT1,AKT2,BCL2,CCND1,CDKN1A,CDKN1B,CREB5,CTNNB1,E2F1,GSK3B,HSP90AA1,HSP90AB1,LEF1,MAP2K1,MAP2K2,MAPK1,NFKB1,NFKB2,NFKBIA,PDPK1,PIK3CB,PIK3R1,PIK3R3,PIK3R4,RAF1,RRAS2,SIN3A,SUV39H1
Insulin Receptor Signaling	6.65	0.273	2	ACLY,AKT1,AKT2,CRK,EIF4E,EIF4EBP1,FOXO3,FOXO4,GSK3B,GYS1,INPPL1,INSR,IRS1,IRS2,MAP2K1,MAP2K2,MAPK1,PDPK1,PIK3CB,PIK3R1,PIK3R3,PIK3R4,PPP1CA,PPP1CB,Ppp1cc,PPP1R14B,PRKACA,PRKAR1A,PRKCI,PTPN1,PTPRF,RAF1,RHOQ,RRAS2,SHC1,SOCS3,TSC1,TSC2
CXCR4 Signaling	6.63	0.257	0.507	ADCY7,AKT1,AKT2,CRK,CXCL12,CXCR4,ELMO1,GNA13,GNAQ,GNAZ,GNB1,GNB5,GNG12,ITPR3,MAP2K1,MAP2K2,MAPK1,MAPK9,MYL12A,MYL4,MYL6,MYL6B,MYL9,MYLPF,PIK3CB,PIK3R1,PIK3R3,PIK3R4,PLCB3,PRKCI,PXN,RAF1,RHOB,RHOBTB1,RHOBTB2,RHOC,RHOJ,RHOQ,RND1,RND2,ROCK2,RRAS2,SRC
Mouse Embryonic Stem Cell Pluripotency	6.55	0.301	-0.898	AKT1,AKT2,AXIN1,BMP4,CTNNB1,DVL2,FZD1,FZD2,FZD6,FZD7,GSK3B,ID1,ID2,ID3,LEF1,LIF,LIFR,MAP2K1,MAP2K2,MAPK1,PIK3CB,PIK3R1,PIK3R3,PIK3R4,RAF1,RRAS2,SMAD9,SMO,TCF3,Tcf7,XIAP
Pancreatic Adenocarcinoma Signaling	6.46	0.294	0.218	ABL1,AKT1,AKT2,BCL2,CCND1,CDKN1A,CDKN1B,E2F1,E2F2,E2F8,HMOX1,MAP2K1,MAP2K2,MAPK1,MAPK9,NFKB1,NFKB2,NOTCH1,PDGFC,PIK3CB,PIK3R1,PIK3R3,PIK3R4,RAF1,SIN3A,SMAD3,SUV39H1,TGFB2,TGFB3,TGFBR2,VEGFA,VEGFB
IL-8 Signaling	6.33	0.24	1.718	AKT1,AKT2,ANGPT1,BCL2,BRAF,CCND1,CCND2,CCND3,CSTB,EIF4EBP1,GNA13,GNB1,GNB5,GNG12,HMOX1,IKBKB,IRAK1,ITGB2,ITGB3,LASP1,MAP2K1,MAP2K2,MAP4K4,MAPK1,MAPK9,MYL9,NFKB1,PDGFC,PIK3CB,PIK3R1,PIK3R3,PIK3R4,PRKCI,RAF1,RHOB,RHOBTB1,RHOBTB2,RHOC,RHOJ,RHOQ,RND1,RND2,ROCK2,RRAS2,SRC,VASP,VEGFA,VEGFB
Small Cell Lung Cancer Signaling	6.23	0.338	-1.5	ABL1,AKT1,AKT2,BCL2,CCND1,CDKN1B,E2F1,IKBKB,NFKB1,NFKB2,NFKBIA,NOS1,PIAS3,PIK3CB,PIK3R1,PIK3R3,PIK3R4,RARB,RXRB,SIN3A,SUV39H1,TRAF2,TRAF3,TRAF4
Senescence Pathway	6.19	0.218	-0.927	ACVR1B,AKT1,AKT2,ANAPC5,ASXL2,ATF3,BRAF,CACNA1S,Calm1 (includes others),CAPN1,CCND1,CDKN1A,CDKN1B,CHP1,DHCR24,E2F1,E2F2,E2F8,EIF4E,EIF4EBP1,ETS1,FOXO3,FOXO4,FZR1,IKBKB,ITPR3,KAT2B,MAP2K1,MAP2K2,MAP2K7,MAPK1,NBN,NFKB1,NFKB2,PDK1,PHF19,PIK3CB,PIK3R1,PIK3R3,PIK3R4,PPP1CA,PPP2R1B,PPP2R2A,PPP2R3A,PPP3R1,PTPA,RAF1,RNF2,RRAS2,SMAD3,SMAD9,SQSTM1,STING1,TGFB2,TGFB3,TGFBR2,TGFBR3,TLR2,VHL,ZFP36L1
Role of Osteoblasts, Osteoclasts and Chondrocytes in Rheumatoid Arthritis	6.19	0.232	#NUM!	ADAMTS4,ADAMTS5,AKT1,AKT2,AXIN1,BCL2,BGLAP,BMP1,BMP4,Calm1 (includes others),CHP1,COL1A1,CTNNB1,FZD1,FZD2,FZD6,FZD7,GSK3B,IGF1,IKBKB,IL1RAP,ITGB3,LEF1,LRP1,LRP5,LRP6,MAP2K7,MAP3K14,MAPK1,MAPK9,MMP14,NFKB1,NFKBIA,PIK3CB,PIK3R1,PIK3R3,PIK3R4,PPP3R1,RUNX2,SMAD9,SMO,SMURF1,SRC,TCF3,Tcf7,TRAF2,WNT10A,WNT4,WNT6,WNT9A,XIAP
Tight Junction Signaling	6.12	0.25	#NUM!	ACTA1,ACTA2,ACTC1,ACTG2,AFDN,AKT1,AKT2,BET1L,CLDN12,CNKSR3,CPSF1,CTNNB1,EPB41,F11R,MYH4,MYL4,MYL6,MYL6B,MYL9,MYLK,NECTIN1,NECTIN2,NFKB1,NFKB2,PATJ,PPP2R1B,PPP2R2A,PPP2R3A,PRKACA,PRKAR1A,PRKCI,PTPA,SMURF1,TGFB2,TGFB3,TGFBR2,TIAM1,TJP1,VAMP3,VAPA,VASP,YKT6
RhoGDI Signaling	6.09	0.244	1.183	ACTA1,ACTA2,ACTC1,ACTG2,ACTR3,ARHGAP12,ARHGAP5,ARHGDIB,ARHGEF1,ARHGEF19,ARHGEF5,ARPC2,CDH11,CDH15,CDH2,DGKZ,DLC1,ESR1,EZR,GNA13,GNAQ,GNAZ,GNB1,GNB5,GNG12,MYL12A,MYL4,MYL6,MYL6B,MYL9,MYLPF,PIKFYVE,PIP5K1C,RHOB,RHOBTB1,RHOBTB2,RHOC,RHOJ,RHOQ,RND1,RND2,ROCK2,SRC,WASF1
Human Embryonic Stem Cell Pluripotency	6.05	0.267	#NUM!	AKT1,AKT2,AXIN1,BDNF,BMP1,BMP4,CTNNB1,FGF2,FGFR1,FGFR4,FZD1,FZD2,FZD6,FZD7,GSK3B,LEF1,PDGFB,PDGFC,PDGFRA,PDPK1,PIK3CB,PIK3R1,PIK3R3,PIK3R4,SMAD3,SMO,SPHK1,TCF3,Tcf7,TGFB2,TGFB3,TGFBR2,WNT10A,WNT4,WNT6,WNT9A
Clathrin-mediated Endocytosis Signaling	6	0.238	#NUM!	ACTA1,ACTA2,ACTC1,ACTG2,ACTR3,AP2A2,AP2M1,AP3S1,ARPC2,CHP1,CLTA,CLTB,CLTC,CLU,CSNK2A1,CTTN,DAB2,F2,F2R,FGF2,FGF21,HIP1,IGF1,ITGB2,ITGB3,ITGB6,LDLR,MET,MYO6,PDGFB,PDGFC,PIK3CB,PIK3R1,PIK3R3,PIK3R4,PIP5K1C,PPP3R1,RAB7A,SH3GLB1,SRC,STAM,TFRC,Ubb,UBC,VEGFA,VEGFB
Type II Diabetes Mellitus Signaling	5.94	0.261	-1.043	ACSL3,ACSL4,ACSL5,ADIPOR2,AKT1,AKT2,CACNA1S,CACNA2D1,CACNB1,IKBKB,INSR,IRS1,IRS2,MAP2K7,MAP3K1,MAP3K14,MAPK1,MAPK9,NFKB1,NFKB2,NFKBIA,NSMAF,PDPK1,PIK3CB,PIK3R1,PIK3R3,PIK3R4,PKM,PRKAB2,PRKAG3,PRKCI,SLC27A1,SOCS1,SOCS2,SOCS3,SOCS6,TRAF2
Role of Macrophages, Fibroblasts and Endothelial Cells in Rheumatoid Arthritis	5.9	0.208	#NUM!	ADAMTS4,AKT1,AKT2,AXIN1,Calm1 (includes others),CCND1,CHP1,CREB5,CTNNB1,CXCL12,FCGR3A/FCGR3B,FGF2,FZD1,FZD2,FZD6,FZD7,GNAQ,GSK3B,IKBKB,IL17RC,IL1RAP,IRAK1,LEF1,LRP1,LRP5,LRP6,LTBR,MAP2K1,MAP2K2,MAP2K7,MAP3K14,MAPK1,MAPK9,NFKB1,NFKBIA,PDGFB,PDGFC,PDIA3,PIK3CB,PIK3R1,PIK3R3,PIK3R4,PLCB3,PLCD3,PPP3R1,PRKCI,RAF1,ROCK2,RRAS2,SMO,SOCS1,SOCS3,SRC,TCF3,Tcf7,TLR2,TRAF2,TRAF3,TRAF4,VEGFA,VEGFB,WNT10A,WNT4,…
Iron homeostasis signaling pathway	5.89	0.263	#NUM!	ARNT,ATP6V0A1,ATP6V0A2,ATP6V0B,ATP6V0D2,ATP6V1A,ATP6V1B2,ATP6V1C1,ATP6V1D,ATP6V1E1,ATP6V1G1,ATP6V1H,BMP1,BMP4,BMPR1B,CP,ERFE,FTL,HIF1A,HJV,HMOX1,HSPA9,LRP1,MAPK1,MCOLN1,MMS19,NUBP1,PDGFB,PDGFRA,SLC25A37,SLC40A1,SLC46A1,SLC48A1,SMAD3,STEAP3,TFRC
mTOR Signaling	5.68	0.229	1.859	AKT1,AKT1S1,AKT2,ATG13,DDIT4,DGKZ,EIF3A,EIF3D,EIF3G,EIF4B,EIF4E,EIF4EBP1,EIF4G2,HIF1A,HMOX1,INSR,IRS1,MAPK1,PDGFC,PDPK1,PIK3CB,PIK3R1,PIK3R3,PIK3R4,PPP2R1B,PPP2R2A,PPP2R3A,PRKAB2,PRKAG3,PRKCI,PRR5,PTPA,RHOB,RHOBTB1,RHOBTB2,RHOC,RHOJ,RHOQ,RICTOR,RND1,RND2,RPS26,RRAS2,TSC1,TSC2,ULK1,VEGFA,VEGFB
Zymosterol Biosynthesis	5.64	1	2.449	CYP51A1,HSD17B7,LBR,MSMO1,NSDHL,TM7SF2
Osteoarthritis Pathway	5.62	0.227	-0.905	ADAMTS4,ADAMTS5,ANKH,BGLAP,CASP1,CCN4,CREB5,CTNNB1,DDIT4,DDR2,FGF2,FGFR1,FOXO3,FZD1,FZD2,FZD6,FZD7,GREM1,H19,HES1,HIF1A,IL1RAP,LEF1,LRP1,MATN3,NAMPT,NFKB1,NFKB2,NOTCH1,PDGFC,PPARGC1A,PRKAB2,PRKAG3,PTCH1,RBPJ,RUNX2,SDC4,SLC39A8,SMAD3,SMAD9,SMO,SPHK1,TCF3,Tcf7,TGFBR2,TLR2,VEGFA,VEGFB
Chronic Myeloid Leukemia Signaling	5.52	0.282	#NUM!	ABL1,AKT1,AKT2,CCND1,CDKN1A,CDKN1B,CRK,CTBP1,E2F1,E2F2,E2F8,IKBKB,MAP2K1,MAP2K2,MAPK1,NFKB1,NFKB2,PIK3CB,PIK3R1,PIK3R3,PIK3R4,RAF1,RRAS2,SIN3A,SMAD3,SUV39H1,TGFB2,TGFB3,TGFBR2
HOTAIR Regulatory Pathway	5.52	0.245	-0.801	AGO2,AKT1,AKT2,ATXN1,CDKN1A,COL1A1,COL1A2,CTNNB1,ELAVL1,ESR1,IRF1,LEF1,MET,MEX3B,MMP11,MMP14,MMP15,MMP23B,MMP28,NFKB1,NFKB2,NFKBIA,PIK3CB,PIK3R1,PIK3R3,PIK3R4,RBBP4,RHOC,ROCK2,SNUPN,SRF,SUZ12,TCF3,Tcf7,WNT10A,WNT4,WNT6,WNT9A,XIAP
RANK Signaling in Osteoclasts	5.43	0.295	-1	AKT1,AKT2,Calm1 (includes others),CHP1,IKBKB,MAP2K1,MAP2K2,MAP2K7,MAP3K1,MAP3K11,MAP3K14,MAP3K8,MAPK1,MAPK9,NFKB1,NFKB2,NFKBIA,PIK3CB,PIK3R1,PIK3R3,PIK3R4,PPP3R1,RAF1,SRC,TRAF2,XIAP
VEGF Signaling	5.39	0.283	-0.2	ACTA1,ACTA2,ACTC1,ACTG2,Actn3,AKT1,AKT2,ARNT,BCL2,ELAVL1,FOXO3,HIF1A,MAP2K1,MAP2K2,MAPK1,PDGFC,PIK3CB,PIK3R1,PIK3R3,PIK3R4,PXN,RAF1,ROCK2,RRAS2,SHC1,SRC,VEGFA,VEGFB
Glioma Signaling	5.37	0.273	0.426	ABL1,AKT1,AKT2,Calm1 (includes others),CAMK1D,CAMK1G,CCND1,CDKN1A,E2F1,E2F2,E2F8,IGF1,IGF1R,IGF2R,MAP2K1,MAP2K2,MAPK1,PDGFB,PDGFC,PDGFRA,PIK3CB,PIK3R1,PIK3R3,PIK3R4,PRKCI,RAF1,RRAS2,SHC1,SIN3A,SUV39H1
Sirtuin Signaling Pathway	5.35	0.206	-0.143	ACADL,ACLY,ACSS2,AKT1,ATG12,ATG13,ATG2A,ATG2B,CPT1C,DOT1L,DUSP6,E2F1,FOXO3,FOXO4,GABARAPL2,GLS,GOT2,GSK3B,H1-0,H1-10,HIF1A,LDHA,LDHB,MAP1LC3A,MAP1LC3B,MAPK1,MT-ND2,MT-ND6,NAMPT,NBN,NDRG1,NDUFB11,NDUFB2,NDUFV3,NFE2L2,NFKB1,NFKB2,PDK1,PFKFB3,PGAM1,PGK1,POLR3D,PPARGC1A,RARB,RBBP8,RRP9,SLC2A1,SOD3,SREBF1,SUV39H1,TIMM17B,TOMM20,TOMM40L,TOMM70,TP53BP1,TSPO,UCP2,UQCRC2,VDAC1,VDAC2
Phagosome Maturation	5.26	0.245	#NUM!	ATP6V0A1,ATP6V0A2,ATP6V0B,ATP6V0D2,ATP6V1A,ATP6V1B2,ATP6V1C1,ATP6V1D,ATP6V1E1,ATP6V1G1,ATP6V1H,B2M,BET1L,CALR,CANX,CTSA,CTSB,CTSD,CTSV,CTSW,CTSZ,DCTN4,HLA-A,LAMP1,LAMP2,NOS1,PIKFYVE,PRDX2,RAB7A,RAB7B,TUBB2A,TUBB3,TUBB4A,TUBB6,VAMP3,VPS37C,YKT6
Gαq Signaling	5.24	0.242	0	AKT1,AKT2,ARHGEF25,Calm1 (includes others),CHP1,GNAQ,GNB1,GNB5,GNG12,GSK3B,GYS1,HMOX1,HTR2B,IKBKB,ITPR3,MAP2K1,MAP2K2,MAPK1,NFKB1,NFKB2,NFKBIA,PIK3CB,PIK3R1,PIK3R3,PIK3R4,PLCB3,PPP3R1,PRKCI,RAF1,RHOB,RHOBTB1,RHOBTB2,RHOC,RHOJ,RHOQ,RND1,RND2,ROCK2
Renal Cell Carcinoma Signaling	5.19	0.3	1.069	AKT1,AKT2,ARNT,CRK,EGLN3,ETS1,FH,HIF1A,MAP2K1,MAP2K2,MAPK1,MET,PDGFB,PIK3CB,PIK3R1,PIK3R3,PIK3R4,RAF1,RRAS2,SLC2A1,Ubb,UBC,VEGFA,VHL
Reelin Signaling in Neurons	5.18	0.256	1.061	ACTR3,AFDN,AKT1,AKT2,ARHGEF1,ARHGEF5,ARPC2,CDH2,CDK5R1,CNR1,CRK,FRK,GRIN2D,GRINA,GSK3B,ITGA6,ITGB2,ITGB3,MAP2K1,MAP2K2,MAP2K7,MAP3K11,MAPK1,MAPK9,PAFAH1B2,PDK1,PIK3CB,PIK3R1,PIK3R3,PIK3R4,SRC,VLDLR,WASF1
Breast Cancer Regulation by Stathmin1	5.18	0.225	#NUM!	ADCY7,ARHGEF1,ARHGEF19,ARHGEF5,Calm1 (includes others),CAMK1D,CAMK1G,CDKN1A,CDKN1B,E2F1,E2F2,E2F8,GNA13,GNAQ,GNB1,GNB5,GNG12,ITPR3,MAP2K1,MAP2K2,MAPK1,PIK3CB,PIK3R1,PIK3R3,PIK3R4,PLCB3,PPP1CA,PPP1CB,PPP1R14B,PPP2R1B,PPP2R2A,PPP2R3A,PRKACA,PRKAR1A,PRKCI,PTPA,RAF1,RB1CC1,ROCK2,RRAS2,SHC1,TUBB2A,TUBB3,TUBB4A,TUBB6
HIF1α Signaling	5.12	0.265	#NUM!	AKT1,AKT2,ARNT,EDN1,EGLN1,EGLN2,EGLN3,HIF1A,HSP90AA1,LDHA,LDHB,MAPK1,MAPK9,MMP11,MMP14,MMP15,MMP23B,MMP28,NOS1,PDGFC,PIK3CB,PIK3R1,PIK3R3,PIK3R4,RRAS2,SLC2A1,SLC2A3,VEGFA,VEGFB,VHL
GP6 Signaling Pathway	5.08	0.261	-1.976	AKT1,AKT2,Calm1 (includes others),CERT1,COL11A1,COL12A1,COL1A1,COL1A2,COL23A1,COL3A1,COL4A2,COL5A1,COL6A1,COL6A2,COL6A3,COL8A1,COL8A2,GSK3B,ITGB3,LAMA1,LAMA5,LAMB3,LAMC1,LAMC3,PDPK1,PIK3CB,PIK3R1,PIK3R3,PIK3R4,PRKCI,SYK
Sertoli Cell-Sertoli Cell Junction Signaling	4.98	0.227	#NUM!	ACTA1,ACTA2,ACTC1,ACTG2,Actn3,AFDN,AKT1,AKT2,AXIN1,CLDN12,CTNNB1,EPB41,EPN2,F11R,GSK3B,JUP,MAP2K1,MAP2K2,MAP2K7,MAP3K1,MAP3K11,MAP3K14,MAP3K8,MAPK1,MAPK9,MPP6,NECTIN1,NECTIN2,NOS1,PRKACA,PRKAR1A,RAF1,RRAS2,SPTBN1,SRC,TGFB3,TGFBR3,TJP1,TUBB2A,TUBB3,TUBB4A,TUBB6
Hepatic Fibrosis / Hepatic Stellate Cell Activation	4.92	0.226	#NUM!	ACTA2,BCL2,CERT1,COL11A1,COL12A1,COL1A1,COL1A2,COL23A1,COL3A1,COL4A2,COL5A1,COL6A1,COL6A2,COL6A3,COL8A1,COL8A2,EDN1,FGF2,FGFR1,IGF1,IGF1R,IGFBP3,IGFBP4,IL1RAP,LAMA1,MET,MYH4,MYL4,MYL6,MYL6B,MYL9,NFKB1,NFKB2,PDGFB,PDGFC,PDGFRA,SMAD3,TGFB2,TGFB3,TGFBR2,VEGFA,VEGFB
Lymphotoxin β Receptor Signaling	4.86	0.34	-1	AKT1,AKT2,IKBKB,LTBR,MAP3K14,MAPK1,NFKB1,NFKB2,NFKBIA,PDPK1,PIK3CB,PIK3R1,PIK3R3,PIK3R4,RELB,TRAF2,TRAF3,TRAF4
Actin Cytoskeleton Signaling	4.85	0.216	-0.949	ABI2,ACTA1,ACTA2,ACTC1,ACTG2,Actn3,ACTR3,ARHGEF1,ARPC2,CRK,EZR,F2,F2R,FGD1,FGF2,FGF21,FLNA,GNA13,GNG12,MAP2K1,MAP2K2,MAPK1,MYH4,MYL12A,MYL4,MYL6,MYL6B,MYL9,MYLK,MYLK2,MYLPF,PDGFB,PDGFC,PIK3CB,PIK3R1,PIK3R3,PIK3R4,PIP5K1C,PPP1CB,PXN,RAF1,ROCK2,RRAS2,SHC1,TIAM1,TLN2,WASF1
JAK/Stat Signaling	4.67	0.287	1.46	AKT1,AKT2,CDKN1A,GNAQ,MAP2K1,MAP2K2,MAPK1,NFKB1,NFKB2,PIAS3,PIK3CB,PIK3R1,PIK3R3,PIK3R4,PTPN1,RAF1,RRAS2,SHC1,SOCS1,SOCS2,SOCS3,SOCS6,STAT2
Role of NANOG in Mammalian Embryonic Stem Cell Pluripotency	4.64	0.252	0.5	AKT1,AKT2,AXIN1,BMP1,BMP4,BMPR1B,CTNNB1,FZD1,FZD2,FZD6,FZD7,GSK3B,LIF,LIFR,MAP2K1,MAP2K2,MAPK1,PIK3CB,PIK3R1,PIK3R3,PIK3R4,RAF1,RRAS2,SHC1,SMAD9,SMO,WNT10A,WNT4,WNT6,WNT9A
NF-κB Signaling	4.6	0.223	0	AKT1,AKT2,BMP4,BMPR1B,BRAF,CSNK2A1,EIF2AK2,FGFR1,FGFR4,GSK3B,IGF1R,IGF2R,IKBKB,INSR,IRAK1,LTBR,MALT1,MAP2K7,MAP3K1,MAP3K14,MAP3K8,MAP4K4,NFKB1,NFKB2,NFKBIA,PDGFRA,PIK3CB,PIK3R1,PIK3R3,PIK3R4,PRKACA,RAF1,RELB,RRAS2,TGFBR2,TGFBR3,TLR2,TNFAIP3,TRAF2,TRAF3
EIF2 Signaling	4.53	0.21	1.061	ACTA1,ACTA2,ACTC1,ACTG2,AGO2,AKT1,AKT2,ATF3,ATF5,BCL2,CCND1,DDIT3,EIF2AK2,EIF3A,EIF3D,EIF3G,EIF4E,EIF4G2,EIF5,EIF5B,GSK3B,HSPA5,IGF1R,INSR,MAP2K1,MAP2K2,MAPK1,PABPC1,PDPK1,PIK3CB,PIK3R1,PIK3R3,PIK3R4,PPP1CA,PPP1CB,Ppp1cc,PTBP1,RAF1,Rpl22l1,RPL5,RPS26,RRAS2,SHC1,SREBF1,VEGFA,WARS1,XIAP
PI3K/AKT Signaling	4.53	0.224	2.197	AKT1,AKT2,BCL2,CCND1,CDKN1A,CDKN1B,CTNNB1,EIF4E,EIF4EBP1,FOXO3,GSK3B,GYS1,HSP90AA1,HSP90AB1,IKBKB,IL17RC,IL2RB,INPPL1,MAP2K1,MAP2K2,MAP3K8,MAPK1,NFKB1,NFKB2,NFKBIA,PDPK1,PIK3CB,PIK3R1,PIK3R3,PPP2R1B,PPP2R2A,PPP2R3A,PTPA,RAF1,RRAS2,SHC1,TSC1,TSC2,YWHAG
FAT10 Cancer Signaling Pathway	4.53	0.348	-2	ACKR3,ACVR1B,AKT1,AKT2,CTNNB1,CXCR4,GSK3B,IKBKB,NFKB1,NFKB2,NFKBIA,SMAD3,TGFB2,TGFB3,TGFBR2,TGFBR3
PI3K Signaling in B Lymphocytes	4.53	0.239	0.378	ABL1,AKT1,AKT2,ATF3,ATF5,ATF6,Calm1 (includes others),CD81,CHP1,FOXO3,IKBKB,IRS1,IRS2,ITPR3,MALT1,MAP2K1,MAP2K2,MAPK1,NFKB1,NFKB2,NFKBIA,PDIA3,PDPK1,PIK3CB,PIK3R1,PLCB3,PLCD3,PLEKHA4,PPP3R1,PRKCI,RAF1,RRAS2,SYK
Factors Promoting Cardiogenesis in Vertebrates	4.47	0.269	#NUM!	ACVR1B,AXIN1,BMP1,BMP4,BMPR1B,CDC6,CTNNB1,FZD1,FZD2,FZD6,FZD7,GSK3B,LEF1,LRP1,LRP5,LRP6,PRKCI,SMAD9,SMO,TCF3,Tcf7,TGFB2,TGFB3,TGFBR2,TGFBR3
Adipogenesis pathway	4.4	0.239	#NUM!	AKT1,BMP4,CCNH,CTBP1,CTNNB1,DDIT3,FGF2,FGFR1,FGFR4,FZD1,FZD2,FZD6,FZD7,GTF2H1,HIF1A,KAT2B,KMT2B,LPIN1,LPL,NOCT,RBBP4,SAP130,SAP18,SAP30,SAP30L,SIN3A,SMAD3,SMAD9,SMO,SREBF1,TBL1XR1,XBP1
Role of NFAT in Cardiac Hypertrophy	4.39	0.21	-0.457	ADCY7,AKT1,AKT2,CACNA1S,CACNA2D1,CACNB1,Calm1 (includes others),CAMK1D,CAMK1G,CHP1,GNAQ,GNB1,GNB5,GNG12,GSK3B,IGF1,IGF1R,ITPR3,LIF,MAP2K1,MAP2K2,MAP2K7,MAP3K1,MAPK1,MAPK9,MEF2D,PDIA3,PIK3CB,PIK3R1,PIK3R3,PIK3R4,PLCB3,PLCD3,PPP3R1,PRKACA,PRKAR1A,PRKCI,RAF1,RRAS2,SHC1,SLC8A1,SRC,TGFB2,TGFB3,TGFBR2
Regulation of Actin-based Motility by Rho	4.38	0.266	-0.853	ACTA1,ACTA2,ACTC1,ACTG2,ACTR3,ARPC2,MYL12A,MYL4,MYL6,MYL6B,MYL9,MYLK,MYLPF,PIKFYVE,PIP5K1C,PPP1CB,RHOB,RHOBTB1,RHOBTB2,RHOC,RHOJ,RHOQ,RND1,RND2,WASF1
Acute Myeloid Leukemia Signaling	4.34	0.27	-0.229	AKT1,AKT2,BRAF,CCND1,EIF4EBP1,JUP,LEF1,MAP2K1,MAP2K2,MAP2K7,MAPK1,NFKB1,NFKB2,PIK3CB,PIK3R1,PIK3R3,PIK3R4,PIM1,PIM2,RAF1,RRAS2,RUNX1,TCF3,Tcf7
STAT3 Pathway	4.33	0.237	1.134	BCL2,BMPR1B,CDKN1A,FGF2,FGFR1,FGFR4,IGF1,IGF1R,IGF2R,IL17RC,IL2RB,INSR,MAP2K1,MAP2K2,MAP3K11,MAPK1,MAPK9,PDGFB,PDGFRA,PIAS3,PIM1,RAF1,RRAS2,SOCS1,SOCS2,SOCS3,SOCS6,SRC,TGFB2,TGFBR2,TGFBR3,VEGFA
Non-Small Cell Lung Cancer Signaling	4.32	0.288	1	ABL1,AKT1,AKT2,CCND1,E2F1,FOXO3,ITPR3,MAP2K1,MAP2K2,MAPK1,PDPK1,PIK3CB,PIK3R1,PIK3R3,PIK3R4,RAF1,RARB,RRAS2,RXRB,SIN3A,SUV39H1
Superpathway of Inositol Phosphate Compounds	4.29	0.213	-1.234	ATP1A1,CILP,DOT1L,DUSP10,DUSP13,DUSP27,EYA4,INPP5A,INPPL1,ITPK1,ITPKC,NUDT1,NUDT2,NUDT3,PALD1,PI4KB,PIK3CB,PIK3R1,PIK3R3,PIK3R4,PIKFYVE,PIP4P1,PIP5K1C,PLCB3,PLCD3,PPP1CA,Ppp1cc,PPP1R14B,PPP2R3A,Ppp2r3d,PPP4C,PPP4R1,PPP5C,PTPA,PTPN1,PTPN22,PTPRF,PTPRJ,PTPRM,RASA1,SACM1L,SOCS3
Telomerase Signaling	4.25	0.252	1.46	ABL1,AKT1,AKT2,CDKN1A,E2F1,ETS1,HSP90AA1,HSP90AB1,IL2RB,MAP2K1,MAP2K2,MAPK1,PDPK1,PIK3CB,PIK3R1,PIK3R3,PIK3R4,PPP2R1B,PPP2R2A,PPP2R3A,PTGES3,PTPA,RAF1,RRAS2,SHC1,TEP1,TPP1
Huntington's Disease Signaling	4.21	0.203	1.347	AKT1,AKT2,AP2A2,BDNF,BET1L,CAPN1,CASP1,CDK5R1,CLTA,CLTB,CLTC,CPLX2,CREB5,CTSD,GLS,GNAQ,GNB1,GNB5,GNG12,HIP1,HSPA14,HSPA4,HSPA5,HSPA9,IGF1,IGF1R,MAP2K7,MAPK1,MAPK9,NCOR2,PACSIN1,PDPK1,PIK3CB,PIK3R1,PIK3R3,PIK3R4,PLCB3,POLR2B,PRKCI,PSME2,RASA1,RCOR2,SHC1,SIN3A,Ubb,UBC,VAMP3,YKT6
Ephrin Receptor Signaling	4.19	0.217	1.347	ABL1,ACTR3,AKT1,AKT2,ANGPT1,ARPC2,AXIN1,CREB5,CRK,CXCL12,CXCR4,DOK1,EFNB1,EFNB2,EPHA4,GNA13,GNAQ,GNAZ,GNB1,GNB5,GNG12,GRIN2D,GRINA,MAP2K1,MAP2K2,MAP3K14,MAP4K4,MAPK1,PDGFB,PDGFC,PXN,RAF1,RASA1,ROCK2,RRAS2,SHC1,SRC,VEGFA,VEGFB
Death Receptor Signaling	4.17	0.264	-2.858	ACIN1,ACTA1,ACTA2,ACTC1,ACTG2,ARHGDIB,BCL2,IKBKB,LMNA,MAP2K7,MAP3K14,MAP4K4,NFKB1,NFKB2,NFKBIA,PARP11,PARP3,PARP8,TIPARP,TNFRSF21,TNFRSF25,TNKS,TRAF2,XIAP
PDGF Signaling	4.12	0.267	1.043	ABL1,CRK,CSNK2A1,EIF2AK2,INPPL1,MAP2K1,MAP2K2,MAP3K1,MAPK1,PDGFB,PDGFC,PDGFRA,PIK3CB,PIK3R1,PIK3R3,PIK3R4,RAF1,RASA1,RRAS2,SHC1,SPHK1,SRC,SRF
Endometrial Cancer Signaling	4.05	0.3	0.5	AKT1,AKT2,AXIN1,CCND1,CTNNB1,FOXO3,GSK3B,LEF1,MAP2K1,MAP2K2,MAPK1,PDPK1,PIK3CB,PIK3R1,PIK3R3,PIK3R4,RAF1,RRAS2
3-phosphoinositide Biosynthesis	4.04	0.22	-1.333	ATP1A1,CILP,DOT1L,DUSP10,DUSP13,DUSP27,EYA4,ITPK1,NUDT1,NUDT2,NUDT3,PALD1,PI4KB,PIK3CB,PIK3R1,PIK3R3,PIK3R4,PIKFYVE,PIP5K1C,PPP1CA,Ppp1cc,PPP1R14B,PPP2R3A,Ppp2r3d,PPP4C,PPP4R1,PPP5C,PTPA,PTPN1,PTPN22,PTPRF,PTPRJ,PTPRM,RASA1,SACM1L,SOCS3
EGF Signaling	4.04	0.309	0.728	AKT1,AKT2,CSNK2A1,ITPR3,MAP2K1,MAP2K7,MAP3K1,MAPK1,PIK3CB,PIK3R1,PIK3R3,PIK3R4,RAF1,RASA1,SHC1,SRC,SRF
Autophagy	3.95	0.295	#NUM!	ATG12,ATG13,BCL2,CTSA,CTSB,CTSD,CTSV,CTSW,CTSZ,LAMP1,LAMP2,MAP1LC3A,MAP1LC3B,NBR1,PIK3R4,RB1CC1,SQSTM1,ULK1
Gap Junction Signaling	3.91	0.207	#NUM!	ACTA1,ACTA2,ACTC1,ACTG2,ADCY7,AKT1,AKT2,BGLAP,CTNNB1,DBN1,GJA1,GJA5,GJB3,GNAQ,HTR2B,ITPR3,LPAR1,MAP2K1,MAP2K2,MAPK1,NPR2,PDIA3,PIK3CB,PIK3R1,PIK3R3,PIK3R4,PLCB3,PLCD3,PPP3R1,PRKACA,PRKAR1A,PRKCI,RAF1,RRAS2,SMARCC2,SRC,TJP1,TUBB2A,TUBB3,TUBB4A,TUBB6
3-phosphoinositide Degradation	3.9	0.221	-1.372	ATP1A1,CILP,DOT1L,DUSP10,DUSP13,DUSP27,EYA4,INPP4B,INPPL1,ITPK1,MTMR3,NUDT1,NUDT2,NUDT3,PALD1,PIKFYVE,PIP4P1,PPP1CA,Ppp1cc,PPP1R14B,PPP2R3A,Ppp2r3d,PPP4C,PPP4R1,PPP5C,PTPA,PTPN1,PTPN22,PTPRF,PTPRJ,PTPRM,RASA1,SACM1L,SOCS3
IL-7 Signaling Pathway	3.86	0.269	0.943	AKT1,AKT2,BCL2,CCND1,CCND3,CDKN1B,FOXO3,FOXO4,FOXO6,GSK3B,Igha,MAPK1,MET,PDPK1,PIK3CB,PIK3R1,PIK3R3,PIK3R4,SHC1,SLC2A1,SOCS1
Calcium Signaling	3.83	0.204	-0.816	ACTA1,ACTA2,ACTC1,ASPH,ATP2B1,ATP2B4,CACNA1S,CACNA2D1,CACNB1,Calm1 (includes others),CALR,CAMK1D,CAMK1G,CHP1,CHRNA1,CHRNB1,CHRNG,CREB5,GRIN2D,GRINA,ITPR3,MAPK1,MEF2D,MICU1,MYH4,MYL4,MYL6,MYL6B,MYL9,PPP3R1,PRKACA,PRKAR1A,RYR1,RYR3,SLC8A1,SLC8B1,TNNI2,TNNT1,TNNT2,TNNT3,Tpm1,Tpm2
TR/RXR Activation	3.83	0.262	#NUM!	ACACA,AKT1,AKT2,COL6A3,ENO1,FASN,GPS2,HIF1A,LDLR,NCOR2,PIK3CB,PIK3R1,PIK3R3,PIK3R4,PPARGC1A,RXRB,SCARB1,SLC16A3,SLC2A1,SREBF1,TBL1XR1,UCP2
Aryl Hydrocarbon Receptor Signaling	3.82	0.224	0.2	AIP,ALDH16A1,ALDH1L1,ALDH1L2,ALDH3A1,ARNT,CCND1,CCND2,CCND3,CDKN1A,CDKN1B,CTSD,E2F1,ESR1,GSTA5,GSTM1,GSTM5,HSP90AA1,HSP90AB1,MAPK1,NCOR2,NFE2L2,NFIB,NFKB1,NFKB2,NR2F1,PTGES3,RARB,RXRB,SRC,TGFB2,TGFB3
Virus Entry via Endocytic Pathways	3.82	0.243	#NUM!	ABL1,ACTA1,ACTA2,ACTC1,ACTG2,AP2A2,AP2M1,AP3S1,B2M,CLTA,CLTB,CLTC,FLNA,HLA-A,ITGA6,ITGB2,ITGB3,ITGB6,PIK3CB,PIK3R1,PIK3R3,PIK3R4,PRKCI,RRAS2,SRC,TFRC
Chondroitin Sulfate Degradation (Metazoa)	3.79	0.5	0.707	CEMIP,CEMIP2,GM2A,HEXA,HEXB,HYAL1,HYAL2,OGA
Protein Ubiquitination Pathway	3.79	0.19	#NUM!	ANAPC5,B2M,DNAJB5,DNAJB6,DNAJB9,DNAJC1,DNAJC13,DNAJC3,DNAJC8,FZR1,HLA-A,HSP90AA1,HSP90AB1,HSPA12A,HSPA14,HSPA4,HSPA5,HSPA9,HSPB11,HSPD1,HSPE1,NEDD4L,PAN2,PSMB10,PSMC3,PSMC5,PSMD13,PSMD8,PSME2,SMO,SMURF1,Ubb,UBC,UBE2B,UBE2G2,UBE2M,UBE2O,UBE3A,UCHL5,USO1,USP11,USP14,Usp17la (includes others),USP28,USP32,USP36,USP40,USP47,USP5,USP53,VHL,XIAP
Xenobiotic Metabolism Signaling	3.76	0.188	#NUM!	AIP,ALDH16A1,ALDH1L1,ALDH1L2,ALDH3A1,ARNT,CAMK1D,CAMK1G,CHST1,CHST12,CHST2,CHST3,CITED2,ESD,FTL,GCLC,GSTA5,GSTM1,GSTM5,HMOX1,HSP90AA1,HSP90AB1,MAOA,MAP2K1,MAP2K2,MAP2K7,MAP3K1,MAP3K11,MAP3K14,MAP3K8,MAPK1,MAPK9,NCOR2,NDST2,NDST4,NFE2L2,NFKB1,NFKB2,PIK3CB,PIK3R1,PIK3R3,PIK3R4,PPARGC1A,PPP2R1B,PPP2R2A,PPP2R3A,PRKCI,PTGES3,PTPA,RAF1,RRAS2,SMOX,SOD3,UST
Glucocorticoid Receptor Signaling	3.72	0.182	#NUM!	AKT1,AKT2,ARID1A,BCL2,BGLAP,CCNH,CDKN1A,CHP1,CREBZF,ESR1,FKBP4,FOXO3,GTF2E2,GTF2H1,HSP90AA1,HSP90AB1,HSPA14,HSPA4,HSPA5,HSPA9,IKBKB,KAT2B,KRT14,KRT80,MAP2K1,MAP2K2,MAP2K7,MAP3K1,MAP3K14,MAPK1,MAPK9,MED14,NCOR2,NFKB1,NFKBIA,NR3C1,PBRM1,PIK3CB,PIK3R1,PIK3R3,PIK3R4,POLR2B,PPP3R1,PRKAB2,PRKACA,PRKAG3,PTGES3,RAF1,RRAS2,SHC1,SMAD3,SMARCC1,SMARCC2,SMARCD3,TAF15,TAF5L,TGFB2,TGFB3,TGFBR2,TRAF2,TSC22D3
14-3-3-mediated Signaling	3.68	0.228	0.209	AKT1,AKT1S1,AKT2,CDKN1B,GSK3B,MAP2K1,MAP2K2,MAPK1,MAPK9,PDIA3,PIK3CB,PIK3R1,PIK3R3,PIK3R4,PLCB3,PLCD3,PRKCI,RAF1,RRAS2,SRC,SRPK2,TRAF2,TSC1,TSC2,TUBB2A,TUBB3,TUBB4A,TUBB6,YWHAG
Endocannabinoid Developing Neuron Pathway	3.68	0.235	0.6	ADCY7,AKT1,AKT1S1,AKT2,BRAF,CCND1,CDKN1B,CNR1,CREB5,CTNNB1,GNB1,GSK3B,MAP2K1,MAP2K2,MAP2K7,MAPK1,MAPK9,MGLL,PIK3CB,PIK3R1,PIK3R3,PIK3R4,PRKACA,PRKAR1A,RAF1,RRAS2,SRC
Aldosterone Signaling in Epithelial Cells	3.68	0.215	1	DNAJB5,DNAJB6,DNAJB9,DNAJC1,DNAJC13,DNAJC3,DNAJC8,HSP90AA1,HSP90AB1,HSPA12A,HSPA14,HSPA4,HSPA5,HSPA9,HSPB11,HSPD1,HSPE1,ITPR3,MAP2K1,MAP2K2,MAPK1,PDIA3,PDPK1,PIK3CB,PIK3R1,PIK3R3,PIK3R4,PIKFYVE,PIP5K1C,PLCB3,PLCD3,PRKCI,RAF1,SMO
Leukocyte Extravasation Signaling	3.64	0.203	0	ABL1,ACTA1,ACTA2,ACTC1,ACTG2,Actn3,AFDN,ARHGAP12,ARHGAP5,CLDN12,CRK,CTNNB1,CTTN,CXCL12,CXCR4,DLC1,EDIL3,EZR,F11R,ITGA6,ITGB2,ITGB3,MAP2K2,MAPK1,MAPK9,MMP11,MMP14,MMP15,MMP23B,MMP28,MYL6,PIK3CB,PIK3R1,PIK3R3,PIK3R4,PRKCI,PXN,ROCK2,SRC,VASP
PPAR Signaling	3.62	0.24	1.225	AIP,CITED2,HSP90AA1,HSP90AB1,IKBKB,IL1RAP,INSR,MAP2K1,MAP2K2,MAP3K14,MAP4K4,MAPK1,NCOR2,NFKB1,NFKB2,NFKBIA,NR2F1,PDGFB,PDGFC,PDGFRA,PPARGC1A,RAF1,RRAS2,SHC1,TRAF2
tRNA Charging	3.58	0.333	1.387	AARS1,AARS2,CARS1,EARS2,GARS1,IARS1,LARS1,LARS2,NARS1,RARS1,SARS1,SARS2,WARS1
Erythropoietin Signaling	3.56	0.263	#NUM!	AKT1,AKT2,MAP2K1,MAP2K2,MAPK1,NFKB1,NFKB2,NFKBIA,PDPK1,PIK3CB,PIK3R1,PIK3R3,PIK3R4,PRKCI,RAF1,RRAS2,SHC1,SOCS1,SOCS3,SRC
GDNF Family Ligand-Receptor Interactions	3.56	0.263	1	DOK1,DOK4,FRS2,GFRA1,IRS1,IRS2,ITPR3,MAP2K1,MAP2K2,MAPK1,MAPK9,PDLIM7,PIK3CB,PIK3R1,PIK3R3,PIK3R4,RAF1,RASA1,RRAS2,SHC1
CD40 Signaling	3.56	0.277	-0.728	IKBKB,MAP2K1,MAP2K2,MAP2K7,MAP3K14,MAPK1,MAPK9,NFKB1,NFKB2,NFKBIA,PIK3CB,PIK3R1,PIK3R3,PIK3R4,PTGS1,TNFAIP3,TRAF2,TRAF3
Dermatan Sulfate Degradation (Metazoa)	3.56	0.471	0.707	CEMIP,CEMIP2,GM2A,HEXA,HEXB,HYAL1,HYAL2,OGA
Sphingosine-1-phosphate Signaling	3.55	0.231	0.209	ADCY7,AKT1,AKT2,ASAH1,CASP1,GNA13,GNAQ,MAPK1,PDGFB,PDGFC,PDGFRA,PDIA3,PIK3CB,PIK3R1,PIK3R3,PIK3R4,PLCB3,PLCD3,RHOB,RHOBTB1,RHOBTB2,RHOC,RHOJ,RHOQ,RND1,RND2,SPHK1
NF-κB Activation by Viruses	3.53	0.256	0.218	AKT1,AKT2,EIF2AK2,IKBKB,ITGA6,ITGB2,ITGB3,MAP3K1,MAP3K14,MAPK1,NFKB1,NFKB2,NFKBIA,PIK3CB,PIK3R1,PIK3R3,PIK3R4,PRKCI,RAF1,RRAS2,TRAF2
Fcγ Receptor-mediated Phagocytosis in Macrophages and Monocytes	3.5	0.245	-0.209	ACTA1,ACTA2,ACTC1,ACTG2,ACTR3,AKT1,AKT2,ARPC2,CRK,EZR,FCGR3A/FCGR3B,HMOX1,MAPK1,MYO5A,PIK3R1,PIK3R3,PRKCI,PXN,SRC,SYK,TLN2,VAMP3,VASP
D-myo-inositol-5-phosphate Metabolism	3.5	0.213	-1.219	ATP1A1,CILP,DOT1L,DUSP10,DUSP13,DUSP27,EYA4,ITPK1,NUDT1,NUDT2,NUDT3,PALD1,PIKFYVE,PIP4P1,PLCB3,PLCD3,PPP1CA,Ppp1cc,PPP1R14B,PPP2R3A,Ppp2r3d,PPP4C,PPP4R1,PPP5C,PTPA,PTPN1,PTPN22,PTPRF,PTPRJ,PTPRM,RASA1,SACM1L,SOCS3
Melanoma Signaling	3.47	0.3	1.291	AKT1,AKT2,BRAF,CCND1,CDKN1A,E2F1,MAP2K1,MAP2K2,MAPK1,PIK3CB,PIK3R1,PIK3R3,PIK3R4,RAF1,RRAS2
Glycolysis I	3.44	0.385	3.162	ALDOA,ENO1,ENO2,GAPDH,GPI,PFKL,PGAM1,PGK1,PKM,TPI1
Systemic Lupus Erythematosus In B Cell Signaling Pathway	3.44	0.185	0.98	AKT1,AKT2,BCL2,Calm1 (includes others),CCND1,CCND2,CCND3,CHP1,CTNNB1,FOXO3,FOXO4,FOXO6,GSK3B,IFIT2,IFIT3,INPPL1,IRAK1,IRF9,ISG15,LIF,MALT1,MAP2K1,MAP2K2,MAP3K14,MAP4K4,MAPK1,NFKB1,NFKB2,PDPK1,PIK3CB,PIK3R1,PIK3R3,PIK3R4,PIM2,PPP3R1,PRKCI,RAF1,RASGRP3,RRAS2,SHC1,SHF,SRC,STAT2,STING1,SYK,TGFB2,TGFB3,Tnfsf9,TRAF2,TRAF3,TRAF4
Basal Cell Carcinoma Signaling	3.43	0.264	-1	AXIN1,BMP1,BMP4,CTNNB1,DVL2,FZD1,FZD2,FZD6,FZD7,GSK3B,LEF1,PTCH1,SMO,TCF3,Tcf7,WNT10A,WNT4,WNT6,WNT9A
IL-6 Signaling	3.43	0.224	-0.756	AKT1,AKT2,COL1A1,CSNK2A1,IKBKB,IL1RAP,MAP2K1,MAP2K2,MAP2K7,MAP3K14,MAP4K4,MAPK1,MAPK9,NFKB1,NFKB2,NFKBIA,PIK3CB,PIK3R1,PIK3R3,PIK3R4,RAF1,RRAS2,SHC1,SOCS1,SOCS3,SRF,TRAF2,VEGFA
CDK5 Signaling	3.35	0.231	-0.816	ABL1,ADCY7,BDNF,CAPN1,CDK5R1,ITGA6,LAMA1,LAMA5,LAMC1,MAP2K1,MAP2K2,MAPK1,MAPK9,PPP1CA,PPP1CB,Ppp1cc,PPP1R14B,PPP2R1B,PPP2R2A,PPP2R3A,PRKACA,PRKAR1A,PTPA,RAF1,RRAS2
Caveolar-mediated Endocytosis Signaling	3.35	0.26	#NUM!	ABL1,ACTA1,ACTA2,ACTC1,ACTG2,B2M,CAVIN1,COPE,COPG1,FLNA,HLA-A,INSR,ITGA11,ITGA6,ITGB2,ITGB3,ITGB6,PTPN1,SRC
PFKFB4 Signaling Pathway	3.35	0.304	0.535	CREB5,FGF2,GPI,HK1,HK2,MAP2K1,MAP2K2,MAP2K7,MAPK1,PRKACA,PRKAR1A,TGFB2,TGFB3,XDH
Phospholipase C Signaling	3.34	0.187	-0.16	ADCY7,AHNAK,ARHGEF1,ARHGEF19,ARHGEF5,Calm1 (includes others),CHP1,CREB5,GNA13,GNAQ,GNB1,GNB5,GNG12,HMOX1,ITPR3,MAP2K1,MAP2K2,MAPK1,MEF2D,MYL12A,MYL4,MYL6,MYL6B,MYL9,MYLPF,NFKB1,NFKB2,PEBP1,PLA2G12A,PLA2G4A,PLCB3,PLCD3,PPP1CB,PPP3R1,PRKCI,RAF1,RHOB,RHOBTB1,RHOBTB2,RHOC,RHOJ,RHOQ,RND1,RND2,RRAS2,SHC1,SRC,SYK
Apelin Endothelial Signaling Pathway	3.29	0.226	0.6	ADCY7,AKT1,AKT2,ANGPT1,ARNT,Calm1 (includes others),GNA13,HIF1A,MAP2K1,MAP2K2,MAPK1,MAPK9,MEF2D,NFKB1,NFKB2,PIK3CB,PIK3R1,PIK3R3,PIK3R4,PLCB3,PRKAB2,PRKAG3,PRKCI,RAF1,RRAS2,SMAD3
PAK Signaling	3.29	0.237	0	ARHGAP10,MAP2K1,MAP2K2,MAPK1,MAPK9,MYL12A,MYL4,MYL6,MYL6B,MYL9,MYLK,MYLPF,PDGFB,PDGFC,PDGFRA,PIK3CB,PIK3R1,PIK3R3,PIK3R4,PXN,RAF1,RRAS2,SHC1
D-myo-inositol (1,4,5,6)-Tetrakisphosphate Biosynthesis	3.28	0.214	-1.461	ATP1A1,CILP,DOT1L,DUSP10,DUSP13,DUSP27,EYA4,ITPK1,NUDT1,NUDT2,NUDT3,PALD1,PIKFYVE,PPP1CA,Ppp1cc,PPP1R14B,PPP2R3A,Ppp2r3d,PPP4C,PPP4R1,PPP5C,PTPA,PTPN1,PTPN22,PTPRF,PTPRJ,PTPRM,RASA1,SACM1L,SOCS3
D-myo-inositol (3,4,5,6)-tetrakisphosphate Biosynthesis	3.28	0.214	-1.461	ATP1A1,CILP,DOT1L,DUSP10,DUSP13,DUSP27,EYA4,ITPK1,NUDT1,NUDT2,NUDT3,PALD1,PIKFYVE,PPP1CA,Ppp1cc,PPP1R14B,PPP2R3A,Ppp2r3d,PPP4C,PPP4R1,PPP5C,PTPA,PTPN1,PTPN22,PTPRF,PTPRJ,PTPRM,RASA1,SACM1L,SOCS3
ERK/MAPK Signaling	3.22	0.197	2	BRAF,CREB5,CRK,DUSP4,DUSP6,EIF4E,EIF4EBP1,ESR1,ETS1,LAMTOR3,MAP2K1,MAP2K2,MAPK1,MKNK2,PIK3CB,PIK3R1,PIK3R3,PIK3R4,PLA2G12A,PLA2G4A,PPP1CA,PPP1CB,PPP1R14B,PPP2R1B,PPP2R2A,PPP2R3A,PRKACA,PRKAR1A,PRKCI,PTPA,PXN,RAF1,RRAS2,SHC1,SRC,SRF,TLN2,YWHAG
Cancer Drug Resistance By Drug Efflux	3.21	0.276	#NUM!	AKT1,AKT2,BRAF,FOXO3,FOXO4,FOXO6,MAP2K1,MAP2K2,MAPK1,NFKB1,PDK1,PIK3CB,PIK3R1,PIK3R3,RAF1,RRAS2
Opioid Signaling Pathway	3.2	0.186	-0.905	ADCY7,AKT1,AKT2,AP2A2,AP2M1,BRAF,CACNA1S,CACNA2D1,CACNB1,Calm1 (includes others),CAMK1D,CAMK1G,CDKN1B,CLTA,CLTB,CLTC,CREB5,CTNNB1,FRK,GNB1,GRIN2D,GRINA,GRK6,GSK3B,ITPR3,MAP2K1,MAP2K2,MAP2K7,MAPK1,NFKB1,NFKB2,NFKBIA,NOS1,PDK1,PPP3R1,PRKACA,PRKAR1A,PRKCI,RAF1,RRAS2,RYR1,RYR3,SCN7A,SIGMAR1,SRC,SRF
p70S6K Signaling	3.2	0.217	0.962	AKT1,AKT2,F2,F2R,GNAQ,IRS1,MAP2K1,MAP2K2,MAPK1,PDIA3,PDPK1,PIK3CB,PIK3R1,PIK3R3,PIK3R4,PLCB3,PLCD3,PPP2R1B,PPP2R2A,PPP2R3A,PRKCI,PTPA,RAF1,RRAS2,SHC1,SRC,SYK,YWHAG
Cyclins and Cell Cycle Regulation	3.17	0.247	1	ABL1,CCND1,CCND2,CCND3,CCNH,CDKN1A,CDKN1B,E2F1,E2F2,E2F8,GSK3B,PPP2R1B,PPP2R2A,PPP2R3A,PTPA,RAF1,SIN3A,SUV39H1,TGFB2,TGFB3
Androgen Signaling	3.16	0.213	-0.5	CACNA1S,CACNA2D1,CACNB1,Calm1 (includes others),CALR,CCND1,CCNH,GNA13,GNAQ,GNAZ,GNB1,GNB5,GNG12,GTF2E2,GTF2H1,HSP90AA1,HSPA4,KAT2B,MAPK1,NFKB1,NFKB2,POLR2B,PRKACA,PRKAR1A,PRKCI,SHC1,SMAD3,SRC,TGFB1I1
Apelin Cardiomyocyte Signaling Pathway	3.16	0.232	-0.894	AKT1,AKT2,ARNT,HIF1A,MAPK1,MAPK9,MYL12A,MYL4,MYL6,MYL6B,MYL9,MYLK,MYLPF,PDIA3,PIK3CB,PIK3R1,PIK3R3,PIK3R4,PLCB3,PLCD3,PRKCI,SLC8A1,SLC9A8
Production of Nitric Oxide and Reactive Oxygen Species in Macrophages	3.14	0.197	0.686	AKT1,AKT2,CLU,IKBKB,IRF1,MAP2K1,MAP2K7,MAP3K1,MAP3K11,MAP3K14,MAP3K8,MAPK1,MAPK9,NFKB1,NFKB2,NFKBIA,PIK3CB,PIK3R1,PIK3R3,PIK3R4,PPP1CA,PPP1CB,PPP1R14B,PPP2R1B,PPP2R2A,PPP2R3A,PRKCI,PTPA,RHOB,RHOBTB1,RHOBTB2,RHOC,RHOJ,RHOQ,RND1,RND2,TLR2
BAG2 Signaling Pathway	3.12	0.302	0.832	BAG2,CDKN1A,CTSB,HSP90AA1,HSPA14,HSPA4,HSPA5,HSPA9,MAPK1,NFKB1,NFKB2,PINK1,PSME2
PEDF Signaling	3.1	0.244	-1.147	AKT1,AKT2,BCL2,BDNF,IKBKB,MAPK1,NFKB1,NFKB2,NFKBIA,PIK3CB,PIK3R1,PIK3R3,PIK3R4,PNPLA2,RAF1,ROCK2,RRAS2,SRF,TCF12,ZEB1
Cholecystokinin/Gastrin-mediated Signaling	3.06	0.218	1.043	EPHA4,GNA13,GNAQ,ITPR3,MAP2K1,MAP2K2,MAPK1,MAPK9,MEF2D,PLCB3,PRKCI,PXN,RAF1,RHOB,RHOBTB1,RHOBTB2,RHOC,RHOJ,RHOQ,RND1,RND2,ROCK2,RRAS2,SHC1,SRC,SRF
Adrenomedullin signaling pathway	3.04	0.193	0.169	ADCY7,ADM,AKT1,AKT2,ARNT,BCL2,BRAF,Calm1 (includes others),GNAQ,GSK3B,HIF1A,ITPR3,KCNN4,MAP2K1,MAP2K2,MAP2K7,MAPK1,MAPK9,MYLK,MYLK2,NFKB1,NFKB2,NPR2,PDIA3,PIK3CB,PIK3R1,PIK3R3,PIK3R4,PLCB3,PLCD3,PRKACA,PRKAR1A,RAF1,RRAS2,RXRB,SHC1,SHF,SMARCC2
Semaphorin Signaling in Neurons	3.03	0.267	#NUM!	DPYSL2,DPYSL3,MAPK1,MET,NRP1,PLXNB1,RHOB,RHOBTB1,RHOBTB2,RHOC,RHOJ,RHOQ,RND1,RND2,ROCK2,SEMA7A
PCP pathway	3.03	0.267	-0.5	CTHRC1,DVL2,EFNB1,FZD1,FZD2,FZD6,FZD7,JUNB,LGR4,MAPK9,ROCK2,SMO,WNT10A,WNT4,WNT6,WNT9A
FAK Signaling	3.03	0.232	#NUM!	ACTA1,ACTA2,ACTC1,ACTG2,AKT1,AKT2,ASAP1,CAPN1,CRK,MAP2K1,MAP2K2,MAPK1,PDPK1,PIK3CB,PIK3R1,PIK3R3,PIK3R4,PXN,RAF1,RRAS2,SRC,TLN2
IL-23 Signaling Pathway	3.01	0.295	0.277	AKT1,AKT2,HIF1A,NFKB1,NFKB2,NFKBIA,PIK3CB,PIK3R1,PIK3R3,PIK3R4,RORA,RUNX1,SOCS3
NGF Signaling	2.99	0.219	0.626	AKT1,AKT2,CREB5,CRK,IKBKB,MAP2K1,MAP2K2,MAP3K1,MAP3K11,MAP3K14,MAP3K8,MAPK1,MAPK9,NFKB1,NFKB2,PDPK1,PIK3CB,PIK3R1,PIK3R3,PIK3R4,RAF1,ROCK2,RRAS2,SHC1,TRAF4
eNOS Signaling	2.97	0.201	-1.347	ADCY7,AKT1,AKT2,BDKRB1,Calm1 (includes others),CHRM4,CHRNA1,CHRNB1,CHRNG,ESR1,GNAQ,HSP90AA1,HSP90AB1,HSPA14,HSPA4,HSPA5,HSPA9,ITPR3,LPAR1,PDGFC,PDPK1,PIK3CB,PIK3R1,PIK3R3,PIK3R4,PRKAB2,PRKACA,PRKAG3,PRKAR1A,PRKCI,VEGFA,VEGFB
P2Y Purigenic Receptor Signaling Pathway	2.96	0.213	0.408	ADCY7,AKT1,AKT2,CREB5,GNAQ,GNB1,GNB5,GNG12,ITGB3,MAP2K1,MAP2K2,MAPK1,NFKB1,NFKB2,P2RY2,PDIA3,PIK3CB,PIK3R1,PIK3R3,PIK3R4,PLCB3,PLCD3,PRKACA,PRKAR1A,PRKCI,RAF1,RRAS2
IL-2 Signaling	2.95	0.262	0.775	AKT1,AKT2,CSNK2A1,IL2RB,MAP2K1,MAP2K2,MAPK1,PIK3CB,PIK3R1,PIK3R3,PIK3R4,RAF1,RRAS2,SHC1,SOCS1,SYK
IL-1 Signaling	2.89	0.231	-0.535	ADCY7,GNA13,GNAQ,GNAZ,GNB1,GNB5,GNG12,IKBKB,IL1RAP,IRAK1,MAP2K7,MAP3K1,MAP3K14,MAPK1,MAPK9,NFKB1,NFKB2,NFKBIA,PRKACA,PRKAR1A,TOLLIP
Thyroid Cancer Signaling	2.85	0.275	#NUM!	BDNF,BRAF,CCND1,CTNNB1,CXCL12,LEF1,MAP2K1,MAP2K2,MAPK1,RRAS2,RXRB,SHC1,TCF3,Tcf7
Estrogen-Dependent Breast Cancer Signaling	2.84	0.243	0	AKT1,AKT2,CCND1,CREB5,ESR1,HSD17B12,HSD17B7,IGF1,IGF1R,MAPK1,NFKB1,NFKB2,PIK3CB,PIK3R1,PIK3R3,PIK3R4,RRAS2,SRC
Endoplasmic Reticulum Stress Pathway	2.82	0.381	-0.378	ATF6,CALR,DDIT3,DNAJC3,HSPA5,MBTPS2,TRAF2,XBP1
Gluconeogenesis I	2.76	0.346	3	ALDOA,ENO1,ENO2,GAPDH,GPI,MDH2,ME2,PGAM1,PGK1
Prolactin Signaling	2.76	0.235	2.357	IRF1,IRS1,MAP2K1,MAP2K2,MAPK1,NR3C1,PDPK1,PIK3CB,PIK3R1,PIK3R3,PIK3R4,PRKCI,RAF1,RRAS2,SHC1,SOCS1,SOCS2,SOCS3,SOCS6
Tec Kinase Signaling	2.74	0.195	-1.043	ACTA1,ACTA2,ACTC1,ACTG2,FRK,GNA13,GNAQ,GNAZ,GNB1,GNB5,GNG12,GTF2I,MAPK9,NFKB1,NFKB2,PIK3CB,PIK3R1,PIK3R3,PIK3R4,PRKCI,RHOB,RHOBTB1,RHOBTB2,RHOC,RHOJ,RHOQ,RND1,RND2,SRC,STAT2,TNFRSF21,TNFRSF25
IL-17A Signaling in Airway Cells	2.71	0.25	-0.258	AKT1,AKT2,GSK3B,IKBKB,IL17RC,MAP2K1,MAP2K2,MAPK1,MAPK9,NFKB1,NFKB2,NFKBIA,PIK3CB,PIK3R1,PIK3R3,PIK3R4
Ceramide Signaling	2.7	0.227	-0.688	AKT1,AKT2,BCL2,CTSD,MAP2K1,MAP3K1,NFKB1,NFKB2,NSMAF,PIK3CB,PIK3R1,PIK3R3,PIK3R4,PPP2R1B,PPP2R2A,PPP2R3A,PTPA,RAF1,RRAS2,SPHK1
GM-CSF Signaling	2.7	0.243	0.258	AKT1,AKT2,CCND1,ETS1,MAP2K1,MAP2K2,MAPK1,PIK3CB,PIK3R1,PIK3R3,PIK3R4,PIM1,PPP3R1,RAF1,RRAS2,RUNX1,SHC1
Acute Phase Response Signaling	2.67	0.19	0.898	AKT1,AKT2,CP,F2,FTL,HMOX1,HNRNPK,IKBKB,IL1RAP,IRAK1,MAP2K1,MAP2K2,MAP2K7,MAP3K1,MAP3K14,MAPK1,MAPK9,NFKB1,NFKB2,NFKBIA,NR3C1,PDPK1,PIK3CB,PIK3R1,PIK3R3,RAF1,RRAS2,SHC1,SOCS1,SOCS2,SOCS3,SOCS6,TCF3,TRAF2
Selenocysteine Biosynthesis II (Archaea and Eukaryotes)	2.67	0.667	0	PSTK,SARS1,SARS2,SEPHS1
Cardiac Hypertrophy Signaling (Enhanced)	2.65	0.158	-0.115	ACVR1B,ADCY7,AKT1,AKT2,ATF6,CACNA1S,Calm1 (includes others),CHP1,CTNNB1,DVL2,EDN1,EIF4E,EIF4EBP1,FGF2,FGF21,FGFR1,FGFR4,FZD1,FZD2,FZD6,FZD7,GNA13,GNAQ,GNB1,GSK3B,IGF1,IGF1R,IKBKB,IL17RC,IL2RB,ITPR3,LIF,MAP2K1,MAP2K2,MAP2K7,MAP3K1,MAP3K11,MAP3K14,MAP3K8,MAPK1,MAPK9,MEF2D,MKNK2,NFKB1,NFKB2,PDE2A,PDE4B,PDE7A,PDIA3,PDK1,PIK3CB,PIK3R1,PIK3R3,PIK3R4,PLCB3,PLCD3,PPP3R1,PRKACA,PRKAR1A,PRKCI,RAF1,ROCK2,RR…
Synaptogenesis Signaling Pathway	2.64	0.17	0.98	ACTR3,ADCY7,AFDN,AKT1,AKT2,AP2A2,AP2M1,ARPC2,BDNF,BET1L,BRAF,CACNA2D1,CACNB1,CADM1,Calm1 (includes others),CDH11,CDH15,CDH2,CPLX2,CREB5,CRK,CTNNB1,EFNB1,EFNB2,EIF4EBP1,EIF4EBP2,EPHA4,GRIN2D,GRINA,GSK3B,LRP1,MAPK1,NECTIN1,PIK3CB,PIK3R1,PIK3R3,PIK3R4,PRKACA,PRKAR1A,RAB3A,RAF1,RRAS2,SHC1,SHF,SRC,STXBP1,SYNGAP1,TIAM1,UNC13A,VAMP3,VLDLR,WASF1,YKT6
Regulation of IL-2 Expression in Activated and Anergic T Lymphocytes	2.64	0.225	#NUM!	Calm1 (includes others),CHP1,IKBKB,MALT1,MAP2K1,MAP2K2,MAP2K7,MAP3K1,MAPK1,MAPK9,NFKB1,NFKB2,NFKBIA,PPP3R1,RAF1,RRAS2,SMAD3,TGFB2,TGFB3,TGFBR2
4-1BB Signaling in T Lymphocytes	2.63	0.312	-1	IKBKB,MAP2K1,MAP2K2,MAP3K14,MAPK1,MAPK9,NFKB1,NFKB2,NFKBIA,TRAF2
Antiproliferative Role of Somatostatin Receptor 2	2.63	0.234	1.069	BRAF,CDKN1A,CDKN1B,GNB1,GNB5,GNG12,MAP2K1,MAP2K2,MAPK1,NOS1,NPR2,PIK3CB,PIK3R1,PIK3R3,PIK3R4,RRAS2,SMARCC2,SRC
Superpathway of Geranylgeranyldiphosphate Biosynthesis I (via Mevalonate)	2.58	0.389	2.646	ACAT2,FDPS,HMGCR,HMGCS1,IDI1,MVD,MVK
Ephrin B Signaling	2.56	0.236	0.535	AXIN1,CAP1,CTNNB1,CXCL12,CXCR4,EFNB1,EFNB2,GNA13,GNAQ,GNAZ,GNB1,GNB5,GNG12,HNRNPK,MAPK1,PXN,ROCK2
Sumoylation Pathway	2.55	0.214	0.5	ARHGDIB,CBX4,CTBP1,ETS1,MAPK9,NFKB1,NFKB2,NFKBIA,NR3C1,RCC1,RFC3,RHOB,RHOBTB1,RHOBTB2,RHOC,RHOJ,RHOQ,RND1,RND2,SLC19A1,XIAP,ZEB1
Bladder Cancer Signaling	2.53	0.216	0	ABL1,CCND1,CDKN1A,E2F1,FGF2,FGF21,MAP2K1,MAP2K2,MAPK1,MMP11,MMP14,MMP15,MMP23B,MMP28,PDGFC,RAF1,RRAS2,SIN3A,SUV39H1,VEGFA,VEGFB
IL-9 Signaling	2.52	0.303	1	IRS1,IRS2,NFKB1,NFKB2,PIK3CB,PIK3R1,PIK3R3,PIK3R4,SOCS2,SOCS3
Mevalonate Pathway I	2.52	0.429	2.449	ACAT2,HMGCR,HMGCS1,IDI1,MVD,MVK
BMP signaling pathway	2.51	0.224	-0.243	BMP1,BMP4,BMPR1B,GREM1,MAGED1,MAP2K1,MAP2K2,MAPK1,MAPK9,NFKB1,NFKB2,PRKACA,PRKAR1A,RAF1,RRAS2,RUNX2,SMAD9,SMURF1,XIAP
Apelin Pancreas Signaling Pathway	2.5	0.273	0.302	DDIT3,MAPK9,NFKB1,NFKB2,PIK3CB,PIK3R1,PIK3R3,PIK3R4,PRKAB2,PRKACA,PRKAG3,PRKAR1A
ErbB4 Signaling	2.49	0.239	1.387	AKT1,APH1B,MAP2K1,MAP2K2,MAPK1,NCSTN,PDPK1,PIK3CB,PIK3R1,PIK3R3,PIK3R4,PRKCI,PSEN1,RAF1,RRAS2,SHC1
Cell Cycle: G1/S Checkpoint Regulation	2.49	0.239	-0.277	ABL1,CCND1,CCND2,CCND3,CDKN1A,CDKN1B,E2F1,E2F2,E2F8,GSK3B,RPL5,SIN3A,SMAD3,SUV39H1,TGFB2,TGFB3
Amyloid Processing	2.46	0.26	0.816	AKT1,AKT2,APH1B,BACE1,CAPN1,CDK5R1,CSNK2A1,GSK3B,MAPK1,NCSTN,PRKACA,PRKAR1A,PSEN1
HGF Signaling	2.46	0.207	0.853	AKT1,AKT2,CCND1,CDKN1A,ETS1,MAP2K1,MAP2K2,MAP2K7,MAP3K1,MAP3K11,MAP3K14,MAP3K8,MAPK1,MAPK9,MET,PIK3CB,PIK3R1,PIK3R3,PIK3R4,PRKCI,PXN,RAF1,RRAS2
April Mediated Signaling	2.45	0.282	-0.905	IKBKB,MAP2K7,MAP3K1,MAP3K14,MAPK1,MAPK9,NFKB1,NFKB2,NFKBIA,TRAF2,TRAF3
Nitric Oxide Signaling in the Cardiovascular System	2.42	0.212	1.091	AKT1,AKT2,CACNA1S,Calm1 (includes others),HSP90AA1,HSP90AB1,ITPR3,MAP2K1,MAP2K2,MAPK1,PDE2A,PDGFC,PIK3CB,PIK3R1,PIK3R3,PIK3R4,PRKACA,PRKAR1A,PRKCI,VEGFA,VEGFB
Rac Signaling	2.41	0.205	0.426	ABI2,ACTR3,ARPC2,CDK5R1,MAP2K1,MAP2K2,MAP2K7,MAP3K1,MAP3K11,MAPK1,NFKB1,NFKB2,PIK3CB,PIK3R1,PIK3R3,PIK3R4,PIKFYVE,PIP5K1C,PRKCI,RAF1,RRAS2,TIAM1,WASF1
CD28 Signaling in T Helper Cells	2.34	0.2	1.279	ACTR3,AKT1,AKT2,ARPC2,Calm1 (includes others),CHP1,HLA-A,IKBKB,ITPR3,MALT1,MAP2K1,MAP2K2,MAP3K1,MAPK9,NFKB1,NFKB2,NFKBIA,PDPK1,PIK3CB,PIK3R1,PIK3R3,PIK3R4,PPP3R1,SYK
Role of NFAT in Regulation of the Immune Response	2.32	0.182	0	AKT1,AKT2,Calm1 (includes others),CHP1,FCGR3A/FCGR3B,GNA13,GNAQ,GNAZ,GNB1,GNB5,GNG12,GSK3B,HLA-A,IKBKB,ITPR3,MAP2K1,MAP2K2,MAPK1,MEF2D,NFKB1,NFKB2,NFKBIA,ORAI1,PIK3CB,PIK3R1,PIK3R3,PIK3R4,PLCB3,PPP3R1,RAF1,RRAS2,SYK,XPO1
TWEAK Signaling	2.32	0.286	-1.897	IKBKB,MAP3K14,NFKB1,NFKB2,NFKBIA,TNFRSF12A,TNFRSF25,TRAF2,TRAF3,XIAP
γ-glutamyl Cycle	2.3	0.455	0.447	ANPEP,GCLC,GGCT,GGT7,GSS
TNFR2 Signaling	2.29	0.3	-1.414	IKBKB,MAP3K1,MAP3K14,NFKB1,NFKB2,NFKBIA,TNFAIP3,TRAF2,XIAP
Paxillin Signaling	2.29	0.204	-0.728	ACTA1,ACTA2,ACTC1,ACTG2,Actn3,CRK,ITGA11,ITGA6,ITGB2,ITGB3,ITGB6,MAPK1,MAPK9,PARVA,PIK3CB,PIK3R1,PIK3R3,PIK3R4,PXN,RRAS2,SRC,TLN2
CTLA4 Signaling in Cytotoxic T Lymphocytes	2.27	0.213	#NUM!	AKT1,AKT2,AP2A2,AP2M1,B2M,CLTA,CLTB,CLTC,HLA-A,PIK3CB,PIK3R1,PIK3R3,PIK3R4,PPP2R1B,PPP2R2A,PPP2R3A,PTPA,PTPN22,SYK
B Cell Activating Factor Signaling	2.27	0.268	-1.265	IKBKB,MAP2K7,MAP3K1,MAP3K14,MAPK1,MAPK9,NFKB1,NFKB2,NFKBIA,TRAF2,TRAF3
Mechanisms of Viral Exit from Host Cells	2.27	0.268	#NUM!	ACTA1,ACTA2,ACTC1,ACTG2,CHMP2B,CHMP4B,CHMP6,PRKCI,SH3GLB1,VPS37C,XPO1
Heme Degradation	2.26	0.75	#NUM!	BLVRA,BLVRB,HMOX1
TGF-β Signaling	2.24	0.208	-0.5	ACVR1B,BCL2,BMP4,BMPR1B,MAP2K1,MAP2K2,MAPK1,MAPK9,PMEPA1,RAF1,RRAS2,RUNX2,SMAD3,SMAD9,SMURF1,TFE3,TGFB2,TGFB3,TGFBR2,VDR
IL-15 Signaling	2.23	0.225	#NUM!	AKT1,AKT2,IL2RB,MAP2K1,MAP2K2,MAPK1,NFKB1,NFKB2,PIK3CB,PIK3R1,PIK3R3,PIK3R4,RAF1,RRAS2,SHC1,SYK
Growth Hormone Signaling	2.23	0.225	2.138	IGF1,IGF1R,IGFBP3,IRS1,MAPK1,PDPK1,PIK3CB,PIK3R1,PIK3R3,PIK3R4,PRKCI,SOCS1,SOCS2,SOCS3,SOCS6,SRF
CD27 Signaling in Lymphocytes	2.23	0.245	-1.155	IKBKB,MAP2K1,MAP2K2,MAP2K7,MAP3K1,MAP3K11,MAP3K14,MAP3K8,MAPK9,NFKB1,NFKB2,NFKBIA,TRAF2
ErbB2-ErbB3 Signaling	2.22	0.231	1.069	AKT1,CCND1,CDKN1B,GSK3B,MAP2K1,MAP2K2,MAPK1,PDPK1,PIK3CB,PIK3R1,PIK3R3,PIK3R4,RAF1,RRAS2,SHC1
fMLP Signaling in Neutrophils	2.22	0.198	1.528	ACTR3,ARPC2,Calm1 (includes others),CHP1,GNB1,GNB5,GNG12,ITPR3,MAP2K1,MAP2K2,MAPK1,NFKB1,NFKB2,NFKBIA,PIK3CB,PIK3R1,PIK3R3,PIK3R4,PLCB3,PPP3R1,PRKCI,RAF1,RRAS2
VEGF Family Ligand-Receptor Interactions	2.2	0.214	1.698	AKT1,AKT2,MAP2K1,MAP2K2,MAPK1,NRP1,PIK3CB,PIK3R1,PIK3R3,PIK3R4,PLA2G12A,PLA2G4A,PRKCI,RAF1,RRAS2,SHC1,VEGFA,VEGFB
FGF Signaling	2.2	0.214	0.943	AKT1,AKT2,CREB5,CRK,FGF2,FGF21,FGFR1,FGFR4,FRS2,MAP2K1,MAP3K1,MAPK1,MET,PIK3CB,PIK3R1,PIK3R3,PIK3R4,RAF1
VDR/RXR Activation	2.18	0.218	-0.707	BGLAP,CDKN1A,CDKN1B,CSNK2A1,HES1,IGFBP3,IGFBP6,KLF4,LRP5,NCOR2,PRKCI,PSMC5,RUNX2,RXRB,TGFB2,THBD,VDR
Mitochondrial Dysfunction	2.18	0.181	#NUM!	APH1B,Atp5e,ATP5MC3,BACE1,BCL2,COX5A,COX6A2,CPT1C,FIS1,FURIN,GPD2,GSR,MAOA,MAPK9,MT-CO2,MT-ND2,MT-ND6,NCSTN,NDUFB11,NDUFB2,NDUFV3,PINK1,PSEN1,TXNRD2,UCP2,UQCRC2,UQCRQ,VDAC1,VDAC2,VPS9D1,XDH
B Cell Receptor Signaling	2.17	0.178	0	ABL1,AKT1,AKT2,Calm1 (includes others),CREB5,ETS1,GSK3B,IKBKB,INPPL1,MALT1,MAP2K1,MAP2K2,MAP2K7,MAP3K1,MAP3K11,MAP3K14,MAP3K8,MAPK1,MAPK9,NFKB1,NFKB2,NFKBIA,PDPK1,PIK3CB,PIK3R1,PIK3R3,PIK3R4,PPP3R1,RAF1,RRAS2,SHC1,SYK,TCF3
Estrogen Receptor Signaling	2.17	0.19	#NUM!	CARM1,CCNH,CTBP1,ESR1,GTF2H1,HNRNPD,KAT2B,MAP2K1,MAP2K2,MAPK1,MED12,MED13,MED14,MED16,MED24,NCOR2,NR3C1,POLR2B,PPARGC1A,RAF1,RRAS2,RUNX2,SHC1,SRC,TAF15,TAF5L
HIPPO signaling	2.14	0.212	1.265	DLG5,FAT4,FRMD6,ITCH,PATJ,PPP1CA,PPP1CB,Ppp1cc,PPP1R14B,PPP2R1B,PPP2R2A,PPP2R3A,PTPA,SCRIB,SMAD3,TEAD2,WWC1,YWHAG
Type I Diabetes Mellitus Signaling	2.14	0.198	-0.728	BCL2,CPE,HLA-A,HLA-G,HSPD1,ICA1,IKBKB,IL1RAP,IRAK1,IRF1,MAP2K7,MAP3K14,MAPK1,MAPK9,NFKB1,NFKB2,NFKBIA,SOCS1,SOCS2,SOCS3,SOCS6,TRAF2
Cellular Effects of Sildenafil (Viagra)	2.14	0.191	#NUM!	ACTA1,ACTA2,ACTC1,ACTG2,ADCY7,CACNA1S,Calm1 (includes others),ITPR3,KCNN4,MYH4,MYL12A,MYL4,MYL6,MYL6B,MYL9,MYLK,MYLPF,PDE2A,PDE4B,PDIA3,PLCB3,PLCD3,PPP1CB,PRKACA,PRKAR1A
p53 Signaling	2.14	0.204	-1.213	AKT1,AKT2,BCL2,CCND1,CCND2,CDKN1A,COQ8A,CTNNB1,E2F1,GSK3B,HIF1A,KAT2B,PIK3CB,PIK3R1,PIK3R3,PIK3R4,SERPINE2,ST13,STAG1,TP53INP1
Cell Cycle Regulation by BTG Family Proteins	2.13	0.27	-0.447	BTG1,CCND1,E2F1,E2F2,E2F8,NOCT,PPP2R1B,PPP2R2A,PPP2R3A,PTPA
Notch Signaling	2.13	0.27	-0.707	APH1B,FURIN,HES1,JAG2,LFNG,NCSTN,NOTCH1,NOTCH3,PSEN1,RBPJ
FLT3 Signaling in Hematopoietic Progenitor Cells	2.07	0.212	1.213	AKT1,AKT2,CREB5,EIF4E,EIF4EBP1,MAP2K1,MAP2K2,MAPK1,PDPK1,PIK3CB,PIK3R1,PIK3R3,PIK3R4,RAF1,RRAS2,SHC1,STAT2
Leptin Signaling in Obesity	2.05	0.216	0.632	ADCY7,AKT1,AKT2,MAP2K1,MAP2K2,MAPK1,PDIA3,PIK3CB,PIK3R1,PIK3R3,PIK3R4,PLCB3,PLCD3,PRKACA,PRKAR1A,SOCS3
Glioma Invasiveness Signaling	2.05	0.216	1.941	F2R,ITGB3,MAPK1,PIK3CB,PIK3R1,PIK3R3,PIK3R4,RHOB,RHOBTB1,RHOBTB2,RHOC,RHOJ,RHOQ,RND1,RND2,RRAS2
Docosahexaenoic Acid (DHA) Signaling	2.05	0.263	#NUM!	AKT1,AKT2,BCL2,GSK3B,PDPK1,PIK3CB,PIK3R1,PIK3R3,PIK3R4,PNPLA2
Remodeling of Epithelial Adherens Junctions	2.04	0.221	0.816	ACTA1,ACTA2,ACTC1,ACTG2,Actn3,ACTR3,ARPC2,CTNNB1,MET,RAB7A,SRC,TUBB2A,TUBB3,TUBB4A,TUBB6
Wnt/Ca+ pathway	2.03	0.226	-1.069	AXIN1,CREB5,DVL2,FZD1,FZD2,FZD6,FZD7,GSK3B,NFKB1,NFKB2,PDIA3,PLCB3,PLCD3,SMO
IL-15 Production	1.99	0.19	#NUM!	ABL1,DDR1,DDR2,EPHA4,FGFR1,FGFR4,FRK,IGF1R,INSR,IRF1,MAP2K1,MAP2K7,MAP3K11,MET,MUSK,NFKB1,NFKB2,PDGFRA,PEAK1,PRKCI,PTK7,SRC,SYK
LPS-stimulated MAPK Signaling	1.96	0.207	0.243	IKBKB,MAP2K1,MAP2K2,MAP3K14,MAPK1,MAPK9,NFKB1,NFKB2,NFKBIA,PIK3CB,PIK3R1,PIK3R3,PIK3R4,PRKCI,RAF1,RRAS2,SRF
SAPK/JNK Signaling	1.94	0.196	0.894	CRK,DUSP10,DUSP4,GNA13,GNB1,HNRNPK,IRS1,MAP2K7,MAP3K1,MAP3K11,MAP4K4,MAPK9,MINK1,PIK3CB,PIK3R1,PIK3R3,PIK3R4,RRAS2,SHC1,TRAF2
Toll-like Receptor Signaling	1.94	0.211	-0.302	EIF2AK2,IKBKB,IRAK1,MAP3K1,MAP3K14,MAP4K4,MAPK1,NFKB1,NFKB2,NFKBIA,TLR2,TNFAIP3,TOLLIP,TRAF4,Ubb,UBC
Neurotrophin/TRK Signaling	1.94	0.211	1.291	AKT1,BDNF,CREB5,FRS2,MAP2K1,MAP2K2,MAP2K7,MAPK1,PDPK1,PIK3CB,PIK3R1,PIK3R3,PIK3R4,RAF1,RRAS2,SHC1
Relaxin Signaling	1.93	0.18	1.414	ADCY7,AKT1,AKT2,BRAF,GNA13,GNAQ,GNAZ,GNB1,GNB5,GNG12,MAP2K1,MAPK1,NFKB1,NFKB2,NFKBIA,NPR2,PDE2A,PDE4B,PDE7A,PIK3CB,PIK3R1,PIK3R3,PIK3R4,PRKACA,PRKAR1A,SMARCC2,VEGFA
Regulation of eIF4 and p70S6K Signaling	1.93	0.178	1.414	AGO2,AKT1,AKT2,EIF3A,EIF3D,EIF3G,EIF4E,EIF4EBP1,EIF4EBP2,EIF4G2,IRS1,MAP2K1,MAP2K2,MAPK1,PABPC1,PDPK1,PIK3CB,PIK3R1,PIK3R3,PIK3R4,PPP2R1B,PPP2R2A,PPP2R3A,PTPA,RAF1,RPS26,RRAS2,SHC1
Apelin Cardiac Fibroblast Signaling Pathway	1.92	0.304	0.816	AKT1,AKT2,PRKAB2,PRKAG3,SPHK1,TGFB2,TGFB3
Neuregulin Signaling	1.91	0.198	-0.5	AKT1,AKT2,CDK5R1,CDKN1B,CRK,HSP90AA1,HSP90AB1,MAP2K1,MAP2K2,MAPK1,PDPK1,PIK3R1,PIK3R3,PRKCI,PSEN1,RAF1,RRAS2,SHC1,SRC
DNA Methylation and Transcriptional Repression Signaling	1.91	0.265	#NUM!	ARID4B,CHD3,H4-16,MBD3,RBBP4,SAP130,SAP18,SAP30,SIN3A
Role of PI3K/AKT Signaling in the Pathogenesis of Influenza	1.9	0.219	-0.277	AKT1,AKT2,CRK,GSK3B,MAP2K1,MAP2K2,MAPK1,NFKB1,NFKB2,NFKBIA,PIK3CB,PIK3R1,PIK3R3,PIK3R4
Epoxysqualene Biosynthesis	1.88	1	#NUM!	FDFT1,SQLE
Stearate Biosynthesis I (Animals)	1.88	0.239	1.897	ACOT2,ACSL3,ACSL4,ACSL5,DHCR24,ELOVL6,FASN,LIPT2,LPCAT4,SLC27A1,TECR
Formaldehyde Oxidation II (Glutathione-dependent)	1.88	1	#NUM!	ADH5,ESD
UDP-N-acetyl-D-galactosamine Biosynthesis II	1.87	0.444	1	GNPDA1,GPI,HK1,PGM3
HER-2 Signaling in Breast Cancer	1.86	0.202	#NUM!	AKT1,AKT2,CCND1,CDKN1A,CDKN1B,GSK3B,ITGB2,ITGB3,ITGB6,PIK3CB,PIK3R1,PIK3R3,PIK3R4,PRKCI,RRAS2,TSC1,TSC2
Pyridoxal 5'-phosphate Salvage Pathway	1.84	0.215	0.832	ADPGK,AKT2,BRAF,DMPK,EIF2AK2,GRK6,IRAK1,MAP2K1,MAP2K2,MAP3K8,MAPK1,MAPK9,PDXK,PIM1
LPS/IL-1 Mediated Inhibition of RXR Function	1.84	0.165	-0.832	ABCC4,ACOX1,ACOX3,ACSL3,ACSL4,ACSL5,ALDH16A1,ALDH1L1,ALDH1L2,ALDH3A1,CHST1,CHST12,CHST2,CHST3,CPT1C,FABP5,GSTA5,GSTM1,GSTM5,HMGCS1,IL1RAP,IRAK1,MAOA,MAP2K7,MAP3K1,MAPK9,NDST2,NDST4,PPARGC1A,SCARB1,SLC27A1,SMOX,SOD3,SREBF1,TRAF2,UST,XPO1
Role of Wnt/GSK-3β Signaling in the Pathogenesis of Influenza	1.84	0.205	-0.577	AXIN1,CTNNB1,DVL2,FZD1,FZD2,FZD6,FZD7,GSK3B,LEF1,SMO,TCF3,Tcf7,WNT10A,WNT4,WNT6,WNT9A
Phagosome Formation	1.83	0.184	#NUM!	C3AR1,FCGR3A/FCGR3B,ITGB2,MRC2,PDIA3,PIK3CB,PIK3R1,PIK3R3,PIK3R4,PLCB3,PLCD3,PRKCI,RHOB,RHOBTB1,RHOBTB2,RHOC,RHOJ,RHOQ,RND1,RND2,SCARA3,SYK,TLR2
Melatonin Signaling	1.81	0.208	0.277	BRAF,Calm1 (includes others),GNAQ,MAP2K1,MAP2K2,MAP2K7,MAPK1,PDIA3,PLCB3,PLCD3,PRKACA,PRKAR1A,PRKCI,RAF1,RORA
Glycogen Degradation III	1.79	0.357	0.447	GAA,MGAM,MTAP,PGM1,PGM3
Agrin Interactions at Neuromuscular Junction	1.78	0.203	0	ACTA1,ACTA2,ACTC1,ACTG2,CHRNA1,CTTN,ITGA6,ITGB2,ITGB3,LAMC1,MAPK1,MAPK9,MUSK,PXN,RRAS2,SRC
Hereditary Breast Cancer Signaling	1.78	0.179	#NUM!	AKT1,AKT2,ARID1A,CCND1,CDKN1A,E2F1,FAAP100,FANCM,MSH6,NBN,NPM1,PBRM1,PIK3CB,PIK3R1,PIK3R3,PIK3R4,POLR2B,RFC3,RRAS2,SLC19A1,SMARCC1,SMARCC2,SMARCD3,Ubb,UBC
Role of IL-17A in Arthritis	1.75	0.222	#NUM!	IL17RC,MAP2K1,MAP2K2,MAPK1,MAPK9,NFKB1,NFKB2,NFKBIA,PIK3CB,PIK3R1,PIK3R3,PIK3R4
Role of BRCA1 in DNA Damage Response	1.74	0.2	-1.667	ARID1A,CDKN1A,E2F1,E2F2,E2F8,FAAP100,FANCM,MSH6,NBN,PBRM1,RBBP8,RFC3,SLC19A1,SMARCC1,SMARCC2,SMARCD3
Hypoxia Signaling in the Cardiovascular System	1.71	0.203	0.378	AKT1,ARNT,CREB5,EDN1,HIF1A,HSP90AA1,HSP90AB1,LDHA,NFKBIA,UBE2B,UBE2G2,UBE2M,UBE2O,VEGFA,VHL
Neuropathic Pain Signaling In Dorsal Horn Neurons	1.69	0.188	1.606	BDNF,CAMK1D,CAMK1G,GRIN2D,GRINA,ITPR3,KCNN4,MAPK1,PDIA3,PIK3CB,PIK3R1,PIK3R3,PIK3R4,PLCB3,PLCD3,PRKACA,PRKAR1A,PRKCI,SRC
Synaptic Long Term Potentiation	1.68	0.178	1.043	Calm1 (includes others),CHP1,CREB5,GNAQ,GRIN2D,GRINA,ITPR3,MAP2K1,MAP2K2,MAPK1,PDIA3,PLCB3,PLCD3,PPP1CA,PPP1CB,Ppp1cc,PPP1R14B,PPP3R1,PRKACA,PRKAR1A,PRKCI,RAF1,RRAS2
White Adipose Tissue Browning Pathway	1.68	0.178	0.426	ADCY7,BDNF,CACNA1S,CACNA2D1,CACNB1,CREB5,CTBP1,FGF21,FGFR1,FGFR4,FNDC5,LDHA,LDHB,MAPK1,PPARGC1A,PRKAB2,PRKACA,PRKAG3,PRKAR1A,RARB,RXRB,SLC16A1,VEGFA
The Visual Cycle	1.67	0.3	0.447	AKR1B10,DHRS3,DHRS9,RDH10,RDH11,RDH5
Inflammasome pathway	1.67	0.3	0	CASP1,CTSB,NEK7,NFKB1,NFKB2,PANX1
α-Adrenergic Signaling	1.66	0.189	-0.302	ADCY7,Calm1 (includes others),GNAQ,GNB1,GNB5,GNG12,GYS1,ITPR3,MAP2K1,MAP2K2,MAPK1,PHKA2,PRKACA,PRKAR1A,PRKCI,RAF1,RRAS2,SLC8A1
Glycogen Biosynthesis II (from UDP-D-Glucose)	1.64	0.5	#NUM!	GBE1,GYG1,GYS1
Lipid Antigen Presentation by CD1	1.62	0.269	#NUM!	AP2A2,AP2M1,B2M,CALR,CANX,PDIA3,PSAP
Antiproliferative Role of TOB in T Cell Signaling	1.62	0.269	#NUM!	CDKN1B,MAPK1,PABPC1,SMAD3,TGFB2,TGFB3,TGFBR2
Estrogen-mediated S-phase Entry	1.62	0.269	-0.378	CCND1,CDKN1A,CDKN1B,E2F1,E2F2,E2F8,ESR1
Apelin Liver Signaling Pathway	1.62	0.269	0.378	COL1A1,COL1A2,COL3A1,EDN1,GSK3B,IRS1,MAPK9
Corticotropin Releasing Hormone Signaling	1.61	0.172	1.091	ADCY7,BDNF,BRAF,CACNA1S,CACNA2D1,CACNB1,Calm1 (includes others),CNR1,CREB5,GNAQ,ITPR3,MAP2K1,MAP2K2,MAPK1,MEF2D,NOS1,NPR2,PRKACA,PRKAR1A,PRKCI,PTCH1,RAF1,SMARCC2,SMO,VEGFA
Neuroinflammation Signaling Pathway	1.6	0.153	0	ACVR1B,AKT1,AKT2,APH1B,B2M,BACE1,BCL2,BDNF,CASP1,CD200,CHP1,CREB5,CTNNB1,CXCL12,FZD1,GLS,GRIN2D,GRINA,GSK3B,HLA-A,HMOX1,IKBKB,IRAK1,MAPK1,MAPK9,NCSTN,NFE2L2,NFKB1,NFKB2,PIK3CB,PIK3R1,PIK3R3,PIK3R4,PLA2G12A,PLA2G4A,PPP3R1,PSEN1,SLC1A3,SYK,TGFB2,TGFB3,TGFBR2,TGFBR3,TLR2,TRAF3,XIAP
Synaptic Long Term Depression	1.59	0.164	0.365	CACNA1S,CACNA2D1,CACNB1,GNA13,GNAQ,GNAZ,IGF1,IGF1R,ITPR3,MAP2K1,MAP2K2,MAPK1,NOS1,NPR2,PDIA3,PLA2G12A,PLA2G4A,PLA2R1,PLAAT3,PLCB3,PLCD3,PPP2R1B,PPP2R2A,PPP2R3A,PRKCI,PTPA,RAF1,RRAS2,RYR1,RYR3,SMARCC2
Amyotrophic Lateral Sclerosis Signaling	1.58	0.186	0.728	BCL2,CACNA1S,CAPN1,CASP1,GPX1,GRIN2D,GRINA,IGF1,NOS1,PDGFC,PIK3CB,PIK3R1,PIK3R3,PIK3R4,SSR4,VEGFA,VEGFB,XIAP
ATM Signaling	1.58	0.186	-0.775	ABL1,BRAT1,CBX5,CDKN1A,CREB5,KAT5,MAPK9,NBN,NFKBIA,PPP2R1B,PPP2R2A,PPP2R3A,PTPA,RBBP8,SMC3,SUV39H1,TP53BP1,ZEB1
Renin-Angiotensin Signaling	1.57	0.178	1.342	ADCY7,GNAQ,ITPR3,MAP2K1,MAP2K2,MAP3K1,MAPK1,MAPK9,NFKB1,NFKB2,PIK3CB,PIK3R1,PIK3R3,PIK3R4,PRKACA,PRKAR1A,PRKCI,RAF1,RRAS2,SHC1,SHF
Dopamine Receptor Signaling	1.56	0.195	0	ADCY7,GCH1,MAOA,PPP1CA,PPP1CB,Ppp1cc,PPP1R14B,PPP2R1B,PPP2R2A,PPP2R3A,PRKACA,PRKAR1A,PTPA,QDPR,SMOX
Vitamin-C Transport	1.53	0.312	#NUM!	SLC2A1,SLC2A3,TXN,TXNRD2,TXNRD3
Cardiac β-adrenergic Signaling	1.51	0.17	1	ADCY7,AKAP11,AKAP12,AKAP6,AKAP7,CACNA1S,GNB1,GNB5,GNG12,PDE2A,PDE4B,PDE7A,PKIG,PPP1CA,PPP1CB,Ppp1cc,PPP1R14B,PPP2R1B,PPP2R2A,PPP2R3A,PRKACA,PRKAR1A,PTPA,SLC8A1
Myc Mediated Apoptosis Signaling	1.5	0.2	#NUM!	AKT1,AKT2,BCL2,IGF1,IGF1R,MAPK9,PIK3CB,PIK3R1,PIK3R3,PIK3R4,RRAS2,SHC1,YWHAG
UVB-Induced MAPK Signaling	1.5	0.212	2.111	AKT1,EIF4E,EIF4EBP1,MAP2K1,MAPK1,MAPK9,PIK3CB,PIK3R1,PIK3R3,PIK3R4,PRKCI
CREB Signaling in Neurons	1.49	0.159	0.626	ADCY7,AKT1,AKT2,CACNA1S,CACNA2D1,CACNB1,Calm1 (includes others),CREB5,GNA13,GNAQ,GNAZ,GNB1,GNB5,GNG12,GRIN2D,ITPR3,MAP2K1,MAP2K2,MAPK1,PDIA3,PIK3CB,PIK3R1,PIK3R3,PIK3R4,PLCB3,PLCD3,POLR2B,PRKACA,PRKAR1A,PRKCI,RAF1,RRAS2,SHC1
Actin Nucleation by ARP-WASP Complex	1.48	0.194	1.508	ACTR3,ARPC2,RHOB,RHOBTB1,RHOBTB2,RHOC,RHOJ,RHOQ,RND1,RND2,ROCK2,RRAS2,VASP,WASF1
IL-3 Signaling	1.47	0.19	1.291	AKT1,AKT2,CHP1,MAP2K1,MAP2K2,MAPK1,PIK3CB,PIK3R1,PIK3R3,PIK3R4,PPP3R1,PRKCI,RAF1,RRAS2,SHC1
Role of JAK2 in Hormone-like Cytokine Signaling	1.45	0.235	#NUM!	IRS1,IRS2,PTPN1,SHC1,SOCS1,SOCS2,SOCS3,SOCS6
Glutathione Biosynthesis	1.44	0.667	#NUM!	GCLC,GSS
Oxidized GTP and dGTP Detoxification	1.44	0.667	#NUM!	NUDT1,RUVBL2
Glutamate Degradation II	1.44	0.667	#NUM!	GOT1,GOT2
Aspartate Biosynthesis	1.44	0.667	#NUM!	GOT1,GOT2
HMGB1 Signaling	1.44	0.164	-0.626	AKT1,AKT2,KAT2B,LIF,MAP2K1,MAP2K2,MAP2K7,MAPK1,MAPK9,NFKB1,NFKB2,PIK3CB,PIK3R1,PIK3R3,PIK3R4,RHOB,RHOBTB1,RHOBTB2,RHOC,RHOJ,RHOQ,RND1,RND2,RRAS2,TGFB2,TGFB3,Tnfsf9
Thioredoxin Pathway	1.43	0.429	#NUM!	TXN,TXNRD2,TXNRD3
GDP-glucose Biosynthesis	1.43	0.429	#NUM!	HK1,PGM1,PGM3
Aspartate Degradation II	1.43	0.429	#NUM!	GOT1,GOT2,MDH2
IL-17 Signaling	1.43	0.188	#NUM!	AKT1,AKT2,GSK3B,IL17RC,MAP2K1,MAP2K2,MAP3K14,MAPK1,MAPK9,NFKB1,PIK3CB,PIK3R1,PIK3R3,PIK3R4,RRAS2
Chemokine Signaling	1.43	0.188	-0.775	Calm1 (includes others),CAMK1D,CAMK1G,CXCL12,CXCR4,GNAQ,MAP2K1,MAP2K2,MAPK1,PLCB3,PPP1CB,RAF1,ROCK2,RRAS2,SRC
G Beta Gamma Signaling	1.42	0.172	0.894	AKT1,AKT2,CACNA1S,CACNA2D1,CACNB1,CAV2,GNA13,GNAQ,GNAZ,GNB1,GNB5,GNG12,MAPK1,PDPK1,PRKACA,PRKAR1A,PRKCI,RAF1,RRAS2,SHC1,SRC
γ-linolenate Biosynthesis II (Animals)	1.42	0.294	1.342	ACSL3,ACSL4,ACSL5,FADS1,SLC27A1
Mitochondrial L-carnitine Shuttle Pathway	1.42	0.294	0.447	ACSL3,ACSL4,ACSL5,CPT1C,SLC27A1
Melanocyte Development and Pigmentation Signaling	1.42	0.181	1.698	ADCY7,BCL2,CREB5,CRK,MAP2K1,MAP2K2,MAPK1,PIK3CB,PIK3R1,PIK3R3,PIK3R4,PRKACA,PRKAR1A,RAF1,RRAS2,SHC1,SRC
GNRH Signaling	1.42	0.162	0.816	ADCY7,CACNA1S,CACNA2D1,CACNB1,Calm1 (includes others),CREB5,GNAQ,GNB1,ITPR3,MAP2K1,MAP2K2,MAP2K7,MAP3K1,MAP3K11,MAP3K14,MAP3K8,MAPK1,MAPK9,NFKB1,NFKB2,PLCB3,PRKACA,PRKAR1A,PRKCI,PXN,RAF1,RRAS2,SRC
Endothelin-1 Signaling	1.41	0.16	1.826	ADCY7,BRAF,CASP1,EDN1,GNA13,GNAQ,GNAZ,HMOX1,ITPR3,MAPK1,MAPK9,NOS1,PDIA3,PIK3CB,PIK3R1,PIK3R3,PIK3R4,PLA2G12A,PLA2G4A,PLA2R1,PLAAT3,PLCB3,PLCD3,PRKCI,PTGS1,RAF1,RRAS2,SHC1,SHF,SRC
Role of PKR in Interferon Induction and Antiviral Response	1.4	0.22	#NUM!	AKT1,EIF2AK2,IKBKB,IRF1,NFKB1,NFKB2,NFKBIA,TRAF2,TRAF3
Antioxidant Action of Vitamin C	1.38	0.174	0	HMOX1,IKBKB,MAPK1,MAPK9,NFKB1,NFKB2,NFKBIA,PDIA3,PLA2G12A,PLA2G4A,PLA2R1,PLAAT3,PLCB3,PLCD3,SLC2A1,SLC2A3,TXN,TXNRD2,TXNRD3
Role of p14/p19ARF in Tumor Suppression	1.38	0.241	-0.816	E2F1,NPM1,PIK3CB,PIK3R1,PIK3R3,PIK3R4,POLR3D
Induction of Apoptosis by HIV1	1.37	0.197	-1.732	BCL2,CXCR4,IKBKB,MAP2K7,MAP3K14,MAPK9,NFKB1,NFKB2,NFKBIA,SLC25A10,TRAF2,XIAP
CCR3 Signaling in Eosinophils	1.36	0.169	1.387	Calm1 (includes others),GNB1,GNB5,GNG12,ITPR3,MAP2K1,MAP2K2,MAPK1,MYLK,PIK3CB,PIK3R1,PIK3R3,PIK3R4,PLA2G12A,PLA2G4A,PLCB3,PPP1CB,PRKCI,RAF1,ROCK2,RRAS2
Role of Tissue Factor in Cancer	1.35	0.171	#NUM!	AKT1,AKT2,EIF4E,F2,F3,F7,FRK,GNA13,GNAQ,ITGA6,ITGB3,MAPK1,PDIA6,PIK3CB,PIK3R1,PIK3R3,PIK3R4,RRAS2,SRC,VEGFA
FcγRIIB Signaling in B Lymphocytes	1.35	0.187	2.111	AKT1,CACNA1S,CACNA2D1,CACNB1,DOK1,MAPK9,PDPK1,PIK3CB,PIK3R1,PIK3R3,PIK3R4,RRAS2,SHC1,SYK
Angiopoietin Signaling	1.35	0.187	0	AKT1,AKT2,ANGPT1,CRK,IKBKB,NFKB1,NFKB2,NFKBIA,PIK3CB,PIK3R1,PIK3R3,PIK3R4,RASA1,RRAS2
Dendritic Cell Maturation	1.35	0.158	-0.756	AKT1,AKT2,B2M,COL1A1,COL1A2,COL3A1,CREB5,DDR2,FCGR3A/FCGR3B,HLA-A,IKBKB,LTBR,LY75,MAP3K14,MAPK1,MAPK9,NFKB1,NFKB2,NFKBIA,PDIA3,PIK3CB,PIK3R1,PIK3R3,PIK3R4,PLCB3,PLCD3,RELB,STAT2,TLR2
Role of IL-17F in Allergic Inflammatory Airway Diseases	1.34	0.214	-0.378	CREB5,IGF1,IL17RC,MAP2K1,MAP2K2,MAPK1,NFKB1,NFKB2,RAF1
IL-12 Signaling and Production in Macrophages	1.33	0.167	#NUM!	AKT1,AKT2,CLU,IKBKB,IRF1,JMJD6,MAP2K1,MAP2K2,MAP3K8,MAPK1,MAPK9,NFKB1,NFKB2,PIK3CB,PIK3R1,PIK3R3,PIK3R4,PRKCI,RAB7A,TGFB2,TGFB3,TLR2
Interferon Signaling	1.32	0.222	0.816	BCL2,IFIT3,IRF1,IRF9,ISG15,MED14,SOCS1,STAT2
iCOS-iCOSL Signaling in T Helper Cells	1.31	0.171	0	AKT1,AKT2,Calm1 (includes others),CHP1,HLA-A,IKBKB,IL2RB,ITPR3,NFKB1,NFKB2,NFKBIA,PDPK1,PIK3CB,PIK3R1,PIK3R3,PIK3R4,PLEKHA4,PPP3R1,SHC1
Role of JAK1 and JAK3 in γc Cytokine Signaling	1.31	0.188	#NUM!	IL2RB,IRS1,IRS2,MAPK1,PIK3CB,PIK3R1,PIK3R3,PIK3R4,RRAS2,SHC1,SOCS1,SOCS3,SYK
SPINK1 General Cancer Pathway	1.31	0.188	-0.277	AKT1,AKT2,MAP2K1,MAP2K2,MAPK1,Mt1,Mt2,PIK3CB,PIK3R1,PIK3R3,PIK3R4,RAF1,RRAS2
Chondroitin Sulfate Biosynthesis	1.29	0.196	-1.508	B4GALT7,CHPF,CHPF2,CHST1,CHST12,CHST2,CHST3,NDST2,NDST4,UST,XYLT2
Thrombopoietin Signaling	1.28	0.19	1.732	IRS2,MAP2K1,MAP2K2,MAPK1,PIK3CB,PIK3R1,PIK3R3,PIK3R4,PRKCI,RAF1,RRAS2,SHC1
Fatty Acid Activation	1.28	0.308	1	ACSL3,ACSL4,ACSL5,SLC27A1
Oleate Biosynthesis II (Animals)	1.28	0.308	1	FADS1,FADS6,SCD,Scd2
T Cell Receptor Signaling	1.27	0.171	#NUM!	Calm1 (includes others),IKBKB,MALT1,MAP2K1,MAP2K2,MAP3K1,MAPK1,NFKB1,NFKB2,NFKBIA,PIK3CB,PIK3R1,PIK3R3,PIK3R4,PPP3R1,RAF1,RASA1,RRAS2
Glucose and Glucose-1-phosphate Degradation	1.27	0.375	#NUM!	HK1,PGM1,PGM3
TNFR1 Signaling	1.26	0.2	-1.667	IKBKB,MADD,MAP3K1,MAP3K14,NFKB1,NFKB2,NFKBIA,TNFAIP3,TRAF2,XIAP
CNTF Signaling	1.24	0.193	0.905	AKT1,LIFR,MAP2K1,MAP2K2,MAPK1,PIK3CB,PIK3R1,PIK3R3,PIK3R4,RAF1,RRAS2
Role of CHK Proteins in Cell Cycle Checkpoint Control	1.24	0.193	-1	CDKN1A,E2F1,E2F2,E2F8,NBN,PPP2R1B,PPP2R2A,PPP2R3A,PTPA,RFC3,SLC19A1
G Protein Signaling Mediated by Tubby	1.24	0.226	#NUM!	ABL1,GNAQ,GNB1,GNB5,GNG12,INSR,PLCB3
Apoptosis Signaling	1.24	0.172	-0.775	ACIN1,BCL2,CAPN1,IKBKB,LMNA,MAP2K1,MAP2K2,MAP2K7,MAP3K14,MAP4K4,MAPK1,NFKB1,NFKB2,NFKBIA,RAF1,RRAS2,XIAP
Apelin Muscle Signaling Pathway	1.23	0.263	0	AKT1,AKT2,PPARGC1A,PRKAB2,PRKAG3
G-Protein Coupled Receptor Signaling	1.22	0.147	#NUM!	ADCY7,AKT1,AKT2,BRAF,CHRM4,CNR1,CREB5,DUSP4,DUSP6,GNAQ,GPER1,HTR2B,IKBKB,LAMTOR3,LPAR1,MAP2K1,MAP2K2,MAP3K8,MAPK1,NFKB1,NFKB2,NFKBIA,NPY1R,PDE2A,PDE4B,PDE7A,PDPK1,PIK3CB,PIK3R1,PIK3R3,PIK3R4,PLCB3,PRKACA,PRKAR1A,RAF1,RASA1,RRAS2,SHC1,SRC,SYNGAP1
Netrin Signaling	1.19	0.185	-1.155	ABLIM3,CACNA1S,CACNA2D1,CACNB1,CHP1,PPP3R1,PRKACA,PRKAR1A,RYR1,RYR3,UNC5B,UNC5C
iNOS Signaling	1.17	0.2	-1.633	Calm1 (includes others),HMGA1,IKBKB,IRAK1,IRF1,MAPK1,NFKB1,NFKB2,NFKBIA
Fatty Acid β-oxidation I	1.17	0.219	1.134	ACAA1,ACSL3,ACSL4,ACSL5,HADH,IVD,SLC27A1
Glutathione Redox Reactions II	1.17	0.5	#NUM!	GSR,PDIA3
Melatonin Degradation II	1.17	0.5	#NUM!	MAOA,SMOX
L-cysteine Degradation I	1.17	0.5	#NUM!	GOT1,GOT2
Phenylalanine Degradation IV (Mammalian, via Side Chain)	1.17	0.286	1	GOT1,GOT2,MAOA,SMOX
Dermatan Sulfate Biosynthesis	1.15	0.186	-1.508	B4GALT7,CHPF,CHPF2,CHST1,CHST12,CHST2,CHST3,NDST2,NDST4,UST,XYLT2
Role of MAPK Signaling in the Pathogenesis of Influenza	1.15	0.175	#NUM!	AKT1,AKT2,BCL2,MAP2K1,MAP2K2,MAP2K7,MAPK1,MAPK9,PLA2G12A,PLA2G4A,PLA2R1,PLAAT3,RAF1,RRAS2
Sucrose Degradation V (Mammalian)	1.13	0.333	#NUM!	ALDOA,GALM,TPI1
Phosphatidylethanolamine Biosynthesis II	1.13	0.333	#NUM!	ETNK1,PCYT2,SELENOI
Fc Epsilon RI Signaling	1.12	0.162	1.606	AKT1,AKT2,INPPL1,MAP2K1,MAP2K2,MAP2K7,MAPK1,MAPK9,PDPK1,PIK3CB,PIK3R1,PIK3R3,PIK3R4,PLA2G12A,PLA2G4A,PRKCI,RAF1,RRAS2,SYK
Sperm Motility	1.12	0.148	1.213	ABL1,Calm1 (includes others),DDR1,DDR2,EPHA4,FGFR1,FGFR4,FRK,IGF1R,INSR,ITPR3,MAP2K1,MAP2K7,MAP3K11,MET,MUSK,PDE2A,PDE4B,PDGFRA,PDIA3,PEAK1,PLA2G12A,PLA2G4A,PLA2R1,PLAAT3,PLCB3,PLCD3,PRKACA,PRKAR1A,PRKCI,PTK7,SRC,SYK
Retinoate Biosynthesis I	1.11	0.212	-0.378	AKR1B10,DHRS3,DHRS4,DHRS9,RDH10,RDH11,RDH5
Dopamine-DARPP32 Feedback in cAMP Signaling	1.09	0.153	-0.2	ADCY7,CACNA1S,Calm1 (includes others),CHP1,CREB5,GNAQ,GRIN2D,GRINA,ITPR3,NOS1,PDIA3,PLCB3,PLCD3,PPP1CA,PPP1CB,Ppp1cc,PPP1R14B,PPP2R1B,PPP2R2A,PPP2R3A,PPP3R1,PRKACA,PRKAR1A,PRKCI,PTPA
Triacylglycerol Degradation	1.08	0.191	-0.333	AARS1,ABHD16A,ABHD2,LPL,MGLL,NDST2,NDST4,PNPLA2,PPME1
Superpathway of Citrulline Metabolism	1.08	0.267	0	ASS1,GLS,NOS1,OAT
Salvage Pathways of Pyrimidine Ribonucleotides	1.06	0.165	0.775	ADPGK,AK4,AK5,AKT2,BRAF,DMPK,EIF2AK2,GRK6,IRAK1,MAP2K1,MAP2K2,MAP3K8,MAPK1,MAPK9,PIM1,PYCR3
Inhibition of Angiogenesis by TSP1	1.06	0.206	0	AKT1,AKT2,HSPG2,MAPK1,MAPK9,TGFBR2,VEGFA
MIF-mediated Glucocorticoid Regulation	1.06	0.206	-0.378	MAPK1,NFKB1,NFKB2,NFKBIA,NR3C1,PLA2G12A,PLA2G4A
nNOS Signaling in Skeletal Muscle Cells	1.04	0.195	#NUM!	CACNA1S,CACNA2D1,CACNB1,Calm1 (includes others),CHRNA1,NOS1,RYR1,RYR3
Macropinocytosis Signaling	1.04	0.171	1.414	ITGB2,ITGB3,ITGB6,MET,PDGFB,PDGFC,PIK3CB,PIK3R1,PIK3R3,PIK3R4,PRKCI,RRAS2,SRC
IL-10 Signaling	1.03	0.174	#NUM!	BLVRA,BLVRB,HMOX1,IKBKB,IL1RAP,MAP3K14,MAP4K4,MAPK1,NFKB1,NFKB2,NFKBIA,SOCS3
IL-17A Signaling in Fibroblasts	1	0.2	#NUM!	GSK3B,IKBKB,IL17RC,MAPK1,NFKB1,NFKB2,NFKBIA
Noradrenaline and Adrenaline Degradation	1	0.2	-0.378	ADH5,ALDH3A1,Aldh3b3,DHRS4,DHRS9,MAOA,SMOX
Activation of IRF by Cytosolic Pattern Recognition Receptors	0.991	0.175	0.302	ADAR,IFIT2,IKBKB,IRF9,ISG15,MAPK9,NFKB1,NFKB2,NFKBIA,STAT2,TRAF3
Extrinsic Prothrombin Activation Pathway	0.991	0.25	#NUM!	F2,F3,F7,THBD
Retinol Biosynthesis	0.991	0.19	1.89	AKR1B10,DHRS3,DHRS9,ESD,LPL,PNPLA2,RDH10,RDH11
Gαs Signaling	0.987	0.159	-0.258	ADCY7,ADD3,BRAF,CNR1,CREB5,GNB1,GNB5,GNG12,GPER1,MAP2K1,MAP2K2,MAPK1,PRKACA,PRKAR1A,RYR1,RYR3,SRC
Protein Citrullination	0.983	0.4	#NUM!	PADI2,PADI3
Creatine-phosphate Biosynthesis	0.983	0.4	#NUM!	CKM,MAP4K4
Serine Biosynthesis	0.983	0.4	#NUM!	PSAT1,PSPH
Myo-inositol Biosynthesis	0.983	0.4	#NUM!	BPNT2,ISYNA1
Trans, trans-farnesyl Diphosphate Biosynthesis	0.983	0.4	#NUM!	FDPS,IDI1
Citrulline-Nitric Oxide Cycle	0.983	0.4	#NUM!	ASS1,NOS1
Folate Polyglutamylation	0.983	0.4	#NUM!	FPGS,MTHFD1L
IL-4 Signaling	0.979	0.165	#NUM!	AKT1,AKT2,HLA-A,HMGA1,INPPL1,IRS1,NR3C1,PIK3CB,PIK3R1,PIK3R3,PIK3R4,RRAS2,SHC1,SOCS1
Heparan Sulfate Biosynthesis	0.971	0.167	-0.277	AARS1,B4GALT7,CHST1,CHST12,CHST2,CHST3,EXT1,GLCE,NDST2,NDST4,PPME1,UST,XYLT2
Sonic Hedgehog Signaling	0.967	0.207	-1.633	DYRK1B,GSK3B,PRKACA,PRKAR1A,PTCH1,SMO
Thio-molybdenum Cofactor Biosynthesis	0.939	1	#NUM!	MOCOS
Acetyl-CoA Biosynthesis III (from Citrate)	0.939	1	#NUM!	ACLY
Sorbitol Degradation I	0.939	1	#NUM!	SORD
Asparagine Biosynthesis I	0.939	1	#NUM!	ASNS
Lanosterol Biosynthesis	0.939	1	#NUM!	LSS
ErbB Signaling	0.932	0.16	1.291	AKT1,GSK3B,MAP2K1,MAP2K2,MAPK1,MAPK9,PDPK1,PIK3CB,PIK3R1,PIK3R3,PIK3R4,PRKCI,RAF1,RRAS2,SHC1
Regulation of Cellular Mechanics by Calpain Protease	0.917	0.169	-0.378	Actn3,CAPN1,CAST,CCND1,CDKN1B,EZR,MAPK1,PXN,RRAS2,SRC,TLN2
RAN Signaling	0.914	0.235	1	IPO5,KPNB1,RCC1,XPO1
MSP-RON Signaling Pathway	0.91	0.172	#NUM!	ACTA1,ACTA2,ACTC1,ACTG2,ITGB2,PIK3CB,PIK3R1,PIK3R3,PIK3R4,TLR2
UVC-Induced MAPK Signaling	0.903	0.176	1	BRAF,MAP2K1,MAP2K2,MAPK1,MAPK9,PRKCI,RAF1,RRAS2,SRC
IL-22 Signaling	0.876	0.208	0.447	AKT1,AKT2,MAPK1,MAPK9,SOCS3
Role of JAK1, JAK2 and TYK2 in Interferon Signaling	0.876	0.208	#NUM!	NFKB1,NFKB2,RAF1,SOCS1,STAT2
Arginine Biosynthesis IV	0.842	0.333	#NUM!	ASS1,OAT
Proline Biosynthesis II (from Arginine)	0.842	0.333	#NUM!	OAT,PYCR3
Pyruvate Fermentation to Lactate	0.842	0.333	#NUM!	LDHA,LDHB
Chondroitin and Dermatan Biosynthesis	0.842	0.333	#NUM!	CHPF,CHPF2
Arginine Degradation VI (Arginase 2 Pathway)	0.842	0.333	#NUM!	OAT,PYCR3
1D-myo-inositol Hexakisphosphate Biosynthesis II (Mammalian)	0.842	0.222	0	INPP5A,INPPL1,ITPK1,ITPKC
GDP-mannose Biosynthesis	0.842	0.333	#NUM!	GMPPB,GPI
Endocannabinoid Neuronal Synapse Pathway	0.839	0.148	-0.471	ADCY7,CACNA1S,CACNA2D1,CACNB1,CHP1,CNR1,GNAQ,GNB1,GRIN2D,GRINA,MAPK1,MAPK9,MGLL,PDIA3,PLCB3,PLCD3,PPP3R1,PRKACA,PRKAR1A
Cdc42 Signaling	0.836	0.144	-0.471	ACTR3,ARPC2,B2M,CDC42EP2,EXOC7,FGD1,GSK3B,HLA-A,HLA-G,MAP3K11,MAPK1,MAPK9,MYL12A,MYL4,MYL6,MYL6B,MYL9,MYLK,MYLPF,PPP1CB,PRKCI,RAF1,RASA1,SRC
T Cell Exhaustion Signaling Pathway	0.833	0.143	0.447	ACVR1B,AKT1,AKT2,HAVCR2,HLA-A,HLA-G,IRF9,MAPK1,MAPK9,MGAT5,PDK1,PIK3CB,PIK3R1,PIK3R3,PIK3R4,PPP2R1B,PPP2R2A,PPP2R3A,PTPA,RRAS2,SMAD3,STAT2,TGFBR2,TGFBR3,VEGFA
Glycogen Degradation II	0.821	0.25	#NUM!	MTAP,PGM1,PGM3
UVA-Induced MAPK Signaling	0.821	0.153	1	MAPK1,MAPK9,PARP11,PARP3,PARP8,PDIA3,PIK3CB,PIK3R1,PIK3R3,PIK3R4,PLCB3,PLCD3,RRAS2,TIPARP,TNKS
D-myo-inositol (1,4,5)-Trisphosphate Biosynthesis	0.818	0.2	-0.447	PI4KB,PIKFYVE,PIP5K1C,PLCB3,PLCD3
Tryptophan Degradation X (Mammalian, via Tryptamine)	0.818	0.2	-1	AKR1B10,ALDH3A1,Aldh3b3,MAOA,SMOX
Ethanol Degradation II	0.812	0.188	0	ACSS2,ADH5,ALDH3A1,Aldh3b3,DHRS4,DHRS9
Inhibition of Matrix Metalloproteases	0.812	0.179	0.447	HSPG2,LRP1,MMP11,MMP14,MMP15,MMP23B,MMP28
PD-1, PD-L1 cancer immunotherapy pathway	0.812	0.151	-1.069	AKT1,AKT2,B2M,CDKN1B,CSNK2A1,GSK3B,HLA-A,HLA-G,IL2RB,PIK3CB,PIK3R1,PIK3R3,PIK3R4,SMAD3,TGFB2,TGFB3
Inhibition of ARE-Mediated mRNA Degradation Pathway	0.799	0.148	1.698	AGO2,AKT1,AKT2,CNOT1,CNOT11,DIS3L,EDC4,MAPK1,PPP2R1B,PPP2R2A,PPP2R3A,PRKACA,PRKAR1A,PSME2,PTPA,YWHAG,ZFP36,ZFP36L1
nNOS Signaling in Neurons	0.783	0.17	0	Calm1 (includes others),CAPN1,CHP1,GRIN2D,GRINA,NOS1,PPP3R1,PRKCI
GADD45 Signaling	0.777	0.211	#NUM!	CCND1,CCND2,CCND3,CDKN1A
Chondroitin Sulfate Biosynthesis (Late Stages)	0.745	0.167	-2.121	CHPF,CHST1,CHST12,CHST2,CHST3,NDST2,NDST4,UST
Heparan Sulfate Biosynthesis (Late Stages)	0.728	0.155	-0.905	AARS1,CHST1,CHST12,CHST2,CHST3,EXT1,GLCE,NDST2,NDST4,PPME1,UST
Superpathway of Serine and Glycine Biosynthesis I	0.728	0.286	#NUM!	PSAT1,PSPH
Glycoaminoglycan-protein Linkage Region Biosynthesis	0.728	0.286	#NUM!	B4GALT7,XYLT2
Atherosclerosis Signaling	0.712	0.143	#NUM!	CLU,COL1A1,COL1A2,COL3A1,CXCL12,CXCR4,F3,ITGB2,LPL,NFKB1,NFKB2,PDGFB,PDGFC,PLA2G12A,PLA2G4A,PLA2R1,PLAAT3,TNFRSF12A
ERK5 Signaling	0.701	0.153	0.302	AKT1,CREB5,FOXO3,GNA13,GNAQ,LIF,MAP3K8,MEF2D,RRAS2,SRC,YWHAG
MIF Regulation of Innate Immunity	0.697	0.167	0.378	MAPK1,MAPK9,NFKB1,NFKB2,NFKBIA,PLA2G12A,PLA2G4A
Coagulation System	0.682	0.171	1.633	BDKRB1,F2,F2R,F3,F7,THBD
PXR/RXR Activation	0.682	0.154	#NUM!	AKT1,AKT2,FOXO3,GSTM1,INSR,NR3C1,PPARGC1A,PRKACA,PRKAR1A,SCD
Colanic Acid Building Blocks Biosynthesis	0.674	0.214	#NUM!	GMPPB,GPI,UGDH
Th2 Pathway	0.67	0.14	-1.213	ACVR1B,APH1B,CXCR4,HLA-A,IL2RB,ITGB2,JAG2,NCSTN,NFKB1,NOTCH1,NOTCH3,PIK3CB,PIK3R1,PIK3R3,PIK3R4,PSEN1,SOCS3,TGFBR2,TGFBR3
Putrescine Degradation III	0.668	0.19	-1	ALDH3A1,Aldh3b3,MAOA,SMOX
Asparagine Degradation I	0.666	0.5	#NUM!	ASRGL1
UDP-D-xylose and UDP-D-glucuronate Biosynthesis	0.666	0.5	#NUM!	UGDH
Guanine and Guanosine Salvage I	0.666	0.5	#NUM!	HPRT1
S-methyl-5'-thioadenosine Degradation II	0.666	0.5	#NUM!	MTAP
Alanine Degradation III	0.666	0.5	#NUM!	GPT2
Taurine Biosynthesis	0.666	0.5	#NUM!	CSAD
Alanine Biosynthesis II	0.666	0.5	#NUM!	GPT2
Palmitate Biosynthesis I (Animals)	0.666	0.5	#NUM!	FASN
L-cysteine Degradation III	0.666	0.5	#NUM!	GOT1
Uridine-5'-phosphate Biosynthesis	0.666	0.5	#NUM!	CAD
4-hydroxyproline Degradation I	0.666	0.5	#NUM!	HOGA1
Spermidine Biosynthesis I	0.666	0.5	#NUM!	SRM
Fatty Acid Biosynthesis Initiation II	0.666	0.5	#NUM!	FASN
Putrescine Biosynthesis III	0.666	0.5	#NUM!	ODC1
Glutamine Degradation I	0.666	0.5	#NUM!	GLS
Mitotic Roles of Polo-Like Kinase	0.654	0.152	#NUM!	ANAPC5,CAPN1,FZR1,HSP90AA1,HSP90AB1,PPP2R1B,PPP2R2A,PPP2R3A,PTPA,SMC3
LXR/RXR Activation	0.652	0.14	0.378	ACACA,CLU,CYP51A1,FASN,FDFT1,HADH,HMGCR,IL1RAP,LDLR,LPL,NCOR2,NFKB1,NFKB2,PON3,RXRB,SCD,SREBF1
Role of RIG1-like Receptors in Antiviral Innate Immunity	0.627	0.159	-1.633	IKBKB,NFKB1,NFKB2,NFKBIA,TRAF2,TRAF3,TRIM25
cAMP-mediated signaling	0.622	0.132	-0.2	ADCY7,AKAP11,AKAP12,AKAP6,AKAP7,BRAF,Calm1 (includes others),CAMK1D,CAMK1G,CHRM4,CNR1,CREB5,DUSP4,DUSP6,GPER1,LAMTOR3,LPAR1,MAP2K1,MAP2K2,MAPK1,NPY1R,PDE2A,PDE4B,PDE7A,PKIG,PPP3R1,PRKACA,PRKAR1A,RAF1,SRC
Polyamine Regulation in Colon Cancer	0.618	0.182	#NUM!	CTNNB1,OAZ1,ODC1,PSME2
PKCθ Signaling in T Lymphocytes	0.618	0.135	0.943	CACNA1S,CACNA2D1,CACNB1,CHP1,HLA-A,IKBKB,MALT1,MAP3K1,MAP3K11,MAP3K14,MAP3K8,MAPK1,NFKB1,NFKB2,NFKBIA,PIK3CB,PIK3R1,PIK3R3,PIK3R4,PPP3R1,RRAS2
Superpathway of Methionine Degradation	0.609	0.162	-0.816	GOT1,GOT2,MAT2A,MTR,NSUN4,PCCB
SPINK1 Pancreatic Cancer Pathway	0.607	0.15	1	CELA1,CPA4,CPE,CPZ,CTRB2,CTSA,CTSB,SMAD3,TGFBR2
Superpathway of D-myo-inositol (1,4,5)-trisphosphate Metabolism	0.573	0.174	0	BPNT2,INPP5A,INPPL1,ITPKC
Role of Oct4 in Mammalian Embryonic Stem Cell Pluripotency	0.564	0.152	#NUM!	CCNF,NR2F1,NR2F6,PHC1,PHC3,RXRB,SH3GLB1
Dermatan Sulfate Biosynthesis (Late Stages)	0.564	0.152	-1.89	CHST1,CHST12,CHST2,CHST3,NDST2,NDST4,UST
Mismatch Repair in Eukaryotes	0.559	0.188	#NUM!	MSH6,RFC3,SLC19A1
Citrulline Biosynthesis	0.558	0.222	#NUM!	GLS,OAT
Heme Biosynthesis II	0.558	0.222	#NUM!	CPOX,HMBS
Folate Transformations I	0.558	0.222	#NUM!	MTHFD1L,MTR
Antigen Presentation Pathway	0.542	0.154	#NUM!	B2M,CALR,CANX,HLA-A,HLA-G,PDIA3
Natural Killer Cell Signaling	0.539	0.134	#NUM!	AKT1,AKT2,FCGR3A/FCGR3B,INPPL1,MAP2K1,MAP2K2,MAPK1,PIK3CB,PIK3R1,PIK3R3,PIK3R4,PRKCI,RAF1,RRAS2,SHC1,SYK
NER Pathway	0.535	0.136	0.832	CCNH,CETN2,COPS6,COPS7A,ERCC1,GTF2H1,H4-16,LIG3,POLE,POLE3,POLR2B,RAD23B,RFC3,SLC19A1
Trehalose Degradation II (Trehalase)	0.514	0.333	#NUM!	HK1
NADH Repair	0.514	0.333	#NUM!	GAPDH
Tetrahydrobiopterin Biosynthesis I	0.514	0.333	#NUM!	GCH1
Methionine Salvage II (Mammalian)	0.514	0.333	#NUM!	MTR
Anandamide Degradation	0.514	0.333	#NUM!	NAAA
Biotin-carboxyl Carrier Protein Assembly	0.514	0.333	#NUM!	ACACA
Thyroid Hormone Biosynthesis	0.514	0.333	#NUM!	CTSD
Glycerol-3-phosphate Shuttle	0.514	0.333	#NUM!	GPD2
1D-myo-inositol Hexakisphosphate Biosynthesis V (from Ins(1,3,4)P3)	0.514	0.333	#NUM!	ITPK1
Tetrahydrobiopterin Biosynthesis II	0.514	0.333	#NUM!	GCH1
S-adenosyl-L-methionine Biosynthesis	0.514	0.333	#NUM!	MAT2A
N-acetylglucosamine Degradation I	0.514	0.333	#NUM!	GNPDA1
D-myo-inositol (1,4,5)-trisphosphate Degradation	0.51	0.176	#NUM!	BPNT2,INPP5A,INPPL1
Th1 Pathway	0.506	0.132	0.535	APH1B,HAVCR2,HLA-A,IRF1,ITGB2,NCSTN,NFKB1,NOTCH1,NOTCH3,PIK3CB,PIK3R1,PIK3R3,PIK3R4,PSEN1,SOCS1,SOCS3
Th1 and Th2 Activation Pathway	0.498	0.129	#NUM!	ACVR1B,APH1B,CXCR4,HAVCR2,HLA-A,IL2RB,IRF1,ITGB2,JAG2,NCSTN,NFKB1,NOTCH1,NOTCH3,PIK3CB,PIK3R1,PIK3R3,PIK3R4,PSEN1,SOCS1,SOCS3,TGFBR2,TGFBR3
IL-17A Signaling in Gastric Cells	0.493	0.16	#NUM!	IL17RC,MAPK1,MAPK9,NFKB1
Role of JAK family kinases in IL-6-type Cytokine Signaling	0.493	0.16	#NUM!	MAPK1,MAPK9,SOCS1,SOCS3
Prostanoid Biosynthesis	0.493	0.2	#NUM!	PTGES3,PTGS1
Calcium Transport I	0.493	0.2	#NUM!	ATP2B1,ATP2B4
Ketolysis	0.493	0.2	#NUM!	ACAT2,OXCT1
Crosstalk between Dendritic Cells and Natural Killer Cells	0.492	0.135	#NUM!	ACTA1,ACTA2,ACTC1,ACTG2,HLA-A,HLA-G,IL2RB,LTBR,NECTIN2,NFKB1,NFKB2,TLN2
Triacylglycerol Biosynthesis	0.483	0.146	0	ELOVL6,LIPT2,LPCAT4,LPIN1,LPIN3,PLPP5
Glutamate Receptor Signaling	0.483	0.14	#NUM!	Calm1 (includes others),GLS,GNB1,GRIN2D,GRINA,SLC1A3,SLC1A6,SLC38A1
Apelin Adipocyte Signaling Pathway	0.47	0.134	0.632	ADCY7,GPX1,GSTM1,HIF1A,MAPK1,MAPK9,PPARGC1A,PRKAB2,PRKACA,PRKAG3,PRKAR1A
D-myo-inositol (1,3,4)-trisphosphate Biosynthesis	0.466	0.167	#NUM!	INPP5A,INPPL1,ITPKC
FAT10 Signaling Pathway	0.466	0.167	#NUM!	MAP1LC3B,PSME2,SQSTM1
Agranulocyte Adhesion and Diapedesis	0.444	0.125	#NUM!	ACTA1,ACTA2,ACTC1,ACTG2,AOC3,CD34,CLDN12,CXCL12,CXCL14,CXCR4,EZR,ITGA6,ITGB2,MMP11,MMP14,MMP15,MMP23B,MMP28,MYH4,MYL4,MYL6,MYL6B,MYL9,SDC4
Hepatic Cholestasis	0.438	0.125	#NUM!	ADCY7,ESR1,FGFR4,IKBKB,IL1RAP,INSR,IRAK1,LIF,MAP3K14,MAPK9,NFKB1,NFKB2,NFKBIA,PPRC1,PRKACA,PRKAR1A,PRKCI,SLC4A2,SREBF1,TGFB2,TGFB3,Tnfsf9,TRAF2
Ketogenesis	0.438	0.182	#NUM!	ACAT2,HMGCS1
Oncostatin M Signaling	0.429	0.14	0.816	MAP2K1,MAP2K2,MAPK1,RAF1,RRAS2,SHC1
Serotonin Receptor Signaling	0.429	0.14	#NUM!	ADCY7,GCH1,HTR2B,MAOA,QDPR,SMOX
Oxidative Ethanol Degradation III	0.426	0.158	#NUM!	ACSS2,ALDH3A1,Aldh3b3
Nucleotide Excision Repair Pathway	0.426	0.143	#NUM!	CCNH,ERCC1,GTF2H1,POLR2B,RAD23B
Retinoic acid Mediated Apoptosis Signaling	0.417	0.133	-0.378	IRF1,PARP11,PARP3,PARP8,RARB,RXRB,TIPARP,TNKS
Heme Biosynthesis from Uroporphyrinogen-III I	0.413	0.25	#NUM!	CPOX
Spermine and Spermidine Degradation I	0.413	0.25	#NUM!	SMOX
Phenylethylamine Degradation I	0.413	0.25	#NUM!	AOC3
Methylmalonyl Pathway	0.413	0.25	#NUM!	PCCB
Proline Biosynthesis I	0.413	0.25	#NUM!	PYCR3
Arginine Degradation I (Arginase Pathway)	0.413	0.25	#NUM!	OAT
N-acetylglucosamine Degradation II	0.413	0.25	#NUM!	GNPDA1
Phenylalanine Degradation I (Aerobic)	0.413	0.25	#NUM!	QDPR
Molybdenum Cofactor Biosynthesis	0.413	0.25	#NUM!	GPHN
Acetate Conversion to Acetyl-CoA	0.413	0.25	#NUM!	ACSS2
Role of Pattern Recognition Receptors in Recognition of Bacteria and Viruses	0.393	0.123	1.155	C3AR1,CASP1,EIF2AK2,LIF,MAPK1,MAPK9,NFKB1,NFKB2,PIK3CB,PIK3R1,PIK3R3,PIK3R4,PRKCI,PTX3,SYK,TGFB2,TGFB3,TLR2,Tnfsf9
Systemic Lupus Erythematosus In T Cell Signaling Pathway	0.393	0.12	0.949	AKT1,AKT1S1,AKT2,B2M,CASP1,CHP1,CREB5,ESR1,EZR,GNA13,HLA-A,HLA-G,MAP2K1,MAP2K2,MAP2K7,MAPK1,NOS1,ORAI1,PDK1,PIK3CB,PIK3R1,PIK3R3,PIK3R4,PPP2R1B,PPP2R2A,PPP2R3A,PPP3R1,PTPA,RHOB,RHOBTB1,RHOBTB2,RHOC,RHOJ,RHOQ,RND1,RND2,ROCK2,RRAS2,STIM1,SYK
Guanosine Nucleotides Degradation III	0.389	0.167	#NUM!	NT5E,XDH
BER pathway	0.389	0.167	#NUM!	LIG3,POLE
GPCR-Mediated Nutrient Sensing in Enteroendocrine Cells	0.387	0.125	-0.535	ADCY7,CACNA1S,CACNA2D1,CACNB1,GNAQ,GNG12,ITPR3,PDIA3,PLCB3,PLCD3,PRKACA,PRKAR1A,PRKCI,TAS1R1
Phospholipases	0.359	0.127	0.707	HMOX1,PDIA3,PLA2G12A,PLA2G4A,PLA2R1,PLAAT3,PLCB3,PLCD3
Maturity Onset Diabetes of Young (MODY) Signaling	0.357	0.143	#NUM!	CACNA1S,GAPDH,INSR
Assembly of RNA Polymerase III Complex	0.347	0.154	#NUM!	GTF3C5,POLR3D
Urate Biosynthesis/Inosine 5'-phosphate Degradation	0.347	0.154	#NUM!	NT5E,XDH
Tetrahydrofolate Salvage from 5,10-methenyltetrahydrofolate	0.341	0.2	#NUM!	MTHFD1L
Tetrapyrrole Biosynthesis II	0.341	0.2	#NUM!	HMBS
CMP-N-acetylneuraminate Biosynthesis I (Eukaryotes)	0.341	0.2	#NUM!	NANS
2-oxobutanoate Degradation I	0.341	0.2	#NUM!	PCCB
Galactose Degradation I (Leloir Pathway)	0.341	0.2	#NUM!	GALM
Ephrin A Signaling	0.34	0.128	#NUM!	EPHA4,PIK3CB,PIK3R1,PIK3R3,PIK3R4,ROCK2
Dopamine Degradation	0.34	0.133	-1	ALDH3A1,Aldh3b3,MAOA,SMOX
Gαi Signaling	0.329	0.12	-0.277	ADCY7,CHRM4,CNR1,GNB1,GNB5,GNG12,LPAR1,MAPK1,NPY1R,PRKACA,PRKAR1A,RAF1,RRAS2,SHC1,SRC
Pyrimidine Deoxyribonucleotides De Novo Biosynthesis I	0.327	0.136	#NUM!	AK4,AK5,RRM1
DNA Double-Strand Break Repair by Homologous Recombination	0.311	0.143	#NUM!	ABL1,NBN
DNA Double-Strand Break Repair by Non-Homologous End Joining	0.311	0.143	#NUM!	LIG3,NBN
p38 MAPK Signaling	0.31	0.119	0	CREB5,DDIT3,DUSP10,IL1RAP,IRAK1,MEF2D,MKNK2,PLA2G12A,PLA2G4A,SRF,TGFB2,TGFB3,TGFBR2,TRAF2
Calcium-induced T Lymphocyte Apoptosis	0.308	0.121	1.89	Calm1 (includes others),CHP1,HLA-A,ITPR3,MEF2D,ORAI1,PPP3R1,PRKCI
Ethanol Degradation IV	0.3	0.13	#NUM!	ACSS2,ALDH3A1,Aldh3b3
Glutathione-mediated Detoxification	0.293	0.125	0	ANPEP,GSTA5,GSTM1,GSTM5
Serotonin Degradation	0.293	0.119	0	ADH5,ALDH3A1,Aldh3b3,DHRS4,DHRS9,LARGE1,MAOA,SMOX
Assembly of RNA Polymerase II Complex	0.285	0.12	#NUM!	CCNH,GTF2E2,GTF2H1,POLR2B,TAF15,TAF5L
Urea Cycle	0.285	0.167	#NUM!	ASS1
Ceramide Biosynthesis	0.285	0.167	#NUM!	KDSR
Pentose Phosphate Pathway (Non-oxidative Branch)	0.285	0.167	#NUM!	TALDO1
Glycerol Degradation I	0.285	0.167	#NUM!	GPD2
UDP-N-acetyl-D-glucosamine Biosynthesis II	0.285	0.167	#NUM!	PGM3
Adenine and Adenosine Salvage III	0.285	0.167	#NUM!	HPRT1
Ceramide Degradation	0.285	0.167	#NUM!	ASAH1
Rapoport-Luebering Glycolytic Shunt	0.285	0.167	#NUM!	PGAM1
NAD Biosynthesis III	0.285	0.167	#NUM!	NAMPT
Lactose Degradation III	0.285	0.167	#NUM!	PSAP
Nur77 Signaling in T Lymphocytes	0.281	0.119	#NUM!	BCL2,Calm1 (includes others),CHP1,HLA-A,MEF2D,PPP3R1,SIN3A
Telomere Extension by Telomerase	0.278	0.133	#NUM!	NBN,TNKS
Adenosine Nucleotides Degradation II	0.278	0.133	#NUM!	NT5E,XDH
Glutathione Redox Reactions I	0.275	0.125	#NUM!	GPX1,GSR,GSTM1
Circadian Rhythm Signaling	0.272	0.121	#NUM!	CREB5,GRIN2D,GRINA,PER1
GABA Receptor Signaling	0.271	0.116	#NUM!	ADCY7,AP2A2,AP2M1,CACNA1S,CACNA2D1,CACNB1,GPHN,KCNN4,Ubb,UBC,UBQLN1
Intrinsic Prothrombin Activation Pathway	0.27	0.119	-2	COL1A1,COL1A2,COL3A1,F2,THBD
Glutaryl-CoA Degradation	0.249	0.125	#NUM!	ACAT2,HADH
NAD Biosynthesis from 2-amino-3-carboxymuconate Semialdehyde	0.241	0.143	#NUM!	ABL1
NAD Salvage Pathway III	0.241	0.143	#NUM!	NMRK1
NAD Salvage Pathway II	0.231	0.115	#NUM!	ACP2,NMRK1,NT5E
Ubiquinol-10 Biosynthesis (Eukaryotic)	0.224	0.118	#NUM!	CYP26A1,ECHDC1
Histamine Degradation	0.224	0.118	#NUM!	ALDH3A1,Aldh3b3
Sphingosine and Sphingosine-1-phosphate Metabolism	0.206	0.125	#NUM!	ASAH1
Histidine Degradation III	0.206	0.125	#NUM!	MTHFD1L
Superoxide Radicals Degradation	0.206	0.125	#NUM!	SOD3
Salvage Pathways of Pyrimidine Deoxyribonucleotides	0.206	0.125	#NUM!	TK1
Sphingomyelin Metabolism	0.206	0.125	#NUM!	SGMS2
FXR/RXR Activation	0	0.103	#NUM!	AKT1,AKT2,CLU,FASN,FGFR4,LPL,MAPK9,PON3,PPARGC1A,SCARB1,SLC4A2,SREBF1,VLDLR
TREM1 Signaling	0	0.107	-1.414	AKT1,AKT2,CASP1,IRAK1,MAPK1,NFKB1,NFKB2,TLR2
CCR5 Signaling in Macrophages	0	0.106	1	CACNA1S,CACNA2D1,CACNB1,Calm1 (includes others),GNB1,GNB5,GNG12,MAPK1,MAPK9,PRKCI
Cytotoxic T Lymphocyte-mediated Apoptosis of Target Cells	0	0.0882	#NUM!	B2M,BCL2,HLA-A
T Helper Cell Differentiation	0	0.0274	#NUM!	HLA-A,TGFBR2
Cardiomyocyte Differentiation via BMP Receptors	0	0.1	#NUM!	BMP4,BMPR1B
Primary Immunodeficiency Signaling	0	0.02	#NUM!	Igha
Allograft Rejection Signaling	0	0.0349	#NUM!	B2M,HLA-A,HLA-G
Autoimmune Thyroid Disease Signaling	0	0.0408	#NUM!	HLA-A,HLA-G
Graft-versus-Host Disease Signaling	0	0.0417	#NUM!	HLA-A,HLA-G
Cleavage and Polyadenylation of Pre-mRNA	0	0.0833	#NUM!	CPSF1
Communication between Innate and Adaptive Immune Cells	0	0.0521	#NUM!	B2M,HLA-A,HLA-G,Igha,TLR2
Systemic Lupus Erythematosus Signaling	0	0.0742	#NUM!	AKT1,AKT2,FCGR3A/FCGR3B,HLA-A,HLA-G,HNRNPC,LSM14A,LSM4,MAPK1,PIK3CB,PIK3R1,PIK3R3,PIK3R4,PIM2,RRAS2,SNRPD3,TXNL4A
Altered T Cell and B Cell Signaling in Rheumatoid Arthritis	0	0.0778	#NUM!	HLA-A,MAP3K14,NFKB1,NFKB2,RELB,TLR2,TRAF3
Granzyme B Signaling	0	0.0625	#NUM!	NUMA1
B Cell Development	0	0.0278	#NUM!	HLA-A
Neuroprotective Role of THOP1 in Alzheimer's Disease	0	0.0776	0.378	F7,HLA-A,HLA-G,HTRA3,LONP1,PRKACA,PRKAR1A,PRSS23,TPP1
Granzyme A Signaling	0	0.105	#NUM!	H1-0,H1-10
Role of Lipids/Lipid Rafts in the Pathogenesis of Influenza	0	0.0435	#NUM!	FDPS
OX40 Signaling Pathway	0	0.111	-0.378	B2M,BCL2,HLA-A,HLA-G,MAPK9,NFKB1,NFKB2,NFKBIA,TRAF2,TRAF3
Cell Cycle Control of Chromosomal Replication	0	0.0893	-1.342	CDC6,CDK14,MCM5,ORC3,POLE
Role of IL-17A in Psoriasis	0	0.0769	#NUM!	IL17RC
Hematopoiesis from Pluripotent Stem Cells	0	0.0408	#NUM!	Igha,LIF
Transcriptional Regulatory Network in Embryonic Stem Cells	0	0.0556	#NUM!	FOXC1,H4-16,OTX1
Bupropion Degradation	0	0.04	#NUM!	CYP51A1
Thyroid Hormone Metabolism II (via Conjugation and/or Degradation)	0	0.0263	#NUM!	LARGE1
NAD biosynthesis II (from tryptophan)	0	0.0769	#NUM!	ABL1
Nicotine Degradation III	0	0.0536	#NUM!	AOX1,CYP51A1,LARGE1
Pyrimidine Ribonucleotides De Novo Biosynthesis	0	0.0698	#NUM!	AK4,AK5,CAD
Isoleucine Degradation I	0	0.0667	#NUM!	ACAT2
CDP-diacylglycerol Biosynthesis I	0	0.1	#NUM!	CDS2,LPCAT4
Acyl-CoA Hydrolysis	0	0.0769	#NUM!	ACOT2
tRNA Splicing	0	0.0698	#NUM!	PDE2A,PDE4B,PDE7A
Melatonin Degradation I	0	0.0333	#NUM!	CYP51A1,LARGE1
Choline Biosynthesis III	0	0.0667	#NUM!	HMOX1
Estrogen Biosynthesis	0	0.0732	#NUM!	CYP51A1,HSD17B12,HSD17B7
Leukotriene Biosynthesis	0	0.0769	#NUM!	GGT7
NAD Phosphorylation and Dephosphorylation	0	0.0769	#NUM!	ACP2
Phosphatidylglycerol Biosynthesis II (Non-plastidic)	0	0.0909	#NUM!	CDS2,LPCAT4
Pentose Phosphate Pathway	0	0.1	#NUM!	TALDO1
Nicotine Degradation II	0	0.0462	#NUM!	AOX1,CYP51A1,LARGE1
Purine Nucleotides Degradation II (Aerobic)	0	0.111	#NUM!	NT5E,XDH
TCA Cycle II (Eukaryotic)	0	0.0833	#NUM!	FH,MDH2
Leucine Degradation I	0	0.111	#NUM!	IVD
Bile Acid Biosynthesis, Neutral Pathway	0	0.0769	#NUM!	AMACR
Tryptophan Degradation III (Eukaryotic)	0	0.087	#NUM!	ACAT2,HADH
Pyrimidine Ribonucleotides Interconversion	0	0.0488	#NUM!	AK4,AK5
Purine Nucleotides De Novo Biosynthesis II	0	0.0909	#NUM!	ADSS1
Methylglyoxal Degradation III	0	0.0556	#NUM!	AKR1B10
Superpathway of Melatonin Degradation	0	0.0615	1	CYP51A1,LARGE1,MAOA,SMOX
Histidine Degradation VI	0	0.0667	#NUM!	CYP26A1
Pregnenolone Biosynthesis	0	0.0769	#NUM!	CYP26A1
Acetone Degradation I (to Methylglyoxal)	0	0.0333	#NUM!	CYP51A1
Fatty Acid α-oxidation	0	0.1	#NUM!	ALDH3A1,Aldh3b3
Glycine Betaine Degradation	0	0.1	#NUM!	SARDH
Methionine Degradation I (to Homocysteine)	0	0.0909	#NUM!	MAT2A,NSUN4
DNA damage-induced 14-3-3σ Signaling	0	0.105	#NUM!	AKT1,AKT2
Cysteine Biosynthesis III (mammalia)	0	0.0833	#NUM!	MAT2A,NSUN4
Granulocyte Adhesion and Diapedesis	0	0.0838	#NUM!	CLDN12,CXCL12,CXCL14,CXCR4,EZR,IL1RAP,ITGA6,ITGB2,ITGB3,MMP11,MMP14,MMP15,MMP23B,MMP28,SDC4
Oxidative Phosphorylation	0	0.11	0.577	Atp5e,ATP5MC3,COX5A,COX6A2,MT-CO2,MT-ND2,NDUFB11,NDUFB2,NDUFV3,UQCRC2,UQCRQ,VPS9D1
Parkinson's Signaling	0	0.0625	#NUM!	MAPK1
Cell Cycle: G2/M DNA Damage Checkpoint Regulation	0	0.102	-1	ABL1,BORA,CDKN1A,KAT2B,YWHAG
Phototransduction Pathway	0	0.0755	#NUM!	GNB1,GNB5,PRKACA,PRKAR1A
GPCR-Mediated Integration of Enteroendocrine Signaling Exemplified by an L Cell	0	0.11	1.414	ADCY7,GNAQ,ITPR3,PDIA3,PLCB3,PLCD3,PRKACA,PRKAR1A
Gustation Pathway	0	0.0974	#NUM!	ADCY7,CACNA1S,CACNA2D1,CACNB1,GNB1,ITPR3,P2RX5,P2RY2,PANX1,PDE2A,PDE4B,PDE7A,PRKACA,PRKAR1A,TAS1R1
Th17 Activation Pathway	0	0.0989	-1.414	HIF1A,HSP90AA1,HSP90AB1,IRAK1,NFKB1,NFKB2,RORA,RUNX1,SOCS3
Complement System	0	0.0811	#NUM!	C1QBP,C3AR1,ITGB2
Eicosanoid Signaling	0	0.0909	1	PLA2G12A,PLA2G4A,PLA2R1,PLAAT3,PTGER1,PTGS1

## Sheet: RNA WD vs Am
© 2000-2021 QIAGEN. All rights reserved.
Ingenuity Canonical Pathways	-log(p-value)	Ratio	z-score	Molecules
Molecular Mechanisms of Cancer	13.9	0.358	#NUM!	ADCY7,ADCY9,APAF1,APH1B,Aph1c,ARHGEF1,ARHGEF18,ARHGEF19,ARHGEF5,ATR,AURKA,BAX,BBC3,BCL2L1,BMP1,BMP4,BMPR1B,BMPR2,BRAF,BRCA1,CAMK2A,CAMK2D,CASP7,CASP8,CCND1,CCNE1,CCNE2,CDC25A,CDK1,CDK12,CDK14,CDK18,CDK20,CDKN1A,CDKN1B,CDKN2C,CFLAR,CHEK1,CREBBP,CRK,E2F2,E2F7,E2F8,ELK1,FANCD2,FOS,FYN,FZD1,FZD3,FZD4,FZD5,FZD6,FZD7,GNA12,GNA13,GNAQ,GNAT2,GNAZ,GRB2,GSK3B,HAT1,HHAT,HIF1A,HIPK2,IRS1,ITGA3,ITGB1,JAK2,LAM…
Senescence Pathway	12.6	0.382	0.305	ACVR1,ACVR1B,ANAPC2,ANAPC5,ASXL2,ATF3,ATR,BMPR2,BRAF,CACNA1A,CACNA1S,Calm1 (includes others),CAMK4,CAPN1,CAPN2,CAPN7,CBX7,CCNB1,CCNB2,CCND1,CDC23,CDC25A,CDC27,CDK1,CDKN1A,CDKN1B,CEBPB,CGAS,CHEK1,CHP1,CREBBP,DHCR24,DLAT,E2F2,E2F7,E2F8,EIF4EBP1,EZH2,FOXO3,GADD45B,GADD45G,GATA4,HIPK2,IKBKB,IL6,ITPR3,KAT2B,MAP2K1,MAP2K3,MAP2K6,MAPK1,MAPK14,MAPK4,MAPK6,MDM2,MRE11,NBN,NF1,NFAT5,NFATC1,NFATC4,NFKB1,NFKB…
Axonal Guidance Signaling	12	0.328	#NUM!	ABLIM1,ABLIM3,ADAM12,ADAM15,ADAM8,ADAM9,ADAMTS1,ADAMTS12,ADAMTS14,ADAMTS16,ADAMTS17,ADAMTS4,ADAMTS5,ADAMTS8,AFG3L2,AOPEP,ARPC5,BCAR1,BDNF,BMP1,BMP4,CHP1,CRK,CXCL12,CXCR4,DPYSL2,ECE2,EFNA3,EFNB1,EPHA2,EPHA3,EPHA4,EPHB3,FARP2,FYN,FZD1,FZD3,FZD4,FZD5,FZD6,FZD7,GIT1,GNA12,GNA13,GNAQ,GNAT2,GNAZ,GNB4,GNB5,GNG12,GNG2,GRB2,GSK3B,IGF1,ITGA3,ITGB1,KALRN,KLC1,LIMK2,LNPEP,LRRC4C,MAP2K1,MAPK1,MET,MICAL1,MKNK1…
Hepatic Fibrosis / Hepatic Stellate Cell Activation	11.5	0.414	#NUM!	ACTA2,BAX,CERT1,COL11A1,COL12A1,COL16A1,COL18A1,COL19A1,COL1A1,COL1A2,COL20A1,COL23A1,COL25A1,COL27A1,COL28A1,COL3A1,COL4A1,COL4A2,COL5A1,COL5A2,COL5A3,COL6A1,COL6A2,COL6A3,COL6A5,COL8A1,COL8A2,CSF1,ECE1,EDNRA,FGF2,FGFR1,IFNGR2,IGF1,IGF1R,IGF2,IGFBP3,IGFBP4,IGFBP5,IL1B,IL1R1,IL1RL1,IL4R,IL6,LAMA1,MET,MYH1,MYH10,MYH13,MYH2,MYH4,MYH7B,MYH8,MYH9,MYL1,MYL4,MYL6,MYL9,NFKB1,NFKB2,PDGFA,PDGFC,PDGFRA,PDG…
ILK Signaling	11.4	0.411	1.522	ACTA2,ACTB,ACTC1,ACTG1,ACTG2,ACTN1,ACTN2,Actn3,ACTN4,CCND1,CREBBP,FBLIM1,FLNA,FLNB,FLNC,FOS,GSK3B,HIF1A,IRS1,IRS2,ITGB1,ITGB2,ITGB3,ITGB6,LEF1,LIMS1,MAP2K6,MAPK1,MYH1,MYH10,MYH13,MYH2,MYH4,MYH7B,MYH8,MYH9,MYL1,MYL4,MYL6,MYL9,NCK2,NFKB1,NFKB2,PARVA,PARVB,PDGFC,PDPK1,PGF,PIK3C2A,PIK3CB,PIK3R1,PIK3R2,PIK3R3,PIK3R4,PPP1R14B,PPP2R1B,PPP2R3A,PPP2R5B,PTEN,PTGS2,PTPA,RHOB,RHOBTB1,RHOD,RHOJ,RHOQ,RHOT1,RHO…
Germ Cell-Sertoli Cell Junction Signaling	11.2	0.421	#NUM!	ACTA2,ACTB,ACTC1,ACTG1,ACTG2,ACTN1,ACTN2,Actn3,ACTN4,AFDN,BCAR1,CDH2,EPN1,IQGAP1,ITGA3,ITGA6,ITGB1,JUP,LIMK2,MAP2K1,MAP2K3,MAP2K6,MAP3K1,MAP3K11,MAP3K12,MAP3K14,MAP3K2,MAP3K4,MAP3K8,MAPK1,MAPK14,NECTIN2,NECTIN3,NRAS,PAK2,PDPK1,PIK3C2A,PIK3CB,PIK3R1,PIK3R2,PIK3R3,PIK3R4,RALB,RHOB,RHOBTB1,RHOD,RHOJ,RHOQ,RHOT1,RHOU,RND1,RND2,RRAS,RRAS2,SRC,TGFB1,TGFB2,TGFBR1,TGFBR2,TJP1,TUBA1A,TUBA1B,TUBA4A,TUBB,TUB…
Hepatic Fibrosis Signaling Pathway	11	0.342	1.473	ACTA2,ACVR1,ACVR1B,BMPR2,BRAF,CACNA1A,CACNA1S,Calm1 (includes others),CAMK4,CCDC88A,CCND1,CDKN1B,CEBPB,COL18A1,COL1A1,COL1A2,COL3A1,COL5A3,CREBBP,DVL2,EDNRA,ELK1,EZH2,FGF2,FGFR1,FOS,FTL,FZD1,FZD3,FZD4,FZD5,FZD6,FZD7,GSK3B,HIF1A,IKBKB,IL1B,IL1R1,IL1RL1,IRAK1,IRAK2,IRS2,ITGA3,ITGB1,ITGB3,JAK2,KLF9,LEF1,LRP5,LRP6,MAP2K1,MAP2K3,MAP2K6,MAPK1,MAPK11,MAPK14,MYD88,MYL1,MYL12A,MYL4,MYL6,MYL9,MYLK,MYLPF,NF…
Cell Cycle Control of Chromosomal Replication	10.1	0.589	4.7	CDC45,CDC6,CDC7,CDK1,CDK12,CDK14,CDK18,CDK20,CDT1,DBF4,DNA2,LIG1,MCM2,MCM3,MCM4,MCM5,MCM6,MCM7,MCM8,MCM9,ORC1,ORC2,ORC6,PCNA,POLA1,POLA2,POLD1,POLE,PRIM1,PRIM2,RPA1,RPA2,TOP2A
NRF2-mediated Oxidative Stress Response	10.1	0.397	-2.402	ABCC1,ACTA2,ACTB,ACTC1,ACTG1,ACTG2,AOX1,BACH1,CDC34,CREBBP,DNAJA3,DNAJA4,DNAJB11,DNAJB2,DNAJB5,DNAJB6,DNAJB9,DNAJC1,DNAJC10,DNAJC13,DNAJC3,DNAJC5,DNAJC8,DNAJC9,ENC1,EPHX1,ERP29,FKBP5,FMO1,FOS,FTL,GCLC,GSK3B,GSR,GSTM1,GSTM5,GSTO1,GSTO2,HMOX1,HSPB8,JUNB,JUND,MAFF,MAFK,MAP2K1,MAP2K3,MAP2K6,MAP3K1,MAPK1,MAPK14,MGST1,NRAS,PIK3C2A,PIK3CB,PIK3R1,PIK3R2,PIK3R3,PIK3R4,PMF1/PMF1-BGLAP,PPIB,PRKCE,PRKCG,PRKC…
Epithelial Adherens Junction Signaling	10	0.421	#NUM!	ACTA2,ACTB,ACTC1,ACTG1,ACTG2,ACTN1,ACTN2,Actn3,ACTN4,ACVR1,ACVR1B,AFDN,ARPC5,BMPR2,CDH2,CRK,EPN1,FARP2,FGFR1,IQGAP1,JUP,LEF1,LMO7,MAGI1,MET,MYH1,MYH10,MYH13,MYH2,MYH4,MYH7B,MYH8,MYH9,MYL1,MYL4,MYL6,MYL9,NECTIN2,NECTIN3,NRAS,PTEN,RALB,RAPGEF1,RRAS,RRAS2,SNAI1,SRC,TCF4,TGFB2,TGFBR1,TGFBR2,TGFBR3,TUBA1A,TUBA1B,TUBA4A,TUBB,TUBB2A,TUBB2B,TUBB3,TUBB4A,TUBB4B,TUBB6,VCL,ZYX
Integrin Signaling	9.38	0.376	0.236	ACTA2,ACTB,ACTC1,ACTG1,ACTG2,ACTN1,ACTN2,Actn3,ACTN4,Arf2,ARF3,ARF4,ARHGAP5,ARPC5,ASAP1,BCAR1,BRAF,CAPN1,CAPN2,CAPN7,CRK,FYN,GIT1,GRB2,GSK3B,ITGA11,ITGA3,ITGA6,ITGB1,ITGB2,ITGB3,ITGB6,LIMS1,MAP2K1,MAP3K11,MAPK1,MYL12A,MYL9,MYLK,NCK2,NEDD9,NRAS,PAK2,PARVA,PARVB,PFN2,PIK3C2A,PIK3CB,PIK3R1,PIK3R2,PIK3R3,PIK3R4,PIKFYVE,PTEN,RAF1,RALB,RAPGEF1,RHOB,RHOBTB1,RHOD,RHOJ,RHOQ,RHOT1,RHOU,RND1,RND2,RRAS,RRAS2…
Role of BRCA1 in DNA Damage Response	9.15	0.5	2.6	ACTB,ATF1,ATR,BARD1,BRCA1,BRCA2,BRIP1,CDKN1A,CHEK1,E2F2,E2F7,E2F8,FAAP100,FANCA,FANCB,FANCC,FANCD2,FANCE,FANCL,FANCM,MRE11,MSH2,MSH6,NBN,PBRM1,PLK1,RAD51,RBBP8,RBL1,RFC2,RFC3,RFC5,RPA1,SLC19A1,SMARCB1,SMARCC1,SMARCC2,SMARCD1,SMARCE1,TOPBP1
Superpathway of Cholesterol Biosynthesis	9.06	0.724	-3.71	ACAT1,ACAT2,CYP51A1,DHCR24,DHCR7,EBP,FDFT1,FDPS,HMGCR,HMGCS1,HSD17B7,IDI1,LSS,MSMO1,MVD,MVK,NSDHL,PMVK,SC5D,SQLE,TM7SF2
Cardiac Hypertrophy Signaling	8.84	0.358	-1.039	ADCY7,ADCY9,ADRA1B,ADSS2,CACNA1A,CACNA1S,Calm1 (includes others),CAMK4,CHP1,CREBBP,EIF2B1,ELK1,GATA4,GNA12,GNA13,GNAQ,GNAT2,GNAZ,GNB4,GNB5,GNG12,GNG2,GRB2,GSK3B,HSPB1,IGF1,IGF1R,IL6,IRS1,MAP2K1,MAP2K3,MAP2K6,MAP3K1,MAP3K11,MAP3K12,MAP3K14,MAP3K2,MAP3K4,MAP3K8,MAPK1,MAPK11,MAPK14,MEF2C,MEF2D,MYL1,MYL12A,MYL4,MYL6,MYL9,MYLPF,NFATC4,NRAS,PDIA3,PIK3C2A,PIK3CB,PIK3R1,PIK3R2,PIK3R3,PIK3R4,PLCB3,PLCB4,P…
Hereditary Breast Cancer Signaling	8.83	0.414	#NUM!	ACTB,ATR,BARD1,BRCA1,BRCA2,CCNB1,CCND1,CDK1,CDKN1A,CHEK1,CREBBP,FAAP100,FANCA,FANCB,FANCC,FANCD2,FANCE,FANCL,FANCM,GADD45B,GADD45G,H2AX,HDAC11,HDAC5,HDAC9,MRE11,MSH2,MSH6,NBN,NRAS,PBRM1,PIK3C2A,PIK3CB,PIK3R1,PIK3R2,PIK3R3,PIK3R4,POLR2B,POLR2E,POLR2I,POLR2K,PTEN,RAD51,RALB,RFC2,RFC3,RFC5,RPA1,RPS27A,RRAS,RRAS2,SLC19A1,SMARCB1,SMARCC1,SMARCC2,SMARCD1,SMARCE1,UBC
RAR Activation	8.78	0.378	#NUM!	ACTB,ADCY7,ADCY9,ADH1C,ADH7,AKR1B1,ALDH1A3,CCNH,CITED2,CREBBP,CSNK2A1,CYP26A1,DHRS3,DHRS4,DHRS9,DUSP1,FOS,GTF2H1,IGFBP3,IL3RA,JAK2,KAT2B,MAP2K1,MAP3K1,MAPK1,MAPK11,MAPK14,MNAT1,NCOR2,NFKB1,NFKB2,NR2F1,NR2F2,NRIP1,NRIP2,PARP1,PBRM1,PDPK1,PIK3CB,PIK3R1,PIK3R2,PIK3R3,PML,PNRC1,PPARGC1A,PRKACA,PRKCE,PRKCG,PRKCI,PRKCZ,PRKD3,PTEN,RARB,RARG,RDH10,RDH11,RDH5,RELB,SMAD1,SMAD3,SMAD5,SMAD9,SMARCB1,SMARCC1,S…
Actin Cytoskeleton Signaling	8.44	0.362	1.912	ACTA2,ACTB,ACTC1,ACTG1,ACTG2,ACTN1,ACTN2,Actn3,ACTN4,APC2,ARHGEF1,ARPC5,BCAR1,CRK,CYFIP2,DIAPH3,EZR,F2,F2R,FGD1,FGD3,FGF11,FGF2,FLNA,GIT1,GNA12,GNA13,GNG12,GRB2,IQGAP1,ITGA3,ITGB1,LIMK2,MAP2K1,MAPK1,MYH1,MYH10,MYH13,MYH2,MYH4,MYH7B,MYH8,MYH9,MYL1,MYL12A,MYL4,MYL6,MYL9,MYLK,MYLPF,NCKAP1,NRAS,PAK2,PDGFA,PDGFC,PFN2,PIK3C2A,PIK3CB,PIK3R1,PIK3R2,PIK3R3,PIK3R4,PIP5K1A,RAF1,RALB,RDX,ROCK2,RRAS,RRAS2,SHC…
Glioma Signaling	8.3	0.436	-2	Calm1 (includes others),CAMK1D,CAMK1G,CAMK2A,CAMK2D,CAMK4,CCND1,CDKN1A,CDKN2C,E2F2,E2F7,E2F8,GRB2,IDH1,IDH2,IGF1,IGF1R,IGF2,IGF2R,MAP2K1,MAPK1,MDM2,NRAS,PDGFA,PDGFC,PDGFRA,PDGFRB,PIK3C2A,PIK3CB,PIK3R1,PIK3R2,PIK3R3,PIK3R4,PRKCE,PRKCG,PRKCI,PRKCZ,PRKD3,PTEN,RAF1,RALB,RBL1,RRAS,RRAS2,SHC1,SOS1,SUV39H1,TFDP1
Glioblastoma Multiforme Signaling	7.86	0.382	-0.405	CCND1,CCNE1,CDKN1A,CDKN1B,E2F2,E2F7,E2F8,FZD1,FZD3,FZD4,FZD5,FZD6,FZD7,GRB2,GSK3B,IGF1,IGF1R,IGF2,ITPR3,LEF1,MAP2K1,MAPK1,MDM2,NF1,NRAS,PDGFA,PDGFC,PDGFRA,PDGFRB,PDIA3,PIK3C2A,PIK3CB,PIK3R1,PIK3R2,PIK3R3,PIK3R4,PLCB3,PLCB4,PLCD3,PTEN,RAF1,RALB,RHOB,RHOBTB1,RHOD,RHOJ,RHOQ,RHOT1,RHOU,RND1,RND2,RRAS,RRAS2,SHC1,SMO,SOS1,SRC,TSC1,WNT10A,WNT10B,WNT11,WNT4,WNT9A
Aldosterone Signaling in Epithelial Cells	7.84	0.386	-2.502	CRYAB,DNAJB11,DNAJB2,DNAJB5,DNAJB6,DNAJB9,DNAJC1,DNAJC10,DNAJC13,DNAJC25,DNAJC3,DNAJC5,DNAJC8,DNAJC9,DUSP1,HSCB,HSP90AA1,HSP90AB1,HSP90B1,HSPA12A,HSPA2,HSPA4,HSPA4L,HSPA5,HSPA9,HSPB1,HSPB2,HSPB7,HSPB8,HSPD1,HSPE1,HSPH1,ITPR3,MAP2K1,MAPK1,NR3C2,PDIA3,PDPK1,PIK3C2A,PIK3CB,PIK3R1,PIK3R2,PIK3R3,PIK3R4,PIKFYVE,PIP4K2B,PIP4K2C,PIP5K1A,PLCB3,PLCB4,PLCD3,PRKCE,PRKCG,PRKCI,PRKCZ,PRKD3,RAF1,SASS6,SGK1,SMO,…
Thrombin Signaling	7.56	0.356	-1.576	ADCY7,ADCY9,ARHGEF1,ARHGEF5,CAMK1D,CAMK1G,CAMK2A,CAMK2D,CAMK4,ELK1,F2,F2R,F2RL3,GATA3,GATA4,GNA12,GNA13,GNAQ,GNAT2,GNAZ,GNB4,GNB5,GNG12,GNG2,GRB2,IKBKB,ITPR3,MAP2K1,MAPK1,MAPK11,MAPK14,MYL1,MYL12A,MYL4,MYL6,MYL9,MYLK,MYLPF,NFKB1,NFKB2,NRAS,PDIA3,PDPK1,PIK3C2A,PIK3CB,PIK3R1,PIK3R2,PIK3R3,PIK3R4,PLCB3,PLCB4,PLCD3,PRKCE,PRKCG,PRKCI,PRKCZ,PRKD3,RAF1,RALB,RHOB,RHOBTB1,RHOD,RHOJ,RHOQ,RHOT1,RHOU,RND1,RN…
Protein Ubiquitination Pathway	7.54	0.333	#NUM!	AMFR,ANAPC2,ANAPC5,B2M,BAP1,BRCA1,CDC20,CDC23,CDC34,CRYAB,CUL1,DNAJB11,DNAJB2,DNAJB5,DNAJB6,DNAJB9,DNAJC1,DNAJC10,DNAJC13,DNAJC25,DNAJC3,DNAJC5,DNAJC8,DNAJC9,HLA-A,HLA-E,HSCB,HSP90AA1,HSP90AB1,HSP90B1,HSPA12A,HSPA2,HSPA4,HSPA4L,HSPA5,HSPA9,HSPB1,HSPB2,HSPB7,HSPB8,HSPD1,HSPE1,HSPH1,MDM2,NEDD4L,PSMA2,PSMA6,PSMB10,PSMC1,PSMC3,PSMD11,PSMD12,PSMD8,PSME1,PSME2,RPS27A,SASS6,SKP2,SMO,SMURF1,STUB1,UBC,UBE…
Cholesterol Biosynthesis I	7.53	0.923	-2.887	CYP51A1,DHCR24,DHCR7,EBP,FDFT1,HSD17B7,LSS,MSMO1,NSDHL,SC5D,SQLE,TM7SF2
Cholesterol Biosynthesis II (via 24,25-dihydrolanosterol)	7.53	0.923	-2.887	CYP51A1,DHCR24,DHCR7,EBP,FDFT1,HSD17B7,LSS,MSMO1,NSDHL,SC5D,SQLE,TM7SF2
Cholesterol Biosynthesis III (via Desmosterol)	7.53	0.923	-2.887	CYP51A1,DHCR24,DHCR7,EBP,FDFT1,HSD17B7,LSS,MSMO1,NSDHL,SC5D,SQLE,TM7SF2
GP6 Signaling Pathway	7.47	0.412	2.143	Calm1 (includes others),CAMK4,CERT1,COL11A1,COL12A1,COL16A1,COL18A1,COL19A1,COL1A1,COL1A2,COL20A1,COL23A1,COL25A1,COL27A1,COL28A1,COL3A1,COL4A1,COL4A2,COL5A1,COL5A2,COL5A3,COL6A1,COL6A2,COL6A3,COL6A5,COL8A1,COL8A2,FYN,GSK3B,ITGB3,LAMA1,LAMA2,LAMA5,LAMB1,LAMB3,LAMC1,PDPK1,PIK3C2A,PIK3CB,PIK3R1,PIK3R2,PIK3R3,PIK3R4,PRKCE,PRKCG,PRKCI,PRKCZ,PRKD3,SCHIP1
Breast Cancer Regulation by Stathmin1	7.24	0.355	#NUM!	ADCY7,ADCY9,ARHGEF1,ARHGEF18,ARHGEF19,ARHGEF5,Calm1 (includes others),CAMK1D,CAMK1G,CAMK2A,CAMK2D,CAMK4,CCNE1,CCNE2,CDK1,CDKN1A,CDKN1B,E2F2,E2F7,E2F8,GNA13,GNAQ,GNB4,GNB5,GNG12,GNG2,GRB2,ITPR3,LIMK2,MAP2K1,MAPK1,NRAS,PIK3C2A,PIK3CB,PIK3R1,PIK3R2,PIK3R3,PIK3R4,PLCB3,PLCB4,PPP1R10,PPP1R14B,PPP2R1B,PPP2R3A,PPP2R5B,PRKACA,PRKCE,PRKCG,PRKCI,PRKCZ,PRKD3,PTPA,RAF1,RALB,RB1CC1,ROCK2,RRAS,RRAS2,SHC1,SOS1,…
PPARα/RXRα Activation	7.12	0.358	-1.549	ABCA1,ACAA1,ACOX1,ACVR1,ACVR1B,ADCY7,ADCY9,ADIPOR1,ADIPOR2,AIP,AP2A2,BCL3,BMPR2,CD36,CREBBP,FASN,GHR,GNAQ,GOT2,GPD2,GRB2,HELZ2,HSP90AA1,HSP90AB1,HSP90B1,IKBKB,IL1B,IL1R1,IL1RL1,IL6,INSR,IRS1,JAK2,LPL,MAP2K1,MAP2K3,MAP2K6,MAP3K14,MAPK1,MAPK14,MED12,MEF2C,NCOR2,NFKB1,NFKB2,NR2F1,NRAS,PDIA3,PLCB3,PLCB4,PLCD3,PPARGC1A,PRKAB2,PRKACA,PRKAG3,RAF1,RALB,RRAS,RRAS2,SHC1,SLC27A1,SMAD3,SOS1,TGFB1,TGFB2,TGFBR…
Phagosome Maturation	6.97	0.377	#NUM!	ATP6V0A1,ATP6V0A2,ATP6V0B,ATP6V0C,ATP6V0D2,ATP6V0E2,ATP6V1A,ATP6V1B2,ATP6V1C1,ATP6V1D,ATP6V1F,ATP6V1G1,ATP6V1G2,ATP6V1H,B2M,BET1L,CALR,CTSA,CTSB,CTSC,CTSD,CTSO,CTSV,CTSW,CTSZ,DYNC1H1,DYNLL1,DYNLT1,HLA-A,HLA-E,LAMP1,LAMP2,NAPA,NAPB,NAPG,NOS1,NSF,PIKFYVE,PRDX2,PRDX5,PRDX6,RAB5B,RAB7A,TCIRG1,TUBA1A,TUBA1B,TUBA4A,TUBB,TUBB2A,TUBB2B,TUBB3,TUBB4A,TUBB4B,TUBB6,VPS11,VPS18,YKT6
AMPK Signaling	6.81	0.344	-3	ACACA,ACTB,ADRA1B,AK1,AK3,AK4,AK5,AK6,CCNA2,CCND1,CDKN1A,CHRM4,CHRNA1,CHRNB1,CHRND,CKM,CREBBP,EIF4EBP1,FASN,FOXO3,GYS1,HMGCR,INSR,IRS1,IRS2,KAT2B,LIPE,MAP2K3,MAPK1,MAPK11,MAPK14,MLST8,PBRM1,PCK2,PDPK1,PFKFB3,PFKFB4,PFKL,PFKM,PFKP,PHLPP1,PIK3C2A,PIK3CB,PIK3R1,PIK3R2,PIK3R3,PIK3R4,PPARGC1A,PPM1E,PPM1G,PPP2R1B,PPP2R3A,PPP2R5B,PRKAB2,PRKACA,PRKAG3,PTPA,RAB22A,RAB3A,RAB7A,RAB8A,SIRT1,SLC2A1,SMARCB1,SM…
IGF-1 Signaling	6.7	0.413	-3.307	CCN1,CSNK2A1,ELK1,FOS,FOXO3,GRB2,IGF1,IGF1R,IGFBP3,IGFBP4,IGFBP5,IGFBP6,IGFBP7,IRS1,IRS2,JAK2,MAP2K1,MAPK1,NRAS,PDPK1,PIK3C2A,PIK3CB,PIK3R1,PIK3R2,PIK3R3,PIK3R4,PRKACA,PRKCI,PRKCZ,RAF1,RALB,RASA1,RRAS,RRAS2,SHC1,SOCS2,SOCS3,SOCS6,SOS1,SRF,YWHAH,YWHAQ,YWHAZ
Remodeling of Epithelial Adherens Junctions	6.67	0.471	-0.378	ACTA2,ACTB,ACTC1,ACTG1,ACTG2,ACTN1,ACTN2,Actn3,ACTN4,ARPC5,DNM2,DNM3,HGS,IQGAP1,MAPRE3,MET,NME1,RAB5B,RAB7A,SRC,TUBA1A,TUBA1B,TUBA4A,TUBB,TUBB2A,TUBB2B,TUBB3,TUBB4A,TUBB4B,TUBB6,VCL,ZYX
Aryl Hydrocarbon Receptor Signaling	6.65	0.378	2.92	AHR,AIP,ALDH1A3,ALDH1L2,ALDH2,ALDH3A1,ALDH7A1,ALDH9A1,APAF1,ARNT,ATR,BAX,CCNA2,CCND1,CCNE1,CCNE2,CDKN1A,CDKN1B,CHEK1,CTSD,CYP1B1,DHFR,ESR1,FOS,GSTM1,GSTM5,GSTO1,GSTO2,HSP90AA1,HSP90AB1,HSP90B1,HSPB1,HSPB2,HSPB7,IL1B,IL6,MAPK1,MCM7,MDM2,MGST1,NCOR2,NFKB1,NFKB2,NR2F1,NRIP1,POLA1,RARB,RARG,RBL1,SRC,TFDP1,TGFB1,TGFB2,TRIP11
Role of Macrophages, Fibroblasts and Endothelial Cells in Rheumatoid Arthritis	6.64	0.314	#NUM!	ADAMTS4,APC2,Calm1 (includes others),CAMK2A,CAMK2D,CAMK4,CCND1,CEBPA,CEBPB,CHP1,CREBBP,CSF1,CXCL12,FCGR3A/FCGR3B,FGF2,FOS,FZD1,FZD3,FZD4,FZD5,FZD6,FZD7,GNAQ,GSK3B,IKBKB,IL16,IL1B,IL1R1,IL1RL1,IL6,IRAK1,IRAK2,JAK2,LEF1,LRP5,LRP6,LTBR,MAP2K1,MAP2K3,MAP2K6,MAP3K14,MAPK1,MAPK14,MIF,MYD88,NFAT5,NFATC1,NFATC4,NFKB1,NRAS,PDGFA,PDGFC,PDIA3,PGF,PIK3C2A,PIK3CB,PIK3R1,PIK3R2,PIK3R3,PIK3R4,PLCB3,PLCB4,PLCD3,…
PTEN Signaling	6.55	0.389	1.18	BCAR1,BCL2L1,BMPR1B,BMPR2,CCND1,CDKN1A,CDKN1B,CNKSR3,CSNK2A1,FGFR1,FOXO3,GHR,GRB2,GSK3B,IGF1R,IGF2R,IKBKB,INPP5K,INSR,ITGA3,ITGB1,MAGI1,MAGI3,MAP2K1,MAPK1,MAST2,MCRS1,NFKB1,NFKB2,NRAS,PDGFRA,PDGFRB,PDPK1,PIK3CB,PIK3R1,PIK3R2,PIK3R3,PRKCZ,PTEN,RAF1,RALB,RRAS,RRAS2,SHC1,SOS1,TGFBR1,TGFBR2,TGFBR3,YWHAH
Adipogenesis pathway	6.44	0.381	#NUM!	BMP4,BMPR2,CCNH,CEBPA,CEBPB,CTBP1,DDIT3,EBF1,EGR2,EZH2,FGF2,FGFR1,FOXC2,FZD1,FZD3,FZD4,FZD5,FZD6,FZD7,GTF2H1,HAT1,HDAC11,HDAC5,HDAC9,HIF1A,KAT2B,KLF3,LPIN1,LPL,MNAT1,NFATC4,NR2F2,PPARG,PPIP5K1,RBBP7,RPS6KA1,SAP18,SAP30,SIRT1,SIRT2,SMAD1,SMAD3,SMAD5,SMAD9,SMO,SOX9,SREBF1,TBL1XR1,TGFB1,WNT10B,XBP1
Protein Kinase A Signaling	6.35	0.296	0.816	ADCY7,ADCY9,ADD3,AKAP11,AKAP12,AKAP6,ANAPC2,ANAPC5,ATF1,BRAF,Calm1 (includes others),CAMK2A,CAMK2D,CAMK4,CDC14B,CDC23,CDC25A,CDC27,CDKN3,CHP1,CREBBP,DUSP1,DUSP10,DUSP18,DUSP4,DUSP6,ELK1,EPM2A,EYA1,FLNA,FLNB,FLNC,GDPD1,GNA13,GNAQ,GNB4,GNB5,GNG12,GNG2,GSK3B,GYS1,H1-0,H1f4,H3-3A/H3-3B,HHAT,ITPR3,KDELR1,KDELR2,LEF1,LIPE,MAP2K1,MAP3K1,MAPK1,MTMR3,MYH10,MYH2,MYH4,MYL1,MYL12A,MYL4,MYL6,MYL9,MYLK,MYLPF,N…
Caveolar-mediated Endocytosis Signaling	6.35	0.452	#NUM!	ACTA2,ACTB,ACTC1,ACTG1,ACTG2,B2M,CAVIN1,COPA,COPB2,COPE,COPG1,COPG2,COPZ1,DNM2,FLNA,FLNB,FLNC,FLOT1,FYN,HLA-A,HLA-E,INSR,ITGA11,ITGA3,ITGA6,ITGB1,ITGB2,ITGB3,ITGB6,MAP3K2,PTPN1,RAB5B,SRC
Factors Promoting Cardiogenesis in Vertebrates	6.33	0.419	#NUM!	ACVR1,ACVR1B,BMP1,BMP4,BMPR1B,BMPR2,CCNE1,CCNE2,CDC6,FZD1,FZD3,FZD4,FZD5,FZD6,FZD7,GATA4,GSK3B,LEF1,LRP5,LRP6,MAPK14,MEF2C,NOG,PRKCE,PRKCG,PRKCI,PRKCZ,PRKD3,SMAD1,SMAD5,SMAD9,SMO,TCF4,TGFB1,TGFB2,TGFBR1,TGFBR2,TGFBR3,WNT11
Virus Entry via Endocytic Pathways	6.29	0.402	#NUM!	ACTA2,ACTB,ACTC1,ACTG1,ACTG2,AP1B1,AP2A2,AP2M1,AP3S1,B2M,CLTA,CLTB,CLTC,DNM2,FLNA,FLNB,FLNC,FYN,HLA-A,HLA-E,ITGA3,ITGA6,ITGB1,ITGB2,ITGB3,ITGB6,NRAS,PIK3C2A,PIK3CB,PIK3R1,PIK3R2,PIK3R3,PIK3R4,PRKCE,PRKCG,PRKCI,PRKCZ,PRKD3,RALB,RRAS,RRAS2,SRC,TFRC
Cell Cycle: G2/M DNA Damage Checkpoint Regulation	6.18	0.51	-0.853	ATR,AURKA,BORA,BRCA1,CCNB1,CCNB2,CDK1,CDKN1A,CHEK1,CKS1B,CKS2,CUL1,HIPK2,KAT2B,MDM2,MDM4,PKMYT1,PLK1,PTPMT1,RPS6KA1,SKP2,TOP2A,YWHAH,YWHAQ,YWHAZ
p53 Signaling	6.1	0.408	0	APAF1,ATR,BAX,BBC3,BCL2L1,BIRC5,BRCA1,CCND1,CCNG1,CDKN1A,CHEK1,COQ8A,DRAM1,GADD45B,GADD45G,GNL3,GSK3B,HDAC9,HIF1A,HIPK2,KAT2B,MAPK14,MDM2,MDM4,PCNA,PIK3C2A,PIK3CB,PIK3R1,PIK3R2,PIK3R3,PIK3R4,PML,PPP1R13B,PTEN,SIRT1,ST13,STAG1,TNFRSF10A,TOPBP1,TP53INP1
Iron homeostasis signaling pathway	6.1	0.372	#NUM!	ARNT,ATP6V0A1,ATP6V0A2,ATP6V0B,ATP6V0C,ATP6V0D2,ATP6V0E2,ATP6V1A,ATP6V1B2,ATP6V1C1,ATP6V1D,ATP6V1F,ATP6V1G1,ATP6V1G2,ATP6V1H,BMP1,BMP4,BMPR1B,BMPR2,CD163,CIAO2A,CP,CUL1,ERFE,FTL,GDF15,HIF1A,HJV,HMOX1,HMOX2,HSCB,HSPA9,IL6,JAK2,MAPK1,MCOLN1,MMS19,PDGFA,PDGFRA,PDGFRB,SKP2,SLC25A37,SLC40A1,SLC48A1,SMAD1,SMAD3,SMAD5,STEAP3,TCIRG1,TFRC,TWSG1
Signaling by Rho Family GTPases	6.06	0.324	0.739	ACTA2,ACTB,ACTC1,ACTG1,ACTG2,ARFIP2,ARHGEF1,ARHGEF18,ARHGEF19,ARHGEF5,ARPC5,CDC42EP1,CDC42EP3,CDH11,CDH2,CDH24,CIT,DIAPH3,ELK1,EZR,FOS,GNA12,GNA13,GNAQ,GNAT2,GNAZ,GNB4,GNB5,GNG12,GNG2,IQGAP1,ITGA3,ITGB1,LIMK2,MAP2K1,MAP3K11,MAP3K12,MAP3K20,MAPK1,MYL1,MYL12A,MYL4,MYL6,MYL9,MYLK,MYLPF,NFKB1,NFKB2,PAK2,PIK3C2A,PIK3CB,PIK3R1,PIK3R2,PIK3R3,PIK3R4,PIKFYVE,PIP4K2B,PIP4K2C,PIP5K1A,PKN1,PRKCI,PRKCZ,PTK2B,…
Pancreatic Adenocarcinoma Signaling	6.03	0.394	-1.3	BCL2L1,BIRC5,BRCA2,CCND1,CCNE1,CDKN1A,CDKN1B,E2F2,E2F7,E2F8,ELK1,GPLD1,GRB2,HBEGF,HMOX1,JAK2,MAP2K1,MAPK1,MDM2,NFKB1,NFKB2,PDGFC,PGF,PIK3C2A,PIK3CB,PIK3R1,PIK3R2,PIK3R3,PIK3R4,PLD3,PTGS2,RAD51,RAF1,SMAD3,SUV39H1,TFDP1,TGFB1,TGFB2,TGFBR1,TGFBR2,VEGFA,VEGFB,VEGFC
14-3-3-mediated Signaling	6	0.378	-0.169	BAX,CDKN1B,ELK1,FOS,GRB2,GSK3B,MAP2K1,MAPK1,MAPT,NRAS,PDIA3,PIK3C2A,PIK3CB,PIK3R1,PIK3R2,PIK3R3,PIK3R4,PLCB3,PLCB4,PLCD3,PRKCE,PRKCG,PRKCI,PRKCZ,PRKD3,RAF1,RALB,RPS6KA1,RRAS,RRAS2,SRC,SRPK2,STK11,TRAF2,TSC1,TUBA1A,TUBA1B,TUBA4A,TUBB,TUBB2A,TUBB2B,TUBB3,TUBB4A,TUBB4B,TUBB6,YWHAH,YWHAQ,YWHAZ
Huntington's Disease Signaling	5.99	0.325	-1.508	AP2A2,APAF1,ARFIP2,BAX,BCL2L1,BDNF,BET1L,CAPN1,CAPN2,CAPN7,CASP1,CASP2,CASP7,CASP8,CDK5R1,CLTA,CLTB,CLTC,CPLX2,CREBBP,CTSD,DNAJC5,DNM2,DNM3,GLS,GNAQ,GNB4,GNB5,GNG12,GNG2,GRB2,HDAC11,HDAC5,HDAC9,HIP1,HSPA2,HSPA4,HSPA5,HSPA9,IGF1,IGF1R,MAPK1,NAPA,NAPB,NAPG,NCOR2,NSF,PACSIN1,PDPK1,PIK3C2A,PIK3CB,PIK3R1,PIK3R2,PIK3R3,PIK3R4,PLCB3,PLCB4,POLR2B,POLR2E,POLR2I,POLR2K,PRKCE,PRKCG,PRKCI,PRKCZ,PRKD3,PSME1,P…
Colorectal Cancer Metastasis Signaling	5.98	0.32	-0.122	ADCY7,ADCY9,BAX,BCL2L1,BIRC5,BRAF,CCND1,FOS,FZD1,FZD3,FZD4,FZD5,FZD6,FZD7,GNB4,GNB5,GNG12,GNG2,GRB2,GSK3B,IL6,JAK2,LEF1,LRP5,LRP6,MAP2K1,MAPK1,MMP11,MMP14,MMP15,MMP16,MMP17,MMP23B,MMP28,MSH2,MSH6,NFKB1,NFKB2,NRAS,PDGFC,PGF,PIK3C2A,PIK3CB,PIK3R1,PIK3R2,PIK3R3,PIK3R4,PRKACA,PTGER4,PTGS2,RALB,RHOB,RHOBTB1,RHOD,RHOJ,RHOQ,RHOT1,RHOU,RND1,RND2,RRAS,RRAS2,SIAH1,SMAD3,SMO,SOS1,SRC,TCF4,TGFB1,TGFB2,TGFBR1…
Mouse Embryonic Stem Cell Pluripotency	5.9	0.398	-0.632	BMP4,BMPR2,CREBBP,DVL2,FZD1,FZD3,FZD4,FZD5,FZD6,FZD7,GRB2,GSK3B,ID1,ID2,ID3,JAK2,LEF1,LIF,LIFR,MAP2K1,MAPK1,MAPK11,MAPK14,NRAS,PIK3C2A,PIK3CB,PIK3R1,PIK3R2,PIK3R3,PIK3R4,RAF1,RALB,RRAS,RRAS2,SMAD1,SMAD5,SMAD9,SMO,SOS1,TCF4,XIAP
Mitotic Roles of Polo-Like Kinase	5.89	0.455	2.357	ANAPC2,ANAPC5,CAPN1,CCNB1,CCNB2,CDC20,CDC23,CDC25A,CDC27,CDC7,CDK1,ESPL1,FBXO5,HSP90AA1,HSP90AB1,HSP90B1,KIF11,KIF23,PKMYT1,PLK1,PLK2,PLK4,PPP2R1B,PPP2R3A,PPP2R5B,PRC1,PTPA,SLK,SMC1A,TGFB1
Osteoarthritis Pathway	5.88	0.332	1.75	ADAMTS4,ADAMTS5,ANKH,ANXA2,BGLAP,BMPR2,CASP1,CASP2,CASP7,CASP8,CCN4,CEBPB,CREBBP,DDIT4,DDR2,FGF2,FGFR1,FOXO3,FZD1,FZD3,FZD4,FZD5,FZD6,FZD7,GREM1,H19,HES1,HIF1A,IL1B,IL1R1,IL1RL1,ITGA3,ITGB1,LEF1,MATN3,MEF2C,MTF1,NAMPT,NFKB1,NFKB2,PDGFC,PGF,PPARG,PPARGC1A,PRKAB2,PRKAG3,PTGS2,PTH1R,RBPJ,RUNX2,S1PR2,SIK3,SIRT1,SLC39A8,SMAD1,SMAD3,SMAD5,SMAD9,SMO,SOX9,SPHK1,TCF4,TGFB1,TGFBR1,TGFBR2,TIMP3,TLR2,VEGFA,V…
IL-8 Signaling	5.82	0.335	-1.152	ANGPT1,ARRB2,BAX,BCL2L1,BRAF,CCND1,CSTB,EIF4EBP1,FOS,GNA12,GNA13,GNB4,GNB5,GNG12,GNG2,GPLD1,HBEGF,HMOX1,IKBKB,IQGAP1,IRAK1,IRAK2,ITGB2,ITGB3,LASP1,LIMK2,MAP2K1,MAPK1,MYL9,NFKB1,NRAS,PAK2,PDGFC,PGF,PIK3C2A,PIK3CB,PIK3R1,PIK3R2,PIK3R3,PIK3R4,PLD3,PRKCE,PRKCG,PRKCI,PRKCZ,PRKD3,PTGS2,PTK2B,RAF1,RALB,RHOB,RHOBTB1,RHOD,RHOJ,RHOQ,RHOT1,RHOU,RND1,RND2,ROCK2,RRAS,RRAS2,SRC,VCAM1,VEGFA,VEGFB,VEGFC
Clathrin-mediated Endocytosis Signaling	5.76	0.337	#NUM!	ACTA2,ACTB,ACTC1,ACTG1,ACTG2,AP1B1,AP2A2,AP2M1,AP3S1,APOE,ARPC5,ARRB2,CHP1,CLTA,CLTB,CLTC,CSNK2A1,DAB2,DNM2,DNM3,EPN1,F2,F2R,FGF11,FGF2,GAK,GRB2,HGS,HIP1,IGF1,ITGB1,ITGB2,ITGB3,ITGB6,LDLR,MDM2,MET,MYO6,PCYOX1,PDGFA,PDGFC,PGF,PIK3C2A,PIK3CB,PIK3R1,PIK3R2,PIK3R3,PIK3R4,PPP3CA,PPP3R1,RAB11B,RAB5B,RAB7A,RPS27A,SH3BP4,SH3GL1,SH3GLB1,SH3KBP1,SRC,STAM,TFRC,UBC,VEGFA,VEGFB,VEGFC
CXCR4 Signaling	5.69	0.347	-1.021	ADCY7,ADCY9,BCAR1,CRK,CXCL12,CXCR4,EGR1,ELK1,ELMO1,FOS,GNA12,GNA13,GNAQ,GNAT2,GNAZ,GNB4,GNB5,GNG12,GNG2,ITPR3,MAP2K1,MAPK1,MYL1,MYL12A,MYL4,MYL6,MYL9,MYLPF,NRAS,PAK2,PIK3C2A,PIK3CB,PIK3R1,PIK3R2,PIK3R3,PIK3R4,PLCB3,PLCB4,PRKCE,PRKCG,PRKCI,PRKCZ,PRKD3,RAF1,RALB,RHOB,RHOBTB1,RHOD,RHOJ,RHOQ,RHOT1,RHOU,RND1,RND2,ROCK2,RRAS,RRAS2,SRC
Cholecystokinin/Gastrin-mediated Signaling	5.68	0.378	-1.067	BCAR1,ELK1,EPHA4,FOS,GNA12,GNA13,GNAQ,GRB2,IL1B,ITPR3,MAP2K1,MAP2K3,MAP2K6,MAPK1,MAPK14,MEF2C,MEF2D,NRAS,PLCB3,PLCB4,PRKCE,PRKCG,PRKCI,PRKCZ,PRKD3,PTGS2,PTK2B,RAF1,RALB,RHOB,RHOBTB1,RHOD,RHOJ,RHOQ,RHOT1,RHOU,RND1,RND2,ROCK2,RRAS,RRAS2,SHC1,SOS1,SRC,SRF
RhoA Signaling	5.63	0.374	1.372	ABL2,ACTA2,ACTB,ACTC1,ACTG1,ACTG2,ANLN,ARHGAP1,ARHGAP12,ARHGAP5,ARHGEF1,ARPC5,CDC42EP1,CDC42EP3,CIT,EZR,GNA12,GNA13,IGF1,IGF1R,LIMK2,LPAR1,LPAR2,LPAR4,MYL1,MYL12A,MYL4,MYL6,MYL9,MYLK,MYLPF,NRP2,PFN2,PIKFYVE,PIP4K2B,PIP4K2C,PIP5K1A,PKN1,PTK2B,RAPGEF2,RDX,RHPN2,ROCK2,SEPTIN2,SEPTIN9,TTN
Cardiac Hypertrophy Signaling (Enhanced)	5.62	0.279	-0.434	ACVR1,ACVR1B,ADCY7,ADCY9,ADRA1B,ATF6,ATP2A1,ATP2A2,ATP2A3,BMPR2,CACNA1A,CACNA1S,Calm1 (includes others),CAMK2A,CAMK2D,CAMK4,CHP1,DIAPH3,DLG1,DVL2,EDNRA,EIF2B1,EIF4EBP1,ELK1,FGF11,FGF2,FGFR1,FZD1,FZD3,FZD4,FZD5,FZD6,FZD7,GATA4,GDPD1,GHR,GNA12,GNA13,GNAQ,GNG2,GSK3B,HDAC11,HDAC5,HDAC9,HSPB1,HSPB2,HSPB7,IGF1,IGF1R,IKBKB,IL13RA1,IL17RD,IL1B,IL1R1,IL1RL1,IL2RB,IL3RA,IL4R,IL6,ITGA3,ITGB1,ITPR3,JAK2,LIF,…
Prolactin Signaling	5.61	0.42	-2.921	CEBPB,CREBBP,FOS,FYN,GRB2,IRF1,IRS1,JAK2,MAP2K1,MAPK1,NMI,NR3C1,NRAS,PDPK1,PIK3C2A,PIK3CB,PIK3R1,PIK3R2,PIK3R3,PIK3R4,PRKCE,PRKCG,PRKCI,PRKCZ,PRKD3,RAF1,RALB,RRAS,RRAS2,SHC1,SOCS2,SOCS3,SOCS6,SOS1
Tight Junction Signaling	5.6	0.345	#NUM!	ACTA2,ACTB,ACTC1,ACTG1,ACTG2,AFDN,BET1L,CASK,CEBPA,CNKSR3,CSTF3,EPB41,F11R,FOS,MPP5,MYH1,MYH10,MYH13,MYH2,MYH4,MYH7B,MYH8,MYH9,MYL1,MYL4,MYL6,MYL9,MYLK,NAPA,NAPB,NAPG,NECTIN2,NECTIN3,NFKB1,NFKB2,NSF,PATJ,PPP2R1B,PPP2R3A,PPP2R5B,PRKACA,PRKCI,PRKCZ,PTEN,PTPA,RAB13,SMURF1,SPTAN1,TGFB1,TGFB2,TGFBR1,TGFBR2,TIAM1,TJP1,TNFRSF11B,VCL,YBX3,YKT6
RANK Signaling in Osteoclasts	5.59	0.409	-0.845	Calm1 (includes others),CAMK4,CHP1,ELK1,FOS,IKBKB,MAP2K1,MAP2K6,MAP3K1,MAP3K11,MAP3K12,MAP3K14,MAP3K2,MAP3K4,MAP3K8,MAPK1,MAPK11,MAPK14,MITF,NFATC1,NFKB1,NFKB2,PIK3C2A,PIK3CB,PIK3R1,PIK3R2,PIK3R3,PIK3R4,PPP3CA,PPP3R1,PTK2B,RAF1,SRC,TRAF2,TRAF5,XIAP
Antiproliferative Role of TOB in T Cell Signaling	5.56	0.615	#NUM!	CCNA2,CCNE1,CCNE2,CDC34,CDKN1B,CUL1,MAPK1,RPS6KA1,SKP2,SMAD3,TGFB1,TGFB2,TGFBR1,TGFBR2,TOB1,TWSG1
VEGF Signaling	5.51	0.394	-0.667	ACTA2,ACTB,ACTC1,ACTG1,ACTG2,ACTN1,ACTN2,Actn3,ACTN4,ARNT,BCL2L1,EIF2B1,FOXO3,GRB2,HIF1A,MAP2K1,MAPK1,NRAS,PDGFC,PGF,PIK3C2A,PIK3CB,PIK3R1,PIK3R2,PIK3R3,PIK3R4,PTK2B,RAF1,RALB,ROCK2,RRAS,RRAS2,SHC1,SOS1,SRC,VCL,VEGFA,VEGFB,VEGFC
Ovarian Cancer Signaling	5.49	0.36	-1.877	BRAF,BRCA1,BRCA2,CCND1,CD44,EDNRA,FZD1,FZD3,FZD4,FZD5,FZD6,FZD7,GJA1,GSK3B,LEF1,MAP2K1,MAPK1,MSH2,MSH6,NRAS,PDGFC,PGF,PIK3C2A,PIK3CB,PIK3R1,PIK3R2,PIK3R3,PIK3R4,PRKACA,PTEN,PTGS1,PTGS2,RAD51,RAF1,RALB,RRAS,RRAS2,SMO,SRC,SUV39H1,TCF4,TFDP1,VEGFA,VEGFB,VEGFC,WNT10A,WNT10B,WNT11,WNT4,WNT9A
Role of Osteoblasts, Osteoclasts and Chondrocytes in Rheumatoid Arthritis	5.46	0.323	#NUM!	ADAMTS4,ADAMTS5,APC2,BGLAP,BMP1,BMP4,BMPR2,Calm1 (includes others),CAMK4,CHP1,COL1A1,CSF1,CSF1R,FOS,FZD1,FZD3,FZD4,FZD5,FZD6,FZD7,GSK3B,IGF1,IKBKB,IL1B,IL1R1,IL1RL1,IL6,ITGA3,ITGB1,ITGB3,LEF1,LRP5,LRP6,MAP2K3,MAP2K6,MAP3K14,MAPK1,MAPK14,MMP14,NFAT5,NFATC1,NFATC4,NFKB1,PIK3C2A,PIK3CB,PIK3R1,PIK3R2,PIK3R3,PIK3R4,PPP3CA,PPP3R1,PTK2B,RUNX2,SFRP5,SMAD1,SMAD5,SMAD9,SMO,SMURF1,SRC,TCF4,TGFB1,TNFRSF11B,T…
Chronic Myeloid Leukemia Signaling	5.45	0.388	#NUM!	BCL2L1,CCND1,CDKN1A,CDKN1B,CRK,CTBP1,E2F2,E2F7,E2F8,GRB2,HDAC11,HDAC5,HDAC9,IKBKB,MAP2K1,MAPK1,MDM2,MECOM,NFKB1,NFKB2,NRAS,PIK3C2A,PIK3CB,PIK3R1,PIK3R2,PIK3R3,PIK3R4,RAF1,RALB,RBL1,RRAS,RRAS2,SMAD3,SOS1,SUV39H1,TFDP1,TGFB1,TGFB2,TGFBR1,TGFBR2
Gap Junction Signaling	5.34	0.328	#NUM!	ACTA2,ACTB,ACTC1,ACTG1,ACTG2,ADCY7,ADCY9,BGLAP,CSNK1G1,CSNK1G2,DBN1,GJA1,GJA5,GJB3,GJC1,GNAQ,GRB2,HTR2B,ITPR3,LPAR1,MAP2K1,MAP3K2,MAPK1,NPR2,NPR3,NRAS,PDIA3,PIK3C2A,PIK3CB,PIK3R1,PIK3R2,PIK3R3,PIK3R4,PLCB3,PLCB4,PLCD3,PPP3CA,PPP3R1,PRKACA,PRKCE,PRKCG,PRKCI,PRKCZ,PRKD3,RAF1,RALB,RRAS,RRAS2,SGSM3,SLC39A7,SMARCC2,SOS1,SP3,SRC,TJP1,TUBA1A,TUBA1B,TUBA4A,TUBB,TUBB2A,TUBB2B,TUBB3,TUBB4A,TUBB4B,TUBB6
mTOR Signaling	5.32	0.324	-2.534	DDIT4,DGKZ,EIF3B,EIF3D,EIF3J,EIF4A1,EIF4B,EIF4EBP1,EIF4G2,GPLD1,HIF1A,HMOX1,INSR,IRS1,MAPK1,MLST8,NRAS,PDGFC,PDPK1,PGF,PIK3C2A,PIK3CB,PIK3R1,PIK3R2,PIK3R3,PIK3R4,PLD3,PPP2R1B,PPP2R3A,PPP2R5B,PRKAB2,PRKAG3,PRKCE,PRKCG,PRKCI,PRKCZ,PRKD3,PRR5,PTPA,RALB,RHOB,RHOBTB1,RHOD,RHOJ,RHOQ,RHOT1,RHOU,RICTOR,RND1,RND2,RPS12,RPS15,RPS17,RPS25,RPS26,RPS27A,RPS4Y1,RPS5,RPS6KA1,RPSA,RRAS,RRAS2,STK11,TSC1,ULK1,VEGF…
Role of NFAT in Cardiac Hypertrophy	5.32	0.322	-0.64	ADCY7,ADCY9,CACNA1A,CACNA1S,CACNA2D1,Calm1 (includes others),CAMK1D,CAMK1G,CAMK2A,CAMK2D,CAMK4,CHP1,GATA4,GNAQ,GNB4,GNB5,GNG12,GNG2,GRB2,GSK3B,HDAC11,HDAC5,HDAC9,IGF1,IGF1R,IL6,ITPR3,LIF,MAP2K1,MAP2K3,MAP2K6,MAP3K1,MAPK1,MAPK11,MAPK14,MEF2C,MEF2D,NFATC4,NRAS,PDIA3,PIK3C2A,PIK3CB,PIK3R1,PIK3R2,PIK3R3,PIK3R4,PLCB3,PLCB4,PLCD3,PPP3CA,PPP3R1,PRKACA,PRKCE,PRKCG,PRKCI,PRKCZ,PRKD3,RAF1,RALB,RRAS,RRAS2,S…
Paxillin Signaling	5.28	0.38	0.507	ACTA2,ACTB,ACTC1,ACTG1,ACTG2,ACTN1,ACTN2,Actn3,ACTN4,ARFIP2,BCAR1,CRK,GRB2,ITGA11,ITGA3,ITGA6,ITGB1,ITGB2,ITGB3,ITGB6,MAPK1,MAPK11,MAPK14,NCK2,NRAS,PAK2,PARVA,PIK3C2A,PIK3CB,PIK3R1,PIK3R2,PIK3R3,PIK3R4,PTK2B,RALB,RRAS,RRAS2,SOS1,SRC,TLN2,VCL
Apelin Cardiomyocyte Signaling Pathway	5.07	0.384	-1.029	APLN,APLNR,ARNT,ATP2A1,ATP2A2,ATP2A3,HIF1A,MAPK1,MAPK11,MAPK14,MAPK4,MAPK6,MYL1,MYL12A,MYL4,MYL6,MYL9,MYLK,MYLPF,PDIA3,PIK3C2A,PIK3CB,PIK3R1,PIK3R2,PIK3R3,PIK3R4,PLCB3,PLCB4,PLCD3,PRKCE,PRKCG,PRKCI,PRKCZ,PRKD3,SLC8A1,SLC9A5,SLC9A8,TGFB1
Sirtuin Signaling Pathway	5.02	0.299	1.068	ABCA1,ACLY,ACSS2,AGTRAP,APP,ATG12,ATG2B,ATG9A,BAX,CYC1,DOT1L,DUSP6,FOXO3,G6PD,GABARAP,GABARAPL1,GABPB2,GADD45B,GADD45G,GLS,GOT2,GSK3B,H1-0,H1f4,H3-3A/H3-3B,HIF1A,IDH2,LDHA,MAP1LC3B,MAPK1,MAPK4,MAPK6,MT-ND1,NAMPT,NBN,NDRG1,NDUFA12,NDUFA13,NDUFA4L2,NDUFAB1,NDUFB11,NDUFB2,NDUFB8,NDUFV3,NFKB1,NFKB2,NR1H2,PARP1,PCK2,PDK1,PFKFB3,PFKM,PGAM1,PGK1,POLR3D,PPARG,PPARGC1A,RARB,RBBP8,RRP9,SIRT1,SIRT2,SIRT3,SI…
Calcium Signaling	5.01	0.32	0	ACTA2,ACTC1,ASPH,ATP2A1,ATP2A2,ATP2A3,ATP2B1,ATP2B4,CACNA1A,CACNA1S,CACNA2D1,Calm1 (includes others),CALR,CAMK1D,CAMK1G,CAMK2A,CAMK2D,CAMK4,CASQ2,CHP1,CHRNA1,CHRNB1,CHRND,CREBBP,GRIN2D,GRINA,HDAC11,HDAC5,HDAC9,ITPR3,MAPK1,MEF2C,MEF2D,MICU1,MYH1,MYH10,MYH13,MYH2,MYH4,MYH7B,MYH8,MYH9,MYL1,MYL4,MYL6,MYL9,NFAT5,NFATC1,NFATC4,PPP3CA,PPP3R1,PRKACA,RYR1,RYR3,SLC8A1,SLC8B1,TNNC1,TNNT1,TNNT2,TNNT3,Tpm1,Tp…
PDGF Signaling	4.93	0.395	-2.401	ABL2,CAV3,CRK,CSNK2A1,EIF2AK2,ELK1,FOS,GRB2,INPP5K,JAK2,MAP2K1,MAP3K1,MAPK1,NRAS,PDGFA,PDGFC,PDGFRA,PDGFRB,PIK3C2A,PIK3CB,PIK3R1,PIK3R2,PIK3R3,PIK3R4,RAF1,RALB,RASA1,RRAS,RRAS2,SHC1,SOS1,SPHK1,SRC,SRF
PAK Signaling	4.89	0.381	0	ARHGAP10,EPHA3,EPHB3,GIT1,GRB2,ITGA3,ITGB1,LIMK2,MAP2K1,MAPK1,MYL1,MYL12A,MYL4,MYL6,MYL9,MYLK,MYLPF,NCK2,NRAS,PAK2,PDGFA,PDGFC,PDGFRA,PDGFRB,PIK3C2A,PIK3CB,PIK3R1,PIK3R2,PIK3R3,PIK3R4,PTK2B,RAF1,RALB,RRAS,RRAS2,SHC1,SOS1
Unfolded protein response	4.85	0.446	-1.528	AMFR,ATF6,CALR,CD82,CEBPA,CEBPB,DDIT3,DNAJB9,DNAJC3,HSP90B1,HSPA2,HSPA4,HSPA5,HSPA9,HSPH1,INSIG1,PDIA6,PPARG,PPP1R15A,SREBF1,SREBF2,TRAF2,UBXN4,VCP,XBP1
JAK/Stat Signaling	4.8	0.4	-1.768	BCL2L1,CDKN1A,CEBPB,FOS,GNAQ,GRB2,IL6,JAK2,MAP2K1,MAPK1,NFKB1,NFKB2,NRAS,PIAS3,PIAS4,PIK3C2A,PIK3CB,PIK3R1,PIK3R2,PIK3R3,PIK3R4,PTPN1,RAF1,RALB,RRAS,RRAS2,SHC1,SOCS2,SOCS3,SOCS6,SOS1,STAT2
Sertoli Cell-Sertoli Cell Junction Signaling	4.8	0.324	#NUM!	ACTA2,ACTB,ACTC1,ACTG1,ACTG2,ACTN1,ACTN2,Actn3,ACTN4,AFDN,BCAR1,DLG1,ELK1,EPB41,EPN1,F11R,GSK3B,ITGA3,ITGB1,JUP,MAP2K1,MAP2K3,MAP3K1,MAP3K11,MAP3K12,MAP3K14,MAP3K2,MAP3K20,MAP3K4,MAP3K8,MAPK1,MAPK11,MAPK14,NECTIN2,NECTIN3,NOS1,NRAS,PRKACA,PTEN,RAF1,RALB,RRAS,RRAS2,SPTAN1,SPTBN1,SRC,TGFBR3,TJP1,TUBA1A,TUBA1B,TUBA4A,TUBB,TUBB2A,TUBB2B,TUBB3,TUBB4A,TUBB4B,TUBB6,VCL,YBX3
ERK/MAPK Signaling	4.79	0.321	-1.987	ATF1,BCAR1,BRAF,CREBBP,CRK,DUSP1,DUSP4,DUSP6,EIF4EBP1,ELK1,ESR1,FOS,FYN,GRB2,H3-3A/H3-3B,HSPB1,HSPB2,HSPB7,ITGA3,ITGB1,LAMTOR3,MAP2K1,MAPK1,MKNK1,MKNK2,NFATC1,NRAS,PAK2,PIK3C2A,PIK3CB,PIK3R1,PIK3R2,PIK3R3,PIK3R4,PLA2G12A,PLA2G2E,PPARG,PPP1R10,PPP1R14B,PPP2R1B,PPP2R3A,PPP2R5B,PRKACA,PRKCE,PRKCG,PRKCI,PTK2B,PTPA,RAF1,RALB,RAPGEF1,RPS6KA1,RRAS,RRAS2,SHC1,SOS1,SRC,SRF,TLN2,YWHAH,YWHAQ,YWHAZ
STAT3 Pathway	4.77	0.348	-0.649	BMPR1B,BMPR2,CDC25A,CDKN1A,FGF2,FGFR1,GHR,IGF1,IGF1R,IGF2R,IL13RA1,IL17RD,IL1B,IL1R1,IL1RL1,IL2RB,IL3RA,IL4R,INSR,JAK2,MAP2K1,MAP3K11,MAP3K12,MAP3K20,MAPK1,MAPK11,MAPK14,NDUFA13,NRAS,PDGFRA,PDGFRB,PIAS3,PIM1,RAF1,RALB,RRAS,RRAS2,SOCS2,SOCS3,SOCS6,SRC,TGFB1,TGFB2,TGFBR1,TGFBR2,TGFBR3,VEGFA
Estrogen-mediated S-phase Entry	4.77	0.577	2.673	CCNA2,CCND1,CCNE1,CCNE2,CDC25A,CDK1,CDKN1A,CDKN1B,E2F2,E2F7,E2F8,ESR1,RBL1,SKP2,TFDP1
FAK Signaling	4.7	0.379	#NUM!	ACTA2,ACTB,ACTC1,ACTG1,ACTG2,ASAP1,BCAR1,CAPN1,CAPN2,CAPN7,CRK,FYN,GRB2,ITGA3,ITGB1,MAP2K1,MAPK1,NRAS,PAK2,PDPK1,PIK3C2A,PIK3CB,PIK3R1,PIK3R2,PIK3R3,PIK3R4,PTEN,RAF1,RALB,RRAS,RRAS2,SOS1,SRC,TLN2,TNS1,VCL
Role of Tissue Factor in Cancer	4.7	0.359	#NUM!	ARRB2,BCL2L1,CCN1,CSF1,EGR1,F2,F3,F7,FRK,FYN,GNA12,GNA13,GNAQ,HBEGF,HCK,IL1B,ITGA3,ITGA6,ITGB1,ITGB3,JAK2,LIMK2,MAPK1,MAPK11,MAPK14,NRAS,PDIA6,PIK3C2A,PIK3CB,PIK3R1,PIK3R2,PIK3R3,PIK3R4,PTEN,PTK2B,RALB,RPS6KA1,RRAS,RRAS2,SRC,VEGFA,VEGFC
Reelin Signaling in Neurons	4.62	0.349	-1.982	AFDN,APBB1,APOE,APP,ARHGEF1,ARHGEF5,ARPC5,CAMK2A,CAMK2D,CDH2,CDK5R1,CRK,DCX,FRK,FYN,GRIN2D,GRINA,GSK3B,HCK,ITGA3,ITGA6,ITGB1,ITGB2,ITGB3,LRP8,MAP2K1,MAP2K3,MAP2K6,MAP3K11,MAPK1,MAPK8IP3,MAPT,NECTIN3,PDK1,PDK2,PDK4,PIK3C2A,PIK3CB,PIK3R1,PIK3R2,PIK3R3,PIK3R4,RAPGEF1,SRC,VLDLR
TGF-β Signaling	4.58	0.375	0.898	ACVR1,ACVR1B,BMP4,BMPR1B,BMPR2,CREBBP,FOS,GRB2,IRF7,MAP2K1,MAP2K3,MAP2K6,MAPK1,MAPK11,MAPK14,NRAS,PIAS4,PITX2,PMEPA1,RAF1,RALB,RRAS,RRAS2,RUNX2,SKI,SMAD1,SMAD3,SMAD5,SMAD9,SMURF1,SOS1,TGFB1,TGFB2,TGFBR1,TGFBR2,VDR
Regulation of the Epithelial-Mesenchymal Transition Pathway	4.56	0.318	#NUM!	APH1B,BRAF,CDH2,DVL2,EGR1,FGF11,FGF2,FGFR1,FOXC2,FZD1,FZD3,FZD4,FZD5,FZD6,FZD7,GRB2,GSK3B,HIF1A,ID2,JAG2,JAK2,LEF1,MAP2K1,MAP2K3,MAP2K6,MAPK1,MET,NCSTN,NFKB1,NFKB2,NRAS,PARD6G,PDGFRB,PIK3C2A,PIK3CB,PIK3R1,PIK3R2,PIK3R3,PIK3R4,PYGO1,RAF1,RALB,RBPJ,RRAS,RRAS2,SMAD3,SMO,SMURF1,SNAI1,SOS1,TCF4,TGFB1,TGFB2,TGFBR1,TGFBR2,WNT10A,WNT10B,WNT11,WNT4,WNT9A,ZEB1
Acute Myeloid Leukemia Signaling	4.56	0.382	-1.347	BRAF,CCND1,CEBPA,CSF1R,EIF4EBP1,GRB2,IDH1,IDH2,JUP,KITLG,LEF1,MAP2K1,MAP2K3,MAP2K6,MAPK1,NFKB1,NFKB2,NRAS,PIK3C2A,PIK3CB,PIK3R1,PIK3R2,PIK3R3,PIK3R4,PIM1,PIM2,PML,RAF1,RALB,RRAS,RRAS2,RUNX1,SOS1,TCF4
PEDF Signaling	4.54	0.39	-0.18	BCL2L1,BDNF,CASP7,CASP8,CFLAR,ELK1,IKBKB,MAPK1,MAPK11,MAPK14,NFKB1,NFKB2,NRAS,PIK3C2A,PIK3CB,PIK3R1,PIK3R2,PIK3R3,PIK3R4,PNPLA2,PPARG,RAF1,RALB,ROCK2,RRAS,RRAS2,SERPINF1,SRF,TCF12,TCF4,WASF2,ZEB1
Gαq Signaling	4.52	0.331	-0.729	ADRA1B,ARHGEF25,Calm1 (includes others),CAMK4,CHP1,ELK1,GNAQ,GNB4,GNB5,GNG12,GNG2,GPLD1,GSK3B,GYS1,HMOX1,HTR2B,IKBKB,ITPR3,MAP2K1,MAPK1,NFATC1,NFATC4,NFKB1,NFKB2,PIK3C2A,PIK3CB,PIK3R1,PIK3R2,PIK3R3,PIK3R4,PLCB3,PLCB4,PLD3,PPP3CA,PPP3R1,PRKCE,PRKCG,PRKCI,PRKCZ,PRKD3,PTK2B,RAF1,RHOB,RHOBTB1,RHOD,RHOJ,RHOQ,RHOT1,RHOU,RND1,RND2,ROCK2
Apelin Endothelial Signaling Pathway	4.52	0.357	-0.316	ADCY7,ADCY9,ANGPT1,APLN,APLNR,AQP2,ARNT,Calm1 (includes others),CAMK4,FOS,GNA13,HDAC5,HIF1A,MAP2K1,MAPK1,MEF2C,MEF2D,NFKB1,NFKB2,NRAS,PIK3C2A,PIK3CB,PIK3R1,PIK3R2,PIK3R3,PIK3R4,PLCB3,PLCB4,PRKAB2,PRKAG3,PRKCE,PRKCG,PRKCI,PRKCZ,PRKD3,RAF1,RALB,RRAS,RRAS2,SMAD3,VCAM1
GADD45 Signaling	4.45	0.632	#NUM!	ATR,BRCA1,CCNB1,CCND1,CCNE1,CCNE2,CDK1,CDKN1A,GADD45B,GADD45G,MAP3K4,PCNA
Erythropoietin Signaling	4.41	0.395	#NUM!	ELK1,EPOR,FOS,GRB2,JAK2,MAP2K1,MAPK1,NFKB1,NFKB2,NRAS,PDPK1,PIK3C2A,PIK3CB,PIK3R1,PIK3R2,PIK3R3,PIK3R4,PRKCE,PRKCG,PRKCI,PRKCZ,PRKD3,RAF1,RALB,RRAS,RRAS2,SHC1,SOCS3,SOS1,SRC
HIF1α Signaling	4.34	0.354	#NUM!	ARNT,CREBBP,EGLN1,EGLN3,HIF1A,HSP90AA1,LDHA,MAPK1,MAPK11,MAPK14,MAPK4,MAPK6,MDM2,MMP11,MMP14,MMP15,MMP16,MMP17,MMP23B,MMP28,NOS1,NRAS,PDGFC,PGF,PIK3C2A,PIK3CB,PIK3R1,PIK3R2,PIK3R3,PIK3R4,RALB,RRAS,RRAS2,SLC2A1,SLC2A3,SLC2A8,VEGFA,VEGFB,VEGFC,VHL
Prostate Cancer Signaling	4.33	0.374	#NUM!	CCND1,CCNE1,CCNE2,CDKN1A,CDKN1B,CREBBP,GRB2,GSK3B,HSP90AA1,HSP90AB1,HSP90B1,LEF1,MAP2K1,MAPK1,MDM2,NFKB1,NFKB2,NRAS,PDPK1,PIK3C2A,PIK3CB,PIK3R1,PIK3R2,PIK3R3,PIK3R4,PTEN,RAF1,RALB,RRAS,RRAS2,SOS1,SRD5A1,SUV39H1,TFDP1
EIF2 Signaling	4.3	0.304	0.149	ACTA2,ACTB,ACTC1,ACTG2,AGO2,AGO3,ATF3,CCND1,DDIT3,EIF2AK2,EIF2B1,EIF3B,EIF3D,EIF3J,EIF4A1,EIF4G2,EIF5,EIF5B,GRB2,GSK3B,HSPA5,IGF1R,INSR,MAP2K1,MAPK1,NRAS,PDPK1,PIK3C2A,PIK3CB,PIK3R1,PIK3R2,PIK3R3,PIK3R4,Ppp1cc,PPP1R15A,PTBP1,RAF1,RALB,RPL10,RPL10A,RPL18A,Rpl22l1,RPL27A,Rpl36a,RPL36AL,RPL37A,RPL39,RPL4,RPL41,RPL7,RPLP0,RPS12,RPS15,RPS17,RPS25,RPS26,RPS27A,RPS4Y1,RPS5,RPSA,RRAS,RRAS2,SHC1,SOS1,SREB…
IL-6 Signaling	4.28	0.344	-0.309	CEBPB,COL1A1,CSNK2A1,ELK1,FOS,GRB2,HSPB1,HSPB2,HSPB7,IKBKB,IL1B,IL1R1,IL1RL1,IL6,JAK2,MAP2K1,MAP2K3,MAP2K6,MAP3K14,MAPK1,MAPK11,MAPK14,NFKB1,NFKB2,NRAS,PIK3C2A,PIK3CB,PIK3R1,PIK3R2,PIK3R3,PIK3R4,RAF1,RALB,RRAS,RRAS2,SHC1,SOCS3,SOS1,SRF,TNFAIP6,TNFRSF11B,TRAF2,VEGFA
RhoGDI Signaling	4.26	0.317	-2.064	ACTA2,ACTB,ACTC1,ACTG1,ACTG2,ARHGAP1,ARHGAP12,ARHGAP5,ARHGEF1,ARHGEF18,ARHGEF19,ARHGEF5,ARPC5,CD44,CDH11,CDH2,CDH24,CREBBP,DGKZ,ESR1,EZR,GNA12,GNA13,GNAQ,GNAT2,GNAZ,GNB4,GNB5,GNG12,GNG2,ITGA3,ITGB1,LIMK2,MYL1,MYL12A,MYL4,MYL6,MYL9,MYLPF,PAK2,PIKFYVE,PIP4K2B,PIP4K2C,PIP5K1A,RDX,RHOB,RHOBTB1,RHOD,RHOJ,RHOQ,RHOT1,RHOU,RND1,RND2,ROCK2,SRC,WASF2
Cyclins and Cell Cycle Regulation	4.23	0.383	1.225	ATR,CCNA2,CCNB1,CCNB2,CCND1,CCNE1,CCNE2,CCNH,CDC25A,CDK1,CDKN1A,CDKN1B,CDKN2C,CUL1,E2F2,E2F7,E2F8,GSK3B,HDAC11,HDAC5,HDAC9,PPP2R1B,PPP2R3A,PPP2R5B,PTPA,RAF1,SKP2,SUV39H1,TFDP1,TGFB1,TGFB2
Sumoylation Pathway	4.22	0.359	0	CBX4,CEBPA,CREBBP,CTBP1,FOS,MDM2,NFKB1,NFKB2,NR3C1,PCNA,PIAS4,PML,RANGAP1,RCC1,RFC2,RFC3,RFC5,RHOB,RHOBTB1,RHOD,RHOJ,RHOQ,RHOT1,RHOU,RND1,RND2,RPA1,SENP7,SIRT1,SLC19A1,SP3,STUB1,SUMO2,SUMO3,UBA2,XIAP,ZEB1
PI3K Signaling in B Lymphocytes	4.15	0.333	-1.406	ATF1,ATF3,ATF6,BLNK,Calm1 (includes others),CAMK2A,CAMK2D,CAMK4,CD81,CHP1,ELK1,FOS,FOXO3,FYN,IKBKB,IL4R,IRS1,IRS2,ITPR3,MALT1,MAP2K1,MAPK1,NFAT5,NFATC1,NFATC4,NFKB1,NFKB2,NRAS,PDIA3,PDPK1,PIK3CB,PIK3R1,PIK3R2,PLCB3,PLCB4,PLCD3,PLEKHA1,PPP3CA,PPP3R1,PRKCI,PRKCZ,PTEN,RAF1,RALB,RRAS,RRAS2
Growth Hormone Signaling	4.15	0.394	-2.6	CEBPA,ELK1,FOS,GHR,IGF1,IGF1R,IGF2,IGFBP3,IRS1,JAK2,MAPK1,PDPK1,PIK3C2A,PIK3CB,PIK3R1,PIK3R2,PIK3R3,PIK3R4,PRKCE,PRKCG,PRKCI,PRKCZ,PRKD3,RPS6KA1,SOCS2,SOCS3,SOCS6,SRF
Regulation of IL-2 Expression in Activated and Anergic T Lymphocytes	4.14	0.371	#NUM!	Calm1 (includes others),CAMK4,CD28,CHP1,ELK1,FOS,FYN,GRB2,IKBKB,MALT1,MAP2K1,MAP3K1,MAPK1,NFAT5,NFATC1,NFATC4,NFKB1,NFKB2,NRAS,PPP3CA,PPP3R1,RAF1,RALB,RRAS,RRAS2,SMAD3,SOS1,TGFB1,TGFB2,TGFBR1,TGFBR2,TOB1,ZAP70
Role of NANOG in Mammalian Embryonic Stem Cell Pluripotency	4.13	0.345	-1.789	BMP1,BMP4,BMPR1B,BMPR2,FZD1,FZD3,FZD4,FZD5,FZD6,FZD7,GATA4,GRB2,GSK3B,JAK2,LIF,LIFR,MAP2K1,MAPK1,NRAS,PIK3C2A,PIK3CB,PIK3R1,PIK3R2,PIK3R3,PIK3R4,RAF1,RALB,RIF1,RRAS,RRAS2,SHC1,SMAD1,SMAD5,SMAD9,SMO,SOS1,WNT10A,WNT10B,WNT11,WNT4,WNT9A
Glucocorticoid Receptor Signaling	4.12	0.28	#NUM!	ACTB,BCL2L1,BGLAP,CCNH,CD163,CDKN1A,CEBPA,CEBPB,CHP1,CREBBP,DUSP1,ELK1,ESR1,FKBP4,FKBP5,FOS,FOXO3,GRB2,GTF2A1,GTF2F2,GTF2H1,HSP90AA1,HSP90AB1,HSP90B1,HSPA2,HSPA4,HSPA5,HSPA9,IKBKB,IL1B,IL6,JAK2,KAT2B,KRT14,MAP2K1,MAP3K1,MAP3K14,MAPK1,MAPK11,MAPK14,MED14,MNAT1,NCOR2,NFAT5,NFATC1,NFATC4,NFKB1,NR3C1,NR3C2,NRAS,NRIP1,PBRM1,PCK2,PIK3C2A,PIK3CB,PIK3R1,PIK3R2,PIK3R3,PIK3R4,PLAU,POLR2B,POLR2E,POLR2I,POLR…
PPAR Signaling	4.12	0.356	-1.333	AIP,CITED2,CREBBP,FOS,GRB2,HSP90AA1,HSP90AB1,HSP90B1,IKBKB,IL1B,IL1R1,IL1RL1,INSR,MAP2K1,MAP3K14,MAPK1,NCOR2,NFKB1,NFKB2,NR2F1,NRAS,NRIP1,PDGFA,PDGFC,PDGFRA,PDGFRB,PPARG,PPARGC1A,PTGS2,RAF1,RALB,RRAS,RRAS2,SHC1,SOS1,TNFRSF11B,TRAF2
PI3K/AKT Signaling	4.11	0.316	-0.762	BCL2L1,CCND1,CDKN1A,CDKN1B,EIF4EBP1,FOXO3,GDF15,GHR,GRB2,GSK3B,GYS1,HSP90AA1,HSP90AB1,HSP90B1,IKBKB,IL13RA1,IL17RD,IL1R1,IL1RL1,IL2RB,IL3RA,IL4R,INPP5K,ITGA3,ITGB1,JAK2,LIMS1,MAP2K1,MAP3K8,MAPK1,MDM2,NFKB1,NFKB2,NRAS,PDPK1,PIK3CB,PIK3R1,PIK3R2,PIK3R3,PPP2R1B,PPP2R3A,PPP2R5B,PTEN,PTGS2,PTPA,RAF1,RALB,RRAS,RRAS2,SHC1,SOS1,TSC1,YWHAH,YWHAQ,YWHAZ
ATM Signaling	4.07	0.361	1.461	ATF1,ATR,BRCA1,CBX5,CCNB1,CCNB2,CDC25A,CDK1,CDKN1A,CHEK1,CREBBP,FANCD2,GADD45B,GADD45G,H2AX,MAPK11,MAPK14,MDM2,MDM4,MRE11,NBN,PPP2R1B,PPP2R3A,PPP2R5B,PTPA,RAD51,RBBP8,RNF168,SMC1A,SMC2,SUV39H1,TOPBP1,TP53BP1,TRIM28,ZEB1
Insulin Receptor Signaling	4.07	0.331	-2.287	ACLY,CRK,EIF2B1,EIF4EBP1,FOXO3,FYN,GRB2,GSK3B,GYS1,INPP5K,INSR,IRS1,IRS2,JAK2,LIPE,MAP2K1,MAPK1,NRAS,PDPK1,PIK3C2A,PIK3CB,PIK3R1,PIK3R2,PIK3R3,PIK3R4,Ppp1cc,PPP1R10,PPP1R14B,PRKACA,PRKCI,PRKCZ,PTEN,PTPN1,PTPRF,RAF1,RALB,RAPGEF1,RHOQ,RRAS,RRAS2,SGK1,SHC1,SOCS3,SOS1,TRIP10,TSC1
Phospholipase C Signaling	4.04	0.292	-0.378	ADCY7,ADCY9,AHNAK,ARHGEF1,ARHGEF18,ARHGEF19,ARHGEF5,BLNK,Calm1 (includes others),CAMK4,CHP1,CREBBP,FYN,GNA13,GNAQ,GNB4,GNB5,GNG12,GNG2,GPLD1,GRB2,HDAC11,HDAC5,HDAC9,HMOX1,ITGA3,ITGB1,ITPR3,MAP2K1,MAPK1,MEF2C,MEF2D,MYL1,MYL12A,MYL4,MYL6,MYL9,MYLPF,NFAT5,NFATC1,NFATC4,NFKB1,NFKB2,NRAS,PEBP1,PLA2G12A,PLA2G2E,PLCB3,PLCB4,PLCD3,PLD3,PPP3CA,PPP3R1,PRKCE,PRKCG,PRKCI,PRKCZ,PRKD3,RAF1,RALB,RHOB,RHOBTB1,RH…
Renal Cell Carcinoma Signaling	3.92	0.375	-2.236	ARNT,CREBBP,CRK,EGLN3,FOS,GRB2,HIF1A,MAP2K1,MAPK1,MET,NRAS,PAK2,PIK3C2A,PIK3CB,PIK3R1,PIK3R2,PIK3R3,PIK3R4,RAF1,RALB,RAPGEF1,RPS27A,RRAS,RRAS2,SLC2A1,SOS1,TGFB1,UBC,VEGFA,VHL
Leukocyte Extravasation Signaling	3.91	0.305	-0.397	ACTA2,ACTB,ACTC1,ACTG1,ACTG2,ACTN1,ACTN2,Actn3,ACTN4,AFDN,ARHGAP1,ARHGAP12,ARHGAP5,BCAR1,CD44,CRK,CXCL12,CXCR4,EDIL3,EZR,F11R,ITGA3,ITGA6,ITGB1,ITGB2,ITGB3,MAP3K4,MAPK1,MAPK11,MAPK14,MMP11,MMP14,MMP15,MMP16,MMP17,MMP23B,MMP28,MYL6,PIK3C2A,PIK3CB,PIK3R1,PIK3R2,PIK3R3,PIK3R4,PRKCE,PRKCG,PRKCI,PRKCZ,PRKD3,PTK2B,RDX,ROCK2,SPN,SRC,TIMP1,TIMP2,TIMP3,VCAM1,VCL,WIPF1
TR/RXR Activation	3.89	0.369	#NUM!	ACACA,ATP2A1,BCL3,CAMK4,COL6A3,ENO1,FASN,HIF1A,KLF9,LDLR,MDM2,ME1,NCOR2,PFKP,PIK3C2A,PIK3CB,PIK3R1,PIK3R2,PIK3R3,PIK3R4,PPARGC1A,SCARB1,SLC16A2,SLC16A3,SLC2A1,SREBF1,SREBF2,SYT12,TBL1XR1,THRA,UCP2
NER Pathway	3.84	0.35	1.671	CCNH,CHAF1A,CHAF1B,DDB1,DNA2,ERCC1,ERCC5,GTF2H1,H3-3A/H3-3B,H4-16,H4C9,LIG1,LIG3,MNAT1,PCNA,POLA1,POLA2,POLD1,POLD4,POLE,POLE2,POLE3,POLK,POLR2B,POLR2E,POLR2I,POLR2K,PRIM1,PRIM2,RFC2,RFC3,RFC5,RPA1,RPA2,SLC19A1,TOP2A
GM-CSF Signaling	3.83	0.386	-2.449	BCL2L1,CAMK2A,CAMK2D,CCND1,ELK1,GRB2,HCK,JAK2,MAP2K1,MAPK1,NRAS,PIK3C2A,PIK3CB,PIK3R1,PIK3R2,PIK3R3,PIK3R4,PIM1,PPP3CA,PPP3R1,RAF1,RALB,RRAS,RRAS2,RUNX1,SHC1,SOS1
FAT10 Cancer Signaling Pathway	3.8	0.435	2.683	ACVR1,ACVR1B,BMPR2,CXCR4,EEF1A1,GSK3B,IKBKB,IL6,MAD2L1,NFKB1,NFKB2,PCNA,SMAD3,TCF4,TGFB1,TGFB2,TGFBR1,TGFBR2,TGFBR3,TNFRSF11B
Neuregulin Signaling	3.79	0.354	-1.512	CDK5R1,CDKN1B,CRK,ELK1,ERRFI1,GRB2,HBEGF,HSP90AA1,HSP90AB1,HSP90B1,ITGA3,ITGB1,MAP2K1,MAPK1,NRAS,PDPK1,PIK3R1,PIK3R2,PIK3R3,PRKCE,PRKCG,PRKCI,PRKCZ,PRKD3,PTEN,RAF1,RALB,RNF41,RRAS,RRAS2,SHC1,SOS1,SRC,TMEFF2
BMP signaling pathway	3.78	0.365	0.192	BMP1,BMP4,BMPR1B,BMPR2,CAMK4,CREBBP,FST,GRB2,GREM1,MAGED1,MAP2K1,MAPK1,MAPK11,MAPK14,NFKB1,NFKB2,NOG,NRAS,PITX2,PRKACA,RAF1,RALB,RRAS,RRAS2,RUNX2,SMAD1,SMAD5,SMAD9,SMURF1,SOS1,XIAP
BAG2 Signaling Pathway	3.75	0.442	-1.147	ANXA2,CDKN1A,CTSB,HSP90AA1,HSPA2,HSPA4,HSPA5,HSPA9,MAPK1,MAPK14,MAPT,MDM2,NFKB1,NFKB2,PINK1,PSME1,PSME2,SIRT3,STUB1
Human Embryonic Stem Cell Pluripotency	3.75	0.326	#NUM!	ACVR1,BDNF,BMP1,BMP4,BMPR2,FGF2,FGFR1,FZD1,FZD3,FZD4,FZD5,FZD6,FZD7,GSK3B,LEF1,NOG,PDGFA,PDGFC,PDGFRA,PDGFRB,PDPK1,PIK3C2A,PIK3CB,PIK3R1,PIK3R2,PIK3R3,PIK3R4,S1PR1,S1PR2,SMAD1,SMAD3,SMAD5,SMO,SPHK1,TCF4,TGFB1,TGFB2,TGFBR1,TGFBR2,WNT10A,WNT10B,WNT11,WNT4,WNT9A
Endocannabinoid Cancer Inhibition Pathway	3.74	0.322	0.149	ADCY7,ADCY9,ATF3,CASP1,CASP2,CASP7,CASP8,CCND1,CCNE1,CCNE2,CDKN1A,CDKN1B,CREBBP,DDIT3,GNA13,GNAQ,GSK3B,HIF1A,LEF1,MAP2K1,MAP2K3,MAP2K6,MAPK1,MAPK14,MLST8,NOS1,NSMAF,PDGFC,PGF,PIK3C2A,PIK3CB,PIK3R1,PIK3R2,PIK3R3,PIK3R4,PRKAB2,PRKACA,PRKAG3,RAF1,ROCK2,SMPD1,SRC,TCF4,VEGFA,VEGFB,VEGFC
Mismatch Repair in Eukaryotes	3.73	0.625	#NUM!	EXO1,MSH2,MSH6,PCNA,POLD1,RFC2,RFC3,RFC5,RPA1,SLC19A1
Rac Signaling	3.72	0.339	-0.333	ARFIP2,ARPC5,CD44,CDK5R1,CYFIP2,ELK1,ELK4,IQGAP1,ITGA3,ITGB1,LIMK2,MAP2K1,MAP3K1,MAP3K11,MAPK1,NCKAP1,NFKB1,NFKB2,NRAS,PAK2,PIK3C2A,PIK3CB,PIK3R1,PIK3R2,PIK3R3,PIK3R4,PIKFYVE,PIP4K2B,PIP4K2C,PIP5K1A,PRKCI,PRKCZ,PTK2B,RAF1,RALB,RRAS,RRAS2,TIAM1
Small Cell Lung Cancer Signaling	3.71	0.38	1.147	APAF1,BCL2L1,CCND1,CCNE1,CCNE2,CDKN1B,CKS1B,IKBKB,NFKB1,NFKB2,NOS1,PIAS3,PIK3C2A,PIK3CB,PIK3R1,PIK3R2,PIK3R3,PIK3R4,PTEN,PTGS2,RARB,SKP2,SUV39H1,TFDP1,TRAF2,TRAF3,TRAF5
LPS-stimulated MAPK Signaling	3.7	0.366	-1.3	ATF1,ELK1,FOS,IKBKB,MAP2K1,MAP2K3,MAP2K6,MAP3K14,MAPK1,MAPK11,MAPK14,NFKB1,NFKB2,NRAS,PIK3C2A,PIK3CB,PIK3R1,PIK3R2,PIK3R3,PIK3R4,PRKCE,PRKCG,PRKCI,PRKCZ,PRKD3,RAF1,RALB,RRAS,RRAS2,SRF
NF-κB Activation by Viruses	3.7	0.366	-1.461	EIF2AK2,IKBKB,ITGA3,ITGA6,ITGB1,ITGB2,ITGB3,MAP3K1,MAP3K14,MAPK1,NFKB1,NFKB2,NRAS,PIK3C2A,PIK3CB,PIK3R1,PIK3R2,PIK3R3,PIK3R4,PRKCE,PRKCG,PRKCI,PRKCZ,PRKD3,RAF1,RALB,RIPK1,RRAS,RRAS2,TRAF2
Role of CHK Proteins in Cell Cycle Checkpoint Control	3.69	0.404	0.258	ATR,BRCA1,CDC25A,CDK1,CDKN1A,CHEK1,CLSPN,E2F2,E2F7,E2F8,MRE11,NBN,PCNA,PLK1,PPP2R1B,PPP2R3A,PPP2R5B,PTPA,RFC2,RFC3,RFC5,RPA1,SLC19A1
Ephrin Receptor Signaling	3.68	0.306	-0.632	ANGPT1,ARPC5,BCAR1,CREBBP,CRK,CXCL12,CXCR4,DOK1,EFNA3,EFNB1,EPHA2,EPHA3,EPHA4,EPHB3,FYN,GNA12,GNA13,GNAQ,GNAT2,GNAZ,GNB4,GNB5,GNG12,GNG2,GRB2,GRIN2D,GRINA,ITGA3,ITGB1,JAK2,KALRN,LIMK2,MAP2K1,MAP3K14,MAPK1,NCK2,NRAS,PAK2,PDGFA,PDGFC,PGF,RAF1,RALB,RAPGEF1,RASA1,ROCK2,RRAS,RRAS2,SHC1,SOS1,SRC,VEGFA,VEGFB,VEGFC,WIPF1
IL-3 Signaling	3.63	0.367	-2.785	CHP1,ELK1,FOS,GRB2,IL3RA,JAK2,MAP2K1,MAPK1,NRAS,PIK3C2A,PIK3CB,PIK3R1,PIK3R2,PIK3R3,PIK3R4,PPP3CA,PPP3R1,PRKCE,PRKCG,PRKCI,PRKCZ,PRKD3,RAF1,RALB,RAPGEF1,RRAS,RRAS2,SHC1,SOS1
Sphingosine-1-phosphate Signaling	3.62	0.333	-0.667	ADCY7,ADCY9,ASAH1,CASP1,CASP2,CASP7,CASP8,GNA12,GNA13,GNAQ,MAPK1,PDGFA,PDGFC,PDGFRA,PDGFRB,PDIA3,PIK3C2A,PIK3CB,PIK3R1,PIK3R2,PIK3R3,PIK3R4,PLCB3,PLCB4,PLCD3,PTK2B,RHOB,RHOBTB1,RHOD,RHOJ,RHOQ,RHOT1,RHOU,RND1,RND2,S1PR1,S1PR2,SMPD1,SPHK1
IL-15 Production	3.61	0.331	#NUM!	ABL2,CLK2,CLK3,CSF1R,DDR2,DSTYK,EPHA2,EPHA3,EPHA4,EPHB3,FGFR1,FRK,FYN,HCK,IGF1R,IL6,INSR,IRF1,JAK2,LMTK2,MAP2K1,MAP2K3,MAP2K6,MAP3K11,MET,NFKB1,NFKB2,PDGFRA,PDGFRB,PEAK1,PRKCI,PRKCZ,PTK2B,ROR2,RYK,SRC,TNK2,TWF1,TYRO3,ZAP70
Xenobiotic Metabolism Signaling	3.55	0.279	#NUM!	AHR,AIP,ALDH1A3,ALDH1L2,ALDH2,ALDH3A1,ALDH7A1,ALDH9A1,ARNT,CAMK1D,CAMK1G,CAMK2A,CAMK2D,CAMK4,CHST1,CHST11,CHST15,CHST2,CHST3,CHST7,CITED2,CREBBP,CYP1B1,ESD,FMO1,FTL,GCLC,GSTM1,GSTM5,GSTO1,GSTO2,HDAC5,HMOX1,HS3ST1,HSP90AA1,HSP90AB1,HSP90B1,IL1B,IL6,MAP2K1,MAP2K3,MAP2K6,MAP3K1,MAP3K11,MAP3K12,MAP3K14,MAP3K2,MAP3K4,MAP3K8,MAPK1,MAPK11,MAPK14,MGST1,NCOR2,NFKB1,NFKB2,NRAS,NRIP1,PIK3C2A,PIK3CB,PIK3R1,P…
DNA Double-Strand Break Repair by Homologous Recombination	3.53	0.643	#NUM!	BRCA1,BRCA2,GEN1,LIG1,MRE11,NBN,POLA1,RAD51,RPA1
Gα12/13 Signaling	3.51	0.323	-0.309	ARHGEF1,CDH11,CDH2,CDH24,ELK1,F2,F2R,F2RL3,GNA12,GNA13,IKBKB,LPAR1,LPAR2,LPAR4,MAP2K1,MAP3K1,MAPK1,MEF2C,MEF2D,MYL1,MYL12A,MYL4,MYL6,MYL9,MYLPF,NFKB1,NFKB2,NRAS,PIK3C2A,PIK3CB,PIK3R1,PIK3R2,PIK3R3,PIK3R4,PTK2B,RAF1,RALB,RASA1,ROCK2,RRAS,RRAS2,SRC
Type II Diabetes Mellitus Signaling	3.51	0.317	0.557	ACSBG1,ACSL3,ACSL4,ACSL5,ADIPOR1,ADIPOR2,CACNA1A,CACNA1S,CACNA2D1,CD36,CEBPB,IKBKB,INSR,IRS1,IRS2,MAP3K1,MAP3K14,MAPK1,NFKB1,NFKB2,NSMAF,PDPK1,PIK3C2A,PIK3CB,PIK3R1,PIK3R2,PIK3R3,PIK3R4,PKM,PPARG,PRKAB2,PRKAG3,PRKCE,PRKCG,PRKCI,PRKCZ,PRKD3,SLC27A1,SLC27A3,SMPD1,SOCS2,SOCS3,SOCS6,TNFRSF11B,TRAF2
HER-2 Signaling in Breast Cancer	3.49	0.357	#NUM!	CCND1,CCNE1,CCNE2,CDKN1A,CDKN1B,GRB2,GSK3B,ITGB1,ITGB2,ITGB3,ITGB6,MDM2,NRAS,PARD6G,PIK3C2A,PIK3CB,PIK3R1,PIK3R2,PIK3R3,PIK3R4,PRKCE,PRKCG,PRKCI,PRKCZ,PRKD3,RALB,RRAS,RRAS2,SOS1,TSC1
VEGF Family Ligand-Receptor Interactions	3.49	0.357	-3.024	FOS,GRB2,MAP2K1,MAPK1,NRAS,NRP1,NRP2,PGF,PIK3C2A,PIK3CB,PIK3R1,PIK3R2,PIK3R3,PIK3R4,PLA2G12A,PLA2G2E,PRKCE,PRKCG,PRKCI,PRKCZ,PRKD3,RAF1,RALB,RRAS,RRAS2,SHC1,SOS1,VEGFA,VEGFB,VEGFC
EGF Signaling	3.49	0.4	-2.4	CSNK2A1,ELK1,FOS,GRB2,ITPR3,MAP2K1,MAP3K1,MAPK1,MAPK11,MAPK14,PIK3C2A,PIK3CB,PIK3R1,PIK3R2,PIK3R3,PIK3R4,RAF1,RASA1,SHC1,SOS1,SRC,SRF
NF-κB Signaling	3.47	0.302	-0.544	BMP4,BMPR1B,BMPR2,BRAF,CASP8,CREBBP,CSNK2A1,EIF2AK2,FGFR1,GHR,GSK3B,IGF1R,IGF2R,IKBKB,IL1B,IL1R1,INSR,IRAK1,LTBR,MALT1,MAP2K6,MAP3K1,MAP3K14,MAP3K8,MYD88,NFKB1,NFKB2,NRAS,PDGFRA,PDGFRB,PIK3C2A,PIK3CB,PIK3R1,PIK3R2,PIK3R3,PIK3R4,PRKACA,PRKCZ,RAF1,RALB,RELB,RIPK1,RRAS,RRAS2,TGFBR1,TGFBR2,TGFBR3,TLR2,TNFAIP3,TNFRSF11B,TRAF2,TRAF3,TRAF5,ZAP70
HGF Signaling	3.46	0.333	-3	CCND1,CDKN1A,ELK1,FOS,GRB2,IL6,ITGA3,ITGB1,MAP2K1,MAP3K1,MAP3K11,MAP3K12,MAP3K14,MAP3K2,MAP3K4,MAP3K8,MAPK1,MET,NRAS,PIK3C2A,PIK3CB,PIK3R1,PIK3R2,PIK3R3,PIK3R4,PRKCE,PRKCG,PRKCI,PRKCZ,PRKD3,PTGS2,RAF1,RALB,RAPGEF1,RRAS,RRAS2,SOS1
eNOS Signaling	3.44	0.308	-0.16	ADCY7,ADCY9,AQP1,AQP2,AQP5,BDKRB1,Calm1 (includes others),CAMK4,CASP8,CCNA2,CHRM4,CHRNA1,CHRNB1,CHRND,DNM2,ESR1,GNAQ,HSP90AA1,HSP90AB1,HSP90B1,HSPA2,HSPA4,HSPA5,HSPA9,ITPR3,LPAR1,LPAR2,LPAR4,PDGFC,PDPK1,PGF,PIK3C2A,PIK3CB,PIK3R1,PIK3R2,PIK3R3,PIK3R4,PRKAB2,PRKACA,PRKAG3,PRKCE,PRKCG,PRKCI,PRKCZ,PRKD3,STUB1,VEGFA,VEGFB,VEGFC
Superpathway of Inositol Phosphate Compounds	3.38	0.294	-0.788	ACP6,ATP1A1,CDC25A,CILP,DOT1L,DUSP1,DUSP10,EYA4,INPP5K,IP6K1,IP6K3,ITPK1,NUDT1,NUDT2,NUDT3,NUDT4,PALD1,PI4K2A,PIK3C2A,PIK3CB,PIK3R1,PIK3R2,PIK3R3,PIK3R4,PIKFYVE,PIP4K2A,PIP4K2B,PIP4K2C,PIP4P1,PIP5K1A,PLCB3,PLCB4,PLCD3,PLPP7,PPIP5K1,Ppp1cc,PPP1R13B,PPP1R14B,PPP1R8,PPP2R3A,Ppp2r3d,PPP2R5B,PPP3CA,PPP4C,PPP4R1,PPP5C,PPTC7,PTEN,PTPA,PTPN1,PTPN22,PTPN23,PTPRF,RASA1,SACM1L,SET,SOCS3,SSH3
3-phosphoinositide Biosynthesis	3.38	0.305	-0.566	ACP6,ATP1A1,CDC25A,CILP,DOT1L,DUSP1,DUSP10,EYA4,ITPK1,NUDT1,NUDT2,NUDT3,NUDT4,PALD1,PI4K2A,PIK3C2A,PIK3CB,PIK3R1,PIK3R2,PIK3R3,PIK3R4,PIKFYVE,PIP4K2B,PIP4K2C,PIP5K1A,PLPP7,PPIP5K1,Ppp1cc,PPP1R13B,PPP1R14B,PPP1R8,PPP2R3A,Ppp2r3d,PPP2R5B,PPP3CA,PPP4C,PPP4R1,PPP5C,PPTC7,PTEN,PTPA,PTPN1,PTPN22,PTPN23,PTPRF,RASA1,SACM1L,SET,SOCS3,SSH3
Tec Kinase Signaling	3.38	0.305	0.801	ACTA2,ACTB,ACTC1,ACTG1,ACTG2,FOS,FRK,FYN,GNA12,GNA13,GNAQ,GNAT2,GNAZ,GNB4,GNB5,GNG12,GNG2,GTF2I,HCK,ITGA3,ITGB1,JAK2,NFKB1,NFKB2,PAK2,PIK3C2A,PIK3CB,PIK3R1,PIK3R2,PIK3R3,PIK3R4,PRKCE,PRKCG,PRKCI,PRKCZ,PRKD3,PTK2B,RHOB,RHOBTB1,RHOD,RHOJ,RHOQ,RHOT1,RHOU,RND1,RND2,SRC,STAT2,TNFRSF10A,TNFRSF21
Thrombopoietin Signaling	3.38	0.381	-2.449	FOS,GRB2,IRS2,JAK2,MAP2K1,MAPK1,NRAS,PIK3C2A,PIK3CB,PIK3R1,PIK3R2,PIK3R3,PIK3R4,PRKCE,PRKCG,PRKCI,PRKCZ,PRKD3,RAF1,RALB,RRAS,RRAS2,SHC1,SOS1
Glioma Invasiveness Signaling	3.37	0.365	-2.2	CD44,F2R,ITGB3,MAPK1,NRAS,PIK3C2A,PIK3CB,PIK3R1,PIK3R2,PIK3R3,PIK3R4,PLAU,RALB,RHOB,RHOBTB1,RHOD,RHOJ,RHOQ,RHOT1,RHOU,RND1,RND2,RRAS,RRAS2,TIMP1,TIMP2,TIMP3
B Cell Receptor Signaling	3.35	0.297	-2.219	BCL2L1,BCL6,BLNK,Calm1 (includes others),CAMK2A,CAMK2D,CAMK4,CREBBP,EBF1,EGR1,ELK1,GRB2,GSK3B,IGHM,IKBKB,INPP5K,MALT1,MAP2K1,MAP2K3,MAP2K6,MAP3K1,MAP3K11,MAP3K12,MAP3K14,MAP3K2,MAP3K4,MAP3K8,MAPK1,MAPK11,MAPK14,MEF2C,NFAT5,NFATC1,NFATC4,NFKB1,NFKB2,NRAS,PAG1,PDPK1,PIK3C2A,PIK3CB,PIK3R1,PIK3R2,PIK3R3,PIK3R4,PPP3CA,PPP3R1,PTEN,PTK2B,RAF1,RALB,RRAS,RRAS2,SHC1,SOS1
Amyotrophic Lateral Sclerosis Signaling	3.33	0.34	-1.095	APAF1,BAX,BCL2L1,CACNA1A,CACNA1S,CAPN1,CAPN2,CAPN7,CASP1,CASP7,GLUL,GPX1,GRIK5,GRIN2D,GRINA,IGF1,NOS1,PDGFC,PGF,PIK3C2A,PIK3CB,PIK3R1,PIK3R2,PIK3R3,PIK3R4,PPP3CA,RAB5B,SOD1,SSR4,VEGFA,VEGFB,VEGFC,XIAP
Cell Cycle: G1/S Checkpoint Regulation	3.33	0.373	0	ATR,CCND1,CCNE1,CCNE2,CDC25A,CDKN1A,CDKN1B,CDKN2C,CUL1,E2F2,E2F7,E2F8,GNL3,GSK3B,HDAC11,HDAC5,HDAC9,MDM2,RBL1,SKP2,SMAD3,SUV39H1,TFDP1,TGFB1,TGFB2
Wnt/β-catenin Signaling	3.33	0.301	-0.59	ACVR1,ACVR1B,APC2,APPL2,AXIN2,BMPR2,CCND1,CD44,CDH2,CREBBP,CSNK1G1,CSNK1G2,CSNK2A1,DVL2,FZD1,FZD3,FZD4,FZD5,FZD6,FZD7,GJA1,GNAQ,GSK3B,LEF1,LRP5,LRP6,MDM2,PPP2R1B,PPP2R3A,PPP2R5B,PTPA,RARB,RARG,RPS27A,RUVBL2,SFRP5,SMO,SOX8,SOX9,SRC,TCF4,TGFB1,TGFB2,TGFBR1,TGFBR2,TGFBR3,UBC,WNT10A,WNT10B,WNT11,WNT4,WNT9A
T Cell Receptor Signaling	3.31	0.333	#NUM!	Calm1 (includes others),CAMK4,CD28,ELK1,FOS,FYN,GRB2,IKBKB,MALT1,MAP2K1,MAP3K1,MAPK1,NFAT5,NFATC1,NFATC4,NFKB1,NFKB2,NRAS,PAG1,PIK3C2A,PIK3CB,PIK3R1,PIK3R2,PIK3R3,PIK3R4,PPP3CA,PPP3R1,RAF1,RALB,RASA1,RRAS,RRAS2,SHB,SOS1,ZAP70
Endometrial Cancer Signaling	3.31	0.383	-2.524	APC2,CCND1,ELK1,FOXO3,GRB2,GSK3B,LEF1,MAP2K1,MAPK1,NRAS,PDPK1,PIK3C2A,PIK3CB,PIK3R1,PIK3R2,PIK3R3,PIK3R4,PTEN,RAF1,RALB,RRAS,RRAS2,SOS1
Lymphotoxin β Receptor Signaling	3.29	0.396	0.243	APAF1,BCL2L1,CREBBP,IKBKB,LTBR,MAP3K14,MAPK1,NFKB1,NFKB2,PDPK1,PIK3C2A,PIK3CB,PIK3R1,PIK3R2,PIK3R3,PIK3R4,RELB,TRAF2,TRAF3,TRAF5,VCAM1
p70S6K Signaling	3.28	0.318	-1.947	F2,F2R,F2RL3,GNAQ,GRB2,IL4R,IRS1,MAP2K1,MAPK1,MAPT,NRAS,PDIA3,PDPK1,PIK3C2A,PIK3CB,PIK3R1,PIK3R2,PIK3R3,PIK3R4,PLCB3,PLCB4,PLCD3,PPP2R1B,PPP2R3A,PPP2R5B,PRKCE,PRKCG,PRKCI,PRKCZ,PRKD3,PTPA,RAF1,RALB,RRAS,RRAS2,SHC1,SOS1,SRC,YWHAH,YWHAQ,YWHAZ
ErbB Signaling	3.26	0.34	-1.976	ELK1,FOS,GRB2,GSK3B,HBEGF,MAP2K1,MAP2K3,MAP2K6,MAPK1,MAPK11,MAPK14,NCK2,NRAS,PAK2,PDPK1,PIK3C2A,PIK3CB,PIK3R1,PIK3R2,PIK3R3,PIK3R4,PRKCE,PRKCG,PRKCI,PRKCZ,PRKD3,RAF1,RALB,RRAS,RRAS2,SHC1,SOS1
3-phosphoinositide Degradation	3.23	0.305	0.146	ACP6,ATP1A1,CDC25A,CILP,DOT1L,DUSP1,DUSP10,EYA4,INPP4A,INPP4B,INPP5K,ITPK1,MTM1,MTMR3,NUDT1,NUDT2,NUDT3,NUDT4,PALD1,PIKFYVE,PIP4P1,PLPP7,PPIP5K1,Ppp1cc,PPP1R13B,PPP1R14B,PPP1R8,PPP2R3A,Ppp2r3d,PPP2R5B,PPP3CA,PPP4C,PPP4R1,PPP5C,PPTC7,PTEN,PTPA,PTPMT1,PTPN1,PTPN22,PTPN23,PTPRF,RASA1,SACM1L,SET,SOCS3,SSH3
Endothelin-1 Signaling	3.16	0.293	-1.387	ADCY7,ADCY9,BRAF,CASP1,CASP2,CASP7,CASP8,ECE1,ECE2,EDNRA,FOS,GNA12,GNA13,GNAQ,GNAT2,GNAZ,GPLD1,GRB2,HMOX1,ITPR3,MAPK1,MAPK11,MAPK14,MAPK4,MAPK6,NOS1,NRAS,PDIA3,PIK3C2A,PIK3CB,PIK3R1,PIK3R2,PIK3R3,PIK3R4,PLA2G12A,PLA2G2E,PLAAT3,PLCB3,PLCB4,PLCD3,PLD3,PRKCE,PRKCG,PRKCI,PRKCZ,PRKD3,PTGS1,PTGS2,RAF1,RALB,RRAS,RRAS2,SHC1,SOS1,SRC
HOTAIR Regulatory Pathway	3.16	0.302	1.605	AGO2,AGO3,CD44,CDKN1A,COL1A1,COL1A2,CREBBP,ESR1,EZH2,FOXM1,H3-3A/H3-3B,IRF1,JARID2,KMT2A,KMT2C,LEF1,MDM2,MET,MEX3B,MMP11,MMP14,MMP15,MMP16,MMP17,MMP23B,MMP28,NFKB1,NFKB2,PIK3C2A,PIK3CB,PIK3R1,PIK3R2,PIK3R3,PIK3R4,PTEN,RBBP7,RBM38,ROCK2,SRF,TCF4,TGFB1,WNT10A,WNT10B,WNT11,WNT4,WNT9A,XIAP,YY1
CD40 Signaling	3.15	0.369	0.655	ATF1,FOS,IKBKB,MAP2K1,MAP2K3,MAP2K6,MAP3K14,MAPK1,MAPK11,MAPK14,NFKB1,NFKB2,PIK3C2A,PIK3CB,PIK3R1,PIK3R2,PIK3R3,PIK3R4,PTGS1,PTGS2,TNFAIP3,TRAF2,TRAF3,TRAF5
Pyridoxal 5'-phosphate Salvage Pathway	3.15	0.369	-0.626	BRAF,CDK1,CDK18,EIF2AK2,GRK6,HIPK1,IRAK1,LIMK2,MAP2K1,MAP2K3,MAP2K6,MAP3K8,MAPK1,MAPK6,NEK2,PAK2,PDXK,PIM1,PKN1,PLK1,PRKCE,PRKX,SGK1,TTK
Regulation of Cellular Mechanics by Calpain Protease	3.15	0.369	-0.5	ACTN1,ACTN2,Actn3,ACTN4,CAPN1,CAPN2,CAPN7,CCNA2,CCND1,CCNE1,CDK1,CDKN1B,EZR,GRB2,ITGA3,ITGB1,MAPK1,NRAS,RALB,RRAS,RRAS2,SRC,TLN2,VCL
Adrenomedullin signaling pathway	3.13	0.289	-1.664	ADCY7,ADCY9,ADM,ARNT,BAX,BRAF,CALCRL,Calm1 (includes others),CAMK4,CEBPB,ELK1,FOS,GNAQ,GRB2,GSK3B,HIF1A,IL1B,ITPR3,KCNH2,KCNQ3,MAP2K1,MAP2K3,MAP2K6,MAPK1,MAPK11,MAPK14,MAPK4,MAPK6,MYLK,NFKB1,NFKB2,NPR2,NPR3,NRAS,PDIA3,PIK3C2A,PIK3CB,PIK3R1,PIK3R2,PIK3R3,PIK3R4,PLCB3,PLCB4,PLCD3,PPARG,PRKACA,PTK2B,RAF1,RALB,RAMP2,RRAS,RRAS2,SHC1,SLC39A7,SMARCC2,SOS1,TTN
Antiproliferative Role of Somatostatin Receptor 2	3.06	0.351	-0.894	BRAF,CDKN1A,CDKN1B,ELK1,GNB4,GNB5,GNG12,GNG2,MAP2K1,MAPK1,NOS1,NPR2,NPR3,NRAS,PIK3C2A,PIK3CB,PIK3R1,PIK3R2,PIK3R3,PIK3R4,RALB,RRAS,RRAS2,SLC39A7,SMARCC2,SRC,SSTR2
fMLP Signaling in Neutrophils	3.05	0.319	-1.029	ARPC5,Calm1 (includes others),CAMK4,CHP1,ELK1,GNB4,GNB5,GNG12,GNG2,ITPR3,MAP2K1,MAPK1,NFAT5,NFATC1,NFATC4,NFKB1,NFKB2,NRAS,PIK3C2A,PIK3CB,PIK3R1,PIK3R2,PIK3R3,PIK3R4,PLCB3,PLCB4,PPP3CA,PPP3R1,PRKCE,PRKCG,PRKCI,PRKCZ,PRKD3,RAF1,RALB,RRAS,RRAS2
Regulation of eIF4 and p70S6K Signaling	3.03	0.299	-3	AGO2,AGO3,EIF2B1,EIF3B,EIF3D,EIF3J,EIF4A1,EIF4EBP1,EIF4EBP2,EIF4G2,GRB2,IRS1,ITGA3,ITGB1,MAP2K1,MAPK1,MAPK11,MAPK14,MKNK1,NRAS,PDPK1,PIK3C2A,PIK3CB,PIK3R1,PIK3R2,PIK3R3,PIK3R4,PPP2R1B,PPP2R3A,PPP2R5B,PRKCZ,PTPA,RAF1,RALB,RPS12,RPS15,RPS17,RPS25,RPS26,RPS27A,RPS4Y1,RPS5,RPSA,RRAS,RRAS2,SHC1,SOS1
VDR/RXR Activation	2.96	0.346	1	BGLAP,CDKN1A,CDKN1B,CEBPA,CEBPB,CSNK2A1,HES1,IGFBP3,IGFBP5,IGFBP6,IL1RL1,KLF4,LRP5,NCOR2,PDGFA,PRKCE,PRKCG,PRKCI,PRKCZ,PRKD3,RUNX2,SERPINB1,TGFB2,THBD,TRPV6,VDR,YY1
IL-7 Signaling Pathway	2.96	0.346	-1.46	BAX,BCL6,CCND1,CDC25A,CDKN1B,EBF1,FOXO3,FYN,GRB2,GSK3B,Igha,IGHM,MAPK1,MAPK11,MAPK14,MET,NFATC1,PDPK1,PIK3C2A,PIK3CB,PIK3R1,PIK3R2,PIK3R3,PIK3R4,SHC1,SLC2A1,SOS1
ErbB4 Signaling	2.93	0.358	-2.985	APH1B,GRB2,MAP2K1,MAPK1,NCSTN,NRAS,PDPK1,PIK3C2A,PIK3CB,PIK3R1,PIK3R2,PIK3R3,PIK3R4,PRKCE,PRKCG,PRKCI,PRKCZ,PRKD3,RAF1,RALB,RRAS,RRAS2,SHC1,SOS1
Semaphorin Signaling in Neurons	2.89	0.367	#NUM!	ARHGAP1,DPYSL2,DPYSL3,FYN,ITGB1,LIMK2,MAPK1,MET,NRP1,PAK2,PLXNB1,RHOB,RHOBTB1,RHOD,RHOJ,RHOQ,RHOT1,RHOU,RND1,RND2,ROCK2,SEMA7A
D-myo-inositol-5-phosphate Metabolism	2.89	0.297	0.59	ACP6,ATP1A1,CDC25A,CILP,DOT1L,DUSP1,DUSP10,EYA4,ITPK1,NUDT1,NUDT2,NUDT3,NUDT4,PALD1,PIKFYVE,PIP4K2A,PIP4K2C,PIP4P1,PLCB3,PLCB4,PLCD3,PLPP7,PPIP5K1,Ppp1cc,PPP1R13B,PPP1R14B,PPP1R8,PPP2R3A,Ppp2r3d,PPP2R5B,PPP3CA,PPP4C,PPP4R1,PPP5C,PPTC7,PTEN,PTPA,PTPN1,PTPN22,PTPN23,PTPRF,RASA1,SACM1L,SET,SOCS3,SSH3
Zymosterol Biosynthesis	2.86	0.833	-2.236	CYP51A1,HSD17B7,MSMO1,NSDHL,TM7SF2
GDP-mannose Biosynthesis	2.86	0.833	-0.447	GMPPB,GPI,MPI,PMM1,PMM2
Role of NFAT in Regulation of the Immune Response	2.83	0.287	-0.885	BLNK,Calm1 (includes others),CAMK4,CD28,CHP1,CSNK1G1,CSNK1G2,FCGR3A/FCGR3B,FOS,FYN,GATA4,GNA12,GNA13,GNAQ,GNAT2,GNAZ,GNB4,GNB5,GNG12,GNG2,GRB2,GSK3B,HLA-A,HLA-DMA,IKBKB,ITPR3,MAP2K1,MAPK1,MEF2C,MEF2D,NFAT5,NFATC1,NFATC4,NFKB1,NFKB2,NRAS,PIK3C2A,PIK3CB,PIK3R1,PIK3R2,PIK3R3,PIK3R4,PLCB3,PLCB4,PPP3CA,PPP3R1,RAF1,RALB,RRAS,RRAS2,SOS1,ZAP70
April Mediated Signaling	2.82	0.41	1.291	ELK1,FOS,IKBKB,MAP3K1,MAP3K14,MAPK1,MAPK11,MAPK14,NFAT5,NFATC1,NFATC4,NFKB1,NFKB2,TRAF2,TRAF3,TRAF5
GNRH Signaling	2.81	0.289	-1.809	ADCY7,ADCY9,CACNA1A,CACNA1S,CACNA2D1,Calm1 (includes others),CAMK2A,CAMK2D,CAMK4,CREBBP,EGR1,ELK1,FOS,GNAQ,GNG2,GRB2,HBEGF,ITPR3,MAP2K1,MAP2K3,MAP2K6,MAP3K1,MAP3K11,MAP3K12,MAP3K14,MAP3K2,MAP3K4,MAP3K8,MAPK1,MAPK11,MAPK14,NFKB1,NFKB2,NRAS,PAK2,PLCB3,PLCB4,PRKACA,PRKCE,PRKCG,PRKCI,PRKCZ,PRKD3,PTK2B,RAF1,RALB,RRAS,RRAS2,SOS1,SRC
Macropinocytosis Signaling	2.79	0.342	-2.065	ACTN4,CSF1,CSF1R,ITGB1,ITGB2,ITGB3,ITGB6,MET,NRAS,PDGFA,PDGFC,PIK3C2A,PIK3CB,PIK3R1,PIK3R2,PIK3R3,PIK3R4,PRKCE,PRKCG,PRKCI,PRKCZ,PRKD3,RALB,RRAS,RRAS2,SRC
Synaptogenesis Signaling Pathway	2.79	0.263	-1.812	ADCY7,ADCY9,AFDN,AP1B1,AP2A2,AP2M1,APOE,ARPC5,BDNF,BET1L,BRAF,CACNA2D1,CADM1,Calm1 (includes others),CAMK2A,CAMK2D,CAMK4,CDH11,CDH2,CDH24,CNTNAP1,CPLX2,CREBBP,CRK,DNAJC5,EFNA3,EFNB1,EIF4EBP1,EIF4EBP2,EPHA2,EPHA3,EPHA4,EPHB3,FYN,GRB2,GRIN2D,GRINA,GSK3B,HCK,KALRN,LRP8,LRRTM2,MAPK1,MAPK14,MAPT,NAP1L1,NAPA,NAPB,NAPG,NECTIN3,NRAS,NSF,PIK3C2A,PIK3CB,PIK3R1,PIK3R2,PIK3R3,PIK3R4,PRKACA,PRKCE,RAB3A,RAB5B,…
Androgen Signaling	2.78	0.301	-0.218	CACNA1A,CACNA1S,CACNA2D1,Calm1 (includes others),CALR,CAMK4,CCND1,CCNH,CREBBP,GNA12,GNA13,GNAQ,GNAT2,GNAZ,GNB4,GNB5,GNG12,GNG2,GTF2A1,GTF2H1,HSP90AA1,HSPA4,KAT2B,MAPK1,MNAT1,NFKB1,NFKB2,POLR2B,POLR2E,POLR2I,POLR2K,PRKACA,PRKCE,PRKCG,PRKCI,PRKCZ,PRKD3,SHC1,SMAD3,SRC,TGFB1I1
Melanoma Signaling	2.77	0.38	-2.183	BRAF,CCND1,CDKN1A,MAP2K1,MAPK1,MDM2,MITF,NRAS,PIK3C2A,PIK3CB,PIK3R1,PIK3R2,PIK3R3,PIK3R4,PTEN,RAF1,RALB,RRAS,RRAS2
Glycolysis I	2.76	0.462	-3.464	ALDOA,ENO1,ENO2,GAPDH,GPI,PFKL,PFKM,PFKP,PGAM1,PGK1,PKM,TPI1
CDK5 Signaling	2.75	0.315	0.73	ADCY7,ADCY9,BDNF,CACNA1A,CAPN1,CDK5R1,EGR1,ITGA3,ITGA6,ITGB1,LAMA1,LAMA5,LAMB1,LAMC1,MAP2K1,MAPK1,MAPK11,MAPK14,MAPK4,MAPK6,MAPT,NRAS,Ppp1cc,PPP1R10,PPP1R14B,PPP2R1B,PPP2R3A,PPP2R5B,PRKACA,PTPA,RAF1,RALB,RRAS,RRAS2
Mevalonate Pathway I	2.72	0.571	-2.121	ACAT1,ACAT2,HMGCR,HMGCS1,IDI1,MVD,MVK,PMVK
nNOS Signaling in Neurons	2.7	0.383	-0.333	Calm1 (includes others),CAMK2A,CAMK4,CAPN1,CAPN2,CAPN7,CHP1,GRIN2D,GRINA,NOS1,PFKM,PPP3CA,PPP3R1,PRKCE,PRKCG,PRKCI,PRKCZ,PRKD3
Wnt/Ca+ pathway	2.67	0.355	0	CAMK2A,CREBBP,DVL2,FZD1,FZD3,FZD4,FZD5,FZD6,FZD7,GSK3B,NFAT5,NFATC1,NFATC4,NFKB1,NFKB2,PDE6D,PDIA3,PLCB3,PLCB4,PLCD3,PPP3CA,SMO
UVC-Induced MAPK Signaling	2.66	0.373	-1.698	ATR,BRAF,FOS,MAP2K1,MAPK1,MAPK11,MAPK14,NRAS,PRKCE,PRKCG,PRKCI,PRKCZ,PRKD3,RAF1,RALB,RRAS,RRAS2,SMPD1,SRC
Estrogen-Dependent Breast Cancer Signaling	2.62	0.338	-1.091	CCND1,CREBBP,ELK1,ESR1,FOS,HSD17B1,HSD17B12,HSD17B4,HSD17B7,IGF1,IGF1R,MAPK1,NFKB1,NFKB2,NRAS,PIK3C2A,PIK3CB,PIK3R1,PIK3R2,PIK3R3,PIK3R4,RALB,RRAS,RRAS2,SRC
Renin-Angiotensin Signaling	2.61	0.305	-1.915	ADCY7,ADCY9,ELK1,FOS,GNAQ,GRB2,ITPR3,JAK2,MAP2K1,MAP3K1,MAPK1,MAPK11,MAPK14,NFKB1,NFKB2,NRAS,PAK2,PIK3C2A,PIK3CB,PIK3R1,PIK3R2,PIK3R3,PIK3R4,PRKACA,PRKCE,PRKCG,PRKCI,PRKCZ,PRKD3,PTK2B,RAF1,RALB,RRAS,RRAS2,SHC1,SOS1
NGF Signaling	2.6	0.307	-3.43	BAX,CREBBP,CRK,ELK1,GRB2,IKBKB,MAP2K1,MAP3K1,MAP3K11,MAP3K12,MAP3K14,MAP3K2,MAP3K4,MAP3K8,MAPK1,NFKB1,NFKB2,NRAS,PDPK1,PIK3C2A,PIK3CB,PIK3R1,PIK3R2,PIK3R3,PIK3R4,PRKCZ,RAF1,RALB,ROCK2,RPS6KA1,RRAS,RRAS2,SHC1,SMPD1,SOS1
Regulation of Actin-based Motility by Rho	2.59	0.319	1.134	ACTA2,ACTB,ACTC1,ACTG2,ARPC5,ITGA3,ITGB1,MYL1,MYL12A,MYL4,MYL6,MYL9,MYLK,MYLPF,PAK2,PFN2,PIKFYVE,PIP4K2B,PIP4K2C,PIP5K1A,RHOB,RHOBTB1,RHOD,RHOJ,RHOQ,RHOT1,RHOU,RND1,RND2,WIPF1
Fcγ Receptor-mediated Phagocytosis in Macrophages and Monocytes	2.59	0.319	0	ACTA2,ACTB,ACTC1,ACTG1,ACTG2,ARPC5,CRK,EZR,FCGR3A/FCGR3B,FYN,GPLD1,HCK,HMOX1,MAPK1,NCK2,PIK3R1,PIK3R2,PIK3R3,PIP5K1A,PLD3,PRKCE,PRKCG,PRKCI,PRKCZ,PRKD3,PTEN,PTK2B,RAB11B,SRC,TLN2
SAPK/JNK Signaling	2.59	0.314	-1.976	CRK,DUSP10,DUSP4,ELK1,GNA12,GNA13,GNG2,GRB2,IRS1,MAP3K1,MAP3K11,MAP3K12,MAP3K2,MAP3K20,MAP3K4,MAP4K3,MAPK8IP3,NFATC1,NRAS,PIK3C2A,PIK3CB,PIK3R1,PIK3R2,PIK3R3,PIK3R4,RALB,RIPK1,RRAS,RRAS2,SHC1,SOS1,TRAF2
B Cell Activating Factor Signaling	2.56	0.39	1.069	ELK1,FOS,IKBKB,MAP3K1,MAP3K14,MAPK1,MAPK11,MAPK14,NFAT5,NFATC1,NFATC4,NFKB1,NFKB2,TRAF2,TRAF3,TRAF5
Mechanisms of Viral Exit from Host Cells	2.56	0.39	#NUM!	ACTA2,ACTB,ACTC1,ACTG1,ACTG2,CHMP2B,CHMP4B,LMNB1,LMNB2,PRKCE,PRKCG,PRKCI,PRKCZ,PRKD3,SH3GL1,SH3GLB1
Opioid Signaling Pathway	2.55	0.267	-0.378	ADCY7,ADCY9,AP1B1,AP2A2,AP2M1,ARRB2,BRAF,CACNA1A,CACNA1S,CACNA2D1,Calm1 (includes others),CAMK1D,CAMK1G,CAMK2A,CAMK2D,CAMK4,CDKN1B,CLTA,CLTB,CLTC,CREBBP,ELK1,FOS,FRK,FYN,GNG2,GRIN2D,GRINA,GRK6,GSK3B,HCK,ITPR3,MAP2K1,MAP2K3,MAP2K6,MAPK1,MAPK4,MAPK6,NFKB1,NFKB2,NOS1,NRAS,PDK1,PPP3CA,PPP3R1,PRKACA,PRKCE,PRKCG,PRKCI,PRKCZ,PRKD3,RAF1,RALB,RGS11,RGS12,RGS19,RPS6KA1,RRAS,RRAS2,RYR1,RYR3,SCN7A,SIGMAR1,SO…
Nitric Oxide Signaling in the Cardiovascular System	2.52	0.313	-1.976	ATP2A1,ATP2A2,ATP2A3,CACNA1A,CACNA1S,Calm1 (includes others),CAMK4,HSP90AA1,HSP90AB1,HSP90B1,ITPR3,MAP2K1,MAPK1,PDE5A,PDGFC,PGF,PIK3C2A,PIK3CB,PIK3R1,PIK3R2,PIK3R3,PIK3R4,PRKACA,PRKCE,PRKCG,PRKCI,PRKCZ,PRKD3,VEGFA,VEGFB,VEGFC
Death Receptor Signaling	2.51	0.319	2.785	ACTA2,ACTB,ACTC1,ACTG1,ACTG2,APAF1,CASP2,CASP7,CASP8,CFLAR,HSPB1,HSPB2,HSPB7,HTRA2,IKBKB,LMNA,MAP3K14,NFKB1,NFKB2,PARP1,PARP12,PARP8,RIPK1,SPTAN1,TIPARP,TNFRSF10A,TNFRSF21,TRAF2,XIAP
iNOS Signaling	2.51	0.378	1.732	Calm1 (includes others),CAMK4,CREBBP,FOS,HMGA1,IFNGR2,IKBKB,IRAK1,IRAK2,IRF1,JAK2,MAPK1,MAPK11,MAPK14,MYD88,NFKB1,NFKB2
Endoplasmic Reticulum Stress Pathway	2.5	0.476	0.632	ATF6,CALR,CASP7,DDIT3,DNAJC3,HSP90B1,HSPA5,TAOK3,TRAF2,XBP1
PCP pathway	2.49	0.35	0.655	CTHRC1,DVL2,EFNB1,FZD1,FZD3,FZD4,FZD5,FZD6,FZD7,JUNB,JUND,LGR4,PFN2,ROCK2,ROR2,SMO,WNT10A,WNT10B,WNT11,WNT4,WNT9A
Docosahexaenoic Acid (DHA) Signaling	2.49	0.395	#NUM!	APAF1,APP,BAX,BCL2L1,GSK3B,IL1B,PDPK1,PIK3C2A,PIK3CB,PIK3R1,PIK3R2,PIK3R3,PIK3R4,PNPLA2,SERPINF1
Superpathway of Geranylgeranyldiphosphate Biosynthesis I (via Mevalonate)	2.47	0.5	-2.333	ACAT1,ACAT2,FDPS,HMGCR,HMGCS1,IDI1,MVD,MVK,PMVK
Estrogen Receptor Signaling	2.45	0.292	#NUM!	CCNH,CREBBP,CTBP1,ESR1,GRB2,GTF2A1,GTF2F2,GTF2H1,H3-3A/H3-3B,KAT2B,MAP2K1,MAPK1,MED12,MED13,MED13L,MED14,MED16,MNAT1,NCOR2,NR3C1,NRAS,NRIP1,PCK2,POLR2B,POLR2E,POLR2I,POLR2K,PPARGC1A,RAF1,RALB,RRAS,RRAS2,RUNX2,SHC1,SOS1,SPEN,SRC,TAF3,TAF4B,TAF5L
CD27 Signaling in Lymphocytes	2.44	0.358	-0.229	APAF1,BCL2L1,CASP8,FOS,IKBKB,MAP2K1,MAP2K3,MAP2K6,MAP3K1,MAP3K11,MAP3K12,MAP3K14,MAP3K2,MAP3K4,MAP3K8,NFKB1,NFKB2,TRAF2,TRAF5
Ceramide Signaling	2.44	0.318	1.177	CTSD,FOS,MAP2K1,MAP3K1,NFKB1,NFKB2,NRAS,NSMAF,PIK3C2A,PIK3CB,PIK3R1,PIK3R2,PIK3R3,PIK3R4,PPP2R1B,PPP2R3A,PPP2R5B,PRKCZ,PTPA,RAF1,RALB,RRAS,RRAS2,S1PR1,S1PR2,SMPD1,SPHK1,TNFRSF11B
IL-2 Signaling	2.4	0.344	-1.789	CSNK2A1,ELK1,FOS,GRB2,IL2RB,MAP2K1,MAPK1,NRAS,PIK3C2A,PIK3CB,PIK3R1,PIK3R2,PIK3R3,PIK3R4,PTK2B,RAF1,RALB,RRAS,RRAS2,SHC1,SOS1
ErbB2-ErbB3 Signaling	2.38	0.338	-2.4	CCND1,CDKN1B,ELK1,GRB2,GSK3B,MAP2K1,MAPK1,NRAS,PDPK1,PIK3C2A,PIK3CB,PIK3R1,PIK3R2,PIK3R3,PIK3R4,PTEN,RAF1,RALB,RRAS,RRAS2,SHC1,SOS1
Neuropathic Pain Signaling In Dorsal Horn Neurons	2.37	0.307	-1.257	BDNF,CAMK1D,CAMK1G,CAMK2A,CAMK2D,CAMK4,ELK1,FOS,GRIN2D,GRINA,ITPR3,KCNH2,KCNQ3,MAPK1,PDIA3,PIK3C2A,PIK3CB,PIK3R1,PIK3R2,PIK3R3,PIK3R4,PLCB3,PLCB4,PLCD3,PRKACA,PRKCE,PRKCG,PRKCI,PRKCZ,PRKD3,SRC
Salvage Pathways of Pyrimidine Ribonucleotides	2.36	0.309	-0.186	AK1,AK4,AK5,APOBEC1,BRAF,CDK1,CDK18,CMPK1,EIF2AK2,GRK6,HIPK1,IRAK1,LIMK2,MAP2K1,MAP2K3,MAP2K6,MAP3K8,MAPK1,MAPK6,NEK2,NME1,PAK2,PIM1,PKN1,PLK1,PRKCE,PRKX,PYCR3,SGK1,TTK
HIPPO signaling	2.36	0.318	-1.807	AMOT,CD44,CUL1,DLG1,DLG5,FAT4,LATS2,PATJ,Ppp1cc,PPP1R10,PPP1R14B,PPP2R1B,PPP2R3A,PPP2R5B,PTPA,SCRIB,SKP2,SMAD1,SMAD3,SMAD5,STK4,TEAD1,TEAD3,WWC1,YWHAH,YWHAQ,YWHAZ
Pyrimidine Deoxyribonucleotides De Novo Biosynthesis I	2.32	0.455	1.897	AK1,AK4,AK5,CMPK1,DTYMK,DUT,NME1,RRM1,RRM2,TYMS
D-myo-inositol (1,4,5,6)-Tetrakisphosphate Biosynthesis	2.27	0.286	0.632	ACP6,ATP1A1,CDC25A,CILP,DOT1L,DUSP1,DUSP10,EYA4,ITPK1,NUDT1,NUDT2,NUDT3,NUDT4,PALD1,PIKFYVE,PLPP7,PPIP5K1,Ppp1cc,PPP1R13B,PPP1R14B,PPP1R8,PPP2R3A,Ppp2r3d,PPP2R5B,PPP3CA,PPP4C,PPP4R1,PPP5C,PPTC7,PTEN,PTPA,PTPN1,PTPN22,PTPN23,PTPRF,RASA1,SACM1L,SET,SOCS3,SSH3
D-myo-inositol (3,4,5,6)-tetrakisphosphate Biosynthesis	2.27	0.286	0.632	ACP6,ATP1A1,CDC25A,CILP,DOT1L,DUSP1,DUSP10,EYA4,ITPK1,NUDT1,NUDT2,NUDT3,NUDT4,PALD1,PIKFYVE,PLPP7,PPIP5K1,Ppp1cc,PPP1R13B,PPP1R14B,PPP1R8,PPP2R3A,Ppp2r3d,PPP2R5B,PPP3CA,PPP4C,PPP4R1,PPP5C,PPTC7,PTEN,PTPA,PTPN1,PTPN22,PTPN23,PTPRF,RASA1,SACM1L,SET,SOCS3,SSH3
Acute Phase Response Signaling	2.25	0.274	-0.469	C1S,CEBPB,CP,ELK1,F2,FOS,FTL,GRB2,HMOX1,HMOX2,IKBKB,IL1B,IL1R1,IL6,IRAK1,JAK2,MAP2K1,MAP2K3,MAP2K6,MAP3K1,MAP3K14,MAPK1,MAPK11,MAPK14,MYD88,NFKB1,NFKB2,NR3C1,NRAS,PDPK1,PIK3CB,PIK3R1,PIK3R2,PIK3R3,RAF1,RALB,RIPK1,RRAS,RRAS2,SERPINF1,SHC1,SOCS2,SOCS3,SOCS6,SOS1,TCF4,TNFRSF11B,TRAF2,VWF
Telomerase Signaling	2.24	0.299	-2.353	CDKN1A,DKC1,GRB2,HDAC11,HDAC5,HDAC9,HSP90AA1,HSP90AB1,HSP90B1,IL2RB,MAP2K1,MAPK1,NRAS,PDPK1,PIK3C2A,PIK3CB,PIK3R1,PIK3R2,PIK3R3,PIK3R4,PPP2R1B,PPP2R3A,PPP2R5B,PTPA,RAF1,RALB,RRAS,RRAS2,SHC1,SOS1,TERF1,TPP1
Gluconeogenesis I	2.21	0.423	-2.714	ALDOA,ENO1,ENO2,GAPDH,GPI,MDH2,ME1,ME2,ME3,PGAM1,PGK1
IL-9 Signaling	2.21	0.394	-1.732	BCL3,IRS1,IRS2,NFKB1,NFKB2,PIK3C2A,PIK3CB,PIK3R1,PIK3R2,PIK3R3,PIK3R4,SOCS2,SOCS3
IL-1 Signaling	2.21	0.308	1	ADCY7,ADCY9,FOS,GNA12,GNA13,GNAQ,GNAT2,GNAZ,GNB4,GNB5,GNG12,GNG2,IKBKB,IL1R1,IRAK1,IRAK2,MAP2K3,MAP2K6,MAP3K1,MAP3K14,MAPK1,MAPK11,MAPK14,MYD88,NFKB1,NFKB2,PRKACA,TOLLIP
IL-15 Signaling	2.2	0.324	#NUM!	BCL2L1,IL2RB,IL6,JAK2,MAP2K1,MAPK1,MAPK11,MAPK14,NFKB1,NFKB2,NRAS,PIK3C2A,PIK3CB,PIK3R1,PIK3R2,PIK3R3,PIK3R4,RAF1,RALB,RRAS,RRAS2,SHC1,VCAM1
Neuroinflammation Signaling Pathway	2.2	0.253	1.305	ACVR1,ACVR1B,APH1B,APP,B2M,BACE1,BDNF,BIRC5,BMPR2,CASP1,CASP8,CD200,CFLAR,CHP1,CREBBP,CSF1R,CX3CL1,CXCL12,FOS,FZD1,GLS,GLUL,GRIN2D,GRINA,GSK3B,HLA-A,HLA-DMA,HLA-E,HMOX1,IFNGR2,IKBKB,IL1B,IL1R1,IL34,IL6,IRAK1,IRAK2,IRF7,JAK2,MAPK1,MAPK11,MAPK14,MAPK4,MAPK6,MAPT,MYD88,NCSTN,NFAT5,NFATC1,NFATC4,NFKB1,NFKB2,PIK3C2A,PIK3CB,PIK3R1,PIK3R2,PIK3R3,PIK3R4,PLA2G12A,PLA2G2E,PPP3CA,PPP3R1,PRKCG,PTGS2,RIPK1,SL…
UVB-Induced MAPK Signaling	2.16	0.346	-2.5	EIF4EBP1,FOS,H3-3A/H3-3B,MAP2K1,MAPK1,MAPK11,MAPK14,PIK3C2A,PIK3CB,PIK3R1,PIK3R2,PIK3R3,PIK3R4,PRKCE,PRKCG,PRKCI,PRKCZ,PRKD3
IL-17 Signaling	2.12	0.312	#NUM!	CEBPB,ELK1,GSK3B,IL6,JAK2,MAP2K1,MAP2K3,MAP2K6,MAP3K14,MAPK1,MAPK11,MAPK14,NFKB1,NRAS,PIK3C2A,PIK3CB,PIK3R1,PIK3R2,PIK3R3,PIK3R4,PTGS2,RALB,RRAS,RRAS2,TIMP1
Chemokine Signaling	2.12	0.312	0.408	Calm1 (includes others),CAMK1D,CAMK1G,CAMK2A,CAMK2D,CAMK4,CXCL12,CXCR4,FOS,GNAQ,LIMK2,MAP2K1,MAPK1,MAPK11,MAPK14,NRAS,PLCB3,PLCB4,PTK2B,RAF1,RALB,ROCK2,RRAS,RRAS2,SRC
GDNF Family Ligand-Receptor Interactions	2.12	0.316	-1.964	DOK1,FOS,GFRA1,GRB2,IRS1,IRS2,ITPR3,MAP2K1,MAPK1,NRAS,PDLIM7,PIK3C2A,PIK3CB,PIK3R1,PIK3R2,PIK3R3,PIK3R4,RAF1,RALB,RASA1,RRAS,RRAS2,SHC1,SOS1
Melatonin Signaling	2.12	0.319	-0.218	BRAF,Calm1 (includes others),CAMK2A,CAMK2D,CAMK4,GNAQ,MAP2K1,MAP2K3,MAP2K6,MAPK1,PDIA3,PLCB3,PLCB4,PLCD3,PRKACA,PRKCE,PRKCG,PRKCI,PRKCZ,PRKD3,RAF1,RORA,RORB
p38 MAPK Signaling	2.07	0.288	0.539	ATF1,CREBBP,DDIT3,DUSP1,DUSP10,ELK1,H3-3A/H3-3B,HSPB1,HSPB2,HSPB7,IL1B,IL1R1,IL1RL1,IRAK1,IRAK2,MAP2K3,MAP2K6,MAPK11,MAPK14,MAPT,MEF2C,MEF2D,MKNK1,MKNK2,PLA2G12A,PLA2G2E,RPS6KA1,SRF,TGFB1,TGFB2,TGFBR1,TGFBR2,TIFA,TRAF2
IL-4 Signaling	2.06	0.306	#NUM!	GRB2,HLA-A,HLA-DMA,HMGA1,IL13RA1,IL4R,INPP5K,IRS1,JAK2,NFAT5,NFATC1,NFATC4,NR3C1,NR3C2,NRAS,PIK3C2A,PIK3CB,PIK3R1,PIK3R2,PIK3R3,PIK3R4,RALB,RRAS,RRAS2,SHC1,SOS1
γ-linolenate Biosynthesis II (Animals)	2.05	0.471	-1.414	ACSBG1,ACSL3,ACSL4,ACSL5,FADS1,FADS2,SLC27A1,SLC27A3
Autophagy	2.05	0.328	#NUM!	ATG12,ATG9A,CTSA,CTSB,CTSC,CTSD,CTSO,CTSV,CTSW,CTSZ,LAMP1,LAMP2,MAP1LC3B,NBR1,PIK3R4,RB1CC1,SQSTM1,ULK1,VPS11,VPS18
P2Y Purigenic Receptor Signaling Pathway	2.04	0.283	-1.061	ADCY7,ADCY9,CREBBP,FOS,GNAQ,GNB4,GNB5,GNG12,GNG2,ITGB3,MAP2K1,MAPK1,NFKB1,NFKB2,NRAS,P2RY2,PDIA3,PIK3C2A,PIK3CB,PIK3R1,PIK3R2,PIK3R3,PIK3R4,PLCB3,PLCB4,PLCD3,PRKACA,PRKCE,PRKCG,PRKCI,PRKCZ,PRKD3,RAF1,RALB,RRAS,RRAS2
Non-Small Cell Lung Cancer Signaling	2.04	0.315	-2.236	CCND1,FOXO3,GRB2,ITPR3,MAP2K1,MAPK1,NRAS,PDPK1,PIK3C2A,PIK3CB,PIK3R1,PIK3R2,PIK3R3,PIK3R4,RAF1,RALB,RARB,RRAS,RRAS2,SOS1,STK4,SUV39H1,TFDP1
Myc Mediated Apoptosis Signaling	2.04	0.323	#NUM!	APAF1,BAX,CASP8,GRB2,IGF1,IGF1R,NRAS,PIK3C2A,PIK3CB,PIK3R1,PIK3R2,PIK3R3,PIK3R4,RALB,RRAS,RRAS2,SHC1,SOS1,YWHAH,YWHAQ,YWHAZ
Endocannabinoid Developing Neuron Pathway	2	0.287	-1.616	ADCY7,ADCY9,BRAF,BRCA1,CCND1,CDKN1B,CREBBP,GNG2,GSK3B,MAP2K1,MAP2K3,MAP2K6,MAPK1,MAPK11,MAPK14,MAPK4,MAPK6,MGLL,MLST8,NRAS,PIK3C2A,PIK3CB,PIK3R1,PIK3R2,PIK3R3,PIK3R4,PRKACA,RAF1,RALB,RRAS,RRAS2,SRC,STMN2
CCR3 Signaling in Eosinophils	1.97	0.282	-2.041	Calm1 (includes others),CAMK4,GNB4,GNB5,GNG12,GNG2,ITPR3,LIMK2,MAP2K1,MAPK1,MAPK11,MAPK14,MYLK,NRAS,PAK2,PIK3C2A,PIK3CB,PIK3R1,PIK3R2,PIK3R3,PIK3R4,PLA2G12A,PLA2G2E,PLCB3,PLCB4,PRKCE,PRKCG,PRKCI,PRKCZ,PRKD3,RAF1,RALB,ROCK2,RRAS,RRAS2
CREB Signaling in Neurons	1.97	0.261	-2.466	ADCY7,ADCY9,CACNA1A,CACNA1S,CACNA2D1,Calm1 (includes others),CAMK2A,CAMK2D,CAMK4,CREBBP,ELK1,GNA12,GNA13,GNAQ,GNAT2,GNAZ,GNB4,GNB5,GNG12,GNG2,GRB2,GRIK5,GRIN2D,ITPR3,MAP2K1,MAPK1,NRAS,PDIA3,PIK3C2A,PIK3CB,PIK3R1,PIK3R2,PIK3R3,PIK3R4,PLCB3,PLCB4,PLCD3,POLR2B,POLR2E,POLR2I,POLR2K,PRKACA,PRKCE,PRKCG,PRKCI,PRKCZ,PRKD3,RAF1,RALB,RPS6KA1,RRAS,RRAS2,SHC1,SOS1
Cancer Drug Resistance By Drug Efflux	1.97	0.328	#NUM!	ABCC1,BRAF,FOXO3,MAP2K1,MAPK1,MDM2,NFKB1,NRAS,PDK1,PIK3CB,PIK3R1,PIK3R2,PIK3R3,PTEN,PTGS2,RAF1,RALB,RRAS,RRAS2
Apoptosis Signaling	1.95	0.293	1.134	AIFM1,APAF1,BAX,BCL2L1,CAPN1,CAPN2,CAPN7,CASP2,CASP7,CASP8,CDK1,HTRA2,IKBKB,LMNA,MAP2K1,MAP3K14,MAPK1,NFKB1,NFKB2,NRAS,PARP1,PRKCE,RAF1,RALB,RPS6KA1,RRAS,RRAS2,SPTAN1,XIAP
Systemic Lupus Erythematosus In B Cell Signaling Pathway	1.95	0.251	-0.843	BCL2L1,BLNK,Calm1 (includes others),CAMK4,CCND1,CHP1,FOS,FOXO3,FYN,GRB2,GSK3B,HCK,IFIT2,IFIT3,IFNGR2,IGHM,IL1B,IL6,INPP5K,IRAK1,IRF7,IRF9,ISG15,JAK2,LIF,MALT1,MAP2K1,MAP3K14,MAPK1,MAVS,MYD88,NFAT5,NFATC1,NFATC4,NFKB1,NFKB2,NRAS,PAG1,PDPK1,PIK3C2A,PIK3CB,PIK3R1,PIK3R2,PIK3R3,PIK3R4,PIM2,PPP3CA,PPP3R1,PRKCE,PRKCG,PRKCI,PRKCZ,PRKD3,RAF1,RALB,RASGRP3,RRAS,RRAS2,SHC1,SOS1,SRC,STAT2,STING1,TGFB1,TGFB2,…
Inhibition of Matrix Metalloproteases	1.94	0.359	0.277	ADAM12,MMP11,MMP14,MMP15,MMP16,MMP17,MMP23B,MMP28,RECK,SDC1,THBS2,TIMP1,TIMP2,TIMP3
Agrin Interactions at Neuromuscular Junction	1.9	0.304	0.243	ACTA2,ACTB,ACTC1,ACTG1,ACTG2,CHRNA1,DAG1,ITGA3,ITGA6,ITGB1,ITGB2,ITGB3,LAMA2,LAMB1,LAMC1,MAPK1,NRAS,PAK2,RALB,RAPSN,RRAS,RRAS2,SRC,UTRN
Production of Nitric Oxide and Reactive Oxygen Species in Macrophages	1.83	0.261	-2.064	APOE,CREBBP,FOS,IFNGR2,IKBKB,IRF1,JAK2,MAP2K1,MAP3K1,MAP3K11,MAP3K12,MAP3K14,MAP3K2,MAP3K4,MAP3K8,MAPK1,MAPK11,MAPK14,NFKB1,NFKB2,PCYOX1,PIK3C2A,PIK3CB,PIK3R1,PIK3R2,PIK3R3,PIK3R4,PPP1R10,PPP1R14B,PPP2R1B,PPP2R3A,PPP2R5B,PRKCE,PRKCG,PRKCI,PRKCZ,PRKD3,PTPA,RHOB,RHOBTB1,RHOD,RHOJ,RHOQ,RHOT1,RHOU,RND1,RND2,TLR2,TNFRSF11B
FLT3 Signaling in Hematopoietic Progenitor Cells	1.83	0.3	-3.128	CREBBP,EIF4EBP1,ELK1,GRB2,MAP2K1,MAPK1,MAPK11,MAPK14,NRAS,PDPK1,PIK3C2A,PIK3CB,PIK3R1,PIK3R2,PIK3R3,PIK3R4,RAF1,RALB,RPS6KA1,RRAS,RRAS2,SHC1,SOS1,STAT2
Cellular Effects of Sildenafil (Viagra)	1.83	0.275	#NUM!	ACTA2,ACTB,ACTC1,ACTG1,ACTG2,ADCY7,ADCY9,CACNA1A,CACNA1S,Calm1 (includes others),CAMK4,ITPR3,KCNH2,KCNQ3,MYH1,MYH10,MYH13,MYH2,MYH4,MYH7B,MYH8,MYH9,MYL1,MYL12A,MYL4,MYL6,MYL9,MYLK,MYLPF,PDE4B,PDE5A,PDIA3,PLCB3,PLCB4,PLCD3,PRKACA
Toll-like Receptor Signaling	1.82	0.303	0.5	EIF2AK2,ELK1,FOS,IKBKB,IL1B,IL1RL1,IRAK1,IRAK2,MAP2K3,MAP2K6,MAP3K1,MAP3K14,MAPK1,MAPK11,MAPK14,MYD88,NFKB1,NFKB2,RPS27A,TLR2,TNFAIP3,TOLLIP,UBC
Neurotrophin/TRK Signaling	1.82	0.303	-2.711	BDNF,CREBBP,FOS,GRB2,MAP2K1,MAP2K3,MAP2K6,MAPK1,NRAS,PDPK1,PIK3C2A,PIK3CB,PIK3R1,PIK3R2,PIK3R3,PIK3R4,RAF1,RALB,RPS6KA1,RRAS,RRAS2,SHC1,SOS1
IL-23 Signaling Pathway	1.82	0.341	-0.258	HIF1A,IL1B,IL23R,JAK2,NFKB1,NFKB2,PIK3C2A,PIK3CB,PIK3R1,PIK3R2,PIK3R3,PIK3R4,RORA,RUNX1,SOCS3
ERK5 Signaling	1.82	0.306	0.853	CREBBP,ELK4,FOS,FOXO3,GNA12,GNA13,GNAQ,LIF,MAP3K2,MAP3K8,MEF2C,MEF2D,NRAS,RALB,RPS6KA1,RRAS,RRAS2,SGK1,SRC,YWHAH,YWHAQ,YWHAZ
Actin Nucleation by ARP-WASP Complex	1.82	0.306	-0.728	ARPC5,GNA12,GRB2,ITGA3,ITGB1,NCK2,NRAS,RALB,RHOB,RHOBTB1,RHOD,RHOJ,RHOQ,RHOT1,RHOU,RND1,RND2,ROCK2,RRAS,RRAS2,SOS1,WIPF1
UDP-N-acetyl-D-galactosamine Biosynthesis II	1.77	0.556	-0.447	GNPDA1,GNPNAT1,GPI,HK1,PGM3
Type I Diabetes Mellitus Signaling	1.74	0.279	1.46	APAF1,CASP8,CD28,CPE,HLA-A,HLA-DMA,HLA-E,HLA-G,HSPD1,IFNGR2,IKBKB,IL1B,IL1R1,IRAK1,IRF1,JAK2,MAP2K3,MAP2K6,MAP3K14,MAPK1,MAPK11,MAPK14,MYD88,NFKB1,NFKB2,RIPK1,SOCS2,SOCS3,SOCS6,TNFRSF11B,TRAF2
Role of JAK1 and JAK3 in γc Cytokine Signaling	1.74	0.304	#NUM!	BLNK,GRB2,IL2RB,IL4R,IRS1,IRS2,JAK2,MAPK1,NRAS,PIK3C2A,PIK3CB,PIK3R1,PIK3R2,PIK3R3,PIK3R4,PTK2B,RALB,RRAS,RRAS2,SHC1,SOCS3
Apelin Liver Signaling Pathway	1.73	0.385	0.632	APLN,APLNR,COL18A1,COL1A1,COL1A2,COL3A1,COL5A3,GSK3B,IRS1,PDGFRB
PKCθ Signaling in T Lymphocytes	1.72	0.265	-2.92	CACNA1A,CACNA1S,CACNA2D1,CAMK2A,CAMK2D,CD28,CHP1,FOS,FYN,GRB2,HLA-A,HLA-DMA,IKBKB,MALT1,MAP3K1,MAP3K11,MAP3K12,MAP3K14,MAP3K2,MAP3K4,MAP3K8,MAPK1,NFAT5,NFATC1,NFATC4,NFKB1,NFKB2,NRAS,PIK3C2A,PIK3CB,PIK3R1,PIK3R2,PIK3R3,PIK3R4,PPP3CA,PPP3R1,RALB,RRAS,RRAS2,SOS1,ZAP70
CNTF Signaling	1.72	0.316	-2.357	GRB2,JAK2,LIFR,MAP2K1,MAPK1,NRAS,PIK3C2A,PIK3CB,PIK3R1,PIK3R2,PIK3R3,PIK3R4,RAF1,RALB,RPS6KA1,RRAS,RRAS2,SOS1
Role of IL-17A in Arthritis	1.64	0.315	#NUM!	CXCL6,MAP2K1,MAP2K3,MAP2K6,MAPK1,MAPK11,MAPK14,NFKB1,NFKB2,PIK3C2A,PIK3CB,PIK3R1,PIK3R2,PIK3R3,PIK3R4,PTGS2,RPS6KA1
TNFR1 Signaling	1.64	0.32	2.324	APAF1,CASP2,CASP7,CASP8,FOS,IKBKB,MADD,MAP3K1,MAP3K14,NFKB1,NFKB2,PAK2,RIPK1,TNFAIP3,TRAF2,XIAP
Stearate Biosynthesis I (Animals)	1.64	0.326	-0.535	ACOT2,ACOT7,ACOT9,ACSBG1,ACSL3,ACSL4,ACSL5,DHCR24,ELOVL6,FASN,LIPT2,PORCN,SLC27A1,SLC27A3,TECR
Amyloid Processing	1.64	0.32	-0.302	APH1B,APP,BACE1,CAPN1,CAPN2,CAPN7,CDK5R1,CSNK2A1,GSK3B,MAPK1,MAPK11,MAPK14,MAPT,NCSTN,PRKACA,PRKCE
PFKFB4 Signaling Pathway	1.64	0.326	-1.291	CREBBP,FGF2,GPI,HK1,HK2,MAP2K1,MAP2K3,MAP2K6,MAPK1,PFKFB4,PFKM,PRKACA,TGFB1,TGFB2,XDH
Heme Degradation	1.61	0.75	#NUM!	BLVRA,HMOX1,HMOX2
Fatty Acid Activation	1.59	0.462	-0.816	ACSBG1,ACSL3,ACSL4,ACSL5,SLC27A1,SLC27A3
Inflammasome pathway	1.57	0.4	1.414	CASP1,CASP8,CTSB,IL1B,MYD88,NFKB1,NFKB2,NOD2
TWEAK Signaling	1.57	0.343	2.309	APAF1,CASP7,CASP8,IKBKB,MAP3K14,NFKB1,NFKB2,RIPK1,TNFRSF12A,TRAF2,TRAF3,XIAP
Noradrenaline and Adrenaline Degradation	1.57	0.343	0	ADH1C,ADH5,ADH7,ALDH1A3,ALDH2,ALDH3A1,ALDH7A1,ALDH9A1,COMT,DHRS4,DHRS9,SMOX
Oncostatin M Signaling	1.55	0.326	-1.069	ELK1,GRB2,JAK2,MAP2K1,MAPK1,NRAS,PLAU,RAF1,RALB,RRAS,RRAS2,SHC1,SOS1,TIMP3
PD-1, PD-L1 cancer immunotherapy pathway	1.55	0.274	1.961	B2M,BCL2L1,CD28,CDKN1B,CIP2A,CSNK2A1,ELK1,GSK3B,HLA-A,HLA-DMA,HLA-E,HLA-G,IFNGR2,IL2RB,JAK2,LATS2,PIK3C2A,PIK3CB,PIK3R1,PIK3R2,PIK3R3,PIK3R4,PTEN,SKP2,SMAD3,TGFB1,TGFB2,TNFRSF11B,ZAP70
Calcium Transport I	1.54	0.5	-0.447	ATP2A1,ATP2A2,ATP2A3,ATP2B1,ATP2B4
CTLA4 Signaling in Cytotoxic T Lymphocytes	1.53	0.281	#NUM!	AP1B1,AP2A2,AP2M1,B2M,CD28,CLTA,CLTB,CLTC,FYN,GRB2,HLA-A,HLA-E,JAK2,PIK3C2A,PIK3CB,PIK3R1,PIK3R2,PIK3R3,PIK3R4,PPP2R1B,PPP2R3A,PPP2R5B,PTPA,PTPN22,ZAP70
Superpathway of Serine and Glycine Biosynthesis I	1.53	0.571	-2	PHGDH,PSAT1,PSPH,SHMT2
iCOS-iCOSL Signaling in T Helper Cells	1.52	0.27	-1.134	Calm1 (includes others),CAMK2A,CAMK2D,CAMK4,CD28,CHP1,GRB2,HLA-A,HLA-DMA,IKBKB,IL2RB,ITPR3,NFAT5,NFATC1,NFATC4,NFKB1,NFKB2,PDPK1,PIK3C2A,PIK3CB,PIK3R1,PIK3R2,PIK3R3,PIK3R4,PLEKHA1,PPP3CA,PPP3R1,PTEN,SHC1,ZAP70
HMGB1 Signaling	1.49	0.255	0.649	ELK1,FOS,HAT1,IFNGR2,IL1B,IL1R1,IL6,KAT2B,LIF,MAP2K1,MAP2K3,MAP2K6,MAPK1,MAPK11,MAPK14,NFKB1,NFKB2,NRAS,PIK3C2A,PIK3CB,PIK3R1,PIK3R2,PIK3R3,PIK3R4,RALB,RBBP7,RHOB,RHOBTB1,RHOD,RHOJ,RHOQ,RHOT1,RHOU,RND1,RND2,RRAS,RRAS2,TGFB1,TGFB2,TNFRSF11B,Tnfsf9,VCAM1
Ethanol Degradation II	1.48	0.344	-0.905	ACSS2,ADH1C,ADH5,ADH7,ALDH1A3,ALDH2,ALDH3A1,ALDH7A1,ALDH9A1,DHRS4,DHRS9
Apelin Pancreas Signaling Pathway	1.47	0.318	-1.387	APLN,APLNR,DDIT3,NFKB1,NFKB2,PIK3C2A,PIK3CB,PIK3R1,PIK3R2,PIK3R3,PIK3R4,PRKAB2,PRKACA,PRKAG3
α-Adrenergic Signaling	1.44	0.274	-0.943	ADCY7,ADCY9,Calm1 (includes others),CAMK4,GNAQ,GNB4,GNB5,GNG12,GNG2,GYS1,ITPR3,MAP2K1,MAPK1,NRAS,PRKACA,PRKCE,PRKCG,PRKCI,PRKCZ,PRKD3,PYGM,RAF1,RALB,RRAS,RRAS2,SLC8A1
Epoxysqualene Biosynthesis	1.43	1	#NUM!	FDFT1,SQLE
L-cysteine Degradation III	1.43	1	#NUM!	GOT1,MPST
Putrescine Biosynthesis III	1.43	1	#NUM!	AZIN2,ODC1
Formaldehyde Oxidation II (Glutathione-dependent)	1.43	1	#NUM!	ADH5,ESD
Glycogen Degradation III	1.42	0.429	-0.816	AGL,GAA,MGAM,PGM1,PGM3,PYGM
Colanic Acid Building Blocks Biosynthesis	1.42	0.429	-0.816	GALK1,GMPPB,GPI,MPI,PMM1,PMM2
G Beta Gamma Signaling	1.41	0.262	-1.095	CACNA1A,CACNA1S,CACNA2D1,CAV3,DNM2,GNA12,GNA13,GNAQ,GNAT2,GNAZ,GNB4,GNB5,GNG12,GNG2,GRB2,HBEGF,MAPK1,NRAS,PDPK1,PRKACA,PRKCE,PRKCG,PRKCI,PRKCZ,PRKD3,RAF1,RALB,RRAS,RRAS2,SHC1,SOS1,SRC
D-myo-inositol (1,4,5)-Trisphosphate Biosynthesis	1.41	0.36	-1	PI4K2A,PIKFYVE,PIP4K2A,PIP4K2B,PIP4K2C,PIP5K1A,PLCB3,PLCB4,PLCD3
Hypoxia Signaling in the Cardiovascular System	1.41	0.284	-1.134	ARNT,CDC34,CREBBP,HIF1A,HSP90AA1,HSP90AB1,HSP90B1,LDHA,MDM2,PTEN,UBE2B,UBE2C,UBE2E3,UBE2G1,UBE2G2,UBE2H,UBE2J2,UBE2O,UBE2S,VEGFA,VHL
Corticotropin Releasing Hormone Signaling	1.39	0.255	-1.671	ADCY7,ADCY9,ARPC5,BDNF,BRAF,CACNA1A,CACNA1S,CACNA2D1,Calm1 (includes others),CAMK4,CREBBP,ELK1,FOS,GNAQ,ITPR3,JUND,MAP2K1,MAPK1,MAPK11,MAPK14,MEF2C,MEF2D,NOS1,NPR2,NPR3,PRKACA,PRKCE,PRKCG,PRKCI,PRKCZ,PRKD3,PTGS2,RAF1,SLC39A7,SMARCC2,SMO,VEGFA
Role of PKR in Interferon Induction and Antiviral Response	1.39	0.317	#NUM!	APAF1,CASP8,EIF2AK2,IKBKB,IRF1,MAP2K3,MAP2K6,MAPK14,NFKB1,NFKB2,TRAF2,TRAF3,TRAF5
Superpathway of Methionine Degradation	1.38	0.324	1.155	AHCYL2,FTSJ1,GOT1,GOT2,MAT2A,MTR,NSUN4,PCCB,PRMT3,PRMT5,SUOX,SUV39H2
Calcium-induced T Lymphocyte Apoptosis	1.38	0.288	-1.606	ATP2A1,ATP2A2,ATP2A3,Calm1 (includes others),CAMK4,CAPN2,CHP1,HLA-A,HLA-DMA,ITPR3,MEF2D,PPP3CA,PPP3R1,PRKCE,PRKCG,PRKCI,PRKCZ,PRKD3,ZAP70
γ-glutamyl Cycle	1.35	0.455	-0.447	ANPEP,GCLC,GGCT,GSS,OPLAH
Angiopoietin Signaling	1.35	0.28	-0.258	ANGPT1,ANGPT4,BIRC5,CRK,GRB2,IKBKB,NFKB1,NFKB2,NRAS,PAK2,PIK3C2A,PIK3CB,PIK3R1,PIK3R2,PIK3R3,PIK3R4,RALB,RASA1,RRAS,RRAS2,SOS1
MSP-RON Signaling Pathway	1.35	0.293	#NUM!	ACTA2,ACTB,ACTC1,ACTG1,ACTG2,CSF1,IL3RA,ITGB2,JAK2,PIK3C2A,PIK3CB,PIK3R1,PIK3R2,PIK3R3,PIK3R4,PRKCZ,TLR2
Bladder Cancer Signaling	1.34	0.268	-1.265	CCND1,CDKN1A,FGF11,FGF2,MAP2K1,MAPK1,MDM2,MMP11,MMP14,MMP15,MMP16,MMP17,MMP23B,MMP28,NRAS,PDGFC,PGF,RAF1,RALB,RRAS,RRAS2,SUV39H1,TFDP1,VEGFA,VEGFB,VEGFC
G-Protein Coupled Receptor Signaling	1.3	0.235	#NUM!	ADCY7,ADCY9,ADORA2B,ADRA1B,APLNR,BRAF,CAMK2A,CAMK2D,CAMK4,CHRM4,CREBBP,DUSP1,DUSP4,DUSP6,FYN,GDPD1,GNAQ,GRB2,HTR1B,HTR2B,IKBKB,LAMTOR3,LPAR1,MAP2K1,MAP3K8,MAPK1,NFKB1,NFKB2,NPR3,NPY1R,NRAS,PDE4B,PDE5A,PDE6D,PDE7A,PDPK1,PIK3C2A,PIK3CB,PIK3R1,PIK3R2,PIK3R3,PIK3R4,PLCB3,PLCB4,PRKACA,PRKCE,PRKCG,PTGER4,PTH1R,PTK2B,RAF1,RALB,RASA1,RGS12,RPS6KA1,RRAS,RRAS2,S1PR1,SHC1,SMPDL3B,SOS1,SRC,SYNGAP1,XCR1
Synaptic Long Term Potentiation	1.3	0.256	-1.768	Calm1 (includes others),CAMK2A,CAMK2D,CAMK4,CHP1,CREBBP,GNAQ,GRIN2D,GRINA,ITPR3,MAP2K1,MAPK1,NRAS,PDIA3,PLCB3,PLCB4,PLCD3,Ppp1cc,PPP1R10,PPP1R14B,PPP3CA,PPP3R1,PRKACA,PRKCE,PRKCG,PRKCI,PRKCZ,PRKD3,RAF1,RALB,RPS6KA1,RRAS,RRAS2
DNA Methylation and Transcriptional Repression Signaling	1.3	0.324	#NUM!	CHD3,CHD4,DNMT1,H3-3A/H3-3B,H4-16,H4C9,MBD3,MTA1,RBBP7,SAP18,SAP30
Serine Biosynthesis	1.27	0.6	#NUM!	PHGDH,PSAT1,PSPH
Tetrapyrrole Biosynthesis II	1.27	0.6	#NUM!	ALAD,ALAS1,HMBS
dTMP De Novo Biosynthesis	1.27	0.6	#NUM!	DHFR,SHMT2,TYMS
Folate Polyglutamylation	1.27	0.6	#NUM!	FPGS,MTHFD1L,SHMT2
Melanocyte Development and Pigmentation Signaling	1.27	0.266	-3	ADCY7,ADCY9,CREBBP,CRK,GRB2,KITLG,MAP2K1,MAPK1,MITF,NRAS,PIK3C2A,PIK3CB,PIK3R1,PIK3R2,PIK3R3,PIK3R4,PRKACA,RAF1,RALB,RPS6KA1,RRAS,RRAS2,SHC1,SOS1,SRC
IL-17A Signaling in Airway Cells	1.24	0.281	-0.5	CXCL6,GSK3B,IKBKB,IL6,JAK2,MAP2K1,MAPK1,MAPK11,MAPK14,NFKB1,NFKB2,PIK3C2A,PIK3CB,PIK3R1,PIK3R2,PIK3R3,PIK3R4,PTEN
DNA damage-induced 14-3-3σ Signaling	1.24	0.368	#NUM!	ATR,BRCA1,CCNB1,CCNB2,CCNE1,CCNE2,CDK1
Pyrimidine Ribonucleotides De Novo Biosynthesis	1.23	0.302	0.832	AK1,AK4,AK5,CAD,CANT1,CMPK1,CTPS1,ENTPD2,NME1,NUDT18,RAD54L,RECQL,RECQL4
Dopamine-DARPP32 Feedback in cAMP Signaling	1.22	0.245	-0.169	ADCY7,ADCY9,ATF1,ATP2A1,ATP2A2,ATP2A3,CACNA1A,CACNA1S,Calm1 (includes others),CAMK4,CHP1,CREBBP,CSNK1G1,CSNK1G2,GNAQ,GRIN2D,GRINA,ITPR3,KCNJ15,KCNJ2,NOS1,PDIA3,PLCB3,PLCB4,PLCD3,Ppp1cc,PPP1R10,PPP1R14B,PPP2R1B,PPP2R3A,PPP2R5B,PPP3CA,PPP3R1,PRKACA,PRKCE,PRKCG,PRKCI,PRKCZ,PRKD3,PTPA
Apelin Cardiac Fibroblast Signaling Pathway	1.22	0.348	-1.89	APLN,APLNR,IL6,PRKAB2,PRKAG3,SPHK1,TGFB1,TGFB2
Nucleotide Excision Repair Pathway	1.21	0.314	#NUM!	CCNH,ERCC1,ERCC5,GTF2H1,MNAT1,POLR2B,POLR2E,POLR2I,POLR2K,RPA1,RPA2
Apelin Adipocyte Signaling Pathway	1.21	0.268	-0.447	ADCY7,ADCY9,APLN,APLNR,GPX1,GPX4,GPX8,GSTM1,HIF1A,LIPE,MAPK1,MAPK11,MAPK14,MAPK4,MAPK6,MGST1,PPARGC1A,PRDX6,PRKAB2,PRKACA,PRKAG3,SOD1
IL-10 Signaling	1.2	0.275	#NUM!	BLVRA,ELK1,FOS,HMOX1,IKBKB,IL1B,IL1R1,IL1RL1,IL4R,IL6,MAP2K3,MAP2K6,MAP3K14,MAPK1,MAPK11,MAPK14,NFKB1,NFKB2,SOCS3
Relaxin Signaling	1.19	0.247	-1.964	ADCY7,ADCY9,BRAF,ELK1,FOS,GDPD1,GNA12,GNA13,GNAQ,GNAT2,GNAZ,GNB4,GNB5,GNG12,GNG2,MAP2K1,MAPK1,NFKB1,NFKB2,NPR2,NPR3,PDE4B,PDE5A,PDE6D,PDE7A,PIK3C2A,PIK3CB,PIK3R1,PIK3R2,PIK3R3,PIK3R4,PRKACA,PRKCZ,SLC39A7,SMARCC2,SMPDL3B,VEGFA
BER pathway	1.19	0.417	#NUM!	LIG1,LIG3,PARP1,PCNA,POLE
Induction of Apoptosis by HIV1	1.16	0.279	1.698	APAF1,BAX,BBC3,BCL2L1,CASP8,CXCR4,HTRA2,IKBKB,MAP3K14,NFKB1,NFKB2,RIPK1,SLC25A10,SLC25A5,TNFRSF11B,TRAF2,XIAP
Granzyme B Signaling	1.15	0.375	1.633	APAF1,CASP8,LMNB1,LMNB2,NUMA1,PARP1
Chondroitin Sulfate Degradation (Metazoa)	1.15	0.375	0	ARSB,CEMIP,CEMIP2,HEXA,HEXB,HYAL1
Vitamin-C Transport	1.15	0.375	#NUM!	GSTO1,GSTO2,NXN,SLC2A1,SLC2A3,TXNRD2
T Cell Exhaustion Signaling Pathway	1.13	0.24	1.768	ACVR1,ACVR1B,BCL6,BMPR2,CD28,FOS,HAVCR2,HLA-A,HLA-DMA,HLA-E,HLA-G,IL6,IRF9,JAK2,MAPK1,MGAT5,NFAT5,NFATC1,NFATC4,NRAS,PDK1,PIK3C2A,PIK3CB,PIK3R1,PIK3R2,PIK3R3,PIK3R4,PPP2R1B,PPP2R3A,PPP2R5B,PTPA,RALB,RRAS,RRAS2,SMAD3,STAT2,TGFB1,TGFBR1,TGFBR2,TGFBR3,VEGFA,ZAP70
CD28 Signaling in T Helper Cells	1.12	0.25	-1.134	ARPC5,Calm1 (includes others),CAMK4,CD28,CHP1,FOS,FYN,GRB2,HLA-A,HLA-DMA,IKBKB,ITPR3,MALT1,MAP2K1,MAP3K1,NFAT5,NFATC1,NFATC4,NFKB1,NFKB2,PDPK1,PIK3C2A,PIK3CB,PIK3R1,PIK3R2,PIK3R3,PIK3R4,PPP3CA,PPP3R1,ZAP70
FGF Signaling	1.11	0.262	-2.837	CREBBP,CRK,FGF11,FGF2,FGFR1,GRB2,MAP2K1,MAP2K3,MAP2K6,MAP3K1,MAPK1,MAPK11,MAPK14,MET,PIK3C2A,PIK3CB,PIK3R1,PIK3R2,PIK3R3,PIK3R4,RAF1,SOS1
Sucrose Degradation V (Mammalian)	1.11	0.444	-2	ALDOA,GALM,KHK,TPI1
Phosphatidylethanolamine Biosynthesis II	1.11	0.444	-2	CHKA,ETNK1,PCYT2,SELENOI
Heme Biosynthesis II	1.11	0.444	0	ALAD,ALAS1,CPOX,HMBS
Folate Transformations I	1.11	0.444	-1	MTHFD1L,MTHFR,MTR,SHMT2
Mitochondrial Dysfunction	1.11	0.24	#NUM!	AIFM1,APH1B,Aph1c,APP,Atp5e,ATP5MC2,ATP5MF,ATPAF1,BACE1,CASP8,COX6A2,Cox6c,COX7A2,CYC1,FIS1,GPD2,GPX4,GSR,HTRA2,LRRK2,MT-CO1,MT-ND1,NCSTN,NDUFA12,NDUFA13,NDUFA4L2,NDUFAB1,NDUFB11,NDUFB2,NDUFB8,NDUFV3,OGDH,PINK1,PRDX5,TXNRD2,UCP2,UQCRQ,VDAC1,VDAC2,VDAC3,XDH
Phagosome Formation	1.1	0.248	#NUM!	C3AR1,FCGR3A/FCGR3B,ITGA3,ITGB1,ITGB2,PDIA3,PIK3C2A,PIK3CB,PIK3R1,PIK3R2,PIK3R3,PIK3R4,PLCB3,PLCB4,PLCD3,PRKCE,PRKCG,PRKCI,PRKCZ,PRKD3,RHOB,RHOBTB1,RHOD,RHOJ,RHOQ,RHOT1,RHOU,RND1,RND2,SCARA3,TLR2
Sperm Motility	1.1	0.233	-0.218	ABL2,Calm1 (includes others),CAMK4,CLK2,CLK3,CSF1R,DDR2,DSTYK,EPHA2,EPHA3,EPHA4,EPHB3,FGFR1,FRK,FYN,HCK,IGF1R,INSR,ITPR3,JAK2,LMTK2,MAP2K1,MAP2K3,MAP2K6,MAP3K11,MET,PDE4B,PDGFRA,PDGFRB,PDIA3,PEAK1,PLA2G12A,PLA2G2E,PLAAT3,PLCB3,PLCB4,PLCD3,PRKACA,PRKCE,PRKCG,PRKCI,PRKCZ,PRKD3,PTK2B,ROR2,RYK,SLC9A5,SRC,TNK2,TWF1,TYRO3,ZAP70
UVA-Induced MAPK Signaling	1.09	0.255	-1.5	BCL2L1,FOS,MAPK1,MAPK11,MAPK14,NRAS,PARP1,PARP12,PARP8,PDIA3,PIK3C2A,PIK3CB,PIK3R1,PIK3R2,PIK3R3,PIK3R4,PLCB3,PLCB4,PLCD3,RALB,RPS6KA1,RRAS,RRAS2,SMPD1,TIPARP
nNOS Signaling in Skeletal Muscle Cells	1.08	0.293	#NUM!	CACNA1A,CACNA1S,CACNA2D1,Calm1 (includes others),CAMK4,CHRNA1,DAG1,DMD,NOS1,RYR1,RYR3,SNTA1
Pyrimidine Ribonucleotides Interconversion	1.08	0.293	0.577	AK1,AK4,AK5,CANT1,CMPK1,CTPS1,ENTPD2,NME1,NUDT18,RAD54L,RECQL,RECQL4
Fc Epsilon RI Signaling	1.06	0.248	-3.024	FYN,GRB2,INPP5K,MAP2K1,MAP2K3,MAP2K6,MAPK1,MAPK11,MAPK14,NRAS,PDPK1,PIK3C2A,PIK3CB,PIK3R1,PIK3R2,PIK3R3,PIK3R4,PLA2G12A,PLA2G2E,PRKCE,PRKCG,PRKCI,PRKCZ,PRKD3,RAF1,RALB,RRAS,RRAS2,SOS1
Oleate Biosynthesis II (Animals)	1.05	0.385	-1.342	FADS1,FADS2,FADS6,SCD,Scd2
Retinoate Biosynthesis I	1.05	0.303	-0.333	ADH1C,ADH7,AKR1B1,ALDH1A3,DHRS3,DHRS4,DHRS9,RDH10,RDH11,RDH5
Basal Cell Carcinoma Signaling	1.05	0.264	1	APC2,BMP1,BMP4,DVL2,FZD1,FZD3,FZD4,FZD5,FZD6,FZD7,GSK3B,LEF1,SMO,TCF4,WNT10A,WNT10B,WNT11,WNT4,WNT9A
Proline Biosynthesis II (from Arginine)	1.04	0.5	#NUM!	OAT,PYCR1,PYCR3
Chondroitin and Dermatan Biosynthesis	1.04	0.5	#NUM!	CHPF2,CHSY1,CSGALNACT1
Arginine Degradation VI (Arginase 2 Pathway)	1.04	0.5	#NUM!	OAT,PYCR1,PYCR3
Selenocysteine Biosynthesis II (Archaea and Eukaryotes)	1.04	0.5	#NUM!	PSTK,SARS1,SEPHS1
Glycogen Biosynthesis II (from UDP-D-Glucose)	1.04	0.5	#NUM!	GBE1,GYG1,GYS1
Role of p14/p19ARF in Tumor Suppression	1.04	0.31	1	MDM2,PIK3C2A,PIK3CB,PIK3R1,PIK3R2,PIK3R3,PIK3R4,POLR3D,UBTF
RAN Signaling	1.03	0.353	1.633	CSE1L,KPNA2,KPNA6,RANBP1,RANGAP1,RCC1
Mitochondrial L-carnitine Shuttle Pathway	1.03	0.353	-0.816	ACSBG1,ACSL3,ACSL4,ACSL5,SLC27A1,SLC27A3
Putrescine Degradation III	1.03	0.333	0.378	ALDH1A3,ALDH2,ALDH3A1,ALDH7A1,ALDH9A1,SAT1,SMOX
IL-12 Signaling and Production in Macrophages	1.01	0.242	#NUM!	APOE,CEBPB,FOS,IKBKB,IL23R,IRF1,JMJD6,MAP2K1,MAP3K8,MAPK1,MAPK11,MAPK14,MYD88,NFKB1,NFKB2,PCYOX1,PIK3C2A,PIK3CB,PIK3R1,PIK3R2,PIK3R3,PIK3R4,PPARG,PRKCE,PRKCG,PRKCI,PRKCZ,PRKD3,RAB7A,TGFB1,TGFB2,TLR2
NADH Repair	1.01	0.667	#NUM!	GAPDH,NAXD
Glutathione Biosynthesis	1.01	0.667	#NUM!	GCLC,GSS
Anandamide Degradation	1.01	0.667	#NUM!	FAAH,NAAA
Biotin-carboxyl Carrier Protein Assembly	1.01	0.667	#NUM!	ACACA,HLCS
Oxidized GTP and dGTP Detoxification	1.01	0.667	#NUM!	NUDT1,RUVBL2
Glutamate Degradation II	1.01	0.667	#NUM!	GOT1,GOT2
N-acetylglucosamine Degradation I	1.01	0.667	#NUM!	AMDHD2,GNPDA1
Aspartate Biosynthesis	1.01	0.667	#NUM!	GOT1,GOT2
Thyroid Cancer Signaling	0.991	0.275	#NUM!	BDNF,BRAF,CCND1,CXCL12,LEF1,MAP2K1,MAPK1,NRAS,PPARG,RALB,RRAS,RRAS2,SHC1,TCF4
Role of Wnt/GSK-3β Signaling in the Pathogenesis of Influenza	0.975	0.256	0.5	APC2,CSNK1G1,CSNK1G2,DVL2,FZD1,FZD3,FZD4,FZD5,FZD6,FZD7,GSK3B,LEF1,SIAH1,SMO,TCF4,WNT10A,WNT10B,WNT11,WNT4,WNT9A
Inhibition of Angiogenesis by TSP1	0.975	0.294	0	CD36,FYN,MAPK1,MAPK11,MAPK14,SDC1,TGFB1,TGFBR1,TGFBR2,VEGFA
Role of JAK2 in Hormone-like Cytokine Signaling	0.975	0.294	#NUM!	EPOR,GHR,IRS1,IRS2,JAK2,PTPN1,SHC1,SOCS2,SOCS3,SOCS6
Ephrin A Signaling	0.971	0.277	#NUM!	BCAR1,EFNA3,EPHA2,EPHA3,EPHA4,FYN,PIK3C2A,PIK3CB,PIK3R1,PIK3R2,PIK3R3,PIK3R4,ROCK2
TNFR2 Signaling	0.959	0.3	1.414	FOS,IKBKB,MAP3K1,MAP3K14,NFKB1,NFKB2,TNFAIP3,TRAF2,XIAP
Polyamine Regulation in Colon Cancer	0.936	0.318	#NUM!	AZIN1,ODC1,PPARG,PSME1,PSME2,SAT1,TCF4
Phenylalanine Degradation IV (Mammalian, via Side Chain)	0.936	0.357	-1.342	ALDH2,GOT1,GOT2,SLC27A3,SMOX
Methionine Degradation I (to Homocysteine)	0.936	0.318	1.89	AHCYL2,FTSJ1,MAT2A,NSUN4,PRMT3,PRMT5,SUV39H2
FcγRIIB Signaling in B Lymphocytes	0.907	0.253	-3	BLNK,CACNA1A,CACNA1S,CACNA2D1,DOK1,GRB2,NRAS,PDPK1,PIK3C2A,PIK3CB,PIK3R1,PIK3R2,PIK3R3,PIK3R4,RALB,RRAS,RRAS2,SHC1,SOS1
IL-17A Signaling in Fibroblasts	0.907	0.286	#NUM!	CEBPB,FOS,GSK3B,IKBKB,IL6,MAPK1,MAPK11,MAPK14,NFKB1,NFKB2
G Protein Signaling Mediated by Tubby	0.886	0.29	#NUM!	GNAQ,GNB4,GNB5,GNG12,GNG2,INSR,JAK2,PLCB3,PLCB4
Th2 Pathway	0.883	0.235	-0.577	ACVR1,ACVR1B,APH1B,BMPR2,CD28,CHD4,CXCR4,CXCR6,GATA3,GRB2,HLA-A,HLA-DMA,IL1RL1,IL2RB,IL4R,ITGB2,JAG2,JAK2,NCSTN,NFKB1,PIK3C2A,PIK3CB,PIK3R1,PIK3R2,PIK3R3,PIK3R4,S1PR1,SOCS3,TGFB1,TGFBR1,TGFBR2,TGFBR3
NAD Salvage Pathway III	0.863	0.429	#NUM!	NMNAT2,NMRK1,NMRK2
GDP-glucose Biosynthesis	0.863	0.429	#NUM!	HK1,PGM1,PGM3
Aspartate Degradation II	0.863	0.429	#NUM!	GOT1,GOT2,MDH2
Interferon Signaling	0.845	0.278	0	BAX,IFIT3,IFITM3,IFNGR2,IRF1,IRF9,ISG15,JAK2,MED14,STAT2
Granzyme A Signaling	0.839	0.316	#NUM!	CREBBP,H1-0,H1f4,HMGB2,NME1,SET
Oxidative Ethanol Degradation III	0.839	0.316	0	ACSS2,ALDH1A3,ALDH2,ALDH3A1,ALDH7A1,ALDH9A1
Activation of IRF by Cytosolic Pattern Recognition Receptors	0.836	0.254	0.5	ADAR,CREBBP,IFIT2,IKBKB,IL6,IRF7,IRF9,ISG15,MAVS,NFKB1,NFKB2,PPIB,RIPK1,STAT2,TRAF3,ZBP1
Ketogenesis	0.833	0.364	-1	ACAT1,ACAT2,HMGCL,HMGCS1
Purine Nucleotides De Novo Biosynthesis II	0.833	0.364	1	ADSL,ADSS1,ADSS2,GART
Th1 and Th2 Activation Pathway	0.83	0.228	#NUM!	ACVR1,ACVR1B,APH1B,BMPR2,CD28,CHD4,CXCR4,CXCR6,GATA3,GRB2,HAVCR2,HLA-A,HLA-DMA,IFNGR2,IL1RL1,IL2RB,IL4R,IL6,IRF1,ITGB2,JAG2,JAK2,MAP2K6,NCSTN,NFATC1,NFATC4,NFKB1,PIK3C2A,PIK3CB,PIK3R1,PIK3R2,PIK3R3,PIK3R4,S1PR1,SOCS3,TGFB1,TGFBR1,TGFBR2,TGFBR3
4-1BB Signaling in T Lymphocytes	0.821	0.281	0.707	IKBKB,MAP2K1,MAP3K14,MAPK1,MAPK11,MAPK14,NFKB1,NFKB2,TRAF2
Fatty Acid β-oxidation I	0.821	0.281	-1.667	ACAA1,ACSBG1,ACSL3,ACSL4,ACSL5,HADH,HSD17B4,SLC27A1,SLC27A3
Th17 Activation Pathway	0.821	0.242	1.964	AHR,HIF1A,HSP90AA1,HSP90AB1,HSP90B1,IL1B,IL1R1,IL23R,IL6,IRAK1,IRAK2,JAK2,MYD88,NFAT5,NFATC1,NFATC4,NFKB1,NFKB2,PTGER4,RORA,RUNX1,SOCS3
Cdc42 Signaling	0.81	0.228	0.756	APC2,ARPC5,B2M,CDC42BPA,CDC42SE1,DIAPH3,FGD1,FGD3,FOS,GSK3B,H2-T22,HLA-A,HLA-DMA,HLA-E,HLA-G,IQGAP1,ITGA3,ITGB1,LIMK2,MAP3K11,MAPK1,MAPK11,MAPK14,MYL1,MYL12A,MYL4,MYL6,MYL9,MYLK,MYLPF,PAK2,PRKCI,PRKCZ,RAF1,RASA1,SRC,TNK2,WIPF1
Cell Cycle Regulation by BTG Family Proteins	0.785	0.27	2.449	CCND1,CCNE1,CCNE2,E2F2,E2F7,E2F8,PPP2R1B,PPP2R3A,PPP2R5B,PTPA
Role of Oct4 in Mammalian Embryonic Stem Cell Pluripotency	0.783	0.261	#NUM!	BRCA1,CCNF,JARID2,KDM5B,NR2F1,NR2F2,NR6A1,PARP1,PHC3,PPP1R8,SH3GLB1,WWP2
Glutathione Redox Reactions I	0.777	0.292	0.378	GPX1,GPX4,GPX8,GSR,GSTM1,MGST1,PRDX6
Cysteine Biosynthesis III (mammalia)	0.777	0.292	1.89	AHCYL2,FTSJ1,MAT2A,NSUN4,PRMT3,PRMT5,SUV39H2
SPINK1 General Cancer Pathway	0.775	0.246	-0.728	IL6,JAK2,MAP2K1,MAPK1,Mt1,Mt2,NRAS,PIK3C2A,PIK3CB,PIK3R1,PIK3R2,PIK3R3,PIK3R4,RAF1,RALB,RRAS,RRAS2
Pentose Phosphate Pathway (Oxidative Branch)	0.767	0.5	#NUM!	G6PD,PGD
PRPP Biosynthesis I	0.767	0.5	#NUM!	PRPS1,PRPS2
Spermine and Spermidine Degradation I	0.767	0.5	#NUM!	SAT1,SMOX
Catecholamine Biosynthesis	0.767	0.5	#NUM!	DBH,DDC
Ascorbate Recycling (Cytosolic)	0.767	0.5	#NUM!	GSTO1,GSTO2
Glutathione Redox Reactions II	0.767	0.5	#NUM!	GSR,PDIA3
Proline Biosynthesis I	0.767	0.5	#NUM!	PYCR1,PYCR3
L-cysteine Degradation I	0.767	0.5	#NUM!	GOT1,GOT2
N-acetylglucosamine Degradation II	0.767	0.5	#NUM!	AMDHD2,GNPDA1
LXR/RXR Activation	0.762	0.231	-2.668	ABCA1,ACACA,APOE,CD36,CYP51A1,FASN,FDFT1,HADH,HMGCR,IL1B,IL1R1,IL1RL1,IL6,LDLR,LPL,MYLIP,NCOR2,NFKB1,NFKB2,NR1H2,PCYOX1,PLTP,PON3,PTGS2,SCD,SERPINF1,SREBF1,TNFRSF11B
Leptin Signaling in Obesity	0.759	0.243	-2.111	ADCY7,ADCY9,GRB2,JAK2,MAP2K1,MAPK1,PDIA3,PIK3C2A,PIK3CB,PIK3R1,PIK3R2,PIK3R3,PIK3R4,PLCB3,PLCB4,PLCD3,PRKACA,SOCS3
Role of IL-17F in Allergic Inflammatory Airway Diseases	0.757	0.262	0	CREBBP,CXCL6,IGF1,IL1B,IL6,MAP2K1,MAPK1,NFKB1,NFKB2,RAF1,RPS6KA1
Fatty Acid α-oxidation	0.757	0.3	0.816	ALDH1A3,ALDH2,ALDH3A1,ALDH7A1,ALDH9A1,PTGS2
Netrin Signaling	0.75	0.246	0.5	ABLIM1,ABLIM3,CACNA1A,CACNA1S,CACNA2D1,CHP1,NCK2,NFAT5,NFATC1,NFATC4,PPP3CA,PPP3R1,PRKACA,RYR1,RYR3,UNC5B
Extrinsic Prothrombin Activation Pathway	0.738	0.312	#NUM!	F2,F3,F7,PROS1,THBD
Triacylglycerol Degradation	0.733	0.255	-1.155	AARS1,ABHD16A,ABHD2,ABHD6,FAAH,LIPE,LIPG,LPL,MGLL,PNPLA2,PPME1,PRDX6
Inhibition of ARE-Mediated mRNA Degradation Pathway	0.733	0.23	-1	AGO2,AGO3,CNOT1,CNOT6,CNOT9,DIS3L,EXOSC2,EXOSC8,MAPK1,MAPK11,MAPK14,MAPK4,MAPK6,PPP2R1B,PPP2R3A,PPP2R5B,PRKACA,PSME1,PSME2,PTPA,TIA1,TNFRSF11B,TNFSF18,YWHAH,YWHAQ,YWHAZ,ZFP36,ZFP36L2
Glucose and Glucose-1-phosphate Degradation	0.724	0.375	#NUM!	HK1,PGM1,PGM3
Glycogen Degradation II	0.724	0.333	-1	AGL,PGM1,PGM3,PYGM
Inositol Pyrophosphates Biosynthesis	0.724	0.375	#NUM!	IP6K1,IP6K3,PPIP5K1
Thio-molybdenum Cofactor Biosynthesis	0.712	1	#NUM!	MOCOS
Acetyl-CoA Biosynthesis III (from Citrate)	0.712	1	#NUM!	ACLY
Glutamine Biosynthesis I	0.712	1	#NUM!	GLUL
Sorbitol Degradation I	0.712	1	#NUM!	SORD
Asparagine Biosynthesis I	0.712	1	#NUM!	ASNS
Lanosterol Biosynthesis	0.712	1	#NUM!	LSS
Sulfite Oxidation IV	0.712	1	#NUM!	SUOX
D-mannose Degradation	0.712	1	#NUM!	MPI
Tryptophan Degradation X (Mammalian, via Tryptamine)	0.708	0.28	1.134	ALDH1A3,ALDH2,ALDH3A1,ALDH7A1,ALDH9A1,DDC,SMOX
MIF-mediated Glucocorticoid Regulation	0.703	0.265	-0.333	CD74,MAPK1,MIF,NFKB1,NFKB2,NR3C1,PLA2G12A,PLA2G2E,PTGS2
Antioxidant Action of Vitamin C	0.695	0.229	0	GPLD1,GSTO1,GSTO2,HMOX1,IKBKB,JAK2,MAPK1,MAPK11,MAPK14,NFKB1,NFKB2,NXN,PDIA3,PLA2G12A,PLA2G2E,PLAAT3,PLCB3,PLCB4,PLCD3,PLD3,SLC23A3,SLC2A1,SLC2A3,SLC2A8,TXNRD2
tRNA Charging	0.678	0.256	-2.53	AARS1,CARS1,DARS2,EARS2,GARS1,LARS1,NARS1,RARS1,SARS1,WARS1
Agranulocyte Adhesion and Diapedesis	0.674	0.219	#NUM!	ACTA2,ACTB,ACTC1,ACTG1,ACTG2,Ccl2,Ccl7,Ccl8,CX3CL1,CXCL12,CXCL14,CXCL2,CXCL6,CXCR4,EZR,IL1B,IL1R1,ITGA3,ITGA6,ITGB1,ITGB2,MMP11,MMP14,MMP15,MMP16,MMP17,MMP23B,MMP28,MYH1,MYH10,MYH13,MYH2,MYH4,MYH7B,MYH8,MYH9,MYL1,MYL4,MYL6,MYL9,RDX,VCAM1
Ephrin B Signaling	0.662	0.236	0.277	CXCL12,CXCR4,EFNB1,EPHB3,GNA12,GNA13,GNAQ,GNAT2,GNAZ,GNB4,GNB5,GNG12,GNG2,KALRN,MAPK1,NCK2,ROCK2
Role of RIG1-like Receptors in Antiviral Innate Immunity	0.658	0.25	1.265	CASP8,CREBBP,IKBKB,IRF7,MAVS,NFKB1,NFKB2,RIPK1,TRAF2,TRAF3,TRIM25
Dendritic Cell Maturation	0.658	0.219	1.151	B2M,COL18A1,COL1A1,COL1A2,COL3A1,COL5A3,CREBBP,DDR2,FCGR3A/FCGR3B,HLA-A,HLA-DMA,HLA-E,IKBKB,IL1B,IL6,JAK2,LTBR,LY75,MAP3K14,MAPK1,MAPK11,MAPK14,MYD88,NFKB1,NFKB2,PDIA3,PIK3C2A,PIK3CB,PIK3R1,PIK3R2,PIK3R3,PIK3R4,PLCB3,PLCB4,PLCD3,RELB,STAT2,TLR2,TNFRSF11B,TREM2
Ubiquinol-10 Biosynthesis (Eukaryotic)	0.658	0.294	0.447	COQ3,CYP26A1,CYP26B1,ECHDC1,MICAL1
Dermatan Sulfate Degradation (Metazoa)	0.658	0.294	-0.447	CEMIP,CEMIP2,HEXA,HEXB,HYAL1
Histamine Degradation	0.658	0.294	0.447	ALDH1A3,ALDH2,ALDH3A1,ALDH7A1,ALDH9A1
Coagulation System	0.65	0.257	-1	BDKRB1,F2,F2R,F3,F7,PLAU,PROS1,THBD,VWF
Synaptic Long Term Depression	0.635	0.217	-0.801	CACNA1A,CACNA1S,CACNA2D1,GNA12,GNA13,GNAQ,GNAT2,GNAZ,IGF1,IGF1R,ITPR3,MAP2K1,MAPK1,NOS1,NPR2,NPR3,NRAS,PDIA3,PLA2G12A,PLA2G2E,PLAAT3,PLCB3,PLCB4,PLCD3,PPP2R1B,PPP2R3A,PPP2R5B,PRKCE,PRKCG,PRKCI,PRKCZ,PRKD3,PTPA,RAF1,RALB,RRAS,RRAS2,RYR1,RYR3,SLC39A7,SMARCC2
Leucine Degradation I	0.611	0.333	#NUM!	BCAT1,HMGCL,MCCC1
Tetrahydrofolate Salvage from 5,10-methenyltetrahydrofolate	0.602	0.4	#NUM!	GART,MTHFD1L
Myo-inositol Biosynthesis	0.602	0.4	#NUM!	BPNT2,IMPA2
Trans, trans-farnesyl Diphosphate Biosynthesis	0.602	0.4	#NUM!	FDPS,IDI1
Citrulline-Nitric Oxide Cycle	0.602	0.4	#NUM!	ASL,NOS1
Galactose Degradation I (Leloir Pathway)	0.602	0.4	#NUM!	GALK1,GALM
Triacylglycerol Biosynthesis	0.585	0.244	-0.632	ABHD5,AGPAT1,ELOVL6,LIPT2,LPIN1,LPIN3,Plpp1,PLPP3,PLPP5,PORCN
FAT10 Signaling Pathway	0.585	0.278	#NUM!	MAP1LC3B,NUB1,PSME1,PSME2,SQSTM1
Crosstalk between Dendritic Cells and Natural Killer Cells	0.577	0.225	0	ACTA2,ACTB,ACTC1,ACTG1,ACTG2,CAMK2A,CAMK2D,CD28,HLA-A,HLA-E,HLA-G,IL2RB,IL3RA,IL6,LTBR,NECTIN2,NFKB1,NFKB2,TLN2,TREM2
Natural Killer Cell Signaling	0.556	0.218	#NUM!	FCGR3A/FCGR3B,FYN,GRB2,INPP5K,MAP2K1,MAPK1,NRAS,PAK2,PIK3C2A,PIK3CB,PIK3R1,PIK3R2,PIK3R3,PIK3R4,PRKCE,PRKCG,PRKCI,PRKCZ,PRKD3,RAF1,RALB,RRAS,RRAS2,SHC1,SOS1,ZAP70
Ethanol Degradation IV	0.556	0.261	0	ACSS2,ALDH1A3,ALDH2,ALDH3A1,ALDH7A1,ALDH9A1
DNA Double-Strand Break Repair by Non-Homologous End Joining	0.553	0.286	#NUM!	LIG3,MRE11,NBN,PARP1
White Adipose Tissue Browning Pathway	0.551	0.217	-2.353	ADCY7,ADCY9,BDNF,CACNA1A,CACNA1S,CACNA2D1,CEBPB,CREBBP,CTBP1,FGFR1,FNDC5,FOXC2,LDHA,LIPE,MAPK1,MAPK11,MAPK14,PPARG,PPARGC1A,PRKAB2,PRKACA,PRKAG3,RARB,RARG,SIRT1,SLC16A1,THRA,VEGFA
Apelin Muscle Signaling Pathway	0.521	0.263	-1	APLN,APLNR,PPARGC1A,PRKAB2,PRKAG3
Pentose Phosphate Pathway	0.519	0.3	#NUM!	G6PD,PGD,TALDO1
Dolichyl-diphosphooligosaccharide Biosynthesis	0.519	0.3	#NUM!	ALG5,DPAGT1,DPM1
Cardiac β-adrenergic Signaling	0.504	0.213	-1.279	ADCY7,ADCY9,AKAP11,AKAP12,AKAP6,ATP2A1,ATP2A2,ATP2A3,CACNA1A,CACNA1S,GDPD1,GNB4,GNB5,GNG12,GNG2,PDE4B,PDE5A,PDE6D,PDE7A,PKIG,Ppp1cc,PPP1R10,PPP1R14B,PPP2R1B,PPP2R3A,PPP2R5B,PRKACA,PTPA,SLC8A1,SMPDL3B
Tumoricidal Function of Hepatic Natural Killer Cells	0.502	0.25	-0.447	AIFM1,APAF1,BAX,CASP7,CASP8,SERPINB9
Role of JAK1, JAK2 and TYK2 in Interferon Signaling	0.502	0.25	#NUM!	IFNGR2,JAK2,NFKB1,NFKB2,RAF1,STAT2
Telomere Extension by Telomerase	0.484	0.267	#NUM!	HNRNPA2B1,MRE11,NBN,TERF1
Superpathway of Citrulline Metabolism	0.484	0.267	0	ASL,GLS,NOS1,OAT
Arginine Biosynthesis IV	0.483	0.333	#NUM!	ASL,OAT
Glycine Cleavage Complex	0.483	0.333	#NUM!	GCSH,GLDC
UDP-N-acetyl-D-glucosamine Biosynthesis II	0.483	0.333	#NUM!	GNPNAT1,PGM3
Adenine and Adenosine Salvage III	0.483	0.333	#NUM!	ADA,HPRT1
NAD Biosynthesis III	0.483	0.333	#NUM!	NAMPT,NMNAT2
Cardiomyocyte Differentiation via BMP Receptors	0.465	0.25	#NUM!	BMP4,BMPR1B,BMPR2,GATA4,MEF2C
The Visual Cycle	0.465	0.25	-0.447	DHRS3,DHRS9,RDH10,RDH11,RDH5
Endocannabinoid Neuronal Synapse Pathway	0.465	0.211	-0.209	ABHD6,ADCY7,ADCY9,CACNA1A,CACNA1S,CACNA2D1,CHP1,DAGLA,FAAH,GNAQ,GNG2,GRIN2D,GRINA,MAPK1,MAPK11,MAPK14,MAPK4,MAPK6,MGLL,PDIA3,PLCB3,PLCB4,PLCD3,PPP3CA,PPP3R1,PRKACA,PTGS2
Transcriptional Regulatory Network in Embryonic Stem Cells	0.458	0.222	#NUM!	GATA4,H3-3A/H3-3B,H4-16,H4C9,MYF5,OTX1,RIF1,SET,SKIL,SMARCAD1,TRIM24,ZFHX3
Nur77 Signaling in T Lymphocytes	0.456	0.22	#NUM!	APAF1,Calm1 (includes others),CAMK4,CD28,CHP1,HDAC9,HLA-A,HLA-DMA,MAP3K2,MEF2D,NFATC1,PPP3CA,PPP3R1
Asparagine Degradation I	0.456	0.5	#NUM!	ASRGL1
Guanine and Guanosine Salvage I	0.456	0.5	#NUM!	HPRT1
Choline Degradation I	0.456	0.5	#NUM!	ALDH7A1
L-DOPA Degradation	0.456	0.5	#NUM!	COMT
Alanine Degradation III	0.456	0.5	#NUM!	GPT2
S-methyl-5-thio-α-D-ribose 1-phosphate Degradation	0.456	0.5	#NUM!	APIP
Taurine Biosynthesis	0.456	0.5	#NUM!	CSAD
Alanine Biosynthesis II	0.456	0.5	#NUM!	GPT2
Palmitate Biosynthesis I (Animals)	0.456	0.5	#NUM!	FASN
Uridine-5'-phosphate Biosynthesis	0.456	0.5	#NUM!	CAD
GDP-L-fucose Biosynthesis II (from L-fucose)	0.456	0.5	#NUM!	FCSK
4-hydroxyproline Degradation I	0.456	0.5	#NUM!	HOGA1
Spermidine Biosynthesis I	0.456	0.5	#NUM!	SRM
Fatty Acid Biosynthesis Initiation II	0.456	0.5	#NUM!	FASN
Glycine Degradation (Creatine Biosynthesis)	0.456	0.5	#NUM!	GAMT
Threonine Degradation II	0.456	0.5	#NUM!	GCAT
Cardiolipin Biosynthesis II	0.456	0.5	#NUM!	PTPMT1
Glycine Biosynthesis I	0.456	0.5	#NUM!	SHMT2
Glutamine Degradation I	0.456	0.5	#NUM!	GLS
Role of JAK family kinases in IL-6-type Cytokine Signaling	0.453	0.24	#NUM!	IL6,JAK2,MAPK1,MAPK11,MAPK14,SOCS3
LPS/IL-1 Mediated Inhibition of RXR Function	0.452	0.205	2.5	ABCA1,ACOX1,ACSBG1,ACSL3,ACSL4,ACSL5,ALAS1,ALDH1A3,ALDH1L2,ALDH2,ALDH3A1,ALDH7A1,ALDH9A1,APOE,CHST1,CHST11,CHST15,CHST2,CHST3,CHST7,FABP5,FMO1,GSTM1,GSTM5,GSTO1,GSTO2,HMGCS1,HS3ST1,IL1B,IL1R1,IL1RL1,IRAK1,MAP3K1,MGST1,MYD88,NR1H2,PLTP,PPARGC1A,SCARB1,SLC27A1,SLC27A3,SMOX,SREBF1,TNFRSF11B,TRAF2,UST
Dopamine Degradation	0.445	0.233	1.134	ALDH1A3,ALDH2,ALDH3A1,ALDH7A1,ALDH9A1,COMT,SMOX
Assembly of RNA Polymerase II Complex	0.429	0.22	#NUM!	CCNH,GTF2A1,GTF2H1,MNAT1,POLR2B,POLR2E,POLR2I,POLR2K,TAF3,TAF4B,TAF5L
Glutaryl-CoA Degradation	0.425	0.25	-1	ACAT1,ACAT2,HADH,HSD17B4
Gαi Signaling	0.425	0.208	-0.209	ADCY7,ADCY9,APLNR,CHRM4,GNB4,GNB5,GNG12,GNG2,GRB2,HTR1B,LPAR1,MAPK1,NPR3,NPY1R,NRAS,PRKACA,RAF1,RALB,RGS12,RRAS,RRAS2,S1PR1,SHC1,SOS1,SRC,XCR1
TREM1 Signaling	0.424	0.213	1	CASP1,GRB2,IL1B,IL1RL1,IL6,IRAK1,ITGB1,JAK2,MAPK1,MYD88,NFKB1,NFKB2,NLRC3,NOD1,NOD2,TLR2
Lipid Antigen Presentation by CD1	0.409	0.231	#NUM!	AP1B1,AP2A2,AP2M1,B2M,CALR,PDIA3
Atherosclerosis Signaling	0.406	0.206	#NUM!	APOE,CD36,COL18A1,COL1A1,COL1A2,COL3A1,COL5A3,CSF1,CXCL12,CXCR4,F3,IL1B,IL6,ITGB2,LPL,NFKB1,NFKB2,PCYOX1,PDGFA,PDGFC,PLA2G12A,PLA2G2E,PLAAT3,TGFB1,TNFRSF12A,VCAM1
Heparan Sulfate Biosynthesis (Late Stages)	0.399	0.211	-0.258	AARS1,CHST1,CHST11,CHST15,CHST2,CHST3,CHST7,EXT1,EXTL1,GLCE,HS3ST1,LIPE,PPME1,PRDX6,UST
Chondroitin Sulfate Biosynthesis	0.399	0.214	1.155	B4GALT7,CHPF2,CHST1,CHST11,CHST15,CHST2,CHST3,CHST7,CHSY1,CSGALNACT1,HS3ST1,UST
Thioredoxin Pathway	0.391	0.286	#NUM!	NXN,TXNRD2
Dopamine Receptor Signaling	0.376	0.208	-0.816	ADCY7,ADCY9,COMT,DDC,GCH1,NCS1,Ppp1cc,PPP1R10,PPP1R14B,PPP2R1B,PPP2R3A,PPP2R5B,PRKACA,PTPA,QDPR,SMOX
Serotonin Degradation	0.374	0.209	-0.535	ADH1C,ADH5,ADH7,ALDH1A3,ALDH2,ALDH3A1,ALDH7A1,ALDH9A1,B4GAT1,CSGALNACT1,DHRS4,DHRS9,LARGE1,SMOX
MIF Regulation of Innate Immunity	0.37	0.214	-0.333	CD74,FOS,MAPK1,MIF,NFKB1,NFKB2,PLA2G12A,PLA2G2E,PTGS2
Retinol Biosynthesis	0.37	0.214	-2.333	DHRS3,DHRS9,ESD,LIPE,LIPG,LPL,PNPLA2,RDH10,RDH11
Glutathione-mediated Detoxification	0.369	0.219	-1.89	ANPEP,Gsta4,GSTM1,GSTM5,GSTO1,GSTO2,MGST1
Heparan Sulfate Biosynthesis	0.354	0.205	-0.5	AARS1,B4GALT7,CHST1,CHST11,CHST15,CHST2,CHST3,CHST7,EXT1,EXTL1,GLCE,HS3ST1,LIPE,PPME1,PRDX6,UST
Chondroitin Sulfate Biosynthesis (Late Stages)	0.342	0.208	1.265	CHST1,CHST11,CHST15,CHST2,CHST3,CHST7,CHSY1,CSGALNACT1,HS3ST1,UST
CCR5 Signaling in Macrophages	0.339	0.202	-0.302	CACNA1A,CACNA1S,CACNA2D1,Calm1 (includes others),CAMK4,FOS,GNB4,GNB5,GNG12,GNG2,MAPK1,MAPK11,MAPK14,PRKCE,PRKCG,PRKCI,PRKCZ,PRKD3,PTK2B
Role of PI3K/AKT Signaling in the Pathogenesis of Influenza	0.325	0.203	-0.905	CRK,GSK3B,MAP2K1,MAPK1,NFKB1,NFKB2,PIK3C2A,PIK3CB,PIK3R1,PIK3R2,PIK3R3,PIK3R4,ZNF346
Acyl-CoA Hydrolysis	0.323	0.231	#NUM!	ACOT2,ACOT7,ACOT9
Pregnenolone Biosynthesis	0.323	0.231	#NUM!	CYP26A1,CYP26B1,MICAL1
L-carnitine Biosynthesis	0.322	0.333	#NUM!	ALDH9A1
Diphthamide Biosynthesis	0.322	0.333	#NUM!	DPH6
Trehalose Degradation II (Trehalase)	0.322	0.333	#NUM!	HK1
Methylglyoxal Degradation I	0.322	0.333	#NUM!	HAGH
5-aminoimidazole Ribonucleotide Biosynthesis I	0.322	0.333	#NUM!	GART
Dermatan Sulfate Biosynthesis	0.322	0.203	1.155	B4GALT7,CHPF2,CHST1,CHST11,CHST15,CHST2,CHST3,CHST7,CHSY1,CSGALNACT1,HS3ST1,UST
1,25-dihydroxyvitamin D3 Biosynthesis	0.322	0.333	#NUM!	POR
Tetrahydrobiopterin Biosynthesis I	0.322	0.333	#NUM!	GCH1
D-glucuronate Degradation I	0.322	0.333	#NUM!	DCXR
Methionine Salvage II (Mammalian)	0.322	0.333	#NUM!	MTR
Inosine-5'-phosphate Biosynthesis II	0.322	0.333	#NUM!	ADSL
Hypusine Biosynthesis	0.322	0.333	#NUM!	DOHH
Thiosulfate Disproportionation III (Rhodanese)	0.322	0.333	#NUM!	MPST
Thyroid Hormone Biosynthesis	0.322	0.333	#NUM!	CTSD
Glycerol-3-phosphate Shuttle	0.322	0.333	#NUM!	GPD2
1D-myo-inositol Hexakisphosphate Biosynthesis V (from Ins(1,3,4)P3)	0.322	0.333	#NUM!	ITPK1
Tetrahydrobiopterin Biosynthesis II	0.322	0.333	#NUM!	GCH1
S-adenosyl-L-methionine Biosynthesis	0.322	0.333	#NUM!	MAT2A
Sphingosine and Sphingosine-1-phosphate Metabolism	0.321	0.25	#NUM!	ASAH1,SGPP1
Sphingomyelin Metabolism	0.321	0.25	#NUM!	SGMS2,SMPD1
Th1 Pathway	0.315	0.198	-1.342	APH1B,CD28,GATA3,GRB2,HAVCR2,HLA-A,HLA-DMA,IFNGR2,IL6,IRF1,ITGB2,JAK2,MAP2K6,NCSTN,NFATC1,NFATC4,NFKB1,PIK3C2A,PIK3CB,PIK3R1,PIK3R2,PIK3R3,PIK3R4,SOCS3
Role of MAPK Signaling in the Pathogenesis of Influenza	0.312	0.2	#NUM!	BAX,MAP2K1,MAP2K3,MAP2K6,MAPK1,MAPK11,MAPK14,NRAS,PLA2G12A,PLA2G2E,PLAAT3,PTGS2,RAF1,RALB,RRAS,RRAS2
Antigen Presentation Pathway	0.309	0.205	#NUM!	B2M,CALR,CD74,HLA-A,HLA-DMA,HLA-E,HLA-G,PDIA3
Sonic Hedgehog Signaling	0.299	0.207	#NUM!	ARRB2,CCNB1,CDK1,GSK3B,PRKACA,SMO
Gαs Signaling	0.292	0.196	0	ADCY7,ADCY9,ADD3,ADORA2B,BRAF,CREBBP,ELK1,GNB4,GNB5,GNG12,GNG2,HCK,MAP2K1,MAPK1,PRKACA,PTGER4,PTH1R,RAPGEF2,RYR1,RYR3,SRC
Role of Pattern Recognition Receptors in Recognition of Bacteria and Viruses	0.287	0.195	-1.633	C3AR1,CASP1,EIF2AK2,IL1B,IL6,IRF7,LIF,MAPK1,MAVS,MYD88,NFKB1,NFKB2,NOD1,NOD2,PIK3C2A,PIK3CB,PIK3R1,PIK3R2,PIK3R3,PIK3R4,PRKCE,PRKCG,PRKCI,PRKCZ,PRKD3,PTX3,TGFB1,TGFB2,TLR2,Tnfsf9
Citrulline Biosynthesis	0.264	0.222	#NUM!	GLS,OAT
IL-17A Signaling in Gastric Cells	0.261	0.2	#NUM!	FOS,MAPK1,MAPK11,MAPK14,NFKB1
Arsenate Detoxification I (Glutaredoxin)	0.239	0.25	#NUM!	GSTO1
Heme Biosynthesis from Uroporphyrinogen-III I	0.239	0.25	#NUM!	CPOX
Phenylethylamine Degradation I	0.239	0.25	#NUM!	ALDH2
Methylmalonyl Pathway	0.239	0.25	#NUM!	PCCB
α-tocopherol Degradation	0.239	0.25	#NUM!	CYP4F3
Melatonin Degradation II	0.239	0.25	#NUM!	SMOX
Arginine Degradation I (Arginase Pathway)	0.239	0.25	#NUM!	OAT
Phenylalanine Degradation I (Aerobic)	0.239	0.25	#NUM!	QDPR
Acetate Conversion to Acetyl-CoA	0.239	0.25	#NUM!	ACSS2
Isoleucine Degradation I	0.238	0.2	#NUM!	ACAT1,ACAT2,BCAT1
Choline Biosynthesis III	0.238	0.2	#NUM!	GPLD1,HMOX1,PLD3
Histidine Degradation VI	0.238	0.2	#NUM!	CYP26A1,CYP26B1,MICAL1
Prostanoid Biosynthesis	0.218	0.2	#NUM!	PTGS1,PTGS2
Ketolysis	0.218	0.2	#NUM!	ACAT1,ACAT2
Glycine Betaine Degradation	0.218	0.2	#NUM!	SARDH,SHMT2
Creatine-phosphate Biosynthesis	0.181	0.2	#NUM!	CKM
2-ketoglutarate Dehydrogenase Complex	0.181	0.2	#NUM!	OGDH
CMP-N-acetylneuraminate Biosynthesis I (Eukaryotes)	0.181	0.2	#NUM!	NANS
Eumelanin Biosynthesis	0.181	0.2	#NUM!	MIF
Lysine Degradation II	0.181	0.2	#NUM!	ALDH7A1
Lysine Degradation V	0.181	0.2	#NUM!	ALDH7A1
2-oxobutanoate Degradation I	0.181	0.2	#NUM!	PCCB
Tyrosine Degradation I	0.181	0.2	#NUM!	FAH
Circadian Rhythm Signaling	0	0.182	#NUM!	CREBBP,CRY1,GRIN2D,GRINA,PER1,PER3
Hepatic Cholestasis	0	0.174	#NUM!	ABCC1,ADCY7,ADCY9,ATP8B1,ESR1,IKBKB,IL1B,IL1R1,IL1RL1,IL6,INSR,IRAK1,IRAK2,LIF,MAP3K14,MAP3K4,MYD88,NFKB1,NFKB2,PPRC1,PRKACA,PRKCE,PRKCG,PRKCI,PRKCZ,PRKD3,SREBF1,TGFB1,TGFB2,TNFRSF11B,Tnfsf9,TRAF2
FXR/RXR Activation	0	0.127	#NUM!	APOE,CREBBP,FASN,IL1B,LPL,PCK2,PCYOX1,PLTP,PON3,PPARG,PPARGC1A,SCARB1,SDC1,SERPINF1,SREBF1,VLDLR
PXR/RXR Activation	0	0.154	#NUM!	ALAS1,FOXO3,GSTM1,IL6,INSR,NR3C1,PCK2,PPARGC1A,PRKACA,SCD
IL-22 Signaling	0	0.167	#NUM!	MAPK1,MAPK11,MAPK14,SOCS3
Cytotoxic T Lymphocyte-mediated Apoptosis of Target Cells	0	0.176	#NUM!	APAF1,B2M,CASP7,CASP8,HLA-A,HLA-E
T Helper Cell Differentiation	0	0.178	#NUM!	BCL6,CD28,GATA3,HLA-A,HLA-DMA,IFNGR2,IL23R,IL4R,IL6,TGFB1,TGFBR1,TGFBR2,TNFRSF11B
Role of Cytokines in Mediating Communication between Immune Cells	0	0.0556	#NUM!	IL1B,IL6,TGFB1
Maturity Onset Diabetes of Young (MODY) Signaling	0	0.19	#NUM!	CACNA1A,CACNA1S,GAPDH,INSR
Primary Immunodeficiency Signaling	0	0.14	#NUM!	ADA,BLNK,Igha,IGHM,RFXAP,UNG,ZAP70
Allograft Rejection Signaling	0	0.0814	#NUM!	B2M,CD28,H2-T22,HLA-A,HLA-DMA,HLA-E,HLA-G
Autoimmune Thyroid Disease Signaling	0	0.102	#NUM!	CD28,HLA-A,HLA-DMA,HLA-E,HLA-G
Graft-versus-Host Disease Signaling	0	0.146	#NUM!	CD28,HLA-A,HLA-DMA,HLA-E,HLA-G,IL1B,IL6
Cleavage and Polyadenylation of Pre-mRNA	0	0.167	#NUM!	CSTF3,WDR33
Communication between Innate and Adaptive Immune Cells	0	0.104	#NUM!	B2M,CD28,HLA-A,HLA-E,HLA-G,Igha,IGHM,IL1B,IL6,TLR2
Systemic Lupus Erythematosus Signaling	0	0.188	#NUM!	CAMK4,CD28,FCGR3A/FCGR3B,FOS,GRB2,HLA-A,HLA-E,HLA-G,HNRNPA2B1,HNRNPC,IGHM,IL1B,IL6,LSM10,LSM2,LSM3,LSM4,LSM6,LSM8,MAPK1,NFAT5,NFATC1,NFATC4,NRAS,PIK3C2A,PIK3CB,PIK3R1,PIK3R2,PIK3R3,PIK3R4,PIM2,PRPF40B,PRPF6,PRPF8,RALB,RNPC3,RRAS,RRAS2,SNRNP27,SNRPD1,SNRPD3,SNU13,SOS1
Retinoic acid Mediated Apoptosis Signaling	0	0.183	-0.302	APAF1,CASP8,CFLAR,IRF1,PARP1,PARP12,PARP8,RARB,RARG,TIPARP,TNFRSF10A
Altered T Cell and B Cell Signaling in Rheumatoid Arthritis	0	0.144	#NUM!	CD28,CSF1,HLA-A,HLA-DMA,IL1B,IL6,MAP3K14,NFKB1,NFKB2,RELB,TGFB1,TLR2,TRAF3
B Cell Development	0	0.111	#NUM!	HLA-A,HLA-DMA,IGHM,SPN
Neuroprotective Role of THOP1 in Alzheimer's Disease	0	0.138	-1	APP,ECE1,ECE2,F7,HLA-A,HLA-E,HLA-G,HTRA2,HTRA3,LONP1,MAPT,NFYA,PRKACA,PRSS23,Tmprss11b,TPP1
Role of Lipids/Lipid Rafts in the Pathogenesis of Influenza	0	0.0435	#NUM!	FDPS
Role of Hypercytokinemia/hyperchemokinemia in the Pathogenesis of Influenza	0	0.0465	#NUM!	IL1B,IL6
OX40 Signaling Pathway	0	0.133	1.633	B2M,BCL2L1,H2-T22,HLA-A,HLA-DMA,HLA-E,HLA-G,NFKB1,NFKB2,TRAF2,TRAF3,TRAF5
Intrinsic Prothrombin Activation Pathway	0	0.19	1.89	COL18A1,COL1A1,COL1A2,COL3A1,COL5A3,F2,PROS1,THBD
Assembly of RNA Polymerase III Complex	0	0.154	#NUM!	GTF3C5,POLR3D
Assembly of RNA Polymerase I Complex	0	0.167	#NUM!	TAF1A,UBTF
Role of IL-17A in Psoriasis	0	0.0769	#NUM!	CXCL6
Differential Regulation of Cytokine Production in Macrophages and T Helper Cells by IL-17A and IL-17F	0	0.111	#NUM!	IL1B,IL6
Differential Regulation of Cytokine Production in Intestinal Epithelial Cells by IL-17A and IL-17F	0	0.0435	#NUM!	IL1B
Embryonic Stem Cell Differentiation into Cardiac Lineages	0	0.1	#NUM!	GATA4
Hematopoiesis from Pluripotent Stem Cells	0	0.122	#NUM!	CSF1,Igha,IGHM,IL6,KITLG,LIF
Hematopoiesis from Multipotent Stem Cells	0	0.167	#NUM!	CSF1,KITLG
NAD Biosynthesis from 2-amino-3-carboxymuconate Semialdehyde	0	0.143	#NUM!	NMNAT2
Bupropion Degradation	0	0.12	#NUM!	CYP1B1,CYP51A1,POR
Thyroid Hormone Metabolism II (via Conjugation and/or Degradation)	0	0.0789	#NUM!	B4GAT1,CSGALNACT1,LARGE1
NAD biosynthesis II (from tryptophan)	0	0.0769	#NUM!	NMNAT2
Nicotine Degradation III	0	0.143	-1.414	ADH7,AOX1,B4GAT1,CSGALNACT1,CYP1B1,CYP51A1,LARGE1,POR
Androgen Biosynthesis	0	0.133	#NUM!	EBP,SRD5A1
CDP-diacylglycerol Biosynthesis I	0	0.15	#NUM!	ABHD5,AGPAT1,CDS2
Pyruvate Fermentation to Lactate	0	0.167	#NUM!	LDHA
tRNA Splicing	0	0.14	-0.816	GDPD1,PDE4B,PDE5A,PDE6D,PDE7A,SMPDL3B
Urea Cycle	0	0.167	#NUM!	ASL
Melatonin Degradation I	0	0.1	-1.633	B4GAT1,CSGALNACT1,CYP1B1,CYP51A1,LARGE1,POR
Ceramide Biosynthesis	0	0.167	#NUM!	SPTSSA
NAD Salvage Pathway II	0	0.154	-1	ACP6,NMNAT2,NMRK1,NMRK2
Serotonin and Melatonin Biosynthesis	0	0.167	#NUM!	DDC
Phospholipases	0	0.175	-0.905	GPLD1,HMOX1,LIPG,PDIA3,PLA2G12A,PLA2G2E,PLAAT3,PLCB3,PLCB4,PLCD3,PLD3
Estrogen Biosynthesis	0	0.171	-2.646	CYP1B1,CYP51A1,HSD17B1,HSD17B12,HSD17B4,HSD17B7,POR
Leukotriene Biosynthesis	0	0.0769	#NUM!	DPEP2
Histidine Degradation III	0	0.125	#NUM!	MTHFD1L
Pentose Phosphate Pathway (Non-oxidative Branch)	0	0.167	#NUM!	TALDO1
1D-myo-inositol Hexakisphosphate Biosynthesis II (Mammalian)	0	0.111	#NUM!	INPP5K,ITPK1
Phosphatidylcholine Biosynthesis I	0	0.143	#NUM!	CHKA
Glycerol Degradation I	0	0.167	#NUM!	GPD2
Urate Biosynthesis/Inosine 5'-phosphate Degradation	0	0.0769	#NUM!	XDH
NAD Phosphorylation and Dephosphorylation	0	0.0769	#NUM!	ACP6
Acetyl-CoA Biosynthesis I (Pyruvate Dehydrogenase Complex)	0	0.143	#NUM!	DLAT
Dermatan Sulfate Biosynthesis (Late Stages)	0	0.174	0.707	CHST1,CHST11,CHST15,CHST2,CHST3,CHST7,HS3ST1,UST
Phosphatidylglycerol Biosynthesis II (Non-plastidic)	0	0.182	-1	ABHD5,AGPAT1,CDS2,PTPMT1
Nicotine Degradation II	0	0.138	-1.667	ADH7,AOX1,B4GAT1,CSGALNACT1,CYP1B1,CYP51A1,FMO1,LARGE1,POR
Valine Degradation I	0	0.0556	#NUM!	BCAT1
Superpathway of D-myo-inositol (1,4,5)-trisphosphate Metabolism	0	0.174	-1	BPNT2,IMPA2,INPP5K,PTEN
Purine Nucleotides Degradation II (Aerobic)	0	0.111	#NUM!	ADA,XDH
Superoxide Radicals Degradation	0	0.125	#NUM!	SOD1
D-myo-inositol (1,3,4)-trisphosphate Biosynthesis	0	0.111	#NUM!	INPP5K,PTEN
TCA Cycle II (Eukaryotic)	0	0.0833	#NUM!	MDH2,OGDH
Bile Acid Biosynthesis, Neutral Pathway	0	0.0769	#NUM!	AMACR
D-myo-inositol (1,4,5)-trisphosphate Degradation	0	0.176	#NUM!	BPNT2,IMPA2,INPP5K
Purine Ribonucleosides Degradation to Ribose-1-phosphate	0	0.143	#NUM!	ADA
Tryptophan Degradation III (Eukaryotic)	0	0.174	-1	ACAT1,ACAT2,HADH,HSD17B4
Ceramide Degradation	0	0.167	#NUM!	ASAH1
Methylglyoxal Degradation III	0	0.0556	#NUM!	AKR1B1
Guanosine Nucleotides Degradation III	0	0.0833	#NUM!	XDH
Salvage Pathways of Pyrimidine Deoxyribonucleotides	0	0.125	#NUM!	TK1
Adenosine Nucleotides Degradation II	0	0.133	#NUM!	ADA,XDH
Superpathway of Melatonin Degradation	0	0.108	-1.134	B4GAT1,CSGALNACT1,CYP1B1,CYP51A1,LARGE1,POR,SMOX
Glycoaminoglycan-protein Linkage Region Biosynthesis	0	0.143	#NUM!	B4GALT7
Acetone Degradation I (to Methylglyoxal)	0	0.1	#NUM!	CYP1B1,CYP51A1,POR
Rapoport-Luebering Glycolytic Shunt	0	0.167	#NUM!	PGAM1
Glucocorticoid Biosynthesis	0	0.0833	#NUM!	EBP
Mineralocorticoid Biosynthesis	0	0.0909	#NUM!	EBP
Granulocyte Adhesion and Diapedesis	0	0.162	#NUM!	Ccl2,Ccl7,Ccl8,CX3CL1,CXCL12,CXCL14,CXCL2,CXCL6,CXCR4,EZR,IL1B,IL1R1,IL1RL1,ITGA3,ITGA6,ITGB1,ITGB2,ITGB3,MMP11,MMP14,MMP15,MMP16,MMP17,MMP23B,MMP28,RDX,SDC1,TNFRSF11B,VCAM1
Oxidative Phosphorylation	0	0.165	0	Atp5e,ATP5MC2,ATP5MF,ATPAF1,COX6A2,Cox6c,COX7A2,CYC1,MT-CO1,MT-ND1,NDUFA12,NDUFA13,NDUFAB1,NDUFB11,NDUFB2,NDUFB8,NDUFV3,UQCRQ
Parkinson's Signaling	0	0.188	#NUM!	MAPK1,MAPK11,MAPK14
GABA Receptor Signaling	0	0.158	#NUM!	ADCY7,ADCY9,ALDH9A1,AP1B1,AP2A2,AP2M1,CACNA1A,CACNA1S,CACNA2D1,GABARAP,KCNH2,KCNQ3,NSF,RPS27A,UBC
Serotonin Receptor Signaling	0	0.186	#NUM!	ADCY7,ADCY9,DDC,GCH1,HTR1B,HTR2B,QDPR,SMOX
Phototransduction Pathway	0	0.0755	#NUM!	GNAT2,GNB5,PDE6D,PRKACA
cAMP-mediated signaling	0	0.193	-0.949	ADCY7,ADCY9,ADORA2B,AKAP11,AKAP12,AKAP6,APLNR,BRAF,Calm1 (includes others),CAMK1D,CAMK1G,CAMK2A,CAMK2D,CAMK4,CHRM4,CREBBP,DUSP1,DUSP4,DUSP6,GDPD1,HTR1B,LAMTOR3,LPAR1,MAP2K1,MAPK1,NPR3,NPY1R,PDE4B,PDE5A,PDE6D,PDE7A,PKIG,PPP3CA,PPP3R1,PRKACA,PTGER4,PTH1R,RAF1,RGS12,RPS6KA1,S1PR1,SMPDL3B,SRC,XCR1
Glutamate Receptor Signaling	0	0.193	0	Calm1 (includes others),CAMK4,GLS,GLUL,GNG2,GRIK5,GRIN2D,GRINA,SLC1A3,SLC1A6,SLC38A1
Notch Signaling	0	0.189	-1	APH1B,DTX3,HES1,JAG2,LFNG,NCSTN,RBPJ
GPCR-Mediated Integration of Enteroendocrine Signaling Exemplified by an L Cell	0	0.123	-1.667	ADCY7,ADCY9,GNAQ,ITPR3,PDIA3,PLCB3,PLCB4,PLCD3,PRKACA
GPCR-Mediated Nutrient Sensing in Enteroendocrine Cells	0	0.179	0	ADCY7,ADCY9,CACNA1A,CACNA1S,CACNA2D1,GNAQ,GNG12,GNG2,ITPR3,PDIA3,PLCB3,PLCB4,PLCD3,PRKACA,PRKCE,PRKCG,PRKCI,PRKCZ,PRKD3,TAS1R1
Gustation Pathway	0	0.123	#NUM!	ADCY7,ADCY9,CACNA1A,CACNA1S,CACNA2D1,GDPD1,GNG2,ITPR3,P2RX3,P2RX5,P2RX6,P2RY2,PDE4B,PDE5A,PDE6D,PDE7A,PRKACA,SMPDL3B,TAS1R1
SPINK1 Pancreatic Cancer Pathway	0	0.183	-1.508	CELA1,CPA4,CPD,CPE,CPZ,CTSA,CTSB,SMAD3,TGFB1,TGFBR1,TGFBR2
Systemic Lupus Erythematosus In T Cell Signaling Pathway	0	0.18	-1.172	B2M,BCL6,CAMK4,CASP1,CASP2,CASP7,CASP8,CD28,CD44,CHP1,CREBBP,DNMT1,ESR1,EZR,FOS,GNA12,GNA13,GRB2,H2-T22,HLA-A,HLA-DMA,HLA-E,HLA-G,IL6,MAP2K1,MAP2K3,MAP2K6,MAPK1,MLST8,NOS1,NRAS,PDK1,PIK3C2A,PIK3CB,PIK3R1,PIK3R2,PIK3R3,PIK3R4,PPP2R1B,PPP2R3A,PPP2R5B,PPP3CA,PPP3R1,PTPA,RALB,RDX,RHOB,RHOBTB1,RHOD,RHOJ,RHOQ,RHOT1,RHOU,RND1,RND2,ROCK2,RRAS,RRAS2,SOS1,Trac
Complement System	0	0.108	#NUM!	C1QBP,C1S,C3AR1,ITGB2
Eicosanoid Signaling	0	0.106	#NUM!	DPEP2,PLA2G12A,PLA2G2E,PLAAT3,PTGER4,PTGS1,PTGS2

## Sheet: RNA WD vs UnT
© 2000-2021 QIAGEN. All rights reserved.
Ingenuity Canonical Pathways	-log(p-value)	Ratio	z-score	Molecules
Epithelial Adherens Junction Signaling	13.2	0.309	#NUM!	ACTA1,ACTB,ACTC1,ACTG1,ACTN1,ACTN2,ACTR3,ACVR1,AKT2,ARPC1A,ARPC2,CTNNB1,DLL1,EPN1,EPN2,IQGAP1,JUP,KEAP1,LEF1,MYH10,MYH13,MYH2,MYH4,MYH8,MYH9,MYL1,MYL4,MYL6,MYL6B,MYL9,NECTIN1,NECTIN2,NOTCH1,NOTCH3,NRAS,PTPRM,RAP1B,TCF4,Tcf7,TGFB2,TGFBR3,TUBA1B,TUBA4A,TUBB,TUBB3,VCL,ZYX
Superpathway of Cholesterol Biosynthesis	12.7	0.655	-3.441	ACAT2,DHCR24,DHCR7,EBP,FDFT1,FDPS,HMGCS1,HSD17B7,IDI1,LBR,LSS,MSMO1,MVD,MVK,NSDHL,PMVK,SC5D,SQLE,TM7SF2
Cell Cycle Control of Chromosomal Replication	12.2	0.464	4.707	CDC45,CDC6,CDC7,CDK18,CDT1,DNA2,LIG1,MCM2,MCM3,MCM4,MCM5,MCM6,MCM7,MCM9,ORC1,ORC2,ORC6,PCNA,POLA1,POLA2,POLD1,POLE,PRIM1,PRIM2,RPA1,RPA2
Cholesterol Biosynthesis I	11.3	0.923	-2.309	DHCR24,DHCR7,EBP,FDFT1,HSD17B7,LBR,LSS,MSMO1,NSDHL,SC5D,SQLE,TM7SF2
Cholesterol Biosynthesis II (via 24,25-dihydrolanosterol)	11.3	0.923	-2.309	DHCR24,DHCR7,EBP,FDFT1,HSD17B7,LBR,LSS,MSMO1,NSDHL,SC5D,SQLE,TM7SF2
Cholesterol Biosynthesis III (via Desmosterol)	11.3	0.923	-2.309	DHCR24,DHCR7,EBP,FDFT1,HSD17B7,LBR,LSS,MSMO1,NSDHL,SC5D,SQLE,TM7SF2
ILK Signaling	11	0.263	2.48	ACTA1,ACTB,ACTC1,ACTG1,ACTN1,ACTN2,AKT2,ATF4,CASP3,CCND1,CREB5,CTNNB1,DOCK1,FLNA,FLNB,FLNC,FOS,GSK3B,IRS2,ITGB1,ITGB3,LEF1,LIMS1,MYC,MYH10,MYH13,MYH2,MYH4,MYH8,MYH9,MYL1,MYL4,MYL6,MYL6B,MYL9,NCK2,PARVA,PIK3C2A,PIK3R2,PIK3R3,PPP2R5B,PTGS2,PXN,RHOU,TESK1,TGFB1I1,VCL,VEGFA,VEGFB,VIM
Role of BRCA1 in DNA Damage Response	9.51	0.35	1.698	ACTB,BARD1,BRCA1,BRCA2,BRIP1,CDKN1A,CHEK1,E2F7,E2F8,FANCA,FANCD2,FANCL,MDC1,MRE11,MSH2,MSH6,RAD51,RBBP8,RBL1,RFC1,RFC2,RFC3,RFC5,RPA1,SMARCC1,SMARCD3,SMARCE1,TOPBP1
Hepatic Fibrosis Signaling Pathway	8.89	0.196	1.324	ACVR1,AKT2,ATF4,BCL2,Calm1 (includes others),CAMK4,CASP3,CCND1,CEBPB,CNR1,COL1A2,COL3A1,CREB5,CTNNB1,DVL1,DVL2,DVL3,EDN1,ELK1,EZH2,FOS,FOXO4,FZD2,FZD5,GSK3B,IL1R1,IL33,IRAK2,IRS2,ITGA3,ITGB1,ITGB3,JAK2,KLF9,LEF1,LRP5,MAP2K2,MAP2K7,MYC,MYL1,MYL4,MYL6,MYL6B,MYL9,MYLK,MYLK2,NRAS,PDGFA,PDGFB,PDGFRB,PDK1,PIK3C2A,PIK3R2,PIK3R3,RAP1B,RHOU,RIPK1,SIRT3,SPP1,TCF4,Tcf7,TGFB1,TGFB2,TGFB3,TGFBR3,TIMP1,TNFRSF1…
Tight Junction Signaling	8.62	0.25	#NUM!	ACTA1,ACTB,ACTC1,ACTG1,AKT2,ARHGEF2,CASK,CNKSR3,CPSF1,CSTF3,CTNNB1,FOS,HSF1,JAM2,MPP5,MYH10,MYH13,MYH2,MYH4,MYH8,MYH9,MYL1,MYL4,MYL6,MYL6B,MYL9,MYLK,NECTIN1,NECTIN2,NSF,NUDT21,PPP2R5B,RAB13,TGFB1,TGFB2,TGFB3,TIAM1,TNFRSF11B,VAMP3,VASP,VCL,YBX3
Cell Cycle: G1/S Checkpoint Regulation	7.75	0.343	-1	CCND1,CCND2,CCND3,CCNE1,CCNE2,CDKN1A,E2F7,E2F8,GNL3,GSK3B,HDAC11,HDAC9,MDM2,MYC,PA2G4,RBL1,SIN3A,SKP2,SUV39H1,TFDP1,TGFB1,TGFB2,TGFB3
Hepatic Fibrosis / Hepatic Stellate Cell Activation	7.71	0.231	#NUM!	BAX,BCL2,COL16A1,COL1A2,COL23A1,COL25A1,COL27A1,COL28A1,COL3A1,COL4A1,COL4A5,COL6A1,COL6A3,COL8A1,COL8A2,EDN1,IGF2,IGFBP3,IL1R1,IL4R,IL6,MYH10,MYH13,MYH2,MYH4,MYH8,MYH9,MYL1,MYL4,MYL6,MYL6B,MYL9,PDGFA,PDGFB,PDGFRB,TGFB1,TGFB2,TGFB3,TIMP1,TIMP2,TNFRSF11B,VEGFA,VEGFB
Ovarian Cancer Signaling	7.38	0.252	-1.508	AKT2,BCL2,BRCA1,BRCA2,CCND1,CD44,CTNNB1,DVL1,EDN1,FZD2,FZD5,GJA1,GSK3B,LEF1,MAP2K2,MSH2,MSH6,NRAS,PA2G4,PIK3C2A,PIK3R2,PIK3R3,PTGS2,RAD51,RAP1B,SIN3A,SUV39H1,TCF4,Tcf7,TFDP1,VEGFA,VEGFB,WNT11,WNT4,WNT6
Pancreatic Adenocarcinoma Signaling	7.35	0.275	-1.886	AKT2,BCL2,BCL2L1,BRCA2,CCND1,CCNE1,CDKN1A,E2F7,E2F8,ELK1,GRB2,JAK2,MAP2K2,MDM2,NOTCH1,PA2G4,PIK3C2A,PIK3R2,PIK3R3,PLD3,PTGS2,RAD51,SIN3A,SUV39H1,TFDP1,TGFB1,TGFB2,TGFB3,VEGFA,VEGFB
Actin Cytoskeleton Signaling	7.35	0.216	2.343	ACTA1,ACTB,ACTC1,ACTG1,ACTN1,ACTN2,ACTR3,APC2,ARPC1A,ARPC2,BCAR1,DOCK1,FLNA,GRB2,IQGAP1,ITGA3,ITGB1,MAP2K2,MSN,MYH10,MYH13,MYH2,MYH4,MYH8,MYH9,MYL1,MYL4,MYL6,MYL6B,MYL9,MYLK,MYLK2,NCKAP1,NRAS,PDGFA,PDGFB,PFN2,PIK3C2A,PIK3R2,PIK3R3,PXN,RAP1B,RDX,SSH1,TIAM1,TLN2,VCL
Hereditary Breast Cancer Signaling	7.3	0.25	#NUM!	ACTB,AKT2,BARD1,BRCA1,BRCA2,CCND1,CDKN1A,CHEK1,EP300,FANCA,FANCD2,FANCL,HDAC11,HDAC9,MRE11,MSH2,MSH6,NPM1,NRAS,PIK3C2A,PIK3R2,PIK3R3,POLR2A,POLR2L,RAD51,RAP1B,RFC1,RFC2,RFC3,RFC5,RPA1,RPS27A,SMARCC1,SMARCD3,SMARCE1
Remodeling of Epithelial Adherens Junctions	6.91	0.324	0.378	ACTA1,ACTB,ACTC1,ACTG1,ACTN1,ACTN2,ACTR3,ARPC1A,ARPC2,CTNNB1,DNM2,DNM3,IQGAP1,MAPRE3,RAB5B,RAB5C,TUBA1B,TUBA4A,TUBB,TUBB3,VCL,ZYX
Molecular Mechanisms of Cancer	6.7	0.176	#NUM!	AKT2,APAF1,ARHGEF17,ARHGEF18,ARHGEF2,BAX,BBC3,BCL2,BCL2L1,BMP4,BMPR1B,BRCA1,CAMK2A,CASP3,CCND1,CCND2,CCND3,CCNE1,CCNE2,CDK18,CDKN1A,CFLAR,CHEK1,CTNNB1,DVL1,E2F7,E2F8,ELK1,EP300,FANCD2,FOS,FZD2,FZD5,GNAS,GRB2,GSK3B,HAT1,HHAT,ITGA3,ITGB1,JAK2,LAMTOR3,LEF1,LRP5,MAP2K2,MDM2,MYC,NOTCH1,NRAS,PA2G4,PIK3C2A,PIK3R2,PIK3R3,RAP1B,RASA1,RBL1,RHOU,SIN3A,SMAD1,SMAD6,SUV39H1,TCF4,TFDP1,TGFB1,TGFB2,TGFB3,WNT11,W…
Mismatch Repair in Eukaryotes	6.62	0.625	#NUM!	EXO1,MSH2,MSH6,PCNA,POLD1,RFC1,RFC2,RFC3,RFC5,RPA1
Germ Cell-Sertoli Cell Junction Signaling	6.42	0.222	#NUM!	ACTA1,ACTB,ACTC1,ACTG1,ACTN1,ACTN2,BCAR1,CTNNB1,EPN1,EPN2,IQGAP1,ITGA3,ITGB1,JUP,KEAP1,LAMC3,MAP2K2,MAP2K7,MAP3K10,MAP3K11,MAP3K12,NECTIN2,NRAS,PIK3C2A,PIK3R2,PIK3R3,PXN,RAP1B,RHOU,TGFB1,TGFB2,TGFB3,TUBA1B,TUBA4A,TUBB,TUBB3,VCL,ZYX
Prostate Cancer Signaling	6.22	0.275	#NUM!	AKT2,AR,ATF4,BCL2,CCND1,CCNE1,CCNE2,CDKN1A,CREB5,CTNNB1,GRB2,GSK3B,HSP90B1,LEF1,MAP2K2,MDM2,NRAS,PA2G4,PIK3C2A,PIK3R2,PIK3R3,RAP1B,SIN3A,SUV39H1,TFDP1
Glioma Signaling	6.14	0.255	-0.5	AKT2,Calm1 (includes others),CAMK1G,CAMK2A,CAMK4,CCND1,CDKN1A,E2F7,E2F8,GRB2,IDH1,IDH2,IGF2,MAP2K2,MDM2,NRAS,PA2G4,PDGFA,PDGFB,PDGFRB,PIK3C2A,PIK3R2,PIK3R3,RAP1B,RBL1,SIN3A,SUV39H1,TFDP1
GP6 Signaling Pathway	5.92	0.244	1.671	ADAM10,AKT2,Calm1 (includes others),CAMK4,COL16A1,COL1A2,COL23A1,COL25A1,COL27A1,COL28A1,COL3A1,COL4A1,COL4A5,COL6A1,COL6A3,COL8A1,COL8A2,GSK3B,ITGB3,LAMA5,LAMB1,LAMB2,LAMB3,LAMC3,PIK3C2A,PIK3R2,PIK3R3,RAP1B,SYK
Small Cell Lung Cancer Signaling	5.9	0.296	-0.832	AKT2,APAF1,BCL2,BCL2L1,CCND1,CCNE1,CCNE2,CKS1B,MYC,NOS1,PA2G4,PIK3C2A,PIK3R2,PIK3R3,PTGS2,SIN3A,SKP2,SUV39H1,TFDP1,TRAF2,TRAF4
Axonal Guidance Signaling	5.81	0.161	#NUM!	ABLIM1,ACTR3,ADAM10,ADAM19,ADAMTS1,ADAMTS12,ADAMTS16,ADAMTS17,ADAMTS4,ADAMTS5,ADAMTS7,AKT2,AOPEP,ARPC1A,ARPC2,BCAR1,BMP4,CXCL12,CXCR4,DOCK1,EFNB2,EPHB3,FZD2,FZD5,GNAS,GNB4,GRB2,GSK3B,ITGA3,ITGB1,KALRN,KLC1,MAP2K2,MKNK1,MMP14,MMP15,MYL1,MYL4,MYL6,MYL6B,MYL9,MYSM1,NCK2,NRAS,NRP2,NTN4,PAPPA2,PDGFA,PDGFB,PDIA3,PFN2,PIK3C2A,PIK3R2,PIK3R3,PLCD3,PLXNA2,PLXND1,PPP3CA,PXN,RAP1B,RASA1,RGS3,ROBO2,SEMA3D,SEM…
Chronic Myeloid Leukemia Signaling	5.68	0.252	#NUM!	AKT2,BCL2L1,CCND1,CDKN1A,CTBP2,E2F7,E2F8,GRB2,HDAC11,HDAC9,MAP2K2,MDM2,MYC,NRAS,PA2G4,PIK3C2A,PIK3R2,PIK3R3,RAP1B,RBL1,SIN3A,SUV39H1,TFDP1,TGFB1,TGFB2,TGFB3
Reelin Signaling in Neurons	5.64	0.233	-1.512	ACTR3,AKT2,APOE,ARHGEF2,ARPC1A,ARPC2,CAMK2A,CNR1,DCX,GRINA,GSK3B,ITGA3,ITGB1,ITGB3,MAP2K2,MAP2K7,MAP3K10,MAP3K11,MAPK8IP1,MAPK8IP3,PAFAH1B1,PAFAH1B2,PDK1,PDK2,PDK4,PIK3C2A,PIK3R2,PIK3R3,RAP1B,VLDLR
Aryl Hydrocarbon Receptor Signaling	5.59	0.224	1.8	AHR,ALDH1A3,ALDH1L2,ALDH3B1,APAF1,BAX,CCND1,CCND2,CCND3,CCNE1,CCNE2,CDKN1A,CHEK1,CYP1B1,DHFR,EP300,FOS,GSTA5,HSP90B1,HSPB2,IL6,MCM7,MDM2,MYC,POLA1,PTGES3,RARG,RBL1,TFDP1,TGFB1,TGFB2,TGFB3
p53 Signaling	5.58	0.255	0	AKT2,APAF1,BAX,BBC3,BCL2,BCL2L1,BRCA1,CCND1,CCND2,CDKN1A,CHEK1,CTNNB1,EP300,GNL3,GSK3B,HDAC9,MDM2,PCNA,PIK3C2A,PIK3R2,PIK3R3,SERPINE2,THBS1,TOPBP1,TP53INP1
Sertoli Cell-Sertoli Cell Junction Signaling	5.54	0.205	#NUM!	ACTA1,ACTB,ACTC1,ACTG1,ACTN1,ACTN2,AKT2,BCAR1,CTNNB1,ELK1,EPN1,EPN2,GSK3B,ITGA3,ITGB1,JAM2,JUP,KEAP1,MAP2K2,MAP2K7,MAP3K10,MAP3K11,MAP3K12,MAP3K20,MPP6,NECTIN1,NECTIN2,NOS1,NRAS,RAP1B,TGFB3,TGFBR3,TUBA1B,TUBA4A,TUBB,TUBB3,VCL,YBX3
EIF2 Signaling	5.37	0.192	1	ACTA1,ACTB,ACTC1,AKT2,ATF4,ATF5,BCL2,CCND1,EIF2B4,EIF3A,EIF4A1,EIF4G2,GRB2,GSK3B,MAP2K2,MYC,NRAS,PABPC1,PIK3C2A,PIK3R2,PIK3R3,PTBP1,RAP1B,RPL13A,RPL3,Rpl36a,RPL37A,RPL38,RPL4,RPL41,RPL7,RPLP0,RPS12,RPS15A,RPS19,RPS20,RPS23,RPS27A,RPS28,RPS29,RPS5,SREBF1,VEGFA
PI3K/AKT Signaling	5.36	0.207	2.646	AKT2,BCL2,BCL2L1,CCND1,CDKN1A,CTNNB1,FOXO3,GDF15,GRB2,GSK3B,GYS1,HSP90B1,IL13RA1,IL17RD,IL1R1,IL2RB,IL4R,INPPL1,ITGA3,ITGB1,JAK2,LIMS1,MAP2K2,MAPK8IP1,MDM2,NRAS,PIK3R2,PIK3R3,PPP2R5B,PTGS2,RAP1B,SYNJ2,TSC2,YWHAH,YWHAQ,YWHAZ
Integrin Signaling	5.18	0.192	1.897	ACTA1,ACTB,ACTC1,ACTG1,ACTN1,ACTN2,ACTR3,AKT2,Arf2,ARPC1A,ARPC2,BCAR1,CAV1,CTTN,DOCK1,GRB2,GSK3B,ITGA3,ITGB1,ITGB3,LIMS1,MAP2K2,MAP3K11,MYL9,MYLK,MYLK2,NCK2,NRAS,PARVA,PDGFB,PFN2,PIK3C2A,PIK3R2,PIK3R3,PXN,RAP1B,RHOU,TLN2,VASP,VCL,ZYX
Mouse Embryonic Stem Cell Pluripotency	5.16	0.243	-0.6	AKT2,BMP4,CTNNB1,DVL1,DVL2,DVL3,FZD2,FZD5,GRB2,GSK3B,ID3,JAK2,LEF1,LIF,LIFR,MAP2K2,MYC,NRAS,PIK3C2A,PIK3R2,PIK3R3,RAP1B,SMAD1,TCF4,Tcf7
NER Pathway	5.16	0.243	3.578	CHAF1A,CHAF1B,DNA2,EP300,GTF2H5,H3-3A/H3-3B,HMGN1,LIG1,PCNA,POLA1,POLA2,POLD1,POLE,POLE2,POLE3,POLR2A,POLR2L,PRIM1,PRIM2,RFC1,RFC2,RFC3,RFC5,RPA1,RPA2
Unfolded protein response	5.06	0.304	0.5	AMFR,ATF4,BCL2,CALR,CANX,CD82,CEBPB,CEBPD,HSP90B1,HSPA14,Hspa1b,INSIG1,MAP2K7,P4HB,SREBF1,SREBF2,TRAF2
Sirtuin Signaling Pathway	5.04	0.175	0	ACADL,ACLY,ACSS2,ADAM10,ATG2A,ATG2B,ATG4D,ATG9A,BAX,CPT1C,CYC1,DUSP6,FOXO3,FOXO4,GLUD1,GSK3B,H1-10,H3-3A/H3-3B,HSF1,IDH2,LDHA,MAP1LC3A,MAPK4,MAPK7,MT-ATP6,MT-ND6,MYC,NDUFA12,NDUFA5,NR1H2,PARP1,PCK2,PDK1,PFKM,PGAM1,PGK1,RBBP8,RPTOR,SIRT2,SIRT3,SLC25A5,SMARCA5,SOD1,SOD3,SREBF1,SUV39H1,TOMM7,TUBA1B,TUBA4A,VDAC1,ZBTB14
Glycolysis I	5.01	0.423	-3.317	ALDOA,ENO1,ENO2,GAPDH,GPI,PFKL,PFKM,PGAM1,PGK1,PKM,TPI1
HOTAIR Regulatory Pathway	5	0.208	1.414	AKT2,AR,ATXN1,CD44,CDKN1A,COL1A2,CTNNB1,DZIP3,ELAVL1,EP300,EZH2,H3-3A/H3-3B,HSF1,JAM2,LEF1,MDM2,MMP14,MMP15,MYC,PIK3C2A,PIK3R2,PIK3R3,RBBP4,RBBP7,SPP1,SUZ12,TCF4,Tcf7,TGFB1,VIM,WNT11,WNT4,WNT6
DNA Double-Strand Break Repair by Homologous Recombination	4.98	0.571	#NUM!	BRCA1,BRCA2,GEN1,LIG1,MRE11,POLA1,RAD51,RPA1
PTEN Signaling	4.91	0.222	0.784	AKT2,BCAR1,BCL2,BCL2L1,BMPR1B,CASP3,CCND1,CDKN1A,CNKSR3,FGFR4,FOXO3,FOXO4,FOXO6,GRB2,GSK3B,INPPL1,ITGA3,ITGB1,MAP2K2,NRAS,PDGFRB,PIK3R2,PIK3R3,RAP1B,SHARPIN,SYNJ2,TGFBR3,YWHAH
NRF2-mediated Oxidative Stress Response	4.91	0.196	-1.147	ABCC1,ACTA1,ACTB,ACTC1,ACTG1,ATF4,CDC34,DNAJA4,DNAJB2,DNAJC1,DNAJC9,ENC1,EP300,EPHX1,ERP29,FKBP5,FMO1,FOS,GSK3B,GSTA5,HSPB8,JUND,KEAP1,MAFK,MAP2K2,MAP2K7,MAPK7,NRAS,PIK3C2A,PIK3R2,PIK3R3,RAP1B,SOD1,SOD3,SQSTM1,STIP1,TXN
Protein Kinase A Signaling	4.88	0.161	0.149	ANAPC2,ATF4,Calm1 (includes others),CAMK2A,CAMK4,CDC27,CREB5,CTNNB1,DUSP1,DUSP6,ELK1,EYA1,FLNA,FLNB,FLNC,GNAS,GNB4,GSK3B,GYS1,H1-10,H3-3A/H3-3B,HHAT,KDELR2,LEF1,LIPE,MAP2K2,MYH10,MYH2,MYH4,MYL1,MYL4,MYL6,MYL6B,MYL9,MYLK,MYLK2,PDE6D,PDIA3,PGP,PLCD3,PPP1R10,PPP3CA,PTGS2,PTPN14,PTPN23,PTPRJ,PTPRK,PTPRM,PXN,PYGM,RAP1B,SIRPA,SMPDL3B,TCF4,Tcf7,TGFB1,TGFB2,TGFB3,TNNI1,UBASH3B,VASP,YWHAH,YWHAQ,YWHAZ
Calcium Signaling	4.78	0.189	0	ACTA1,ACTC1,ATF4,ATP2A1,CACNA2D1,CACNB1,CACNB3,Calm1 (includes others),CALR,CAMK1G,CAMK2A,CAMK4,CHRND,CHRNG,CREB5,EP300,GRINA,HDAC11,HDAC9,MEF2C,MYH10,MYH13,MYH2,MYH4,MYH8,MYH9,MYL1,MYL4,MYL6,MYL6B,MYL9,PPP3CA,RAP1B,SLC8A1,SLC8B1,TNNI1,TNNT3,Tpm1,Tpm4
Human Embryonic Stem Cell Pluripotency	4.76	0.215	#NUM!	ACVR1,AKT2,BMP4,CTNNB1,DVL1,FGFR4,FGFRL1,FZD2,FZD5,GNAS,GSK3B,LEF1,PDGFA,PDGFB,PDGFRB,PIK3C2A,PIK3R2,PIK3R3,S1PR3,SMAD1,SMAD6,TCF4,Tcf7,TGFB1,TGFB2,TGFB3,WNT11,WNT4,WNT6
Senescence Pathway	4.74	0.175	-1.18	ACVR1,AKT2,ANAPC2,Calm1 (includes others),CAMK4,CCND1,CDC27,CDKN1A,CEBPB,CHEK1,DHCR24,DLAT,E2F7,E2F8,EP300,EZH2,FOXO3,FOXO4,IL6,MAP2K2,MAP2K7,MAPK4,MAPK7,MDM2,MRE11,NRAS,PARP1,PDK1,PDK2,PDK4,PHF1,PIK3C2A,PIK3R2,PIK3R3,PPP2R5B,PPP3CA,RAP1B,RBL1,RNF2,SMAD1,SMAD6,SQSTM1,TGFB1,TGFB2,TGFB3,TGFBR3,YPEL3,ZFP36L1
Endocannabinoid Cancer Inhibition Pathway	4.69	0.21	-0.365	AKT1S1,AKT2,ATF4,CASP2,CASP3,CCND1,CCND2,CCND3,CCNE1,CCNE2,CDKN1A,CNR1,CREB5,CTNNB1,GSK3B,LEF1,MAP2K2,MAP2K7,MYC,NOS1,NUPR1,PIK3C2A,PIK3R2,PIK3R3,RPTOR,TCF4,Tcf7,VEGFA,VEGFB,VIM
RhoA Signaling	4.66	0.22	0.816	ABL2,ACTA1,ACTB,ACTC1,ACTG1,ACTR3,ARPC1A,ARPC2,DLC1,LPAR4,MSN,MYL1,MYL4,MYL6,MYL6B,MYL9,MYLK,MYLK2,NRP2,PFN2,PIP4K2B,PIP4K2C,PKN1,PLEKHG5,RDX,SEMA3F,SEPTIN2
Wnt/β-catenin Signaling	4.6	0.197	1.095	ACVR1,AKT2,APC2,APPL2,CCND1,CD44,CSNK1G2,CTNNB1,DVL1,DVL2,DVL3,EP300,FZD2,FZD5,GJA1,GSK3B,KREMEN1,LEF1,LRP5,MDM2,MYC,PPP2R5B,RARG,RPS27A,SOX4,TCF4,Tcf7,TGFB1,TGFB2,TGFB3,TGFBR3,WNT11,WNT4,WNT6
Role of Macrophages, Fibroblasts and Endothelial Cells in Rheumatoid Arthritis	4.51	0.167	#NUM!	ADAMTS4,AKT2,APC2,ATF4,Calm1 (includes others),CAMK2A,CAMK4,CCND1,CEBPB,CEBPD,CREB5,CTNNB1,CXCL12,DVL1,FOS,FZD2,FZD5,GSK3B,IL1R1,IL33,IL6,IRAK2,JAK2,LEF1,LRP5,MAP2K2,MAP2K7,MIF,MYC,NRAS,PDGFA,PDGFB,PDIA3,PIK3C2A,PIK3R2,PIK3R3,PLCD3,PPP3CA,RAP1B,RIPK1,SOCS3,TCF4,Tcf7,TGFB1,TNFRSF11B,TRAF2,TRAF4,VEGFA,VEGFB,WNT11,WNT4,WNT6
VEGF Signaling	4.47	0.232	-1.342	ACTA1,ACTB,ACTC1,ACTG1,ACTN1,ACTN2,AKT2,BCL2,BCL2L1,EIF2B4,ELAVL1,FOXO3,GRB2,MAP2K2,NRAS,PIK3C2A,PIK3R2,PIK3R3,PXN,RAP1B,VCL,VEGFA,VEGFB
Role of Osteoblasts, Osteoclasts and Chondrocytes in Rheumatoid Arthritis	4.47	0.182	#NUM!	ADAMTS4,ADAMTS5,AKT2,APC2,BCL2,BGLAP,BMP4,Calm1 (includes others),CAMK4,CTNNB1,DVL1,FOS,FZD2,FZD5,GSK3B,IL1R1,IL33,IL6,ITGA3,ITGB1,ITGB3,LEF1,LRP5,MAP2K7,MMP14,PIK3C2A,PIK3R2,PIK3R3,PPP3CA,SMAD1,SMAD6,SPP1,TCF4,Tcf7,TGFB1,TNFRSF11B,TRAF2,WNT11,WNT4,WNT6
Factors Promoting Cardiogenesis in Vertebrates	4.43	0.237	#NUM!	ACVR1,BMP4,BMPR1B,CCNE1,CCNE2,CDC6,CTNNB1,DVL1,FZD2,FZD5,GSK3B,LEF1,LRP5,MEF2C,SMAD1,TCF4,Tcf7,TGFB1,TGFB2,TGFB3,TGFBR3,WNT11
Zymosterol Biosynthesis	4.4	0.833	-1.342	HSD17B7,LBR,MSMO1,NSDHL,TM7SF2
Regulation of the Epithelial-Mesenchymal Transition Pathway	4.37	0.188	#NUM!	AKT2,CTNNB1,DVL1,DVL2,DVL3,EGR1,FGFR4,FGFRL1,FOXC2,FZD2,FZD5,GRB2,GSK3B,JAK2,LEF1,MAP2K2,MAP2K7,NOTCH1,NOTCH3,NRAS,PARD6G,PDGFRB,PIK3C2A,PIK3R2,PIK3R3,PYGO1,RAP1B,TCF4,Tcf7,TGFB1,TGFB2,TGFB3,WNT11,WNT4,WNT6,ZEB2
Cyclins and Cell Cycle Regulation	4.37	0.247	2.138	CCND1,CCND2,CCND3,CCNE1,CCNE2,CDKN1A,E2F7,E2F8,GSK3B,HDAC11,HDAC9,PA2G4,PPP2R5B,SIN3A,SKP2,SUV39H1,TFDP1,TGFB1,TGFB2,TGFB3
FAT10 Cancer Signaling Pathway	4.29	0.304	1.069	ACVR1,AKT2,CTNNB1,CXCR4,EEF1A1,GSK3B,IL6,PCNA,TCF4,TGFB1,TGFB2,TGFB3,TGFBR3,TNFRSF11B
Antiproliferative Role of TOB in T Cell Signaling	4.18	0.385	#NUM!	CCNE1,CCNE2,CDC34,PABPC1,SKP2,TGFB1,TGFB2,TGFB3,TOB1,TWSG1
Estrogen-mediated S-phase Entry	4.18	0.385	2.333	CCND1,CCNE1,CCNE2,CDKN1A,E2F7,E2F8,MYC,RBL1,SKP2,TFDP1
PAK Signaling	4.13	0.227	0	CASP3,EPHB3,GRB2,ITGA3,ITGB1,MAP2K2,MYL1,MYL4,MYL6,MYL6B,MYL9,MYLK,NCK2,NRAS,PDGFA,PDGFB,PDGFRB,PIK3C2A,PIK3R2,PIK3R3,PXN,RAP1B
Signaling by Rho Family GTPases	4.09	0.172	-0.469	ACTA1,ACTB,ACTC1,ACTG1,ACTR3,ARHGEF17,ARHGEF18,ARHGEF2,ARPC1A,ARPC2,CDH11,CDH15,ELK1,FOS,GNAS,GNB4,IQGAP1,ITGA3,ITGB1,MAP2K2,MAP2K7,MAP3K10,MAP3K11,MAP3K12,MAP3K20,MSN,MYL1,MYL4,MYL6,MYL6B,MYL9,MYLK,PIK3C2A,PIK3R2,PIK3R3,PIP4K2B,PIP4K2C,PKN1,RDX,RHOU,SEPTIN2,VIM
Endometrial Cancer Signaling	4.04	0.267	-0.277	AKT2,APC2,CCND1,CTNNB1,ELK1,FOXO3,GRB2,GSK3B,LEF1,MAP2K2,MYC,NRAS,PIK3C2A,PIK3R2,PIK3R3,RAP1B
Colorectal Cancer Metastasis Signaling	4.04	0.17	0.333	AKT2,BAX,BCL2L1,CASP3,CCND1,CTNNB1,DVL1,FOS,FZD2,FZD5,GNAS,GNB4,GRB2,GSK3B,IL6,JAK2,LEF1,LRP5,MAP2K2,MMP14,MMP15,MSH2,MSH6,MYC,NRAS,PIK3C2A,PIK3R2,PIK3R3,PTGER1,PTGS2,RAP1B,RHOU,SIAH1,TCF4,Tcf7,TGFB1,TGFB2,TGFB3,VEGFA,VEGFB,WNT11,WNT4,WNT6
Adipogenesis pathway	3.97	0.201	#NUM!	BMP4,CEBPB,CEBPD,CTBP2,CTNNB1,EBF1,EGR2,EZH2,FGFR4,FGFRL1,FOXC2,FZD2,FZD5,GTF2H5,HAT1,HDAC11,HDAC9,KMT2B,LPIN1,RBBP4,RBBP7,SAP30L,SIN3A,SIRT2,SMAD1,SREBF1,TGFB1
PDGF Signaling	3.97	0.233	-1.342	ABL2,CAV1,ELK1,FOS,GRB2,INPPL1,JAK2,MAP2K2,MYC,NRAS,PDGFA,PDGFB,PDGFRB,PIK3C2A,PIK3R2,PIK3R3,RAP1B,RASA1,SPHK2,SYNJ2
Docosahexaenoic Acid (DHA) Signaling	3.93	0.316	#NUM!	AKT2,APAF1,BAX,BCL2,BCL2L1,CASP3,GSK3B,PIK3C2A,PIK3R2,PIK3R3,PNPLA2,SERPINF1
Glioblastoma Multiforme Signaling	3.87	0.188	0.756	AKT2,CCND1,CCNE1,CDKN1A,CTNNB1,E2F7,E2F8,FZD2,FZD5,GRB2,GSK3B,IGF2,LEF1,MAP2K2,MDM2,MYC,NRAS,PDGFA,PDGFB,PDGFRB,PDIA3,PIK3C2A,PIK3R2,PIK3R3,PLCD3,RAP1B,RHOU,TSC2,WNT11,WNT4,WNT6
Osteoarthritis Pathway	3.84	0.175	0.169	ADAMTS4,ADAMTS5,ANXA2,ATF4,BGLAP,CASP2,CASP3,CCN4,CEBPB,CREB5,CTNNB1,DDIT4,DDR2,FOXO3,FZD2,FZD5,GREM1,IL1R1,ITGA3,ITGB1,LEF1,MEF2C,NOTCH1,PTGS2,PTH1R,S1PR3,SDC4,SIK3,SMAD1,SMAD6,SPP1,TCF4,Tcf7,TGFB1,TIMP3,VEGFA,VEGFB
Leukocyte Extravasation Signaling	3.79	0.178	-0.539	ACTA1,ACTB,ACTC1,ACTG1,ACTN1,ACTN2,BCAR1,CD44,CTNNB1,CTTN,CXCL12,CXCR4,DLC1,EDIL3,ITGA3,ITGB1,ITGB3,JAM2,MAP2K2,MMP14,MMP15,MSN,MYL6,PIK3C2A,PIK3R2,PIK3R3,PXN,RAP1B,RDX,SPN,TIMP1,TIMP2,TIMP3,VASP,VCL
GADD45 Signaling	3.76	0.421	#NUM!	BRCA1,CCND1,CCND2,CCND3,CCNE1,CCNE2,CDKN1A,PCNA
Role of CHK Proteins in Cell Cycle Checkpoint Control	3.75	0.263	-0.378	BRCA1,CDKN1A,CHEK1,CLSPN,E2F7,E2F8,MDC1,MRE11,PCNA,PPP2R5B,RFC1,RFC2,RFC3,RFC5,RPA1
IGF-1 Signaling	3.67	0.212	-1.807	AKT2,CCN1,ELK1,FOS,FOXO3,GRB2,IGFBP3,IGFBP7,IRS2,JAK2,MAP2K2,NRAS,PIK3C2A,PIK3R2,PIK3R3,PXN,RAP1B,RASA1,SOCS3,YWHAH,YWHAQ,YWHAZ
PFKFB4 Signaling Pathway	3.66	0.283	0	ATF4,CREB5,GNAS,GPI,HK1,MAP2K2,MAP2K7,PFKFB4,PFKM,TGFB1,TGFB2,TGFB3,XDH
TR/RXR Activation	3.64	0.226	#NUM!	AKT2,ATP2A1,CAMK4,COL6A3,DIO2,ENO1,EP300,FASN,KLF9,LDLR,MDM2,PIK3C2A,PIK3R2,PIK3R3,SLC16A2,SLC16A3,SREBF1,SREBF2,THRA
Death Receptor Signaling	3.62	0.22	-0.447	ACIN1,ACTA1,ACTB,ACTC1,ACTG1,APAF1,ARHGDIB,BCL2,CASP2,CASP3,CFLAR,HSPB2,HTRA2,MAP2K7,PARP1,PARP3,RIPK1,TNFRSF21,TNFRSF25,TRAF2
14-3-3-mediated Signaling	3.56	0.197	0.447	AKT1S1,AKT2,BAX,ELK1,FOS,GRB2,GSK3B,MAP2K2,NRAS,PDIA3,PIK3C2A,PIK3R2,PIK3R3,PLCD3,RAP1B,TRAF2,TSC2,TUBA1B,TUBA4A,TUBB,TUBB3,VIM,YWHAH,YWHAQ,YWHAZ
Ephrin Receptor Signaling	3.52	0.178	0.209	ACTR3,ADAM10,AKT2,ANGPT1,ARPC1A,ARPC2,ATF4,BCAR1,CREB5,CXCL12,CXCR4,EFNB2,EPHB3,GNAS,GNB4,GRB2,GRINA,ITGA3,ITGB1,JAK2,KALRN,MAP2K2,NCK2,NRAS,PDGFA,PDGFB,PXN,RAP1B,RASA1,RGS3,VEGFA,VEGFB
Fcγ Receptor-mediated Phagocytosis in Macrophages and Monocytes	3.42	0.213	0.894	ACTA1,ACTB,ACTC1,ACTG1,ACTR3,AKT2,ARPC1A,ARPC2,DOCK1,MYO5A,NCK2,PIK3R2,PIK3R3,PLD3,PXN,RAB11B,SYK,TLN2,VAMP3,VASP
Paxillin Signaling	3.42	0.204	0.655	ACTA1,ACTB,ACTC1,ACTG1,ACTN1,ACTN2,BCAR1,DOCK1,GRB2,ITGA3,ITGB1,ITGB3,NCK2,NRAS,PARVA,PIK3C2A,PIK3R2,PIK3R3,PXN,RAP1B,TLN2,VCL
Insulin Receptor Signaling	3.32	0.187	-0.408	ACLY,AKT2,EIF2B4,FOXO3,FOXO4,GRB2,GSK3B,GYS1,INPPL1,IRS2,JAK2,LIPE,MAP2K2,NRAS,PIK3C2A,PIK3R2,PIK3R3,PPP1R10,RAP1B,RPTOR,SGK1,SOCS3,STXBP4,SYNJ2,TRIP10,TSC2
Sumoylation Pathway	3.3	0.204	-1.147	AR,ARHGDIB,CTBP2,EP300,FOS,MDM2,PCNA,PIAS4,RANGAP1,RCC1,RFC1,RFC2,RFC3,RFC5,RHOU,RPA1,SENP7,SERBP1,STUB1,SUMO2,UBA2
Clathrin-mediated Endocytosis Signaling	3.29	0.171	#NUM!	ACTA1,ACTB,ACTC1,ACTG1,ACTR3,APOE,ARPC1A,ARPC2,CLU,CTTN,DNM2,DNM3,EPN1,GRB2,ITGB1,ITGB3,LDLR,MDM2,PDGFA,PDGFB,PIK3C2A,PIK3R2,PIK3R3,PPP3CA,RAB11B,RAB5B,RAB5C,RPS27A,SH3BP4,SH3GLB2,SH3KBP1,VEGFA,VEGFB
RAN Signaling	3.28	0.412	2.646	IPO5,KPNA4,KPNB1,RANBP1,RANGAP1,RCC1,XPO1
HGF Signaling	3.25	0.198	-1.091	AKT2,CCND1,CDKN1A,DOCK1,ELK1,FOS,GRB2,IL6,ITGA3,ITGB1,MAP2K2,MAP2K7,MAP3K10,MAP3K11,MAP3K12,NRAS,PIK3C2A,PIK3R2,PIK3R3,PTGS2,PXN,RAP1B
Cardiac Hypertrophy Signaling (Enhanced)	3.25	0.14	-0.739	ACVR1,AKT2,ATP2A1,Calm1 (includes others),CAMK2A,CAMK4,CTF1,CTNNB1,DVL1,DVL2,DVL3,EDN1,EIF2B4,ELK1,EP300,FGFR4,FGFRL1,FZD2,FZD5,GNAS,GSK3B,HDAC11,HDAC9,HSPB2,IL13RA1,IL17RD,IL1R1,IL2RB,IL33,IL4R,IL6,ITGA3,ITGB1,JAK2,LIF,MAP2K2,MAP2K7,MAP3K10,MAP3K11,MAP3K12,MAP3K20,MAPK7,MEF2C,MKNK1,MKNK2,MYC,NRAS,PDE6D,PDIA3,PDK1,PIK3C2A,PIK3R2,PIK3R3,PKN1,PLCD3,PPP3CA,PTGS2,RAP1B,SMPDL3B,TGFB1,TGFB2,TGFB3,TGFBR…
Amyotrophic Lateral Sclerosis Signaling	3.24	0.206	-2.524	APAF1,BAX,BCL2,BCL2L1,CASP3,GLUL,GPX1,GRIK5,GRINA,NOS1,PIK3C2A,PIK3R2,PIK3R3,PPP3CA,RAB5B,RAB5C,RNF19A,SOD1,VEGFA,VEGFB
Role of NANOG in Mammalian Embryonic Stem Cell Pluripotency	3.21	0.193	-0.277	AKT2,BMP4,BMPR1B,CTNNB1,DVL1,FZD2,FZD5,GRB2,GSK3B,JAK2,LIF,LIFR,MAP2K2,NRAS,PIK3C2A,PIK3R2,PIK3R3,RAP1B,RIF1,SMAD1,WNT11,WNT4,WNT6
AMPK Signaling	3.17	0.165	-1.633	ACTB,AKT1S1,AKT2,ATF4,CCND1,CDKN1A,CHRND,CHRNG,CPT1C,CREB5,ELAVL1,EP300,FASN,FOXO3,FOXO4,FOXO6,GNAS,GYS1,IRS2,LIPE,PCK2,PFKFB4,PFKL,PFKM,PIK3C2A,PIK3R2,PIK3R3,PPAT,PPP2R5B,RPTOR,SMARCC1,SMARCD3,SMARCE1,TSC2,ULK1
Glucocorticoid Receptor Signaling	3.15	0.149	#NUM!	ACTB,AKT2,ANXA1,AR,BCL2,BCL2L1,BGLAP,CD163,CDKN1A,CEBPB,DUSP1,ELK1,EP300,FKBP5,FOS,FOXO3,GRB2,GTF2A1,GTF2F2,GTF2H5,HSP90B1,HSPA14,Hspa1b,IL6,JAK2,KRT14,MAP2K2,MAP2K7,MED14,NRAS,PCK2,PIK3C2A,PIK3R2,PIK3R3,POLR2A,POLR2L,PPP3CA,PTGES3,PTGS2,RAP1B,SGK1,SMARCC1,SMARCD3,SMARCE1,TAF15,TGFB1,TGFB2,TGFB3,TRAF2,YWHAH
STAT3 Pathway	3.15	0.185	0.447	BCL2,BMPR1B,CDKN1A,FGFR4,IL13RA1,IL17RD,IL1R1,IL2RB,IL4R,JAK2,MAP2K2,MAP3K10,MAP3K11,MAP3K12,MAP3K20,MYC,NRAS,PDGFB,PDGFRB,RAP1B,SOCS3,TGFB1,TGFB2,TGFBR3,VEGFA
Superpathway of Geranylgeranyldiphosphate Biosynthesis I (via Mevalonate)	3.1	0.389	-2.646	ACAT2,FDPS,HMGCS1,IDI1,MVD,MVK,PMVK
Myc Mediated Apoptosis Signaling	3.09	0.231	#NUM!	AKT2,APAF1,BAX,BCL2,CASP3,GRB2,MYC,NRAS,PIK3C2A,PIK3R2,PIK3R3,RAP1B,YWHAH,YWHAQ,YWHAZ
ERK5 Signaling	3.07	0.222	3	ATF4,CREB5,CTF1,ELK4,FOS,FOXO3,LIF,MAPK7,MEF2C,MYC,NRAS,RAP1B,SGK1,YWHAH,YWHAQ,YWHAZ
JAK/Stat Signaling	2.99	0.212	-0.728	AKT2,BCL2L1,CDKN1A,CEBPB,FOS,GRB2,IL6,JAK2,MAP2K2,NRAS,PIAS4,PIK3C2A,PIK3R2,PIK3R3,RAP1B,SOCS3,STAT2
Mevalonate Pathway I	2.98	0.429	-2.449	ACAT2,HMGCS1,IDI1,MVD,MVK,PMVK
FAK Signaling	2.94	0.2	#NUM!	ACTA1,ACTB,ACTC1,ACTG1,AKT2,BCAR1,DOCK1,GRB2,ITGA3,ITGB1,MAP2K2,NRAS,PIK3C2A,PIK3R2,PIK3R3,PXN,RAP1B,TLN2,VCL
RhoGDI Signaling	2.87	0.167	-0.928	ACTA1,ACTB,ACTC1,ACTG1,ACTR3,ARHGDIB,ARHGEF17,ARHGEF18,ARHGEF2,ARPC1A,ARPC2,CD44,CDH11,CDH15,DLC1,EP300,GNAS,GNB4,ITGA3,ITGB1,MSN,MYL1,MYL4,MYL6,MYL6B,MYL9,PIP4K2B,PIP4K2C,RDX,RHOU
ATM Signaling	2.82	0.196	1.5	ATF4,BRCA1,CBX3,CDKN1A,CHEK1,CREB5,FANCD2,KAT5,MDC1,MDM2,MRE11,PPP2R5B,RAD51,RBBP8,SMC1A,SMC2,SUV39H1,TOPBP1,TRRAP
Rac Signaling	2.81	0.188	0.218	ACTR3,ARPC1A,ARPC2,CD44,ELK1,ELK4,IQGAP1,ITGA3,ITGB1,MAP2K2,MAP2K7,MAP3K11,NCKAP1,NRAS,PIK3C2A,PIK3R2,PIK3R3,PIP4K2B,PIP4K2C,RAP1B,TIAM1
HER-2 Signaling in Breast Cancer	2.74	0.202	#NUM!	AKT2,CCND1,CCNE1,CCNE2,CDKN1A,GRB2,GSK3B,ITGB1,ITGB3,MDM2,NRAS,PARD6G,PIK3C2A,PIK3R2,PIK3R3,RAP1B,TSC2
LPS/IL-1 Mediated Inhibition of RXR Function	2.74	0.156	0.632	ACOX3,ACSL1,ACSL4,ALAS1,ALDH1A3,ALDH1L2,ALDH3B1,APOE,CHST11,CHST12,CHST2,CHST3,CHST7,CPT1C,FMO1,GSTA5,HMGCS1,HS3ST1,IL1R1,IL33,IL4I1,MAOA,MAP2K7,NDST1,NDST2,NDST4,NR1H2,PAPSS2,SLC27A1,SLC27A4,SOD3,SREBF1,TNFRSF11B,TRAF2,XPO1
Agranulocyte Adhesion and Diapedesis	2.72	0.161	#NUM!	ACTA1,ACTB,ACTC1,ACTG1,AOC3,Ccl2,Ccl7,CD34,CXCL12,CXCL6,CXCR4,IL1R1,IL33,ITGA3,ITGB1,MMP14,MMP15,MSN,MYH10,MYH13,MYH2,MYH4,MYH8,MYH9,MYL1,MYL4,MYL6,MYL6B,MYL9,RDX,SDC4
RAR Activation	2.68	0.161	#NUM!	ACTB,AKR1B1,AKT2,ALDH1A3,CARM1,CITED2,DHRS4,DUSP1,EP300,FOS,GTF2H5,IGFBP3,JAK2,NR2F6,NRIP2,PARP1,PIK3R2,PIK3R3,PNRC1,RARG,RDH10,SMAD1,SMAD6,SMARCC1,SMARCD3,SMARCE1,SORBS3,TGFB1,TGFB2,TGFB3,VEGFA
Role of Wnt/GSK-3β Signaling in the Pathogenesis of Influenza	2.68	0.205	0	APC2,CSNK1G2,CTNNB1,DVL1,DVL2,DVL3,FZD2,FZD5,GSK3B,LEF1,SIAH1,TCF4,Tcf7,WNT11,WNT4,WNT6
Superpathway of Serine and Glycine Biosynthesis I	2.67	0.571	-2	PHGDH,PSAT1,PSPH,SHMT2
Endocannabinoid Developing Neuron Pathway	2.66	0.183	-1.091	AKT1S1,AKT2,ATF4,BRCA1,CCND1,CNR1,CREB5,CTNNB1,GSK3B,MAP2K2,MAP2K7,MAPK4,MAPK7,MGLL,NRAS,PIK3C2A,PIK3R2,PIK3R3,RAP1B,RPTOR,STMN2
Cancer Drug Resistance By Drug Efflux	2.63	0.224	#NUM!	ABCC1,AKT2,FOXO3,FOXO4,FOXO6,MAP2K2,MDM2,NRAS,PDK1,PIK3R2,PIK3R3,PTGS2,RAP1B
Synaptogenesis Signaling Pathway	2.62	0.144	1.581	ACTR3,AKT2,APOE,ARPC1A,ARPC2,ATF4,CACNA2D1,CACNB1,CACNB3,CADM1,Calm1 (includes others),CAMK2A,CAMK4,CDH11,CDH15,CREB5,CTNNB1,EFNB2,EPHB3,GRB2,GRINA,GSK3B,KALRN,NAP1L1,NECTIN1,NRAS,NSF,PAFAH1B1,PIK3C2A,PIK3R2,PIK3R3,RAB5B,RAB5C,RAP1B,SGTA,SHF,STXBP1,STXBP4,STXBP5,SYN1,THBS1,THBS2,TIAM1,VAMP3,VLDLR
Agrin Interactions at Neuromuscular Junction	2.62	0.203	0.577	ACTA1,ACTB,ACTC1,ACTG1,CTTN,DAG1,DVL1,ITGA3,ITGB1,ITGB3,LAMB1,NRAS,PXN,RAP1B,RAPSN,UTRN
Basal Cell Carcinoma Signaling	2.61	0.208	0.832	APC2,BMP4,CTNNB1,DVL1,DVL2,DVL3,FZD2,FZD5,GSK3B,LEF1,TCF4,Tcf7,WNT11,WNT4,WNT6
Regulation of Actin-based Motility by Rho	2.59	0.191	0.943	ACTA1,ACTB,ACTC1,ACTR3,ARPC1A,ARPC2,ITGA3,ITGB1,MYL1,MYL4,MYL6,MYL6B,MYL9,MYLK,PFN2,PIP4K2B,PIP4K2C,RHOU
Superpathway of Inositol Phosphate Compounds	2.54	0.157	-1.976	CILP,DUSP1,DUSP27,HACD2,INPPL1,IP6K3,NUDT4,PI4K2A,PI4KB,PIK3C2A,PIK3R2,PIK3R3,PIP4K2B,PIP4K2C,PIP4P1,PLCD3,PLPP7,PPP1R8,Ppp2r3d,PPP2R5B,PPP3CA,PPTC7,PTPN23,PTPRJ,PTPRM,PXYLP1,RASA1,SET,SIRPA,SOCS3,SYNJ2
Regulation of eIF4 and p70S6K Signaling	2.52	0.166	-0.905	AKT2,EIF2B4,EIF3A,EIF4A1,EIF4G2,GRB2,ITGA3,ITGB1,MAP2K2,MKNK1,NRAS,PABPC1,PIK3C2A,PIK3R2,PIK3R3,PPP2R5B,RAP1B,RPS12,RPS15A,RPS19,RPS20,RPS23,RPS27A,RPS28,RPS29,RPS5
Role of NFAT in Cardiac Hypertrophy	2.52	0.154	-0.365	AKT2,CACNA2D1,CACNB1,CACNB3,Calm1 (includes others),CAMK1G,CAMK2A,CAMK4,CTF1,EP300,GNAS,GNB4,GRB2,GSK3B,HDAC11,HDAC9,IL6,LIF,MAP2K2,MAP2K7,MEF2C,NRAS,PDIA3,PIK3C2A,PIK3R2,PIK3R3,PLCD3,PPP3CA,RAP1B,SLC8A1,TGFB1,TGFB2,TGFB3
Polyamine Regulation in Colon Cancer	2.52	0.318	#NUM!	AZIN1,CTNNB1,MYC,OAZ1,ODC1,SAT1,TCF4
Acute Myeloid Leukemia Signaling	2.47	0.191	0	AKT2,CCND1,GRB2,IDH1,IDH2,JUP,LEF1,MAP2K2,MAP2K7,MYC,NRAS,PIK3C2A,PIK3R2,PIK3R3,RAP1B,TCF4,Tcf7
Phagosome Maturation	2.45	0.166	#NUM!	ATP6V0A1,ATP6V0B,ATP6V0C,ATP6V1A,ATP6V1D,CALR,CANX,CTSO,DYNC1H1,DYNLL1,NOS1,NSF,PRDX2,PRDX6,RAB5B,RAB5C,TCIRG1,TUBA1B,TUBA4A,TUBB,TUBB3,TUBD1,VAMP3,VPS11,VPS18
Induction of Apoptosis by HIV1	2.43	0.213	-0.832	APAF1,BAX,BBC3,BCL2,BCL2L1,CASP3,CXCR4,HTRA2,MAP2K7,RIPK1,SLC25A5,TNFRSF11B,TRAF2
ERK/MAPK Signaling	2.4	0.155	0	ATF4,BCAR1,CREB5,DOCK1,DUSP1,DUSP6,ELK1,FOS,GRB2,H3-3A/H3-3B,HSPB2,ITGA3,ITGB1,LAMTOR3,MAP2K2,MKNK1,MKNK2,MYC,NRAS,PIK3C2A,PIK3R2,PIK3R3,PPP1R10,PPP2R5B,PXN,RAP1B,TLN2,YWHAH,YWHAQ,YWHAZ
Iron homeostasis signaling pathway	2.37	0.168	#NUM!	ATP6V0A1,ATP6V0B,ATP6V0C,ATP6V1A,ATP6V1D,BMP4,BMPR1B,CD163,CIAO2A,CIAO2B,CP,GDF15,IL6,JAK2,MCOLN1,PDGFA,PDGFB,PDGFRB,SKP2,SLC40A1,SMAD1,TCIRG1,TWSG1
Wnt/Ca+ pathway	2.36	0.21	-1.941	ATF4,CAMK2A,CREB5,DVL1,DVL2,DVL3,FZD2,FZD5,GSK3B,PDE6D,PDIA3,PLCD3,PPP3CA
Gα12/13 Signaling	2.34	0.169	-0.853	AKT2,CDH11,CDH15,CTNNB1,ELK1,LPAR4,MAP2K2,MAP2K7,MAPK7,MEF2C,MYL1,MYL4,MYL6,MYL6B,MYL9,NRAS,PIK3C2A,PIK3R2,PIK3R3,PXN,RAP1B,RASA1
Cell Cycle: G2/M DNA Damage Checkpoint Regulation	2.31	0.224	1	BRCA1,CDKN1A,CHEK1,CKS1B,EP300,MDM2,PKMYT1,SKP2,YWHAH,YWHAQ,YWHAZ
GM-CSF Signaling	2.31	0.2	-1.387	AKT2,BCL2L1,CAMK2A,CCND1,ELK1,GRB2,JAK2,MAP2K2,NRAS,PIK3C2A,PIK3R2,PIK3R3,PPP3CA,RAP1B
Cellular Effects of Sildenafil (Viagra)	2.3	0.168	#NUM!	ACTA1,ACTB,ACTC1,ACTG1,Calm1 (includes others),CAMK4,GNAS,KCNN4,MYH10,MYH13,MYH2,MYH4,MYH8,MYH9,MYL1,MYL4,MYL6,MYL6B,MYL9,MYLK,PDIA3,PLCD3
IL-7 Signaling Pathway	2.27	0.192	0	AKT2,BAX,BCL2,CCND1,CCND3,EBF1,FOXO3,FOXO4,FOXO6,GRB2,GSK3B,MYC,PIK3C2A,PIK3R2,PIK3R3
3-phosphoinositide Biosynthesis	2.27	0.159	-1.177	CILP,DUSP1,DUSP27,HACD2,NUDT4,PI4K2A,PI4KB,PIK3C2A,PIK3R2,PIK3R3,PIP4K2B,PIP4K2C,PLPP7,PPP1R8,Ppp2r3d,PPP2R5B,PPP3CA,PPTC7,PTPN23,PTPRJ,PTPRM,PXYLP1,RASA1,SET,SIRPA,SOCS3
Gap Junction Signaling	2.24	0.152	#NUM!	ACTA1,ACTB,ACTC1,ACTG1,AKT2,BGLAP,CAV1,CSNK1G2,CTNNB1,GJA1,GJA5,GJC1,GNAS,GRB2,MAP2K2,MAPK7,NPR3,NRAS,PDIA3,PIK3C2A,PIK3R2,PIK3R3,PLCD3,PPP3CA,RAP1B,SGSM3,TUBA1B,TUBA4A,TUBB,TUBB3
IL-6 Signaling	2.22	0.168	-1.528	AKT2,CEBPB,ELK1,FOS,GRB2,HSPB2,IL1R1,IL33,IL6,JAK2,MAP2K2,MAP2K7,NRAS,PIK3C2A,PIK3R2,PIK3R3,RAP1B,SOCS3,TNFRSF11B,TRAF2,VEGFA
Serine Biosynthesis	2.15	0.6	#NUM!	PHGDH,PSAT1,PSPH
Citrulline-Nitric Oxide Cycle	2.15	0.6	#NUM!	ASL,ASS1,NOS1
dTMP De Novo Biosynthesis	2.15	0.6	#NUM!	DHFR,SHMT2,TYMS
Xenobiotic Metabolism Signaling	2.14	0.139	#NUM!	AHR,ALDH1A3,ALDH1L2,ALDH3B1,CAMK1G,CAMK2A,CAMK4,CHST11,CHST12,CHST2,CHST3,CHST7,CITED2,CYP1B1,EP300,FMO1,GSTA5,HS3ST1,HSP90B1,IL4I1,IL6,KEAP1,MAOA,MAP2K2,MAP2K7,MAP3K10,MAP3K11,MAP3K12,MAPK7,NDST1,NDST2,NDST4,NRAS,PIK3C2A,PIK3R2,PIK3R3,PPP2R5B,PTGES3,RAP1B,SOD3
Caveolar-mediated Endocytosis Signaling	2.14	0.192	#NUM!	ACTA1,ACTB,ACTC1,ACTG1,CAV1,DNM2,FLNA,FLNB,FLNC,ITGA3,ITGB1,ITGB3,RAB5B,RAB5C
Non-Small Cell Lung Cancer Signaling	2.14	0.192	-0.632	AKT2,CCND1,FOXO3,GRB2,MAP2K2,NRAS,PA2G4,PIK3C2A,PIK3R2,PIK3R3,RAP1B,SIN3A,SUV39H1,TFDP1
TGF-β Signaling	2.12	0.177	1.604	ACVR1,BCL2,BMP4,BMPR1B,EP300,FOS,GRB2,MAP2K2,NRAS,PIAS4,PITX2,RAP1B,SMAD1,SMAD6,TGFB1,TGFB2,TGFB3
Gluconeogenesis I	2.08	0.269	-2.646	ALDOA,ENO1,ENO2,GAPDH,GPI,PGAM1,PGK1
Inhibition of Matrix Metalloproteases	2.06	0.231	1.134	ADAM10,HSPG2,MMP14,MMP15,SDC1,THBS2,TIMP1,TIMP2,TIMP3
Epoxysqualene Biosynthesis	2.06	1	#NUM!	FDFT1,SQLE
S-methyl-5-thio-α-D-ribose 1-phosphate Degradation	2.06	1	#NUM!	APIP,MRI1
CD27 Signaling in Lymphocytes	2.04	0.208	-2.111	APAF1,BCL2L1,CASP3,FOS,MAP2K2,MAP2K7,MAP3K10,MAP3K11,MAP3K12,SIVA1,TRAF2
Adrenomedullin signaling pathway	2.01	0.147	-1.569	AKT2,BAX,BCL2,Calm1 (includes others),CAMK4,CASP3,CEBPB,ELK1,FOS,GNAS,GRB2,GSK3B,IL33,KCNN4,MAP2K2,MAP2K7,MAPK4,MAPK7,MYLK,MYLK2,NPR3,NRAS,PDIA3,PIK3C2A,PIK3R2,PIK3R3,PLCD3,RAP1B,SHF
Cardiac Hypertrophy Signaling	2.01	0.142	0.174	ADSS2,Calm1 (includes others),CAMK4,EIF2B4,ELK1,EP300,GNAS,GNB4,GRB2,GSK3B,IL6,MAP2K2,MAP2K7,MAP3K10,MAP3K11,MAP3K12,MEF2C,MYL1,MYL4,MYL6,MYL6B,MYL9,NRAS,PDIA3,PIK3C2A,PIK3R2,PIK3R3,PLCD3,PPP3CA,RAP1B,RHOU,TGFB1,TGFB2,TGFB3
IL-2 Signaling	2	0.197	-0.577	AKT2,ELK1,FOS,GRB2,IL2RB,MAP2K2,NRAS,PIK3C2A,PIK3R2,PIK3R3,RAP1B,SYK
Apelin Cardiomyocyte Signaling Pathway	1.99	0.172	-1	AKT2,ATP2A1,MAPK4,MAPK7,MYL1,MYL4,MYL6,MYL6B,MYL9,MYLK,PDIA3,PIK3C2A,PIK3R2,PIK3R3,PLCD3,SLC8A1,TGFB1
Telomerase Signaling	1.99	0.168	-0.277	AKT2,CDKN1A,GRB2,HDAC11,HDAC9,HSP90B1,IL2RB,MAP2K2,MYC,NRAS,PIK3C2A,PIK3R2,PIK3R3,PPP2R5B,PTGES3,RAP1B,TEP1,TERF1
Putrescine Degradation III	1.97	0.286	-0.816	ALDH1A3,ALDH3B1,Aldh3b3,IL4I1,MAOA,SAT1
Endoplasmic Reticulum Stress Pathway	1.97	0.286	0.816	ATF4,CALR,CASP3,HSP90B1,TAOK3,TRAF2
DNA Methylation and Transcriptional Repression Signaling	1.94	0.235	#NUM!	CHD3,DNMT1,H3-3A/H3-3B,MBD3,MTA1,RBBP4,RBBP7,SIN3A
Inhibition of Angiogenesis by TSP1	1.94	0.235	0.816	AKT2,CASP3,CD36,HSPG2,SDC1,TGFB1,THBS1,VEGFA
Aldosterone Signaling in Epithelial Cells	1.91	0.152	-1.667	CRYAB,DNAJB2,DNAJC1,DNAJC2,DNAJC25,DNAJC9,DUSP1,HSP90B1,HSPA12A,HSPA14,HSPA4L,HSPB2,HSPB6,HSPB8,HSPD1,MAP2K2,PDIA3,PIK3C2A,PIK3R2,PIK3R3,PIP4K2B,PIP4K2C,PLCD3,SGK1
Granzyme B Signaling	1.89	0.312	1.342	APAF1,CASP3,LMNB1,LMNB2,PARP1
Arginine Biosynthesis IV	1.88	0.5	#NUM!	ASL,ASS1,GLUD1
SAPK/JNK Signaling	1.87	0.167	-1.291	ELK1,GRB2,HNRNPK,MAP2K7,MAP3K10,MAP3K11,MAP3K12,MAP3K20,MAPK8IP1,MAPK8IP3,NRAS,PIK3C2A,PIK3R2,PIK3R3,RAP1B,RIPK1,TRAF2
Heparan Sulfate Biosynthesis (Late Stages)	1.86	0.183	-0.832	CHST11,CHST12,CHST2,CHST3,CHST7,EXT1,EXT2,HS3ST1,LIPE,NDST1,NDST2,NDST4,PRDX6
B Cell Receptor Signaling	1.86	0.146	-0.392	AKT2,ATF4,BCL2L1,Calm1 (includes others),CAMK2A,CAMK4,CREB5,EBF1,EGR1,ELK1,GRB2,GSK3B,INPPL1,MAP2K2,MAP2K7,MAP3K10,MAP3K11,MAP3K12,MEF2C,NRAS,PIK3C2A,PIK3R2,PIK3R3,PPP3CA,RAP1B,SYK,SYNJ2
Purine Nucleotides De Novo Biosynthesis II	1.83	0.364	2	ADSS2,ATIC,PAICS,PPAT
IL-17 Signaling	1.8	0.175	#NUM!	AKT2,CEBPB,ELK1,GSK3B,IL6,JAK2,MAP2K2,NRAS,PIK3C2A,PIK3R2,PIK3R3,PTGS2,RAP1B,TIMP1
Renal Cell Carcinoma Signaling	1.8	0.175	-1	AKT2,EP300,FOS,GRB2,MAP2K2,NRAS,PDGFB,PIK3C2A,PIK3R2,PIK3R3,RAP1B,RPS27A,TGFB1,VEGFA
Systemic Lupus Erythematosus In B Cell Signaling Pathway	1.8	0.135	1.48	AKT2,BCL2,BCL2L1,Calm1 (includes others),CAMK4,CCND1,CCND2,CCND3,CTNNB1,FOS,FOXO3,FOXO4,FOXO6,GRB2,GSK3B,IL33,IL6,INPPL1,JAK2,LIF,MAP2K2,MYC,NRAS,PIK3C2A,PIK3R2,PIK3R3,PPP3CA,RAP1B,SHF,STAT2,SYK,SYNJ2,TGFB1,TGFB2,TGFB3,TRAF2,TRAF4
Melanoma Signaling	1.79	0.2	-0.632	AKT2,CCND1,CDKN1A,MAP2K2,MDM2,NRAS,PIK3C2A,PIK3R2,PIK3R3,RAP1B
RANK Signaling in Osteoclasts	1.79	0.17	-2.324	AKT2,Calm1 (includes others),CAMK4,ELK1,FOS,MAP2K2,MAP2K7,MAP3K10,MAP3K11,MAP3K12,PIK3C2A,PIK3R2,PIK3R3,PPP3CA,TRAF2
Regulation of Cellular Mechanics by Calpain Protease	1.78	0.185	0	ACTN1,ACTN2,CCND1,CCNE1,GRB2,ITGA3,ITGB1,NRAS,PXN,RAP1B,TLN2,VCL
BAG2 Signaling Pathway	1.78	0.209	0.333	ANXA2,CASP3,CDKN1A,HSPA14,Hspa1b,MDM2,MYC,SIRT3,STUB1
3-phosphoinositide Degradation	1.77	0.149	-0.209	CILP,DUSP1,DUSP27,HACD2,INPP4B,INPPL1,NUDT4,PIP4P1,PLPP7,PPP1R8,Ppp2r3d,PPP2R5B,PPP3CA,PPTC7,PTPN23,PTPRJ,PTPRM,PXYLP1,RASA1,SET,SIRPA,SOCS3,SYNJ2
Mitochondrial L-carnitine Shuttle Pathway	1.77	0.294	-1.342	ACSL1,ACSL4,CPT1C,SLC27A1,SLC27A4
Bladder Cancer Signaling	1.75	0.165	1.342	CCND1,CDKN1A,MAP2K2,MDM2,MMP14,MMP15,MYC,NRAS,PA2G4,RAP1B,SIN3A,SUV39H1,TFDP1,THBS1,VEGFA,VEGFB
Regulation of IL-2 Expression in Activated and Anergic T Lymphocytes	1.75	0.169	#NUM!	Calm1 (includes others),CAMK4,ELK1,FOS,GRB2,MAP2K2,MAP2K7,NRAS,PPP3CA,RAP1B,TGFB1,TGFB2,TGFB3,TOB1,ZAP70
Thyroid Cancer Signaling	1.74	0.196	#NUM!	CCND1,CTNNB1,CXCL12,LEF1,MAP2K2,MYC,NRAS,RAP1B,TCF4,Tcf7
Mitotic Roles of Polo-Like Kinase	1.73	0.182	0.378	ANAPC2,CDC27,CDC7,FBXO5,HSP90B1,KIF11,PKMYT1,PLK4,PPP2R5B,SLK,SMC1A,TGFB1
Hypoxia Signaling in the Cardiovascular System	1.72	0.176	-0.816	ATF4,CDC34,CREB5,EDN1,EP300,HSP90B1,LDHA,MDM2,P4HB,UBE2E1,UBE2J2,UBE2M,VEGFA
Nur77 Signaling in T Lymphocytes	1.7	0.186	#NUM!	APAF1,BCL2,Calm1 (includes others),CAMK4,CASP3,EP300,HDAC9,HLA-DMA,MAPK7,PPP3CA,SIN3A
BER pathway	1.69	0.333	#NUM!	LIG1,PARP1,PCNA,POLE
Virus Entry via Endocytic Pathways	1.67	0.159	#NUM!	ACTA1,ACTB,ACTC1,ACTG1,CAV1,DNM2,FLNA,FLNB,FLNC,ITGA3,ITGB1,ITGB3,NRAS,PIK3C2A,PIK3R2,PIK3R3,RAP1B
PCP pathway	1.65	0.183	-0.302	CTHRC1,DVL1,DVL2,DVL3,FZD2,FZD5,JUND,PFN2,WNT11,WNT4,WNT6
Lymphotoxin β Receptor Signaling	1.62	0.189	-2.121	AKT2,APAF1,BCL2L1,CASP3,EP300,PIK3C2A,PIK3R2,PIK3R3,TRAF2,TRAF4
Inosine-5'-phosphate Biosynthesis II	1.61	0.667	#NUM!	ATIC,PAICS
Dermatan Sulfate Biosynthesis (Late Stages)	1.6	0.196	-1	CHST11,CHST12,CHST2,CHST3,CHST7,HS3ST1,NDST1,NDST2,NDST4
Stearate Biosynthesis I (Animals)	1.6	0.196	-1.414	ACSL1,ACSL4,DHCR24,ELOVL6,FASN,PORCN,SLC27A1,SLC27A4,TECR
Role of JAK1 and JAK3 in γc Cytokine Signaling	1.59	0.174	#NUM!	GRB2,IL2RB,IL4R,IRS2,JAK2,NRAS,PIK3C2A,PIK3R2,PIK3R3,RAP1B,SOCS3,SYK
IL-4 Signaling	1.59	0.165	#NUM!	AKT2,GRB2,HLA-DMA,HMGA1,IL13RA1,IL4R,INPPL1,JAK2,NRAS,PIK3C2A,PIK3R2,PIK3R3,RAP1B,SYNJ2
p38 MAPK Signaling	1.58	0.153	0.943	ATF4,CREB5,DUSP1,ELK1,H3-3A/H3-3B,HMGN1,HSPB2,IL1R1,IL33,IRAK2,MEF2C,MKNK1,MKNK2,MYC,TGFB1,TGFB2,TGFB3,TRAF2
Oxidative Ethanol Degradation III	1.56	0.263	-0.447	ACSL1,ACSS2,ALDH1A3,ALDH3B1,Aldh3b3
Fatty Acid Activation	1.56	0.308	-1	ACSL1,ACSL4,SLC27A1,SLC27A4
Acute Phase Response Signaling	1.55	0.14	0.626	AKT2,C1S,CEBPB,CP,ELK1,FOS,GRB2,HNRNPK,IL1R1,IL33,IL6,JAK2,MAP2K2,MAP2K7,NRAS,OSMR,PIK3R2,PIK3R3,RAP1B,RIPK1,SERPINF1,SOCS3,TCF4,TNFRSF11B,TRAF2
Heparan Sulfate Biosynthesis	1.54	0.167	-0.832	CHST11,CHST12,CHST2,CHST3,CHST7,EXT1,EXT2,HS3ST1,LIPE,NDST1,NDST2,NDST4,PRDX6
Estrogen Receptor Signaling	1.51	0.146	#NUM!	CARM1,CTBP2,EP300,GRB2,GTF2A1,GTF2F2,GTF2H5,H3-3A/H3-3B,HNRNPD,MAP2K2,MED14,MED24,NRAS,PCK2,POLR2A,POLR2L,RAP1B,SPEN,TAF15,TRRAP
Thrombopoietin Signaling	1.51	0.175	-0.302	FOS,GRB2,IRS2,JAK2,MAP2K2,MYC,NRAS,PIK3C2A,PIK3R2,PIK3R3,RAP1B
IL-15 Signaling	1.5	0.169	#NUM!	AKT2,BCL2L1,IL2RB,IL6,JAK2,MAP2K2,NRAS,PIK3C2A,PIK3R2,PIK3R3,RAP1B,SYK
White Adipose Tissue Browning Pathway	1.5	0.147	-1.886	ATF4,CACNA2D1,CACNB1,CACNB3,CEBPB,CREB5,CTBP2,DIO2,FGFR4,FGFRL1,FNDC5,FOXC2,GNAS,LDHA,LIPE,RARG,SLC16A1,THRA,VEGFA
D-myo-inositol-5-phosphate Metabolism	1.49	0.142	-0.426	CILP,DUSP1,DUSP27,HACD2,NUDT4,PIP4K2C,PIP4P1,PLCD3,PLPP7,PPP1R8,Ppp2r3d,PPP2R5B,PPP3CA,PPTC7,PTPN23,PTPRJ,PTPRM,PXYLP1,RASA1,SET,SIRPA,SOCS3
Chondroitin Sulfate Biosynthesis (Late Stages)	1.49	0.188	-1	CHST11,CHST12,CHST2,CHST3,CHST7,HS3ST1,NDST1,NDST2,NDST4
PPAR Signaling	1.49	0.154	-1.5	CITED2,EP300,FOS,GRB2,HSP90B1,IL1R1,IL33,MAP2K2,NRAS,PDGFA,PDGFB,PDGFRB,PTGS2,RAP1B,TNFRSF11B,TRAF2
PI3K Signaling in B Lymphocytes	1.48	0.145	0	AKT2,ATF4,ATF5,ATF6B,Calm1 (includes others),CAMK2A,CAMK4,ELK1,FOS,FOXO3,IL4R,IRS2,MAP2K2,NRAS,PDIA3,PIK3R2,PLCD3,PPP3CA,RAP1B,SYK
Neuregulin Signaling	1.48	0.156	-1.155	AKT2,ELK1,ERRFI1,GRB2,HSP90B1,ITGA3,ITGB1,MAP2K2,MYC,NRAS,PIK3R2,PIK3R3,RAP1B,RNF41,TMEFF2
IL-8 Signaling	1.47	0.135	0.6	AKT2,ANGPT1,BAX,BCL2,BCL2L1,CCND1,CCND2,CCND3,FOS,GNAS,GNB4,IQGAP1,IRAK2,ITGB3,MAP2K2,MYL9,NRAS,PIK3C2A,PIK3R2,PIK3R3,PLD3,PTGS2,RAP1B,RHOU,VASP,VEGFA,VEGFB
Mechanisms of Viral Exit from Host Cells	1.47	0.195	#NUM!	ACTA1,ACTB,ACTC1,ACTG1,LMNB1,LMNB2,SH3GLB2,XPO1
HIF1α Signaling	1.47	0.15	#NUM!	AKT2,EDN1,EP300,LDHA,MAPK4,MAPK7,MDM2,MMP14,MMP15,NOS1,NRAS,PIK3C2A,PIK3R2,PIK3R3,RAP1B,VEGFA,VEGFB
Breast Cancer Regulation by Stathmin1	1.47	0.135	#NUM!	ARHGEF17,ARHGEF18,ARHGEF2,Calm1 (includes others),CAMK1G,CAMK2A,CAMK4,CCNE1,CCNE2,CDKN1A,E2F7,E2F8,GNAS,GNB4,GRB2,MAP2K2,NRAS,PIK3C2A,PIK3R2,PIK3R3,PPP1R10,PPP2R5B,RAP1B,TUBA1B,TUBA4A,TUBB,TUBB3
Triacylglycerol Biosynthesis	1.47	0.195	-1.414	AGPAT1,DGAT1,ELOVL6,LCLAT1,LPIN1,Plpp1,PLPP3,PORCN
Ephrin B Signaling	1.46	0.167	-0.302	CTNNB1,CXCL12,CXCR4,EFNB2,EPHB3,GNAS,GNB4,HNRNPK,KALRN,NCK2,PXN,RGS3
Glycogen Degradation III	1.45	0.286	-1	GAA,MTAP,PGM1,PYGM
Colanic Acid Building Blocks Biosynthesis	1.45	0.286	-1	GALK1,GPI,MPI,UGDH
mTOR Signaling	1.44	0.133	-0.277	AKT1S1,AKT2,DDIT4,EIF3A,EIF4A1,EIF4G2,NRAS,PIK3C2A,PIK3R2,PIK3R3,PLD3,PPP2R5B,RAP1B,RHOU,RPS12,RPS15A,RPS19,RPS20,RPS23,RPS27A,RPS28,RPS29,RPS5,RPTOR,TSC2,ULK1,VEGFA,VEGFB
NGF Signaling	1.44	0.149	-2	AKT2,ATF4,BAX,CREB5,ELK1,GRB2,MAP2K2,MAP3K10,MAP3K11,MAP3K12,MAPK7,NRAS,PIK3C2A,PIK3R2,PIK3R3,RAP1B,TRAF4
Prolactin Signaling	1.42	0.16	-0.302	CEBPB,EP300,FOS,GRB2,JAK2,MAP2K2,MYC,NRAS,PIK3C2A,PIK3R2,PIK3R3,RAP1B,SOCS3
PD-1, PD-L1 cancer immunotherapy pathway	1.42	0.151	1.387	AKT2,BCL2L1,ELK1,GSK3B,HLA-DMA,IL2RB,JAK2,PIK3C2A,PIK3R2,PIK3R3,SKP2,TGFB1,TGFB2,TGFB3,TNFRSF11B,ZAP70
ErbB2-ErbB3 Signaling	1.42	0.169	-0.302	CCND1,ELK1,GRB2,GSK3B,MAP2K2,MYC,NRAS,PIK3C2A,PIK3R2,PIK3R3,RAP1B
CXCR4 Signaling	1.41	0.138	-0.655	AKT2,BCAR1,CXCL12,CXCR4,DOCK1,EGR1,ELK1,FOS,GNAS,GNB4,MAP2K2,MYL1,MYL4,MYL6,MYL6B,MYL9,NRAS,PIK3C2A,PIK3R2,PIK3R3,PXN,RAP1B,RHOU
PEDF Signaling	1.39	0.159	-1.387	AKT2,BCL2,BCL2L1,CFLAR,ELK1,NRAS,PIK3C2A,PIK3R2,PIK3R3,PNPLA2,RAP1B,SERPINF1,TCF4
Estrogen-Dependent Breast Cancer Signaling	1.38	0.162	0.302	AKT2,ATF4,CCND1,CREB5,ELK1,FOS,HSD17B7,NRAS,PIK3C2A,PIK3R2,PIK3R3,RAP1B
Glioma Invasiveness Signaling	1.38	0.162	0	CD44,ITGB3,NRAS,PIK3C2A,PIK3R2,PIK3R3,PLAUR,RAP1B,RHOU,TIMP1,TIMP2,TIMP3
Oncostatin M Signaling	1.36	0.186	0.707	ELK1,GRB2,JAK2,MAP2K2,NRAS,OSMR,RAP1B,TIMP3
Sucrose Degradation V (Mammalian)	1.35	0.333	#NUM!	ALDOA,GALM,TPI1
Phosphatidylethanolamine Biosynthesis II	1.35	0.333	#NUM!	CEPT1,CHKA,PCYT2
UDP-N-acetyl-D-galactosamine Biosynthesis II	1.35	0.333	#NUM!	GNPNAT1,GPI,HK1
Superpathway of Citrulline Metabolism	1.34	0.267	0	ASL,ASS1,GLS2,NOS1
Role of Tissue Factor in Cancer	1.34	0.145	#NUM!	AKT2,BCL2L1,CASP3,CCN1,EGR1,ITGA3,ITGB1,ITGB3,JAK2,NRAS,P4HB,PIK3C2A,PIK3R2,PIK3R3,PLAUR,RAP1B,VEGFA
Melatonin Degradation II	1.33	0.5	#NUM!	IL4I1,MAOA
Acetate Conversion to Acetyl-CoA	1.33	0.5	#NUM!	ACSL1,ACSS2
Role of p14/p19ARF in Tumor Suppression	1.31	0.207	1.342	MDM2,NPM1,PIK3C2A,PIK3R2,PIK3R3,UBTF
Pyrimidine Deoxyribonucleotides De Novo Biosynthesis I	1.31	0.227	2.236	CMPK1,DUT,RRM1,RRM2,TYMS
Erythropoietin Signaling	1.3	0.158	#NUM!	AKT2,ELK1,FOS,GRB2,JAK2,MAP2K2,NRAS,PIK3C2A,PIK3R2,PIK3R3,RAP1B,SOCS3
Neurotrophin/TRK Signaling	1.3	0.158	0	ATF4,CREB5,FOS,GRB2,MAP2K2,MAP2K7,NRAS,PIK3C2A,PIK3R2,PIK3R3,RAP1B,SPRY2
PPARα/RXRα Activation	1.28	0.132	-0.218	ACADL,ACVR1,CD36,CHD5,EP300,FASN,GNAS,GRB2,HSP90B1,IL1R1,IL6,JAK2,MAP2K2,MAP2K7,MED24,MEF2C,NRAS,PDIA3,PLCD3,RAP1B,SLC27A1,TGFB1,TGFB2,TGFB3,TGFBR3
Cell Cycle Regulation by BTG Family Proteins	1.27	0.189	0.816	BTG2,CCND1,CCNE1,CCNE2,E2F7,E2F8,PPP2R5B
Huntington's Disease Signaling	1.26	0.127	-0.775	AKT2,APAF1,ATF4,BAX,BCL2L1,CASP2,CASP3,CREB5,DNM2,DNM3,EP300,GNB4,GRB2,HDAC11,HDAC9,HSPA14,Hspa1b,MAP2K7,MAP3K10,NSF,PIK3C2A,PIK3R2,PIK3R3,POLR2A,POLR2L,RASA1,RPS27A,SGK1,SIN3A,VAMP3
Chondroitin Sulfate Degradation (Metazoa)	1.25	0.25	2	ARSB,CEMIP,GM2A,OGA
HMGB1 Signaling	1.24	0.133	1.091	AKT2,ELK1,FOS,HAT1,IL1R1,IL33,IL6,LIF,MAP2K2,MAP2K7,NRAS,PIK3C2A,PIK3R2,PIK3R3,PLAT,RAP1B,RBBP7,RHOU,TGFB1,TGFB2,TGFB3,TNFRSF11B
Ethanol Degradation IV	1.24	0.217	-0.447	ACSL1,ACSS2,ALDH1A3,ALDH3B1,Aldh3b3
Apelin Cardiac Fibroblast Signaling Pathway	1.24	0.217	-1.342	AKT2,IL6,TGFB1,TGFB2,TGFB3
IL-3 Signaling	1.2	0.152	-1.155	AKT2,ELK1,FOS,GRB2,JAK2,MAP2K2,NRAS,PIK3C2A,PIK3R2,PIK3R3,PPP3CA,RAP1B
D-myo-inositol (1,4,5,6)-Tetrakisphosphate Biosynthesis	1.19	0.136	0.229	CILP,DUSP1,DUSP27,HACD2,NUDT4,PLPP7,PPP1R8,Ppp2r3d,PPP2R5B,PPP3CA,PPTC7,PTPN23,PTPRJ,PTPRM,PXYLP1,RASA1,SET,SIRPA,SOCS3
D-myo-inositol (3,4,5,6)-tetrakisphosphate Biosynthesis	1.19	0.136	0.229	CILP,DUSP1,DUSP27,HACD2,NUDT4,PLPP7,PPP1R8,Ppp2r3d,PPP2R5B,PPP3CA,PPTC7,PTPN23,PTPRJ,PTPRM,PXYLP1,RASA1,SET,SIRPA,SOCS3
T Cell Receptor Signaling	1.19	0.143	#NUM!	Calm1 (includes others),CAMK4,ELK1,FOS,GRB2,MAP2K2,NRAS,PIK3C2A,PIK3R2,PIK3R3,PPP3CA,RAP1B,RASA1,SHB,ZAP70
eNOS Signaling	1.17	0.132	-1.886	AKT2,AQP5,Calm1 (includes others),CAMK4,CASP3,CAV1,CHRND,CHRNG,DNM2,GNAS,HSP90B1,HSPA14,Hspa1b,LPAR4,PIK3C2A,PIK3R2,PIK3R3,SLC7A1,STUB1,VEGFA,VEGFB
γ-linolenate Biosynthesis II (Animals)	1.17	0.235	-1	ACSL1,ACSL4,SLC27A1,SLC27A4
Dermatan Sulfate Degradation (Metazoa)	1.17	0.235	2	CEMIP,FGFRL1,GM2A,OGA
EGF Signaling	1.17	0.164	-2.333	AKT2,ELK1,FOS,GRB2,MAP2K7,PIK3C2A,PIK3R2,PIK3R3,RASA1
FLT3 Signaling in Hematopoietic Progenitor Cells	1.16	0.15	-1.155	AKT2,ATF4,CREB5,ELK1,GRB2,MAP2K2,NRAS,PIK3C2A,PIK3R2,PIK3R3,RAP1B,STAT2
Actin Nucleation by ARP-WASP Complex	1.15	0.153	1.667	ACTR3,ARPC1A,ARPC2,GRB2,ITGA3,ITGB1,NCK2,NRAS,RAP1B,RHOU,VASP
Type II Diabetes Mellitus Signaling	1.14	0.134	-0.905	ACSL1,ACSL4,AKT2,CACNA2D1,CACNB1,CACNB3,CD36,CEBPB,IRS2,MAP2K7,PIK3C2A,PIK3R2,PIK3R3,PKM,SLC27A1,SLC27A4,SOCS3,TNFRSF11B,TRAF2
Trans, trans-farnesyl Diphosphate Biosynthesis	1.14	0.4	#NUM!	FDPS,IDI1
Galactose Degradation I (Leloir Pathway)	1.14	0.4	#NUM!	GALK1,GALM
Ethanol Degradation II	1.13	0.188	0	ACSL1,ACSS2,ALDH1A3,ALDH3B1,Aldh3b3,DHRS4
Chondroitin Sulfate Biosynthesis	1.13	0.161	-1	CHST11,CHST12,CHST2,CHST3,CHST7,HS3ST1,NDST1,NDST2,NDST4
D-myo-inositol (1,4,5)-Trisphosphate Biosynthesis	1.1	0.2	-2.236	PI4K2A,PI4KB,PIP4K2B,PIP4K2C,PLCD3
Tryptophan Degradation X (Mammalian, via Tryptamine)	1.1	0.2	-0.447	ALDH1A3,ALDH3B1,Aldh3b3,IL4I1,MAOA
Mitochondrial Dysfunction	1.1	0.129	#NUM!	ATP5MF,ATP5MG,BACE1,BCL2,CASP3,COX11,COX5A,COX6A2,Cox6c,COX8A,CPT1C,CYC1,GPX4,HTRA2,MAOA,MT-ATP6,MT-ND6,NDUFA12,NDUFA5,OGDH,VDAC1,XDH
CNTF Signaling	1.09	0.158	-1	GRB2,JAK2,LIFR,MAP2K2,NRAS,PIK3C2A,PIK3R2,PIK3R3,RAP1B
Circadian Rhythm Signaling	1.08	0.182	#NUM!	ATF4,BHLHE40,CREB5,GRINA,PER1,PER3
nNOS Signaling in Skeletal Muscle Cells	1.07	0.171	#NUM!	CACNA2D1,CACNB1,CACNB3,Calm1 (includes others),CAMK4,DAG1,NOS1
Corticotropin Releasing Hormone Signaling	1.07	0.131	0	ATF4,CACNA2D1,CACNB1,CACNB3,Calm1 (includes others),CAMK4,CNR1,CREB5,ELK1,FOS,GNAS,JUND,MAP2K2,MEF2C,NOS1,NPR3,PTGS2,RAP1B,VEGFA
Th2 Pathway	1.07	0.132	-1	ACVR1,CXCR4,CXCR6,DLL1,GRB2,HLA-DMA,IL2RB,IL33,IL4R,JAK2,NOTCH1,NOTCH3,PIK3C2A,PIK3R2,PIK3R3,SOCS3,TGFB1,TGFBR3
GNRH Signaling	1.06	0.127	-1.213	ATF4,CACNA2D1,CACNB1,CACNB3,Calm1 (includes others),CAMK2A,CAMK4,CREB5,EGR1,ELK1,FOS,GNAS,GRB2,MAP2K2,MAP2K7,MAP3K10,MAP3K11,MAP3K12,MAPK7,NRAS,PXN,RAP1B
Apelin Liver Signaling Pathway	1.04	0.192	0.447	COL1A2,COL3A1,EDN1,GSK3B,PDGFRB
VEGF Family Ligand-Receptor Interactions	1.04	0.143	-1.508	AKT2,FOS,GRB2,MAP2K2,NRAS,NRP2,PIK3C2A,PIK3R2,PIK3R3,RAP1B,VEGFA,VEGFB
Acetyl-CoA Biosynthesis III (from Citrate)	1.03	1	#NUM!	ACLY
Glutamine Biosynthesis I	1.03	1	#NUM!	GLUL
Sorbitol Degradation I	1.03	1	#NUM!	SORD
Asparagine Biosynthesis I	1.03	1	#NUM!	ASNS
Lanosterol Biosynthesis	1.03	1	#NUM!	LSS
Sulfite Oxidation IV	1.03	1	#NUM!	SUOX
D-mannose Degradation	1.03	1	#NUM!	MPI
CD28 Signaling in T Helper Cells	1.02	0.133	0.258	ACTR3,AKT2,ARPC1A,ARPC2,Calm1 (includes others),CAMK4,FOS,GRB2,HLA-DMA,MAP2K2,PIK3C2A,PIK3R2,PIK3R3,PPP3CA,SYK,ZAP70
Cleavage and Polyadenylation of Pre-mRNA	1.02	0.25	#NUM!	CPSF1,CSTF3,NUDT21
Glycogen Degradation II	1.02	0.25	#NUM!	MTAP,PGM1,PYGM
Granzyme A Signaling	1.02	0.211	#NUM!	EP300,H1-10,HMGB2,SET
DNA damage-induced 14-3-3σ Signaling	1.02	0.211	#NUM!	AKT2,BRCA1,CCNE1,CCNE2
GDNF Family Ligand-Receptor Interactions	1.02	0.145	-1.265	DOK7,FOS,GRB2,IRS2,MAP2K2,NRAS,PIK3C2A,PIK3R2,PIK3R3,RAP1B,RASA1
Dermatan Sulfate Biosynthesis	1.01	0.153	-1	CHST11,CHST12,CHST2,CHST3,CHST7,HS3ST1,NDST1,NDST2,NDST4
Urea Cycle	0.991	0.333	#NUM!	ASL,ASS1
Selenocysteine Biosynthesis II (Archaea and Eukaryotes)	0.991	0.333	#NUM!	SARS1,SARS2
GDP-mannose Biosynthesis	0.991	0.333	#NUM!	GPI,MPI
Antiproliferative Role of Somatostatin Receptor 2	0.987	0.143	-1	CDKN1A,ELK1,GNB4,MAP2K2,NOS1,NPR3,NRAS,PIK3C2A,PIK3R2,PIK3R3,RAP1B
TWEAK Signaling	0.983	0.171	0	APAF1,CASP3,RIPK1,TNFRSF12A,TNFRSF25,TRAF2
Noradrenaline and Adrenaline Degradation	0.983	0.171	0	ALDH1A3,ALDH3B1,Aldh3b3,DHRS4,IL4I1,MAOA
VDR/RXR Activation	0.955	0.141	0.816	BGLAP,CDKN1A,CEBPB,EP300,IGFBP3,LRP5,PDGFA,SERPINB1,SPP1,TGFB2,THBD
Cardiomyocyte Differentiation via BMP Receptors	0.955	0.2	#NUM!	BMP4,BMPR1B,MEF2C,SMAD6
Fatty Acid α-oxidation	0.955	0.2	0	ALDH1A3,ALDH3B1,Aldh3b3,PTGS2
CREB Signaling in Neurons	0.947	0.121	-1.147	AKT2,ATF4,CACNA2D1,CACNB1,CACNB3,Calm1 (includes others),CAMK2A,CAMK4,CREB5,ELK1,EP300,GNAS,GNB4,GRB2,GRIK5,MAP2K2,NRAS,PDIA3,PIK3C2A,PIK3R2,PIK3R3,PLCD3,POLR2A,POLR2L,RAP1B
Autophagy	0.943	0.148	#NUM!	ATG4D,ATG9A,BCL2,CTSO,MAP1LC3A,SQSTM1,ULK1,VPS11,VPS18
Interferon Signaling	0.936	0.167	-0.447	BAX,BCL2,IFITM3,JAK2,MED14,STAT2
Ceramide Signaling	0.924	0.136	1.732	AKT2,BCL2,FOS,NRAS,PIK3C2A,PIK3R2,PIK3R3,PPP2R5B,RAP1B,S1PR3,SPHK2,TNFRSF11B
Opioid Signaling Pathway	0.917	0.117	-0.756	AKT2,ATF4,CACNA2D1,CACNB1,CACNB3,Calm1 (includes others),CAMK1G,CAMK2A,CAMK4,CREB5,CTNNB1,ELK1,EP300,FOS,GNAS,GRINA,GSK3B,MAP2K2,MAP2K7,MAPK4,MAPK7,MYC,NOS1,NRAS,PDK1,PPP3CA,RAP1B,RGS3,SCN7A
Phospholipase C Signaling	0.91	0.117	1.347	ARHGEF17,ARHGEF18,ARHGEF2,ATF4,Calm1 (includes others),CAMK4,CREB5,EP300,GNAS,GNB4,GRB2,HDAC11,HDAC9,ITGA3,ITGB1,MAP2K2,MEF2C,MYL1,MYL4,MYL6,MYL6B,MYL9,NRAS,PLCD3,PLD3,PPP3CA,RAP1B,RHOU,SYK,ZAP70
fMLP Signaling in Neutrophils	0.903	0.129	0	ACTR3,ARPC1A,ARPC2,Calm1 (includes others),CAMK4,ELK1,GNAS,GNB4,MAP2K2,NRAS,PIK3C2A,PIK3R2,PIK3R3,PPP3CA,RAP1B
Phosphatidylcholine Biosynthesis I	0.873	0.286	#NUM!	CEPT1,CHKA
GDP-glucose Biosynthesis	0.873	0.286	#NUM!	HK1,PGM1
Nitric Oxide Signaling in the Cardiovascular System	0.873	0.131	-1.155	AKT2,ATP2A1,Calm1 (includes others),CAMK4,CAV1,HSP90B1,MAP2K2,PIK3C2A,PIK3R2,PIK3R3,SLC7A1,VEGFA,VEGFB
Apoptosis Signaling	0.873	0.131	-1.387	ACIN1,APAF1,BAX,BCL2,BCL2L1,CASP2,CASP3,HTRA2,MAP2K2,MAP2K7,NRAS,PARP1,RAP1B
DNA Double-Strand Break Repair by Non-Homologous End Joining	0.863	0.214	#NUM!	DCLRE1C,MRE11,PARP1
Phenylalanine Degradation IV (Mammalian, via Side Chain)	0.863	0.214	#NUM!	GOT1,IL4I1,MAOA
IL-17A Signaling in Airway Cells	0.848	0.141	-1.414	AKT2,CXCL6,GSK3B,IL6,JAK2,MAP2K2,PIK3C2A,PIK3R2,PIK3R3
NF-κB Activation by Viruses	0.845	0.134	-0.302	AKT2,ITGA3,ITGB1,ITGB3,NRAS,PIK3C2A,PIK3R2,PIK3R3,RAP1B,RIPK1,TRAF2
Dopamine Degradation	0.842	0.167	-0.447	ALDH1A3,ALDH3B1,Aldh3b3,IL4I1,MAOA
nNOS Signaling in Neurons	0.833	0.149	-0.816	Calm1 (includes others),CAMK2A,CAMK4,GRINA,NOS1,PFKM,PPP3CA
Triacylglycerol Degradation	0.833	0.149	-1.134	LIPE,MGLL,NDST1,NDST2,NDST4,PNPLA2,PRDX6
p70S6K Signaling	0.824	0.124	-0.277	AKT2,GRB2,IL4R,MAP2K2,NRAS,PDIA3,PIK3C2A,PIK3R2,PIK3R3,PLCD3,PPP2R5B,RAP1B,SYK,YWHAH,YWHAQ,YWHAZ
Leptin Signaling in Obesity	0.818	0.135	-2.121	AKT2,GRB2,JAK2,MAP2K2,PDIA3,PIK3C2A,PIK3R2,PIK3R3,PLCD3,SOCS3
Protein Ubiquitination Pathway	0.818	0.114	#NUM!	AMFR,ANAPC2,BRCA1,CDC34,CRYAB,DNAJB2,DNAJC1,DNAJC2,DNAJC25,DNAJC9,HSP90B1,HSPA12A,HSPA14,HSPA4L,HSPB2,HSPB6,HSPB8,HSPD1,MDM2,PSMC1,RPS27A,SKP2,STUB1,UBA1,UBE2E1,UBE2J2,UBE2M,UBE4B,USP1,USP20,USP35
Telomere Extension by Telomerase	0.796	0.2	#NUM!	HNRNPA2B1,MRE11,TERF1
FcγRIIB Signaling in B Lymphocytes	0.79	0.133	-0.378	CACNA2D1,CACNB1,CACNB3,GRB2,NRAS,PIK3C2A,PIK3R2,PIK3R3,RAP1B,SYK
Thrombin Signaling	0.775	0.115	-1.213	AKT2,ARHGEF2,CAMK1G,CAMK2A,CAMK4,ELK1,GNAS,GNB4,GRB2,MAP2K2,MYL1,MYL4,MYL6,MYL6B,MYL9,MYLK,NRAS,PDIA3,PIK3C2A,PIK3R2,PIK3R3,PLCD3,RAP1B,RHOU
Melanocyte Development and Pigmentation Signaling	0.775	0.128	-0.577	ATF4,BCL2,CREB5,EP300,GNAS,GRB2,MAP2K2,NRAS,PIK3C2A,PIK3R2,PIK3R3,RAP1B
Glucose and Glucose-1-phosphate Degradation	0.775	0.25	#NUM!	HK1,PGM1
Superoxide Radicals Degradation	0.775	0.25	#NUM!	SOD1,SOD3
HIPPO signaling	0.77	0.129	0.378	CD44,FAT4,FRMD6,PPP1R10,PPP2R5B,SKP2,SMAD1,STK3,YWHAH,YWHAQ,YWHAZ
BMP signaling pathway	0.77	0.129	1	BMP4,BMPR1B,CAMK4,GRB2,GREM1,MAP2K2,NRAS,PITX2,RAP1B,SMAD1,SMAD6
Macropinocytosis Signaling	0.764	0.132	-0.447	ITGB1,ITGB3,NRAS,PDGFA,PDGFB,PIK3C2A,PIK3R2,PIK3R3,RAP1B,USP6NL
MSP-RON Signaling Pathway	0.762	0.138	#NUM!	ACTA1,ACTB,ACTC1,ACTG1,JAK2,PIK3C2A,PIK3R2,PIK3R3
Fatty Acid β-oxidation I	0.754	0.156	-1.342	ACSL1,ACSL4,IVD,SLC27A1,SLC27A4
Th1 and Th2 Activation Pathway	0.75	0.117	#NUM!	ACVR1,CXCR4,CXCR6,DLL1,GRB2,HLA-DMA,IL2RB,IL33,IL4R,IL6,JAK2,NFIL3,NOTCH1,NOTCH3,PIK3C2A,PIK3R2,PIK3R3,SOCS3,TGFB1,TGFBR3
UDP-D-xylose and UDP-D-glucuronate Biosynthesis	0.747	0.5	#NUM!	UGDH
S-methyl-5'-thioadenosine Degradation II	0.747	0.5	#NUM!	MTAP
Palmitate Biosynthesis I (Animals)	0.747	0.5	#NUM!	FASN
L-cysteine Degradation III	0.747	0.5	#NUM!	GOT1
GDP-L-fucose Biosynthesis II (from L-fucose)	0.747	0.5	#NUM!	FCSK
Sulfate Activation for Sulfonation	0.747	0.5	#NUM!	PAPSS2
Fatty Acid Biosynthesis Initiation II	0.747	0.5	#NUM!	FASN
Putrescine Biosynthesis III	0.747	0.5	#NUM!	ODC1
Glycine Biosynthesis I	0.747	0.5	#NUM!	SHMT2
Glutamine Degradation I	0.747	0.5	#NUM!	GLS2
Glutamate Biosynthesis II	0.747	0.5	#NUM!	GLUD1
Glutamate Degradation X	0.747	0.5	#NUM!	GLUD1
Role of NFAT in Regulation of the Immune Response	0.745	0.116	-0.229	AKT2,Calm1 (includes others),CAMK4,CSNK1G2,FOS,GNAS,GNB4,GRB2,GSK3B,HLA-DMA,MAP2K2,MEF2C,NRAS,PIK3C2A,PIK3R2,PIK3R3,PPP3CA,RAP1B,SYK,XPO1,ZAP70
Neuroinflammation Signaling Pathway	0.726	0.11	0.539	ACVR1,AKT2,ATF4,BACE1,BCL2,CASP3,CD200,CFLAR,CREB5,CTNNB1,CXCL12,FOS,GLUL,GRINA,GSK3B,HLA-DMA,IL1R1,IL6,IRAK2,JAK2,MAPK4,MAPK7,PIK3C2A,PIK3R2,PIK3R3,PPP3CA,PTGS2,RIPK1,SYK,TGFB1,TGFB2,TGFB3,TGFBR3
IL-9 Signaling	0.717	0.152	-2.236	IRS2,PIK3C2A,PIK3R2,PIK3R3,SOCS3
SPINK1 General Cancer Pathway	0.71	0.13	-0.333	AKT2,IL6,JAK2,MAP2K2,NRAS,PIK3C2A,PIK3R2,PIK3R3,RAP1B
Role of JAK family kinases in IL-6-type Cytokine Signaling	0.695	0.16	#NUM!	IL6,JAK2,OSMR,SOCS3
Androgen Signaling	0.69	0.118	-1.265	AR,CACNA2D1,CACNB1,CACNB3,Calm1 (includes others),CALR,CAMK4,CCND1,EP300,GNAS,GNB4,GTF2A1,GTF2H5,POLR2A,POLR2L,TGFB1I1
Leucine Degradation I	0.69	0.222	#NUM!	BCAT1,IVD
Folate Transformations I	0.69	0.222	#NUM!	MTHFR,SHMT2
Sphingosine-1-phosphate Signaling	0.688	0.12	-0.832	AKT2,ASAH1,CASP2,CASP3,PDGFA,PDGFB,PDGFRB,PDIA3,PIK3C2A,PIK3R2,PIK3R3,PLCD3,RHOU,S1PR3
UVA-Induced MAPK Signaling	0.688	0.122	-0.378	BCL2L1,CASP3,FOS,NRAS,PARP1,PARP3,PDIA3,PIK3C2A,PIK3R2,PIK3R3,PLCD3,RAP1B
P2Y Purigenic Receptor Signaling Pathway	0.68	0.118	0.277	AKT2,ATF4,CREB5,FOS,GNB4,ITGB3,MAP2K2,MYC,NRAS,PDIA3,PIK3C2A,PIK3R2,PIK3R3,PLCD3,RAP1B
Histamine Degradation	0.68	0.176	#NUM!	ALDH1A3,ALDH3B1,Aldh3b3
CDK5 Signaling	0.678	0.12	0.905	EGR1,GNAS,ITGA3,ITGB1,LAMA5,LAMB1,MAP2K2,MAPK4,MAPK7,NRAS,PPP1R10,PPP2R5B,RAP1B
Chemokine Signaling	0.67	0.125	0.632	Calm1 (includes others),CAMK1G,CAMK2A,CAMK4,CXCL12,CXCR4,FOS,MAP2K2,NRAS,RAP1B
Growth Hormone Signaling	0.662	0.127	-0.707	ELK1,FOS,IGF2,IGFBP3,JAK2,PIK3C2A,PIK3R2,PIK3R3,SOCS3
Cdc42 Signaling	0.66	0.114	1.213	ACTR3,APC2,ARPC1A,ARPC2,CDC42BPA,FOS,GSK3B,HLA-DMA,IQGAP1,ITGA3,ITGB1,MAP3K11,MYL1,MYL4,MYL6,MYL6B,MYL9,MYLK,RASA1
Lipid Antigen Presentation by CD1	0.654	0.154	#NUM!	CALR,CANX,PDIA3,PSAP
NAD Salvage Pathway II	0.654	0.154	1	ACP2,NMNAT2,NT5E,PXYLP1
IL-17A Signaling in Fibroblasts	0.644	0.143	#NUM!	CEBPB,CEBPD,FOS,GSK3B,IL6
Nucleotide Excision Repair Pathway	0.644	0.143	#NUM!	GTF2H5,POLR2A,POLR2L,RPA1,RPA2
IL-23 Signaling Pathway	0.644	0.136	-1.633	AKT2,JAK2,PIK3C2A,PIK3R2,PIK3R3,SOCS3
Neuropathic Pain Signaling In Dorsal Horn Neurons	0.629	0.119	-0.577	CAMK1G,CAMK2A,CAMK4,ELK1,FOS,GRINA,KCNN4,PDIA3,PIK3C2A,PIK3R2,PIK3R3,PLCD3
NF-κB Signaling	0.629	0.112	-1.342	AKT2,BMP4,BMPR1B,EP300,FGFR4,GSK3B,IL1R1,IL33,MAP2K7,NRAS,PDGFRB,PIK3C2A,PIK3R2,PIK3R3,RAP1B,RIPK1,TGFBR3,TNFRSF11B,TRAF2,ZAP70
Prostanoid Biosynthesis	0.62	0.2	#NUM!	PTGES3,PTGS2
Pentose Phosphate Pathway	0.62	0.2	#NUM!	PGD,TALDO1
Glycine Betaine Degradation	0.62	0.2	#NUM!	SARDH,SHMT2
LXR/RXR Activation	0.616	0.116	-1.508	APOE,CD36,CLU,FASN,FDFT1,IL1R1,IL33,IL6,LDLR,NR1H2,PTGS2,SERPINF1,SREBF1,TNFRSF11B
IL-15 Production	0.616	0.116	#NUM!	ABL2,DDR1,DDR2,EPHB3,FGFR4,IL6,JAK2,MAP2K7,MAP3K11,PDGFRB,PTK7,SYK,TYRO3,ZAP70
iNOS Signaling	0.614	0.133	#NUM!	Calm1 (includes others),CAMK4,FOS,HMGA1,IRAK2,JAK2
Trehalose Degradation II (Trehalase)	0.592	0.333	#NUM!	HK1
NADH Repair	0.592	0.333	#NUM!	GAPDH
Methylglyoxal Degradation I	0.592	0.333	#NUM!	HAGH
5-aminoimidazole Ribonucleotide Biosynthesis I	0.592	0.333	#NUM!	PPAT
Thyronamine and Iodothyronamine Metabolism	0.592	0.333	#NUM!	DIO2
1,25-dihydroxyvitamin D3 Biosynthesis	0.592	0.333	#NUM!	POR
Hypusine Biosynthesis	0.592	0.333	#NUM!	DOHH
Thiosulfate Disproportionation III (Rhodanese)	0.592	0.333	#NUM!	MOCS3
Thyroid Hormone Metabolism I (via Deiodination)	0.592	0.333	#NUM!	DIO2
Glutamate Degradation II	0.592	0.333	#NUM!	GOT1
S-adenosyl-L-methionine Biosynthesis	0.592	0.333	#NUM!	MAT2A
Aspartate Biosynthesis	0.592	0.333	#NUM!	GOT1
CD40 Signaling	0.582	0.123	-1.89	FOS,MAP2K2,MAP2K7,PIK3C2A,PIK3R2,PIK3R3,PTGS2,TRAF2
Notch Signaling	0.58	0.135	-1	DLL1,DTX3,NOTCH1,NOTCH3,NUMBL
ErbB Signaling	0.578	0.117	-0.302	ELK1,FOS,GRB2,GSK3B,MAP2K2,NCK2,NRAS,PIK3C2A,PIK3R2,PIK3R3,RAP1B
Angiopoietin Signaling	0.572	0.12	0	AKT2,ANGPT1,GRB2,NRAS,PIK3C2A,PIK3R2,PIK3R3,RAP1B,RASA1
Ketogenesis	0.559	0.182	#NUM!	ACAT2,HMGCS1
Apelin Endothelial Signaling Pathway	0.553	0.113	0.277	AKT2,ANGPT1,Calm1 (includes others),CAMK4,FOS,GNAS,MAP2K2,MEF2C,NRAS,PIK3C2A,PIK3R2,PIK3R3,RAP1B
PKCθ Signaling in T Lymphocytes	0.548	0.11	-1.604	CACNA2D1,CACNB1,CACNB3,CAMK2A,FOS,GRB2,HLA-DMA,MAP3K10,MAP3K11,MAP3K12,NRAS,PIK3C2A,PIK3R2,PIK3R3,PPP3CA,RAP1B,ZAP70
Serotonin Degradation	0.539	0.119	-0.707	ALDH1A3,ALDH3B1,Aldh3b3,B4GAT1,DHRS4,EXT2,IL4I1,MAOA
Antigen Presentation Pathway	0.523	0.128	#NUM!	CALR,CANX,CD74,HLA-DMA,PDIA3
Endothelin-1 Signaling	0.511	0.106	-0.447	CASP2,CASP3,EDN1,FOS,GNAS,GRB2,MAPK4,MAPK7,MYC,NOS1,NRAS,PDIA3,PIK3C2A,PIK3R2,PIK3R3,PLCD3,PLD3,PTGS2,RAP1B,SHF
Guanosine Nucleotides Degradation III	0.506	0.167	#NUM!	NT5E,XDH
Synaptic Long Term Potentiation	0.492	0.109	0.277	ATF4,Calm1 (includes others),CAMK2A,CAMK4,CREB5,EP300,GRINA,MAP2K2,NRAS,PDIA3,PLCD3,PPP1R10,PPP3CA,RAP1B
Cholecystokinin/Gastrin-mediated Signaling	0.492	0.109	0.277	BCAR1,ELK1,FOS,GRB2,IL33,MAP2K2,MAPK7,MEF2C,NRAS,PTGS2,PXN,RAP1B,RHOU
Pentose Phosphate Pathway (Oxidative Branch)	0.488	0.25	#NUM!	PGD
PRPP Biosynthesis I	0.488	0.25	#NUM!	PRPS2
Spermine and Spermidine Degradation I	0.488	0.25	#NUM!	SAT1
Phenylethylamine Degradation I	0.488	0.25	#NUM!	AOC3
Glutathione Redox Reactions II	0.488	0.25	#NUM!	PDIA3
L-cysteine Degradation I	0.488	0.25	#NUM!	GOT1
Molybdenum Cofactor Biosynthesis	0.488	0.25	#NUM!	MOCS3
TNFR1 Signaling	0.487	0.12	0.816	APAF1,CASP2,CASP3,FOS,RIPK1,TRAF2
Role of MAPK Signaling in the Pathogenesis of Influenza	0.478	0.113	#NUM!	AKT2,BAX,BCL2,CASP3,MAP2K2,MAP2K7,NRAS,PTGS2,RAP1B
Pyrimidine Ribonucleotides Interconversion	0.471	0.122	2.236	CMPK1,CTPS1,RAD54L,RECQL,RECQL4
iCOS-iCOSL Signaling in T Helper Cells	0.462	0.108	-1.155	AKT2,Calm1 (includes others),CAMK2A,CAMK4,GRB2,HLA-DMA,IL2RB,PIK3C2A,PIK3R2,PIK3R3,PPP3CA,ZAP70
Type I Diabetes Mellitus Signaling	0.462	0.108	-0.632	APAF1,BCL2,CASP3,HLA-DMA,HSPD1,IL1R1,JAK2,MAP2K7,RIPK1,SOCS3,TNFRSF11B,TRAF2
Oleate Biosynthesis II (Animals)	0.458	0.154	#NUM!	FADS6,Scd2
Urate Biosynthesis/Inosine 5'-phosphate Degradation	0.458	0.154	#NUM!	NT5E,XDH
NAD Phosphorylation and Dephosphorylation	0.458	0.154	#NUM!	ACP2,PXYLP1
Pregnenolone Biosynthesis	0.458	0.154	#NUM!	CYP26B1,MICAL2
IL-12 Signaling and Production in Macrophages	0.451	0.106	#NUM!	AKT2,APOE,CEBPB,CLU,EP300,FOS,JMJD6,MAP2K2,PIK3C2A,PIK3R2,PIK3R3,TGFB1,TGFB2,TGFB3
Inhibition of ARE-Mediated mRNA Degradation Pathway	0.45	0.107	0.277	AKT2,CNOT6,CNOT9,EXOSC2,MAPK4,MAPK7,PPP2R5B,TNFRSF11B,TNFSF18,YWHAH,YWHAQ,YWHAZ,ZFP36L1
Role of IL-17F in Allergic Inflammatory Airway Diseases	0.446	0.119	0.447	ATF4,CREB5,CXCL6,IL6,MAP2K2
Tec Kinase Signaling	0.434	0.104	-0.5	ACTA1,ACTB,ACTC1,ACTG1,FOS,GNAS,GNB4,ITGA3,ITGB1,JAK2,PIK3C2A,PIK3R2,PIK3R3,RHOU,STAT2,TNFRSF21,TNFRSF25
Retinoate Biosynthesis I	0.427	0.121	#NUM!	AKR1B1,ALDH1A3,DHRS4,RDH10
T Cell Exhaustion Signaling Pathway	0.426	0.103	1.069	ACVR1,AKT2,FOS,HLA-DMA,IL6,JAK2,NRAS,PDK1,PIK3C2A,PIK3R2,PIK3R3,PPP2R5B,RAP1B,STAT2,TGFB1,TGFBR3,VEGFA,ZAP70
Pyrimidine Ribonucleotides De Novo Biosynthesis	0.424	0.116	2.236	CMPK1,CTPS1,RAD54L,RECQL,RECQL4
FGF Signaling	0.411	0.107	-1	AKT2,ATF4,CREB5,FGFR4,FGFRL1,GRB2,PIK3C2A,PIK3R2,PIK3R3
2-ketoglutarate Dehydrogenase Complex	0.41	0.2	#NUM!	OGDH
Tetrapyrrole Biosynthesis II	0.41	0.2	#NUM!	ALAS1
Eumelanin Biosynthesis	0.41	0.2	#NUM!	MIF
Myo-inositol Biosynthesis	0.41	0.2	#NUM!	ISYNA1
Folate Polyglutamylation	0.41	0.2	#NUM!	SHMT2
Tumoricidal Function of Hepatic Natural Killer Cells	0.406	0.125	#NUM!	APAF1,BAX,CASP3
Glutathione Redox Reactions I	0.406	0.125	#NUM!	GPX1,GPX4,PRDX6
Role of IL-17A in Arthritis	0.403	0.111	#NUM!	CXCL6,MAP2K2,PIK3C2A,PIK3R2,PIK3R3,PTGS2
Role of JAK2 in Hormone-like Cytokine Signaling	0.402	0.118	#NUM!	IRS2,JAK2,SIRPA,SOCS3
α-Adrenergic Signaling	0.399	0.105	0.707	Calm1 (includes others),CAMK4,GNAS,GNB4,GYS1,MAP2K2,NRAS,PYGM,RAP1B,SLC8A1
Atherosclerosis Signaling	0.398	0.103	#NUM!	APOE,CD36,CLU,COL1A2,COL3A1,CXCL12,CXCR4,IL33,IL6,PDGFA,PDGFB,TGFB1,TNFRSF12A
Netrin Signaling	0.388	0.108	-1.134	ABLIM1,CACNA2D1,CACNB1,CACNB3,ENAH,NCK2,PPP3CA
Pyridoxal 5'-phosphate Salvage Pathway	0.388	0.108	-1.89	AKT2,CDK18,DMPK,MAP2K2,MAPK7,PKN1,SGK1
Fc Epsilon RI Signaling	0.381	0.103	-0.577	AKT2,GRB2,INPPL1,MAP2K2,MAP2K7,NRAS,PIK3C2A,PIK3R2,PIK3R3,RAP1B,SYK,SYNJ2
Isoleucine Degradation I	0.38	0.133	#NUM!	ACAT2,BCAT1
Choline Biosynthesis III	0.38	0.133	#NUM!	CEPT1,PLD3
Adenosine Nucleotides Degradation II	0.38	0.133	#NUM!	NT5E,XDH
Histidine Degradation VI	0.38	0.133	#NUM!	CYP26B1,MICAL2
Coagulation System	0.379	0.114	0	PLAT,PLAUR,PROS1,THBD
Calcium-induced T Lymphocyte Apoptosis	0.373	0.106	0	ATP2A1,Calm1 (includes others),CAMK4,EP300,HLA-DMA,PPP3CA,ZAP70
Role of Oct4 in Mammalian Embryonic Stem Cell Pluripotency	0.363	0.109	#NUM!	BRCA1,NR2F6,PARP1,PPP1R8,SPP1
Natural Killer Cell Signaling	0.358	0.101	#NUM!	AKT2,GRB2,INPPL1,MAP2K2,NRAS,PIK3C2A,PIK3R2,PIK3R3,RAP1B,SYK,SYNJ2,ZAP70
ErbB4 Signaling	0.357	0.104	-1.134	GRB2,MAP2K2,NRAS,PIK3C2A,PIK3R2,PIK3R3,RAP1B
Oxidative Phosphorylation	0.352	0.101	0.302	ATP5MF,ATP5MG,COX11,COX5A,COX6A2,Cox6c,COX8A,CYC1,MT-ATP6,NDUFA12,NDUFA5
Pyruvate Fermentation to Lactate	0.351	0.167	#NUM!	LDHA
Ceramide Biosynthesis	0.351	0.167	#NUM!	KDSR
Pentose Phosphate Pathway (Non-oxidative Branch)	0.351	0.167	#NUM!	TALDO1
Glycine Cleavage Complex	0.351	0.167	#NUM!	GLDC
UDP-N-acetyl-D-glucosamine Biosynthesis II	0.351	0.167	#NUM!	GNPNAT1
Ceramide Degradation	0.351	0.167	#NUM!	ASAH1
Glycogen Biosynthesis II (from UDP-D-Glucose)	0.351	0.167	#NUM!	GYS1
Rapoport-Luebering Glycolytic Shunt	0.351	0.167	#NUM!	PGAM1
NAD Biosynthesis III	0.351	0.167	#NUM!	NMNAT2
Lactose Degradation III	0.351	0.167	#NUM!	PSAP
Glutamate Receptor Signaling	0.351	0.105	#NUM!	Calm1 (includes others),CAMK4,GLUL,GRIK5,GRINA,SLC1A6
Extrinsic Prothrombin Activation Pathway	0.347	0.125	#NUM!	PROS1,THBD
Ephrin A Signaling	0.344	0.106	#NUM!	ADAM10,BCAR1,PIK3C2A,PIK3R2,PIK3R3
CTLA4 Signaling in Cytotoxic T Lymphocytes	0.34	0.101	#NUM!	AKT2,GRB2,JAK2,PIK3C2A,PIK3R2,PIK3R3,PPP2R5B,SYK,ZAP70
Crosstalk between Dendritic Cells and Natural Killer Cells	0.34	0.101	#NUM!	ACTA1,ACTB,ACTC1,ACTG1,CAMK2A,IL2RB,IL6,NECTIN2,TLN2
Superpathway of Methionine Degradation	0.336	0.108	0	GOT1,MAT2A,PRMT3,SUOX
Th1 Pathway	0.334	0.0992	-1.732	DLL1,GRB2,HLA-DMA,IL6,JAK2,NFIL3,NOTCH1,NOTCH3,PIK3C2A,PIK3R2,PIK3R3,SOCS3
IL-10 Signaling	0.327	0.101	#NUM!	ELK1,FOS,IL1R1,IL33,IL4R,IL6,SOCS3
Ubiquinol-10 Biosynthesis (Eukaryotic)	0.317	0.118	#NUM!	CYP26B1,MICAL2
D-myo-inositol (1,4,5)-trisphosphate Degradation	0.317	0.118	#NUM!	INPPL1,SYNJ2
Retinoic acid Mediated Apoptosis Signaling	0.304	0.1	-0.816	APAF1,CASP3,CFLAR,PARP1,PARP3,RARG
Production of Nitric Oxide and Reactive Oxygen Species in Macrophages	0.303	0.0957	-0.243	AKT2,APOE,CLU,FOS,JAK2,MAP2K7,MAP3K10,MAP3K11,MAP3K12,PIK3C2A,PIK3R2,PIK3R3,PPP1R10,PPP2R5B,RAP1B,RHOU,SIRPA,TNFRSF11B
NAD Biosynthesis from 2-amino-3-carboxymuconate Semialdehyde	0.303	0.143	#NUM!	NMNAT2
Thioredoxin Pathway	0.303	0.143	#NUM!	TXN
Acetyl-CoA Biosynthesis I (Pyruvate Dehydrogenase Complex)	0.303	0.143	#NUM!	DLAT
NAD Salvage Pathway III	0.303	0.143	#NUM!	NMNAT2
Aspartate Degradation II	0.303	0.143	#NUM!	GOT1
April Mediated Signaling	0.298	0.103	-1	ELK1,FOS,MAP2K7,TRAF2
tRNA Charging	0.298	0.103	-2	AARS2,LARS2,SARS1,SARS2
LPS-stimulated MAPK Signaling	0.295	0.0976	-0.707	ELK1,FOS,MAP2K2,NRAS,PIK3C2A,PIK3R2,PIK3R3,RAP1B
Gαq Signaling	0.294	0.0955	-1.604	AKT2,Calm1 (includes others),CAMK4,ELK1,GNAS,GNB4,GSK3B,GYS1,MAP2K2,PIK3C2A,PIK3R2,PIK3R3,PLD3,PPP3CA,RHOU
Assembly of RNA Polymerase II Complex	0.293	0.1	#NUM!	GTF2A1,GTF2H5,POLR2A,POLR2L,TAF15
1D-myo-inositol Hexakisphosphate Biosynthesis II (Mammalian)	0.29	0.111	#NUM!	INPPL1,SYNJ2
Purine Nucleotides Degradation II (Aerobic)	0.29	0.111	#NUM!	NT5E,XDH
D-myo-inositol (1,3,4)-trisphosphate Biosynthesis	0.29	0.111	#NUM!	INPPL1,SYNJ2
FAT10 Signaling Pathway	0.29	0.111	#NUM!	SQSTM1,UBA1
Granulocyte Adhesion and Diapedesis	0.289	0.095	#NUM!	Ccl2,Ccl7,CXCL12,CXCL6,CXCR4,IL1R1,IL33,ITGA3,ITGB1,ITGB3,MMP14,MMP15,MSN,RDX,SDC1,SDC4,TNFRSF11B
Melatonin Signaling	0.287	0.0972	0.378	Calm1 (includes others),CAMK2A,CAMK4,MAP2K2,MAP2K7,PDIA3,PLCD3
FXR/RXR Activation	0.283	0.0952	#NUM!	AKT2,APOE,CLU,FASN,FGFR4,IL33,PCK2,SDC1,SERPINF1,SLC4A2,SREBF1,VLDLR
B Cell Activating Factor Signaling	0.265	0.0976	#NUM!	ELK1,FOS,MAP2K7,TRAF2
Endocannabinoid Neuronal Synapse Pathway	0.265	0.0938	-1.508	CACNA2D1,CACNB1,CACNB3,CNR1,GRINA,MAPK4,MAPK7,MGLL,PDIA3,PLCD3,PPP3CA,PTGS2
Apelin Muscle Signaling Pathway	0.265	0.105	#NUM!	AKT2,GNAS
Sphingosine and Sphingosine-1-phosphate Metabolism	0.264	0.125	#NUM!	ASAH1
Inositol Pyrophosphates Biosynthesis	0.264	0.125	#NUM!	IP6K3
Salvage Pathways of Pyrimidine Deoxyribonucleotides	0.264	0.125	#NUM!	TK1
UVB-Induced MAPK Signaling	0.264	0.0962	-1	FOS,H3-3A/H3-3B,PIK3C2A,PIK3R2,PIK3R3
Role of PI3K/AKT Signaling in the Pathogenesis of Influenza	0.25	0.0938	-1.633	AKT2,GSK3B,MAP2K2,PIK3C2A,PIK3R2,PIK3R3
MIF Regulation of Innate Immunity	0.249	0.0952	0	CD74,FOS,MIF,PTGS2
Intrinsic Prothrombin Activation Pathway	0.249	0.0952	#NUM!	COL1A2,COL3A1,PROS1,THBD
G Protein Signaling Mediated by Tubby	0.248	0.0968	#NUM!	GNAS,GNB4,JAK2
CDP-diacylglycerol Biosynthesis I	0.243	0.1	#NUM!	AGPAT1,LCLAT1
Glutathione-mediated Detoxification	0.231	0.0938	#NUM!	ANPEP,Gsta4,GSTA5
Citrulline Biosynthesis	0.231	0.111	#NUM!	GLS2
Heme Biosynthesis II	0.231	0.111	#NUM!	ALAS1
Calcium Transport I	0.203	0.1	#NUM!	ATP2A1
Ketolysis	0.203	0.1	#NUM!	ACAT2
Dolichyl-diphosphooligosaccharide Biosynthesis	0.203	0.1	#NUM!	ALG5
Synaptic Long Term Depression	0	0.0635	-0.577	CACNA2D1,CACNB1,CACNB3,GNAS,MAP2K2,NOS1,NPR3,NRAS,PDIA3,PLCD3,PPP2R5B,RAP1B
Hepatic Cholestasis	0	0.0761	#NUM!	ABCC1,FGFR4,IL1R1,IL33,IL6,IRAK2,LIF,SLC4A2,SREBF1,TGFB1,TGFB2,TGFB3,TNFRSF11B,TRAF2
PXR/RXR Activation	0	0.0923	#NUM!	AKT2,ALAS1,FOXO3,IL6,PAPSS2,PCK2
Activation of IRF by Cytosolic Pattern Recognition Receptors	0	0.0476	#NUM!	IL6,RIPK1,STAT2
Role of RIG1-like Receptors in Antiviral Innate Immunity	0	0.0682	#NUM!	EP300,RIPK1,TRAF2
Role of Pattern Recognition Receptors in Recognition of Bacteria and Viruses	0	0.0649	-1	IL33,IL6,LIF,PIK3C2A,PIK3R2,PIK3R3,SYK,TGFB1,TGFB2,TGFB3
Role of PKR in Interferon Induction and Antiviral Response	0	0.0732	#NUM!	APAF1,CASP3,TRAF2
TREM1 Signaling	0	0.0667	0.447	AKT2,GRB2,IL6,ITGB1,JAK2
CCR5 Signaling in Macrophages	0	0.0851	1	CACNA2D1,CACNB1,CACNB3,Calm1 (includes others),CAMK4,FOS,GNAS,GNB4
IL-22 Signaling	0	0.0833	#NUM!	AKT2,SOCS3
Cytotoxic T Lymphocyte-mediated Apoptosis of Target Cells	0	0.0882	#NUM!	APAF1,BCL2,CASP3
4-1BB Signaling in T Lymphocytes	0	0.0625	#NUM!	MAP2K2,TRAF2
T Helper Cell Differentiation	0	0.0685	#NUM!	HLA-DMA,IL4R,IL6,TGFB1,TNFRSF11B
CCR3 Signaling in Eosinophils	0	0.0887	-1.134	Calm1 (includes others),CAMK4,GNAS,GNB4,MAP2K2,MYLK,NRAS,PIK3C2A,PIK3R2,PIK3R3,RAP1B
Role of Cytokines in Mediating Communication between Immune Cells	0	0.0556	#NUM!	IL33,IL6,TGFB1
Dendritic Cell Maturation	0	0.0929	0.243	AKT2,ATF4,COL1A2,COL3A1,CREB5,DDR2,HLA-DMA,IL33,IL6,JAK2,PDIA3,PIK3C2A,PIK3R2,PIK3R3,PLCD3,STAT2,TNFRSF11B
Relaxin Signaling	0	0.0867	-1.897	AKT2,ELK1,FOS,GNAS,GNB4,NPR3,PDE6D,PIK3C2A,PIK3R2,PIK3R3,RAP1B,SMPDL3B,VEGFA
Renin-Angiotensin Signaling	0	0.0932	-0.905	ELK1,FOS,GRB2,JAK2,MAP2K2,NRAS,PIK3C2A,PIK3R2,PIK3R3,RAP1B,SHF
Semaphorin Signaling in Neurons	0	0.0333	#NUM!	ITGB1,RHOU
Maturity Onset Diabetes of Young (MODY) Signaling	0	0.0476	#NUM!	GAPDH
Primary Immunodeficiency Signaling	0	0.06	#NUM!	DCLRE1C,UNG,ZAP70
Allograft Rejection Signaling	0	0.0116	#NUM!	HLA-DMA
Autoimmune Thyroid Disease Signaling	0	0.0204	#NUM!	HLA-DMA
Graft-versus-Host Disease Signaling	0	0.0625	#NUM!	HLA-DMA,IL33,IL6
G Beta Gamma Signaling	0	0.0902	-0.632	AKT2,CACNA2D1,CACNB1,CACNB3,CAV1,DNM2,GNAS,GNB4,GRB2,NRAS,RAP1B
Communication between Innate and Adaptive Immune Cells	0	0.0208	#NUM!	IL33,IL6
Systemic Lupus Erythematosus Signaling	0	0.0873	#NUM!	AKT2,CAMK4,FOS,GRB2,HNRNPA2B1,IL33,IL6,LSM2,LSM3,LSM6,LSM8,NRAS,PIK3C2A,PIK3R2,PIK3R3,PRPF40B,RAP1B,SNRPD1,SNU13,TXNL4A
Altered T Cell and B Cell Signaling in Rheumatoid Arthritis	0	0.0556	#NUM!	HLA-DMA,IL33,IL6,SPP1,TGFB1
B Cell Development	0	0.0556	#NUM!	HLA-DMA,SPN
IL-1 Signaling	0	0.0659	-0.447	FOS,GNAS,GNB4,IL1R1,IRAK2,MAP2K7
Neuroprotective Role of THOP1 in Alzheimer's Disease	0	0.0259	#NUM!	HTRA2,LONP1,NFYA
Role of Lipids/Lipid Rafts in the Pathogenesis of Influenza	0	0.0435	#NUM!	FDPS
TNFR2 Signaling	0	0.0667	#NUM!	FOS,TRAF2
Role of Hypercytokinemia/hyperchemokinemia in the Pathogenesis of Influenza	0	0.0465	#NUM!	IL33,IL6
OX40 Signaling Pathway	0	0.0444	#NUM!	BCL2,BCL2L1,HLA-DMA,TRAF2
MIF-mediated Glucocorticoid Regulation	0	0.0882	#NUM!	CD74,MIF,PTGS2
Assembly of RNA Polymerase I Complex	0	0.0833	#NUM!	UBTF
IL-17A Signaling in Gastric Cells	0	0.04	#NUM!	FOS
Role of IL-17A in Psoriasis	0	0.0769	#NUM!	CXCL6
Differential Regulation of Cytokine Production in Macrophages and T Helper Cells by IL-17A and IL-17F	0	0.0556	#NUM!	IL6
Role of JAK1, JAK2 and TYK2 in Interferon Signaling	0	0.0833	#NUM!	JAK2,STAT2
Dopamine-DARPP32 Feedback in cAMP Signaling	0	0.092	-0.277	ATF4,ATP2A1,Calm1 (includes others),CAMK4,CREB5,CSNK1G2,GNAS,GRINA,KCNJ2,NOS1,PDIA3,PLCD3,PPP1R10,PPP2R5B,PPP3CA
Hematopoiesis from Pluripotent Stem Cells	0	0.0408	#NUM!	IL6,LIF
Transcriptional Regulatory Network in Embryonic Stem Cells	0	0.0741	#NUM!	H3-3A/H3-3B,RIF1,SET,ZFHX3
Bupropion Degradation	0	0.08	#NUM!	CYP1B1,POR
Thyroid Hormone Metabolism II (via Conjugation and/or Degradation)	0	0.0789	#NUM!	B4GAT1,DIO2,EXT2
NAD biosynthesis II (from tryptophan)	0	0.0769	#NUM!	NMNAT2
Nicotine Degradation III	0	0.0714	-2	B4GAT1,CYP1B1,EXT2,POR
Glutaryl-CoA Degradation	0	0.0625	#NUM!	ACAT2
Androgen Biosynthesis	0	0.0667	#NUM!	EBP
tRNA Splicing	0	0.0465	#NUM!	PDE6D,SMPDL3B
The Visual Cycle	0	0.05	#NUM!	RDH10
Melatonin Degradation I	0	0.0667	-2	B4GAT1,CYP1B1,EXT2,POR
Phospholipases	0	0.0476	#NUM!	PDIA3,PLCD3,PLD3
Estrogen Biosynthesis	0	0.0732	#NUM!	CYP1B1,HSD17B7,POR
Phosphatidylglycerol Biosynthesis II (Non-plastidic)	0	0.0909	#NUM!	AGPAT1,LCLAT1
Nicotine Degradation II	0	0.0769	-2.236	B4GAT1,CYP1B1,EXT2,FMO1,POR
Valine Degradation I	0	0.0556	#NUM!	BCAT1
Superpathway of D-myo-inositol (1,4,5)-trisphosphate Metabolism	0	0.087	#NUM!	INPPL1,SYNJ2
TCA Cycle II (Eukaryotic)	0	0.0417	#NUM!	OGDH
Retinol Biosynthesis	0	0.0714	#NUM!	LIPE,PNPLA2,RDH10
γ-glutamyl Cycle	0	0.0909	#NUM!	ANPEP
Tryptophan Degradation III (Eukaryotic)	0	0.0435	#NUM!	ACAT2
Salvage Pathways of Pyrimidine Ribonucleotides	0	0.0825	-1.414	AKT2,CDK18,CMPK1,DMPK,MAP2K2,MAPK7,PKN1,SGK1
Methylglyoxal Degradation III	0	0.0556	#NUM!	AKR1B1
Superpathway of Melatonin Degradation	0	0.0923	-1.633	B4GAT1,CYP1B1,EXT2,IL4I1,MAOA,POR
Acetone Degradation I (to Methylglyoxal)	0	0.0667	#NUM!	CYP1B1,POR
Glucocorticoid Biosynthesis	0	0.0833	#NUM!	EBP
Mineralocorticoid Biosynthesis	0	0.0909	#NUM!	EBP
Methionine Degradation I (to Homocysteine)	0	0.0909	#NUM!	MAT2A,PRMT3
Antioxidant Action of Vitamin C	0	0.0459	0	JAK2,PDIA3,PLCD3,PLD3,TXN
Gαi Signaling	0	0.08	0	CAV1,CNR1,GNAS,GNB4,GRB2,HTR1B,NPR3,NRAS,RAP1B,S1PR3
Gαs Signaling	0	0.0841	-0.707	ATF4,CNR1,CREB5,ELK1,GNAS,GNB4,GPER1,MAP2K2,PTH1R
Cysteine Biosynthesis III (mammalia)	0	0.0833	#NUM!	MAT2A,PRMT3
Sperm Motility	0	0.0807	0.378	ABL2,Calm1 (includes others),CAMK4,DDR1,DDR2,EPHB3,FGFR4,GNAS,JAK2,MAP2K7,MAP3K11,PDGFRB,PDIA3,PLCD3,PTK7,SYK,TYRO3,ZAP70
UVC-Induced MAPK Signaling	0	0.0784	1	FOS,MAP2K2,NRAS,RAP1B
Vitamin-C Transport	0	0.0625	#NUM!	TXN
Parkinson's Signaling	0	0.0625	#NUM!	CASP3
Toll-like Receptor Signaling	0	0.0789	1	ELK1,FOS,IL33,IRAK2,RPS27A,TRAF4
Cardiac β-adrenergic Signaling	0	0.0638	-1.134	ATP2A1,GNAS,GNB4,PDE6D,PKIG,PPP1R10,PPP2R5B,SLC8A1,SMPDL3B
Amyloid Processing	0	0.06	#NUM!	AKT2,BACE1,GSK3B
GABA Receptor Signaling	0	0.0737	#NUM!	CACNA2D1,CACNB1,CACNB3,GNAS,KCNN4,NSF,RPS27A
Serotonin Receptor Signaling	0	0.0698	#NUM!	HTR1B,IL4I1,MAOA
Phototransduction Pathway	0	0.0189	#NUM!	PDE6D
Sonic Hedgehog Signaling	0	0.069	#NUM!	DYRK1B,GSK3B
Dopamine Receptor Signaling	0	0.0519	#NUM!	IL4I1,MAOA,PPP1R10,PPP2R5B
cAMP-mediated signaling	0	0.0921	-0.447	ATF4,Calm1 (includes others),CAMK1G,CAMK2A,CAMK4,CNR1,CREB5,DUSP1,DUSP6,GNAS,GPER1,HTR1B,LAMTOR3,MAP2K2,NPR3,PDE6D,PKIG,PPP3CA,PTH1R,S1PR3,SMPDL3B
G-Protein Coupled Receptor Signaling	0	0.0919	#NUM!	AKT2,ATF4,CAMK2A,CAMK4,CNR1,CREB5,DUSP1,DUSP6,GNAS,GPER1,GRB2,HTR1B,LAMTOR3,MAP2K2,NPR3,NRAS,PDE6D,PIK3C2A,PIK3R2,PIK3R3,PTH1R,RAP1B,RASA1,S1PR3,SMPDL3B
GPCR-Mediated Integration of Enteroendocrine Signaling Exemplified by an L Cell	0	0.0411	#NUM!	GNAS,PDIA3,PLCD3
GPCR-Mediated Nutrient Sensing in Enteroendocrine Cells	0	0.0536	-0.816	CACNA2D1,CACNB1,CACNB3,GNAS,PDIA3,PLCD3
Gustation Pathway	0	0.0325	#NUM!	CACNA2D1,CACNB1,CACNB3,PDE6D,SMPDL3B
Phagosome Formation	0	0.072	#NUM!	ITGA3,ITGB1,PDIA3,PIK3C2A,PIK3R2,PIK3R3,PLCD3,RHOU,SYK
Th17 Activation Pathway	0	0.0769	1.134	AHR,HSP90B1,IL1R1,IL6,IRAK2,JAK2,SOCS3
SPINK1 Pancreatic Cancer Pathway	0	0.0333	#NUM!	CTRB2,TGFB1
Apelin Pancreas Signaling Pathway	0	0.0682	#NUM!	PIK3C2A,PIK3R2,PIK3R3
Apelin Adipocyte Signaling Pathway	0	0.0854	0.378	GPX1,GPX4,LIPE,MAPK4,MAPK7,PRDX6,SOD1
Systemic Lupus Erythematosus In T Cell Signaling Pathway	0	0.0901	-1.826	AKT1S1,AKT2,ATF4,CAMK4,CASP2,CASP3,CD44,CREB5,DNMT1,FOS,GRB2,HLA-DMA,IL6,MAP2K2,MAP2K7,MSN,NOS1,NRAS,PDK1,PIK3C2A,PIK3R2,PIK3R3,PPP2R5B,PPP3CA,RAP1B,RDX,RHOU,RPTOR,S1PR3,SYK
Complement System	0	0.027	#NUM!	C1S
Eicosanoid Signaling	0	0.0303	#NUM!	PTGER1,PTGS2

## Sheet: RNA Baseline return (Am vs UnT)
© 2000-2021 QIAGEN. All rights reserved.
Ingenuity Canonical Pathways	-log(p-value)	Ratio	z-score	Molecules
Autophagy	9.31	0.188	0.649	ARL8B,ARNT,ATG12,CDKN1B,CHP1,DDIT3,EPG5,FGF2,GORASP2,HIF1A,IGF1,INSR,IRS1,LAMP1,LAMP2,MAP1LC3B,MAP2K1,MAPK1,NFKB1,NFKB2,OPTN,PIK3CB,PIK3R1,PIK3R4,PPP2R1B,PPP2R3A,PPP3R1,PRKAB2,PRKACA,PRKAG3,PTPA,RAB7A,RAF1,RB1CC1,SLC1A5,SLC3A2,SLC7A5,TRAF3,TSC1,VAMP8
Thrombin Signaling	7.89	0.176	0.928	ADCY7,ARHGEF1,ARHGEF5,CAMK1D,F2,F2R,GNA13,GNAQ,GNAZ,GNB5,GNG12,IKBKB,ITPR3,MAP2K1,MAPK1,MYL12A,MYLPF,NFKB1,NFKB2,PDPK1,PIK3CB,PIK3R1,PIK3R4,PLCB3,PRKCI,RAF1,RELB,RHOB,RHOBTB1,RHOJ,RHOQ,RND1,RND2,ROCK2,RRAS2,SHC1,SRC
PPARα/RXRα Activation	7.83	0.181	1.461	ACAA1,ACOX1,ACVR1B,ADCY7,ADIPOR2,AIP,AP2A2,GNAQ,GOT2,GPD2,HSP90AA1,HSP90AB1,IKBKB,INSR,IRS1,LPL,MAP2K1,MAP3K14,MAPK1,MED12,NCOR2,NFKB1,NFKB2,NR2F1,PLCB3,PPARGC1A,PRKAB2,PRKACA,PRKAG3,RAF1,RELB,RRAS2,SHC1,SMAD3,TGFBR2
AMPK Signaling	7.66	0.165	3.411	ACACA,AK4,AK5,AK6,CHRM4,CHRNA1,CHRNB1,CKM,EIF4EBP1,EPM2A,GNA13,GNAQ,GNAZ,GNB5,GNG12,HMGCR,INSR,IRS1,KAT2B,MAPK1,PBRM1,PFKFB3,PHLPP1,PIK3CB,PIK3R1,PIK3R4,PPARGC1A,PPP2R1B,PPP2R3A,PRKAB2,PRKACA,PRKAG3,PTPA,RAB22A,RAB3A,RAB7A,SLC2A1,SMARCC2,TBC1D1,TSC1
Ferroptosis Signaling Pathway	7.14	0.206	2.353	ACACA,ARF3,ARF4,BRAF,CARS1,CTSB,FTL,GCH1,GCLC,GSS,HMGCR,HMOX1,MAP2K1,MAPK1,PEBP1,PRKAB2,PRKAG3,RAF1,RRAS2,SLC1A5,SLC38A1,SLC39A8,SLC3A2,STEAP3,TFRC,VDAC2
Gαq Signaling	7.07	0.182	0.626	ARHGEF25,CHP1,EPM2A,GNA13,GNAQ,GNAZ,GNB5,GNG12,HMOX1,HTR2B,IKBKB,ITPR3,MAP2K1,MAPK1,NFKB1,NFKB2,PIK3CB,PIK3R1,PIK3R4,PLCB3,PPP3R1,PRKCI,RAF1,RELB,RHOB,RHOBTB1,RHOJ,RHOQ,RND1,RND2,ROCK2
HIF1α Signaling	6.98	0.168	2.197	ADM,ARNT,BRAF,CAMK1D,CCNG2,CHP1,EGLN1,EGLN3,EIF4EBP1,FGF2,HIF1A,HK2,HMOX1,HSP90AA1,HSPA4,HSPA5,HSPA9,IGF1,MAP2K1,MAPK1,MET,MMP11,MMP23B,MMP28,PDGFC,PIK3CB,PIK3R1,PIK3R4,PPP3R1,PRKCI,RAF1,RRAS2,SLC2A1,SLC2A3,VHL
Molecular Mechanisms of Cancer	6.87	0.13	#NUM!	ADCY7,APH1B,ARHGEF1,ARHGEF19,ARHGEF5,BMP1,BRAF,CDK14,CDKN1B,CRK,E2F2,FZD1,FZD6,FZD7,GNA13,GNAQ,GNAZ,GNB5,GNG12,HIF1A,IRS1,ITGA11,ITGA6,ITGB2,ITGB6,LRP6,MAP2K1,MAPK1,NBN,NCSTN,NFKB1,NFKB2,PIK3CB,PIK3R1,PIK3R4,PLCB3,PRKACA,PRKCI,RAF1,RBPJ,RELB,RHOB,RHOBTB1,RHOJ,RHOQ,RND1,RND2,RRAS2,SHC1,SMAD3,SMAD9,SMO,SRC,SYNGAP1,TGFBR2,WNT10A,WNT9A,XIAP
Estrogen Receptor Signaling	6.8	0.134	0.295	ADCY7,CACNA1S,CTBP1,EIF4EBP1,ESR1,GNA13,GNAQ,GNAZ,GNB5,GNG12,HES1,HIF1A,HSP90AA1,HSP90AB1,IGF1,IGF1R,IGF2R,MAP2K1,MAPK1,MED12,MED13,MED16,MMP11,MMP23B,MMP28,MYL12A,MYLPF,NCOR2,NDUFB11,NDUFB2,NDUFV3,NFKB1,NFKB2,NR3C1,PDGFC,PIK3CB,PIK3R1,PIK3R4,PLCB3,POLR2B,PPARGC1A,PRKAB2,PRKACA,PRKAG3,PRKCI,RAF1,RELB,ROCK2,RRAS2,RUNX2,SHC1,SNAI1,SRC,TBL1XR1
Integrin Signaling	6.72	0.164	1.095	ACTA2,ACTG2,Actn3,ARF3,ARF4,ARHGAP5,ASAP1,BRAF,CAPN1,CRK,ITGA11,ITGA6,ITGB2,ITGB6,MAP2K1,MAPK1,MYL12A,NEDD9,PARVB,PIK3CB,PIK3R1,PIK3R4,PIKFYVE,RAF1,RHOB,RHOBTB1,RHOJ,RHOQ,RND1,RND2,RRAS2,SHC1,SRC,TSPAN4,TSPAN5
Axonal Guidance Signaling	6.68	0.125	#NUM!	ABLIM3,ADAM15,ADAMTS14,AFG3L2,BDNF,BMP1,CHP1,CRK,DPYSL2,EFNB1,EPHA4,FARP2,FZD1,FZD6,FZD7,GNA13,GNAQ,GNAZ,GNB5,GNG12,IGF1,ITGA11,ITGA6,ITGB2,ITGB6,LNPEP,LRRC4C,MAP2K1,MAPK1,MET,MMP11,MMP23B,MMP28,MYL12A,MYLPF,NRP1,PDGFC,PIK3CB,PIK3R1,PIK3R4,PLCB3,PLXNB1,PLXNB3,PPP3R1,PRKACA,PRKCI,RAF1,RND1,ROCK2,RRAS2,SEMA3C,SEMA4G,SEMA5A,SEMA7A,SHC1,SLIT2,SMO,TUBB2A,TUBB4A,TUBB6,UNC5B,WNT10A,WNT9A
Glioblastoma Multiforme Signaling	6.48	0.175	-0.577	CDKN1B,E2F2,FZD1,FZD6,FZD7,IGF1,IGF1R,ITPR3,MAP2K1,MAPK1,PDGFC,PDGFRA,PIK3CB,PIK3R1,PIK3R4,PLCB3,RAF1,RHOB,RHOBTB1,RHOJ,RHOQ,RND1,RND2,RRAS2,SHC1,SMO,SRC,TSC1,WNT10A,WNT9A
Regulation of the Epithelial-Mesenchymal Transition Pathway	6.19	0.164	#NUM!	APH1B,BRAF,CDH2,FGF2,FGFR1,FZD1,FZD6,FZD7,HIF1A,ID2,JAG2,MAP2K1,MAPK1,MET,NCSTN,NFKB1,NFKB2,PIK3CB,PIK3R1,PIK3R4,RAF1,RBPJ,RELB,RRAS2,SMAD3,SMO,SMURF1,SNAI1,TGFBR2,WNT10A,WNT9A,ZEB1
PTEN Signaling	6.13	0.18	-0.655	CDKN1B,CSNK2A1,FGFR1,IGF1R,IGF2R,IKBKB,INSR,ITGA11,ITGA6,ITGB2,ITGB6,MAGI3,MAP2K1,MAPK1,MAST2,MCRS1,NFKB1,NFKB2,PDGFRA,PDPK1,PIK3CB,PIK3R1,RAF1,RELB,RRAS2,SHC1,TGFBR2
Signaling by Rho Family GTPases	6	0.146	0	ACTA2,ACTG2,ARHGEF1,ARHGEF19,ARHGEF5,CDC42EP1,CDC42EP3,CDH2,EZR,GNA13,GNAQ,GNAZ,GNB5,GNG12,ITGA11,ITGA6,ITGB2,ITGB6,MAP2K1,MAPK1,MYL12A,MYLPF,NFKB1,NFKB2,PIK3CB,PIK3R1,PIK3R4,PIKFYVE,PRKCI,RAF1,RELB,RHOB,RHOBTB1,RHOJ,RHOQ,RND1,RND2,ROCK2,SEPTIN9
Clathrin-mediated Endocytosis Signaling	5.81	0.161	#NUM!	ACTA2,ACTG2,AP2A2,AP2M1,AP3S1,CHP1,CLTA,CLTB,CLTC,CSNK2A1,DAB2,F2,F2R,FGF2,HIP1,IGF1,ITGB2,ITGB6,MET,MYO6,PDGFC,PIK3CB,PIK3R1,PIK3R4,PPP3R1,RAB7A,SH3GLB1,SRC,STAM,TFRC,UBC
CXCR4 Signaling	5.69	0.168	1.964	ADCY7,CRK,ELMO1,GNA13,GNAQ,GNAZ,GNB5,GNG12,ITPR3,MAP2K1,MAPK1,MYL12A,MYLPF,PIK3CB,PIK3R1,PIK3R4,PLCB3,PRKCI,RAF1,RHOB,RHOBTB1,RHOJ,RHOQ,RND1,RND2,ROCK2,RRAS2,SRC
Colorectal Cancer Metastasis Signaling	5.55	0.141	0.192	ADCY7,BRAF,FZD1,FZD6,FZD7,GNA13,GNAQ,GNAZ,GNB5,GNG12,LRP6,MAP2K1,MAPK1,MMP11,MMP23B,MMP28,NFKB1,NFKB2,PDGFC,PIK3CB,PIK3R1,PIK3R4,PRKACA,RELB,RHOB,RHOBTB1,RHOJ,RHOQ,RND1,RND2,RRAS2,SMAD3,SMO,SRC,TGFBR2,TLR2,WNT10A,WNT9A
Huntington's Disease Signaling	5.49	0.139	2.065	AP2A2,BDNF,BET1L,CAPN1,CASP1,CDK5R1,CLTA,CLTB,CLTC,CPLX2,CTSD,GLS,GNAQ,GNB5,GNG12,HIP1,HSPA4,HSPA5,HSPA9,IGF1,IGF1R,MAPK1,NCOR2,PACSIN1,PDPK1,PIK3CB,PIK3R1,PIK3R4,PLCB3,POLR2B,PRKCI,PSMB10,PSMC3,PSMD8,PSME2,RCOR2,SHC1,UBC,YKT6
Germ Cell-Sertoli Cell Junction Signaling	5.48	0.164	#NUM!	ACTA2,ACTG2,Actn3,AFDN,CDH2,ITGA6,MAP2K1,MAP3K1,MAP3K14,MAP3K8,MAPK1,PDPK1,PIK3CB,PIK3R1,PIK3R4,RHOB,RHOBTB1,RHOJ,RHOQ,RND1,RND2,RRAS2,SRC,TGFBR2,TJP1,TUBB2A,TUBB4A,TUBB6
mTOR Signaling	5.38	0.151	2.6	DGKZ,EIF3D,EIF4B,EIF4EBP1,EIF4EBP2,HIF1A,HMOX1,INSR,IRS1,MAPK1,PDGFC,PDPK1,PIK3CB,PIK3R1,PIK3R4,PPP2R1B,PPP2R3A,PRKAB2,PRKAG3,PRKCI,PRR5,PTPA,RHOB,RHOBTB1,RHOJ,RHOQ,RICTOR,RND1,RND2,RPS26,RRAS2,TSC1
RAR Activation	5.21	0.153	#NUM!	ADCY7,CCNH,CSNK2A1,CYP26A1,DHRS3,DHRS9,GTF2H1,KAT2B,MAP2K1,MAP3K1,MAPK1,NCOR2,NFKB1,NFKB2,NR2F1,PBRM1,PDPK1,PIK3CB,PIK3R1,PPARGC1A,PRKACA,PRKCI,RARB,RDH11,RDH5,RELB,SMAD3,SMAD9,SMARCC2,SRC
Apelin Endothelial Signaling Pathway	5.19	0.173	1.886	ADCY7,ARNT,GNA13,GNAQ,GNAZ,GNB5,GNG12,HIF1A,MAP2K1,MAPK1,MEF2D,NFKB1,NFKB2,PIK3CB,PIK3R1,PIK3R4,PLCB3,PRKAB2,PRKAG3,PRKCI,RAF1,RELB,RRAS2,SMAD3
Cardiac Hypertrophy Signaling	5.17	0.14	1.095	ADCY7,CACNA1S,CHP1,GNA13,GNAQ,GNAZ,GNB5,GNG12,IGF1,IGF1R,IRS1,MAP2K1,MAP3K1,MAP3K14,MAP3K8,MAPK1,MEF2D,MYL12A,MYLPF,PIK3CB,PIK3R1,PIK3R4,PLCB3,PPP3R1,PRKACA,RAF1,RHOB,RHOBTB1,RHOJ,RHOQ,RND1,RND2,ROCK2,RRAS2,SRF,TGFBR2
Virus Entry via Endocytic Pathways	5.15	0.192	#NUM!	ACTA2,ACTG2,AP2A2,AP2M1,AP3S1,B2M,CLTA,CLTB,CLTC,HLA-A,HLA-G,ITGB2,ITGB6,PIK3CB,PIK3R1,PIK3R4,PRKCI,RRAS2,SRC,TFRC
IGF-1 Signaling	5.15	0.192	2.828	CSNK2A1,IGF1,IGF1R,IGFBP4,IGFBP6,IRS1,MAP2K1,MAPK1,PDPK1,PIK3CB,PIK3R1,PIK3R4,PRKACA,PRKCI,RAF1,RRAS2,SHC1,SOCS2,SOCS6,SRF
ILK Signaling	5.12	0.152	0.392	ACTA2,ACTG2,Actn3,FBLIM1,HIF1A,IRS1,ITGB2,ITGB6,MAPK1,NFKB1,NFKB2,PARVB,PDGFC,PDPK1,PIK3CB,PIK3R1,PIK3R4,PPP1R14B,PPP2R1B,PPP2R3A,PTPA,RELB,RHOB,RHOBTB1,RHOJ,RHOQ,RICTOR,RND1,RND2,SNAI1
Gα12/13 Signaling	5.02	0.173	0.426	ARHGEF1,CDH2,F2,F2R,GNA13,IKBKB,LPAR1,MAP2K1,MAP3K1,MAPK1,MEF2D,MYL12A,MYLPF,NFKB1,NFKB2,PIK3CB,PIK3R1,PIK3R4,RAF1,RELB,ROCK2,RRAS2,SRC
IL-8 Signaling	4.99	0.147	2.041	BRAF,CSTB,EIF4EBP1,GNA13,GNAQ,GNAZ,GNB5,GNG12,HMOX1,IKBKB,IRAK1,ITGB2,LASP1,MAP2K1,MAPK1,NFKB1,PDGFC,PIK3CB,PIK3R1,PIK3R4,PRKCI,RAF1,RHOB,RHOBTB1,RHOJ,RHOQ,RND1,RND2,ROCK2,RRAS2,SRC
Hepatic Fibrosis Signaling Pathway	4.92	0.119	-0.469	ACTA2,ACVR1B,BRAF,CACNA1S,CDKN1B,COL1A1,FGF2,FGFR1,FTL,FZD1,FZD6,FZD7,HIF1A,IKBKB,IRAK1,ITGA11,ITGA6,ITGB2,ITGB6,LRP6,MAP2K1,MAPK1,MYL12A,MYLPF,NFKB1,NFKB2,PDGFC,PDGFRA,PIK3CB,PIK3R1,PIK3R4,PRKACA,PRKCI,RAF1,RELB,RHOB,RHOBTB1,RHOJ,RHOQ,RND1,RND2,ROCK2,RRAS2,SMAD3,SMO,SNAI1,TFRC,TGFBR2,WNT10A,WNT9A
RhoGDI Signaling	4.83	0.144	0.447	ACTA2,ACTG2,ARHGAP12,ARHGAP5,ARHGEF1,ARHGEF19,ARHGEF5,CDH2,DGKZ,ESR1,EZR,GNA13,GNAQ,GNAZ,GNB5,GNG12,ITGA11,ITGA6,ITGB2,ITGB6,MYL12A,MYLPF,PIKFYVE,RHOB,RHOBTB1,RHOJ,RHOQ,RND1,RND2,ROCK2,SRC
Cholecystokinin/Gastrin-mediated Signaling	4.77	0.176	1.147	EPHA4,GNA13,GNAQ,ITPR3,MAP2K1,MAPK1,MEF2D,PLCB3,PRKCI,RAF1,RHOB,RHOBTB1,RHOJ,RHOQ,RND1,RND2,ROCK2,RRAS2,SHC1,SRC,SRF
Protein Kinase A Signaling	4.76	0.119	-0.649	ADCY7,ADD3,AKAP11,AKAP12,AKAP6,ANAPC5,BRAF,CDC14B,CHP1,DUSP10,DUSP18,DUSP4,EPM2A,GNA13,GNAQ,GNB5,GNG12,H1-0,ITPR3,KDELR1,MAP2K1,MAP3K1,MAPK1,MTMR3,MYL12A,MYLPF,NFKB1,NFKB2,PDE4B,PDE7A,PLCB3,Ppp1cc,PPP1R14B,PPP3R1,PRKACA,PRKCI,PTPN1,PTPN22,PTPRF,PTPRG,RAF1,RELB,ROCK2,RYR1,RYR3,SMAD3,SMO,TGFBR2
PDGF Signaling	4.63	0.198	1.698	CRK,CSNK2A1,EIF2AK2,MAP2K1,MAP3K1,MAPK1,PDGFC,PDGFRA,PIK3CB,PIK3R1,PIK3R4,RAF1,RRAS2,SHC1,SPHK1,SRC,SRF
Semaphorin Signaling in Neurons	4.6	0.226	#NUM!	DPYSL2,DPYSL3,MAPK1,MET,NRP1,PLXNB1,RHOB,RHOBTB1,RHOJ,RHOQ,RND1,RND2,ROCK2,SEMA7A
Protein Ubiquitination Pathway	4.55	0.131	#NUM!	ANAPC5,B2M,DNAJB5,DNAJB6,DNAJB9,DNAJC13,DNAJC3,DNAJC8,HLA-A,HLA-G,HSP90AA1,HSP90AB1,HSPA4,HSPA5,HSPA9,HSPE1,NEDD4L,PSMB10,PSMC3,PSMD8,PSME2,SMO,SMURF1,UBC,UBE2B,UBE2G2,UBE2O,UCHL5,USO1,USP11,USP28,USP32,USP40,USP53,VHL,XIAP
Type II Diabetes Mellitus Signaling	4.52	0.158	0	ACSL3,ACSL5,ADIPOR2,CACNA1S,IKBKB,INSR,IRS1,ITPR3,MAP3K1,MAP3K14,MAPK1,NFKB1,NFKB2,NSMAF,PDPK1,PIK3CB,PIK3R1,PIK3R4,PRKAB2,PRKAG3,PRKCI,RELB,SOCS2,SOCS6
Osteoarthritis Pathway	4.49	0.137	-1.46	ANKH,CASP1,FGF2,FGFR1,FZD1,FZD6,FZD7,H19,HES1,HIF1A,ITGA11,ITGA6,ITGB2,ITGB6,MATN3,NAMPT,NFKB1,NFKB2,PDGFC,PPARGC1A,PRKAB2,PRKAG3,RBPJ,RELB,RUNX2,SLC39A8,SMAD3,SMAD9,SMO,SPHK1,TGFBR2,TLR2
PPAR Signaling	4.42	0.178	0.728	AIP,HSP90AA1,HSP90AB1,IKBKB,INSR,MAP2K1,MAP3K14,MAPK1,NCOR2,NFKB1,NFKB2,NR2F1,PDGFC,PDGFRA,PPARGC1A,RAF1,RELB,RRAS2,SHC1
JAK/Stat Signaling	4.33	0.195	1.807	GNAQ,MAP2K1,MAPK1,NFKB1,NFKB2,PIAS3,PIK3CB,PIK3R1,PIK3R4,PTPN1,RAF1,RELB,RRAS2,SHC1,SOCS2,SOCS6
RANK Signaling in Osteoclasts	4.3	0.187	0.5	CHP1,IKBKB,MAP2K1,MAP3K1,MAP3K14,MAP3K8,MAPK1,NFKB1,NFKB2,PIK3CB,PIK3R1,PIK3R4,PPP3R1,RAF1,RELB,SRC,XIAP
Caveolar-mediated Endocytosis Signaling	4.22	0.2	#NUM!	ACTA2,ACTG2,B2M,CAVIN1,COPE,COPG1,HLA-A,HLA-G,INSR,ITGA11,ITGA6,ITGB2,ITGB6,PTPN1,SRC
Iron homeostasis signaling pathway	4.21	0.158	#NUM!	ARNT,ATP6V0A2,ATP6V0D2,ATP6V1B2,ATP6V1C1,ATP6V1G1,ATP6V1H,BMP1,ERFE,FTL,HIF1A,HJV,HMOX1,HSPA9,MAPK1,MMS19,PDGFRA,SLC25A37,SLC48A1,SMAD3,STEAP3,TFRC
Phagosome Maturation	4.2	0.151	#NUM!	ATP6V0A2,ATP6V0D2,ATP6V1B2,ATP6V1C1,ATP6V1G1,ATP6V1H,B2M,BET1L,CTSA,CTSB,CTSD,CTSV,CTSW,CTSZ,HLA-A,HLA-G,LAMP1,LAMP2,PIKFYVE,RAB7A,TUBB2A,TUBB4A,TUBB6,YKT6
Insulin Receptor Signaling	4.17	0.157	2.524	CRK,EIF4EBP1,EPM2A,INSR,IRS1,MAP2K1,MAPK1,PDPK1,PIK3CB,PIK3R1,PIK3R4,Ppp1cc,PPP1R14B,PRKACA,PRKCI,PTPN1,PTPRF,RAF1,RHOQ,RRAS2,SHC1,TSC1
Regulation Of The Epithelial Mesenchymal Transition By Growth Factors Pathway	4.1	0.141	0.6	BRAF,CDH2,FGF2,FGFR1,ID2,IKBKB,MAP2K1,MAP3K1,MAPK1,MEST,MET,NFKB1,NFKB2,PDGFC,PDGFRA,PIK3CB,PIK3R1,PIK3R4,RAF1,RELB,RRAS2,SHC1,SMAD3,SMURF1,SNAI1,TGFBR2,ZEB1
NF-κB Activation by Viruses	4.02	0.192	1.069	EIF2AK2,IKBKB,ITGA6,MAP3K1,MAP3K14,MAPK1,NFKB1,NFKB2,PIK3CB,PIK3R1,PIK3R4,PRKCI,RAF1,RELB,RRAS2
NRF2-mediated Oxidative Stress Response	4	0.131	1.291	ACTA2,ACTG2,AOX1,DNAJA3,DNAJB5,DNAJB6,DNAJB9,DNAJC13,DNAJC3,DNAJC8,FTL,GCLC,GSR,GSTM1,GSTM5,HMOX1,HSP90AA1,HSP90AB1,JUNB,MAFF,MAP2K1,MAP3K1,MAPK1,PIK3CB,PIK3R1,PIK3R4,PMF1/PMF1-BGLAP,PRKCI,RAF1,RRAS2,SCARB1
Regulation Of The Epithelial Mesenchymal Transition In Development Pathway	4	0.184	-0.775	APH1B,AXIN2,FZD1,FZD6,FZD7,HIF1A,JAG2,NCSTN,NFKB1,NFKB2,RBPJ,RELB,SMO,SNAI1,WNT10A,WNT9A
Aldosterone Signaling in Epithelial Cells	3.98	0.146	2.111	DNAJB5,DNAJB6,DNAJB9,DNAJC13,DNAJC3,DNAJC8,HSP90AA1,HSP90AB1,HSPA4,HSPA5,HSPA9,HSPE1,ITPR3,MAP2K1,MAPK1,PDPK1,PIK3CB,PIK3R1,PIK3R4,PIKFYVE,PLCB3,PRKCI,RAF1,SMO
Breast Cancer Regulation by Stathmin1	3.92	0.103	-2.213	ADGRA3,ADGRG1,ADGRL3,ARHGEF1,ARHGEF19,ARHGEF5,BDKRB1,C3AR1,CAMK1D,CDKN1B,CHRM4,CMKLR1,E2F2,F2R,FGF2,FZD1,FZD6,FZD7,GNA13,GNAQ,GNB5,GNG12,GPR137B,GPR180,GPR20,GPR35,GPRC5A,GPRC5C,HIF1A,HTR2B,IGF1,LGR4,LGR5,LPAR1,MAP2K1,MAPK1,NFKB1,NFKB2,NPY1R,P2RY2,PDGFC,PIK3CB,PIK3R1,PIK3R4,PLCB3,PPP1R14B,PPP2R1B,PPP2R3A,PPP4C,PRKACA,PRKCI,PTPA,RAF1,RB1CC1,RRAS2,SHC1,SMO,TAS1R1,TUBB2A,TUBB4A,TUBB6
Human Embryonic Stem Cell Pluripotency	3.9	0.145	#NUM!	BDNF,BMP1,FGF2,FGFR1,FZD1,FZD6,FZD7,GNA13,GNAQ,GNAZ,GNB5,GNG12,PDGFC,PDGFRA,PDPK1,PIK3CB,PIK3R1,PIK3R4,SMAD3,SMO,SPHK1,TGFBR2,WNT10A,WNT9A
Renal Cell Carcinoma Signaling	3.89	0.188	2.333	ARNT,CRK,EGLN3,HIF1A,MAP2K1,MAPK1,MET,PIK3CB,PIK3R1,PIK3R4,RAF1,RRAS2,SLC2A1,UBC,VHL
Lymphotoxin β Receptor Signaling	3.87	0.218	0	IKBKB,LTBR,MAP3K14,MAPK1,NFKB1,NFKB2,PDPK1,PIK3CB,PIK3R1,PIK3R4,RELB,TRAF3
Gap Junction Signaling	3.87	0.136	#NUM!	ACTA2,ACTG2,ADCY7,DBN1,GJB3,GNAQ,HTR2B,ITPR3,LPAR1,MAP2K1,MAPK1,NPR2,PIK3CB,PIK3R1,PIK3R4,PLCB3,PPP3R1,PRKACA,PRKCI,RAF1,RRAS2,SMARCC2,SRC,TJP1,TUBB2A,TUBB4A,TUBB6
EGF Signaling	3.87	0.218	1.732	CSNK2A1,ITPR3,MAP2K1,MAP3K1,MAPK1,PIK3CB,PIK3R1,PIK3R4,RAF1,SHC1,SRC,SRF
Sphingosine-1-phosphate Signaling	3.82	0.161	0.5	ADCY7,CASP1,GNA13,GNAQ,MAPK1,NAAA,PDGFC,PDGFRA,PIK3CB,PIK3R1,PIK3R4,PLCB3,RHOB,RHOBTB1,RHOJ,RHOQ,RND1,RND2,SPHK1
Ceramide Signaling	3.82	0.178	-1.604	CTSD,MAP2K1,MAP3K1,NFKB1,NFKB2,NSMAF,PIK3CB,PIK3R1,PIK3R4,PPP2R1B,PPP2R3A,PTPA,RAF1,RELB,RRAS2,SPHK1
eNOS Signaling	3.77	0.145	-0.943	ADCY7,BDKRB1,CHRM4,CHRNA1,CHRNB1,ESR1,GNAQ,HSP90AA1,HSP90AB1,HSPA4,HSPA5,HSPA9,ITPR3,LPAR1,PDGFC,PDPK1,PIK3CB,PIK3R1,PIK3R4,PRKAB2,PRKACA,PRKAG3,PRKCI
3-phosphoinositide Biosynthesis	3.69	0.133	0	ATP1A1,DOT1L,DUSP10,DUSP4,EYA4,ITPK1,NUDT1,NUDT2,NUDT3,PALD1,PIK3CB,PIK3R1,PIK3R4,PIKFYVE,Ppp1cc,PPP1R14B,PPP2R1B,PPP2R3A,PPP3R1,PPP4C,PPP4R1,PPP5C,PTPA,PTPN1,PTPN22,PTPRF,SACM1L
fMLP Signaling in Neutrophils	3.67	0.153	1.604	CHP1,GNA13,GNAQ,GNAZ,GNB5,GNG12,ITPR3,MAP2K1,MAPK1,NFKB1,NFKB2,PIK3CB,PIK3R1,PIK3R4,PLCB3,PPP3R1,PRKCI,RAF1,RELB,RRAS2
PEDF Signaling	3.64	0.179	-0.535	BDNF,IKBKB,MAPK1,NFKB1,NFKB2,PIK3CB,PIK3R1,PIK3R4,RAF1,RELB,ROCK2,RRAS2,SRF,TCF12,ZEB1
CD40 Signaling	3.6	0.194	-0.302	IKBKB,MAP2K1,MAP3K14,MAPK1,NFKB1,NFKB2,PIK3CB,PIK3R1,PIK3R4,PTGS1,RELB,TNFAIP3,TRAF3
IL-1 Signaling	3.6	0.17	-1	ADCY7,GNA13,GNAQ,GNAZ,GNB5,GNG12,IKBKB,IRAK1,MAP3K1,MAP3K14,MAPK1,NFKB1,NFKB2,PRKACA,RELB,TOLLIP
PI3K Signaling in B Lymphocytes	3.58	0.147	1.886	ATF3,ATF6,CD81,CHP1,IKBKB,IRS1,ITPR3,MALT1,MAP2K1,MAPK1,NFKB1,NFKB2,PDPK1,PIK3CB,PIK3R1,PLCB3,PPP3R1,PRKCI,RAF1,RELB,RRAS2
Endocannabinoid Cancer Inhibition Pathway	3.58	0.147	-0.447	ADCY7,ATF3,CASP1,CDKN1B,DDIT3,GNA13,GNAQ,HIF1A,MAP2K1,MAPK1,NSMAF,PDGFC,PIK3CB,PIK3R1,PIK3R4,PRKAB2,PRKACA,PRKAG3,RAF1,ROCK2,SRC
Senescence Pathway	3.53	0.118	-0.343	ACVR1B,ANAPC5,ASXL2,ATF3,BRAF,CACNA1S,CAPN1,CDKN1B,CHP1,E2F2,EIF4EBP1,IKBKB,ITPR3,KAT2B,MAP2K1,MAPK1,NBN,NFKB1,NFKB2,PHF19,PIK3CB,PIK3R1,PIK3R4,PPP2R1B,PPP2R3A,PPP3R1,PTPA,RAF1,RRAS2,SMAD3,SMAD9,STING1,TGFBR2,TLR2,VHL
Prolactin Signaling	3.53	0.174	2.673	IRF1,IRS1,MAP2K1,MAPK1,NR3C1,PDPK1,PIK3CB,PIK3R1,PIK3R4,PRKCI,RAF1,RRAS2,SHC1,SOCS2,SOCS6
Opioid Signaling Pathway	3.48	0.12	-0.577	ADCY7,AP2A2,AP2M1,BRAF,CACNA1S,CAMK1D,CDKN1B,CLTA,CLTB,CLTC,FRK,GNA13,GNAQ,GNAZ,GNB5,GNG12,GRIN2D,GRK6,ITPR3,MAP2K1,MAPK1,NFKB1,NFKB2,PPP3R1,PRKACA,PRKCI,RAF1,RRAS2,RYR1,RYR3,SIGMAR1,SRC,SRF
D-myo-inositol (1,4,5,6)-Tetrakisphosphate Biosynthesis	3.47	0.136	-0.655	ATP1A1,DOT1L,DUSP10,DUSP4,EYA4,ITPK1,NUDT1,NUDT2,NUDT3,PALD1,PIKFYVE,Ppp1cc,PPP1R14B,PPP2R1B,PPP2R3A,PPP3R1,PPP4C,PPP4R1,PPP5C,PTPA,PTPN1,PTPN22,PTPRF,SACM1L
D-myo-inositol (3,4,5,6)-tetrakisphosphate Biosynthesis	3.47	0.136	-0.655	ATP1A1,DOT1L,DUSP10,DUSP4,EYA4,ITPK1,NUDT1,NUDT2,NUDT3,PALD1,PIKFYVE,Ppp1cc,PPP1R14B,PPP2R1B,PPP2R3A,PPP3R1,PPP4C,PPP4R1,PPP5C,PTPA,PTPN1,PTPN22,PTPRF,SACM1L
PI3K/AKT Signaling	3.45	0.131	2.065	CDKN1B,EIF4EBP1,EPM2A,HSP90AA1,HSP90AB1,IKBKB,ITGA11,ITGA6,ITGB2,ITGB6,MAP2K1,MAP3K8,MAPK1,NFKB1,NFKB2,PDPK1,PIK3CB,PIK3R1,PPP2R1B,PPP2R3A,PTPA,RAF1,RELB,RRAS2,SHC1,TSC1
Role of PKR in Interferon Induction and Antiviral Response	3.45	0.147	-0.943	ATF3,CASP1,DNAJC3,EIF2AK2,HSP90AA1,HSP90AB1,HSPA4,HSPA5,HSPA9,IKBKB,IRF1,IRF9,MAPK1,NFKB1,NFKB2,PDGFC,RELB,SCARA3,TARBP2,TRAF3
Xenobiotic Metabolism Signaling	3.44	0.118	#NUM!	AIP,ALDH3A1,ARNT,CAMK1D,CHST1,ESD,FTL,GCLC,GSTM1,GSTM5,HMOX1,HSP90AA1,HSP90AB1,MAP2K1,MAP3K1,MAP3K14,MAP3K8,MAPK1,NCOR2,NFKB1,NFKB2,PIK3CB,PIK3R1,PIK3R4,PPARGC1A,PPP2R1B,PPP2R3A,PRKCI,PTPA,RAF1,RELB,RRAS2,SMOX,UST
3-phosphoinositide Degradation	3.42	0.132	-0.426	ATP1A1,DOT1L,DUSP10,DUSP4,EYA4,ITPK1,MTMR3,NUDT1,NUDT2,NUDT3,PALD1,PIKFYVE,Ppp1cc,PPP1R14B,PPP2R1B,PPP2R3A,PPP3R1,PPP4C,PPP4R1,PPP5C,PTPA,PTPN1,PTPN22,PTPRF,SACM1L
Chronic Myeloid Leukemia Signaling	3.41	0.159	#NUM!	CDKN1B,CRK,CTBP1,E2F2,IKBKB,MAP2K1,MAPK1,NFKB1,NFKB2,PIK3CB,PIK3R1,PIK3R4,RAF1,RELB,RRAS2,SMAD3,TGFBR2
Neuregulin Signaling	3.4	0.154	0.905	CDK5R1,CDKN1B,CRK,HSP90AA1,HSP90AB1,ITGA11,ITGA6,ITGB2,ITGB6,MAP2K1,MAPK1,PDPK1,PIK3R1,PRKCI,RAF1,RRAS2,SHC1,SRC
FAK Signaling	3.4	0.154	#NUM!	ACTA2,ACTG2,ASAP1,CAPN1,CRK,ITGA11,ITGA6,ITGB2,ITGB6,MAP2K1,MAPK1,PDPK1,PIK3CB,PIK3R1,PIK3R4,RAF1,RRAS2,SRC
Tumor Microenvironment Pathway	3.4	0.134	0.209	BRAF,COL1A1,FGF2,HIF1A,HLA-A,HLA-G,IGF1,MAP2K1,MAP3K14,MAPK1,MMP11,MMP23B,MMP28,NFKB1,NFKB2,PDGFC,PIK3CB,PIK3R1,PIK3R4,RAF1,RELB,RRAS2,SLC2A1,SLC2A3
Androgen Signaling	3.37	0.136	0	CACNA1S,CCNH,GNA13,GNAQ,GNAZ,GNB5,GNG12,GTF2H1,HSP90AA1,HSPA4,ITPR3,KAT2B,MAPK1,NFKB1,NFKB2,POLR2B,PRKACA,PRKCI,RELB,SHC1,SMAD3,SRC,TAF5L
NGF Signaling	3.36	0.153	1.5	CRK,IKBKB,MAP2K1,MAP3K1,MAP3K14,MAP3K8,MAPK1,NFKB1,NFKB2,PDPK1,PIK3CB,PIK3R1,PIK3R4,RAF1,RELB,ROCK2,RRAS2,SHC1
Production of Nitric Oxide and Reactive Oxygen Species in Macrophages	3.35	0.131	1.706	IKBKB,IRF1,MAP2K1,MAP3K1,MAP3K14,MAP3K8,MAPK1,NFKB1,NFKB2,PIK3CB,PIK3R1,PIK3R4,PPP1R14B,PPP2R1B,PPP2R3A,PRKCI,PTPA,RELB,RHOB,RHOBTB1,RHOJ,RHOQ,RND1,RND2,TLR2
VEGF Signaling	3.33	0.162	0.775	ACTA2,ACTG2,Actn3,ARNT,HIF1A,MAP2K1,MAPK1,PDGFC,PIK3CB,PIK3R1,PIK3R4,RAF1,ROCK2,RRAS2,SHC1,SRC
Apelin Pancreas Signaling Pathway	3.3	0.217	1.414	DDIT3,NFKB1,NFKB2,PIK3CB,PIK3R1,PIK3R4,PRKAB2,PRKACA,PRKAG3,RELB
D-myo-inositol-5-phosphate Metabolism	3.29	0.13	-0.853	ATP1A1,DOT1L,DUSP10,DUSP4,EYA4,ITPK1,NUDT1,NUDT2,NUDT3,PALD1,PIKFYVE,PLCB3,Ppp1cc,PPP1R14B,PPP2R1B,PPP2R3A,PPP3R1,PPP4C,PPP4R1,PPP5C,PTPA,PTPN1,PTPN22,PTPRF,SACM1L
Acute Myeloid Leukemia Signaling	3.25	0.165	1.265	BRAF,EIF4EBP1,MAP2K1,MAPK1,NFKB1,NFKB2,PIK3CB,PIK3R1,PIK3R4,PIM1,PIM2,RAF1,RELB,RRAS2,RUNX1
p70S6K Signaling	3.19	0.144	2.065	F2,F2R,GNAQ,IRS1,MAP2K1,MAPK1,PDPK1,PIK3CB,PIK3R1,PIK3R4,PLCB3,PPP2R1B,PPP2R3A,PRKCI,PTPA,RAF1,RRAS2,SHC1,SRC
CDK5 Signaling	3.18	0.152	-1	ADCY7,BDNF,CAPN1,CDK5R1,ITGA6,LAMA1,LAMC1,MAP2K1,MAPK1,Ppp1cc,PPP1R14B,PPP2R1B,PPP2R3A,PRKACA,PTPA,RAF1,RRAS2
TNFR2 Signaling	3.17	0.25	-0.816	IKBKB,MAP3K1,MAP3K14,NFKB1,NFKB2,RELB,TNFAIP3,XIAP
BAG2 Signaling Pathway	3.12	0.167	1.265	CTSB,HSP90AA1,HSPA4,HSPA5,HSPA9,MAPK1,NFKB1,NFKB2,PINK1,PSMB10,PSMC3,PSMD8,PSME2,RELB
RhoA Signaling	3.1	0.145	-0.471	ACTA2,ACTG2,ARHGAP12,ARHGAP5,ARHGEF1,CDC42EP1,CDC42EP3,EZR,GNA13,IGF1,IGF1R,LPAR1,MYL12A,MYLPF,PIKFYVE,RHPN2,ROCK2,SEPTIN9
Superpathway of Inositol Phosphate Compounds	3.08	0.12	-0.2	ATP1A1,DOT1L,DUSP10,DUSP4,EYA4,ITPK1,NUDT1,NUDT2,NUDT3,PALD1,PIK3CB,PIK3R1,PIK3R4,PIKFYVE,PLCB3,Ppp1cc,PPP1R14B,PPP2R1B,PPP2R3A,PPP3R1,PPP4C,PPP4R1,PPP5C,PTPA,PTPN1,PTPN22,PTPRF,SACM1L
LPS-stimulated MAPK Signaling	3.07	0.165	0.832	IKBKB,MAP2K1,MAP3K14,MAPK1,NFKB1,NFKB2,PIK3CB,PIK3R1,PIK3R4,PRKCI,RAF1,RELB,RRAS2,SRF
Adipogenesis pathway	3.07	0.141	#NUM!	CCNH,CTBP1,DDIT3,FGF2,FGFR1,FZD1,FZD6,FZD7,GTF2H1,HIF1A,KAT2B,LPL,SAP18,SAP30,SMAD3,SMAD9,SMO,TBL1XR1,XBP1
GDNF Family Ligand-Receptor Interactions	3.05	0.171	1.508	DOK1,GFRA1,IRS1,ITPR3,MAP2K1,MAPK1,PDLIM7,PIK3CB,PIK3R1,PIK3R4,RAF1,RRAS2,SHC1
Antiproliferative Role of Somatostatin Receptor 2	3	0.169	1.667	BRAF,CDKN1B,GNB5,GNG12,MAP2K1,MAPK1,NPR2,PIK3CB,PIK3R1,PIK3R4,RRAS2,SMARCC2,SRC
ErbB4 Signaling	2.98	0.176	2.53	APH1B,MAP2K1,MAPK1,NCSTN,PDPK1,PIK3CB,PIK3R1,PIK3R4,PRKCI,RAF1,RRAS2,SHC1
ERK/MAPK Signaling	2.97	0.121	2.132	BRAF,CRK,DUSP4,EIF4EBP1,ESR1,ITGA11,ITGA6,ITGB2,ITGB6,MAP2K1,MAPK1,PIK3CB,PIK3R1,PIK3R4,PLA2G12A,PPP1R14B,PPP2R1B,PPP2R3A,PRKACA,PRKCI,PTPA,RAF1,RRAS2,SHC1,SRC,SRF
BMP signaling pathway	2.97	0.161	-0.577	BMP1,MAGED1,MAP2K1,MAPK1,NFKB1,NFKB2,PRKACA,RAF1,RELB,RRAS2,RUNX2,SMAD9,SMURF1,XIAP
MSP-RON Signaling In Cancer Cells Pathway	2.95	0.138	0.471	ACTA2,ARNT,BRAF,HIF1A,ITGA6,MAP2K1,MAPK1,MET,NFKB1,NFKB2,PDGFC,PIK3CB,PIK3R1,PIK3R4,RAF1,RELB,RRAS2,SRC,VHL
Toll-like Receptor Signaling	2.94	0.167	0	EIF2AK2,IKBKB,IRAK1,MAP3K1,MAP3K14,MAPK1,NFKB1,NFKB2,RELB,TLR2,TNFAIP3,TOLLIP,UBC
PAK Signaling	2.92	0.144	1.155	ARHGAP10,ITGA11,ITGA6,ITGB2,ITGB6,MAP2K1,MAPK1,MYL12A,MYLPF,PDGFC,PDGFRA,PIK3CB,PIK3R1,PIK3R4,RAF1,RRAS2,SHC1
IL-9 Signaling	2.9	0.229	0.816	IRS1,NFKB1,NFKB2,PIK3CB,PIK3R1,PIK3R4,RELB,SOCS2
P2Y Purigenic Receptor Signaling Pathway	2.89	0.14	0.775	ADCY7,GNAQ,GNB5,GNG12,MAP2K1,MAPK1,NFKB1,NFKB2,P2RY2,PIK3CB,PIK3R1,PIK3R4,PLCB3,PRKACA,PRKCI,RAF1,RELB,RRAS2
Estrogen-Dependent Breast Cancer Signaling	2.89	0.165	0.302	ESR1,HSD17B12,IGF1,IGF1R,MAPK1,NFKB1,NFKB2,PIK3CB,PIK3R1,PIK3R4,RELB,RRAS2,SRC
NAD Signaling Pathway	2.87	0.132	1.147	FGF2,H1-0,HIF1A,IGF1,NAMPT,NFKB1,NFKB2,NMRK1,PARP8,PIK3CB,PIK3R1,PIK3R4,POLR2B,PPARGC1A,PRKAB2,PRKAG3,RYR1,RYR3,SLC7A5,TIPARP
Semaphorin Neuronal Repulsive Signaling Pathway	2.87	0.132	-1.414	DPYSL2,DPYSL3,FARP2,ITGA11,ITGA6,ITGB2,ITGB6,MAP2K1,MYL12A,MYLPF,NRP1,PDE4B,PIK3CB,PIK3R1,PIK3R4,PLXNB1,PRKACA,RND1,ROCK2,SEMA5A
Renin-Angiotensin Signaling	2.84	0.142	1.807	ADCY7,GNAQ,ITPR3,MAP2K1,MAP3K1,MAPK1,NFKB1,NFKB2,PIK3CB,PIK3R1,PIK3R4,PRKACA,PRKCI,RAF1,RELB,RRAS2,SHC1
Unfolded protein response	2.82	0.156	0.707	ATF6,DDIT3,DNAJA3,DNAJB5,DNAJB6,DNAJB9,DNAJC13,DNAJC3,DNAJC8,HSPA4,HSPA5,HSPA9,PDIA6,XBP1
Growth Hormone Signaling	2.81	0.169	2.53	IGF1,IGF1R,IRS1,MAPK1,PDPK1,PIK3CB,PIK3R1,PIK3R4,PRKCI,SOCS2,SOCS6,SRF
Cardiac Hypertrophy Signaling (Enhanced)	2.8	0.0967	0.152	ACVR1B,ADCY7,ATF6,CACNA1S,CHP1,EIF4EBP1,FGF2,FGFR1,FZD1,FZD6,FZD7,GNA13,GNAQ,GNB5,GNG12,IGF1,IGF1R,IKBKB,ITGA11,ITGA6,ITGB2,ITGB6,ITPR3,MAP2K1,MAP3K1,MAP3K14,MAP3K8,MAPK1,MEF2D,NFKB1,NFKB2,PDE4B,PDE7A,PIK3CB,PIK3R1,PIK3R4,PLCB3,PPP3R1,PRKACA,PRKCI,RAF1,RELB,ROCK2,RRAS2,RYR1,RYR3,SMO,SRF,TGFBR2,Tnfsf9,WNT10A,WNT9A
Role of NFAT in Cardiac Hypertrophy	2.8	0.118	1.633	ADCY7,CACNA1S,CAMK1D,CHP1,GNAQ,GNB5,GNG12,IGF1,IGF1R,ITPR3,MAP2K1,MAP3K1,MAPK1,MEF2D,PIK3CB,PIK3R1,PIK3R4,PLCB3,PPP3R1,PRKACA,PRKCI,RAF1,RRAS2,SHC1,SRC,TGFBR2
Relaxin Signaling	2.8	0.131	1.508	ADCY7,BRAF,GNA13,GNAQ,GNAZ,GNB5,GNG12,MAP2K1,MAPK1,NFKB1,NFKB2,NPR2,PDE4B,PDE7A,PIK3CB,PIK3R1,PIK3R4,PRKACA,RELB,SMARCC2
Actin Cytoskeleton Signaling	2.75	0.114	1.279	ACTA2,ACTG2,Actn3,ARHGEF1,CRK,EZR,F2,F2R,FGD1,FGF2,GNA13,GNG12,ITGA11,ITGA6,ITGB2,ITGB6,MAP2K1,MAPK1,MYL12A,MYLPF,PDGFC,PIK3CB,PIK3R1,PIK3R4,RAF1,ROCK2,RRAS2,SHC1
Glioma Invasiveness Signaling	2.7	0.164	1.897	F2R,MAPK1,PIK3CB,PIK3R1,PIK3R4,RHOB,RHOBTB1,RHOJ,RHOQ,RND1,RND2,RRAS2
EIF2 Signaling	2.69	0.116	1.789	ACTA2,ACTG2,AGO2,ATF3,DDIT3,EIF2AK2,EIF3D,EIF5,EIF5B,HSPA5,IGF1R,INSR,MAP2K1,MAPK1,PDPK1,PIK3CB,PIK3R1,PIK3R4,Ppp1cc,RAF1,Rpl22l1,RPS26,RRAS2,SHC1,WARS1,XIAP
IL-23 Signaling Pathway	2.68	0.196	0.707	HIF1A,NFKB1,NFKB2,PIK3CB,PIK3R1,PIK3R4,RELB,RORA,RUNX1
Regulation of eIF4 and p70S6K Signaling	2.67	0.123	3.051	AGO2,EIF3D,EIF4EBP1,EIF4EBP2,IRS1,ITGA11,ITGA6,ITGB2,ITGB6,MAP2K1,MAPK1,PDPK1,PIK3CB,PIK3R1,PIK3R4,PPP2R1B,PPP2R3A,PTPA,RAF1,RPS26,RRAS2,SHC1
Mouse Embryonic Stem Cell Pluripotency	2.65	0.144	0.258	FZD1,FZD6,FZD7,ID1,ID2,MAP2K1,MAPK1,PIK3CB,PIK3R1,PIK3R4,RAF1,RRAS2,SMAD9,SMO,XIAP
tRNA Charging	2.58	0.205	2.121	AARS1,CARS1,EARS2,GARS1,LARS1,NARS1,RARS1,WARS1
Rac Signaling	2.56	0.13	1.155	CDK5R1,ITGA11,ITGA6,ITGB2,ITGB6,MAP2K1,MAP3K1,MAPK1,NFKB1,NFKB2,PIK3CB,PIK3R1,PIK3R4,PIKFYVE,PRKCI,RAF1,RELB,RRAS2
Phagosome Formation	2.56	0.128	#NUM!	C3AR1,FCGR3A/FCGR3B,ITGA11,ITGA6,ITGB2,ITGB6,PIK3CB,PIK3R1,PIK3R4,PLCB3,PRKCI,RHOB,RHOBTB1,RHOJ,RHOQ,RND1,RND2,SCARA3,TLR2
Sertoli Cell-Sertoli Cell Junction Signaling	2.55	0.117	#NUM!	ACTA2,ACTG2,Actn3,AFDN,EPB41,F11R,ITGA11,ITGA6,ITGB2,ITGB6,MAP2K1,MAP3K1,MAP3K14,MAP3K8,MAPK1,PRKACA,RAF1,RRAS2,SPTBN1,SRC,TJP1,TUBB2A,TUBB4A,TUBB6
Telomerase Signaling	2.53	0.14	3.207	HSP90AA1,HSP90AB1,MAP2K1,MAPK1,PDPK1,PIK3CB,PIK3R1,PIK3R4,PPP2R1B,PPP2R3A,PTPA,RAF1,RRAS2,SHC1,TPP1
Wnt/β-catenin Signaling	2.51	0.121	0.229	ACVR1B,AXIN2,CDH2,CSNK2A1,FZD1,FZD6,FZD7,GNAQ,LRP6,PPP2R1B,PPP2R3A,PTPA,RARB,RUVBL2,SMO,SOX8,SRC,TGFBR2,UBC,WNT10A,WNT9A
HER-2 Signaling in Breast Cancer	2.5	0.117	-0.626	ARF3,ARF4,BRAF,CDKN1B,FRK,IKBKB,ITGB2,ITGB6,MAP2K1,MAPK1,NFKB1,NFKB2,PIK3CB,PIK3R1,PIK3R4,PRKCI,RAF1,RELB,RRAS2,SMAD3,SRC,TSC1,XIAP
HOTAIR Regulatory Pathway	2.47	0.123	-0.688	AGO2,COL1A1,ESR1,IRF1,MET,MEX3B,MMP11,MMP23B,MMP28,NFKB1,NFKB2,PIK3CB,PIK3R1,PIK3R4,RELB,ROCK2,SRF,WNT10A,WNT9A,XIAP
Role of NANOG in Mammalian Embryonic Stem Cell Pluripotency	2.43	0.133	2.121	BMP1,FZD1,FZD6,FZD7,MAP2K1,MAPK1,PIK3CB,PIK3R1,PIK3R4,RAF1,RRAS2,SHC1,SMAD9,SMO,WNT10A,WNT9A
Thyroid Cancer Signaling	2.41	0.152	2.887	BDNF,BRAF,IGF1,INSR,IRS1,MAP2K1,MAPK1,PIK3CB,PIK3R1,PIK3R4,RRAS2,SHC1
Formaldehyde Oxidation II (Glutathione-dependent)	2.4	1	#NUM!	ADH5,ESD
PCP pathway	2.39	0.167	-1.265	EFNB1,FZD1,FZD6,FZD7,JUNB,LGR4,ROCK2,SMO,WNT10A,WNT9A
GM-CSF Signaling	2.37	0.157	1.667	MAP2K1,MAPK1,PIK3CB,PIK3R1,PIK3R4,PIM1,PPP3R1,RAF1,RRAS2,RUNX1,SHC1
April Mediated Signaling	2.37	0.19	-1.134	IKBKB,MAP3K1,MAP3K14,MAPK1,NFKB1,NFKB2,RELB,TRAF3
Ephrin Receptor Signaling	2.37	0.114	1.807	CRK,DOK1,EFNB1,EPHA4,GNA13,GNAQ,GNAZ,GNB5,GNG12,GRIN2D,ITGA11,ITGA6,ITGB2,ITGB6,MAP2K1,MAP3K14,MAPK1,PDGFC,RAF1,ROCK2,RRAS2,SHC1,SRC
Prostate Cancer Signaling	2.33	0.134	#NUM!	CDKN1B,E2F2,HSP90AA1,HSP90AB1,MAP2K1,MAPK1,NFKB1,NFKB2,PDPK1,PIK3CB,PIK3R1,PIK3R4,RAF1,RELB,RRAS2
Role of MAPK Signaling in Promoting the Pathogenesis of Influenza	2.33	0.134	1.291	ATP6V0A2,ATP6V0D2,ATP6V1B2,ATP6V1C1,ATP6V1G1,ATP6V1H,BRAF,MAP2K1,MAPK1,NFKB1,NFKB2,PLA2G12A,PLAAT3,RAF1,RRAS2
4-1BB Signaling in T Lymphocytes	2.32	0.206	-0.816	IKBKB,MAP2K1,MAP3K14,MAPK1,NFKB1,NFKB2,RELB
Endothelin-1 Signaling	2.32	0.115	1.964	ADCY7,BRAF,CASP1,GNA13,GNAQ,GNAZ,HMOX1,ITPR3,MAPK1,NPR2,PIK3CB,PIK3R1,PIK3R4,PLA2G12A,PLAAT3,PLCB3,PRKCI,PTGS1,RAF1,RRAS2,SHC1,SRC
TNFR1 Signaling	2.31	0.173	-1.134	IKBKB,MADD,MAP3K1,MAP3K14,NFKB1,NFKB2,RELB,TNFAIP3,XIAP
B Cell Activating Factor Signaling	2.3	0.186	-1.134	IKBKB,MAP3K1,MAP3K14,MAPK1,NFKB1,NFKB2,RELB,TRAF3
CCR3 Signaling in Eosinophils	2.29	0.126	1.897	GNA13,GNAQ,GNAZ,GNB5,GNG12,ITPR3,MAP2K1,MAPK1,PIK3CB,PIK3R1,PIK3R4,PLA2G12A,PLCB3,PRKCI,RAF1,ROCK2,RRAS2
STAT3 Pathway	2.29	0.126	1	FGF2,FGFR1,IGF1,IGF1R,IGF2R,INSR,MAP2K1,MAPK1,PDGFRA,PIAS3,PIM1,RAF1,RRAS2,SOCS2,SOCS6,SRC,TGFBR2
Glioma Signaling	2.29	0.129	1.807	CAMK1D,E2F2,IGF1,IGF1R,IGF2R,MAP2K1,MAPK1,PDGFC,PDGFRA,PIK3CB,PIK3R1,PIK3R4,PRKCI,RAF1,RRAS2,SHC1
Ovarian Cancer Signaling	2.28	0.12	1.508	BRAF,E2F2,FZD1,FZD6,FZD7,MAP2K1,MAPK1,PDGFC,PIK3CB,PIK3R1,PIK3R4,PRKACA,PTGS1,RAF1,RRAS2,SMO,SRC,WNT10A,WNT9A
Sumoylation Pathway	2.27	0.136	0.632	CBX4,CTBP1,NFKB1,NFKB2,NR3C1,RHOB,RHOBTB1,RHOJ,RHOQ,RND1,RND2,SLC19A1,XIAP,ZEB1
Synaptic Long Term Depression	2.24	0.113	1.091	CACNA1S,GNA13,GNAQ,GNAZ,IGF1,IGF1R,ITPR3,MAP2K1,MAPK1,NPR2,PLA2G12A,PLAAT3,PLCB3,PPP2R1B,PPP2R3A,PRKCI,PTPA,RAF1,RRAS2,RYR1,RYR3,SMARCC2
Hepatic Fibrosis / Hepatic Stellate Cell Activation	2.24	0.113	#NUM!	ACTA2,CERT1,COL11A1,COL12A1,COL1A1,COL4A2,COL5A1,COL6A2,FGF2,FGFR1,IGF1,IGF1R,IGFBP4,LAMA1,MET,NFKB1,NFKB2,PDGFC,PDGFRA,RELB,SMAD3,TGFBR2
CREB Signaling in Neurons	2.21	0.0897	-0.289	ADCY7,ADGRA3,ADGRG1,ADGRL3,BDKRB1,C3AR1,CACNA1S,CHRM4,CMKLR1,F2R,FGF2,FGFR1,FZD1,FZD6,FZD7,GNA13,GNAQ,GNAZ,GNB5,GNG12,GPR137B,GPR180,GPR20,GPR35,GPRC5A,GPRC5C,GRIN2D,HTR2B,IGF1,IGF1R,IGF2R,INSR,ITPR3,LGR4,LGR5,LPAR1,MAP2K1,MAPK1,NPY1R,P2RY2,PDGFRA,PIK3CB,PIK3R1,PIK3R4,PLCB3,POLR2B,PRKACA,PRKCI,RAF1,RRAS2,SHC1,SMO,TAS1R1,TGFBR2
14-3-3-mediated Signaling	2.19	0.126	0.905	CDKN1B,MAP2K1,MAPK1,PIK3CB,PIK3R1,PIK3R4,PLCB3,PRKCI,RAF1,RRAS2,SRC,SRPK2,TSC1,TUBB2A,TUBB4A,TUBB6
Regulation of Actin-based Motility by Rho	2.19	0.129	-0.333	ACTA2,ACTG2,ITGA11,ITGA6,ITGB2,ITGB6,MYL12A,MYLPF,PIKFYVE,RHOB,RHOBTB1,RHOJ,RHOQ,RND1,RND2
Acute Phase Response Signaling	2.17	0.114	0.728	F2,FTL,HMOX1,IKBKB,IRAK1,MAP2K1,MAP3K1,MAP3K14,MAPK1,NFKB1,NFKB2,NR3C1,PDPK1,PIK3CB,PIK3R1,RAF1,RELB,RRAS2,SHC1,SOCS2,SOCS6
α-Adrenergic Signaling	2.16	0.132	1.134	ADCY7,EPM2A,GNA13,GNAQ,GNAZ,GNB5,GNG12,ITPR3,MAP2K1,MAPK1,PRKACA,PRKCI,RAF1,RRAS2
IL-6 Signaling	2.16	0.125	-0.258	COL1A1,CSNK2A1,IKBKB,MAP2K1,MAP3K14,MAPK1,NFKB1,NFKB2,PIK3CB,PIK3R1,PIK3R4,RAF1,RELB,RRAS2,SHC1,SRF
Glycogen Biosynthesis II (from UDP-D-Glucose)	2.14	0.429	#NUM!	EPM2A,GBE1,GYG1
ErbB2-ErbB3 Signaling	2.13	0.154	2.333	CDKN1B,MAP2K1,MAPK1,PDPK1,PIK3CB,PIK3R1,PIK3R4,RAF1,RRAS2,SHC1
TWEAK Signaling	2.11	0.189	-1.633	IKBKB,MAP3K14,NFKB1,NFKB2,RELB,TRAF3,XIAP
Adrenomedullin signaling pathway	2.11	0.111	1.789	ADCY7,ADM,ARNT,BRAF,GNAQ,HIF1A,ITPR3,MAP2K1,MAPK1,NFKB1,NFKB2,NPR2,PIK3CB,PIK3R1,PIK3R4,PLCB3,PRKACA,RAF1,RELB,RRAS2,SHC1,SMARCC2
Role of Osteoblasts, Osteoclasts and Chondrocytes in Rheumatoid Arthritis	2.09	0.107	#NUM!	BMP1,CHP1,COL1A1,FZD1,FZD6,FZD7,IGF1,IKBKB,LRP6,MAP3K14,MAPK1,NFKB1,PIK3CB,PIK3R1,PIK3R4,PPP3R1,RUNX2,SMAD9,SMO,SMURF1,SRC,WNT10A,WNT9A,XIAP
Paxillin Signaling	2.09	0.13	0.632	ACTA2,ACTG2,Actn3,CRK,ITGA11,ITGA6,ITGB2,ITGB6,MAPK1,PIK3CB,PIK3R1,PIK3R4,RRAS2,SRC
Pyridoxal 5'-phosphate Salvage Pathway	2.09	0.152	1.414	BRAF,EIF2AK2,GRK6,IRAK1,MAP2K1,MAP3K8,MAPK1,PDXK,PIM1,PSTK
iNOS Signaling	2.06	0.17	-1.342	HMGA1,IKBKB,IRAK1,IRF1,MAPK1,NFKB1,NFKB2,RELB
Endoplasmic Reticulum Stress Pathway	2.06	0.238	0.447	ATF6,DDIT3,DNAJC3,HSPA5,XBP1
IL-15 Signaling	2.05	0.143	1.265	MAP2K1,MAPK1,NFKB1,NFKB2,PIK3CB,PIK3R1,PIK3R4,RAF1,RELB,RRAS2,SHC1
Xenobiotic Metabolism General Signaling Pathway	2.05	0.119	2.183	ARNT,FTL,GCLC,GSTM1,GSTM5,HMOX1,MAP2K1,MAP3K1,MAP3K14,MAP3K8,MAPK1,PIK3CB,PIK3R1,PIK3R4,PRKCI,RAF1,RRAS2
HGF Signaling	2.04	0.121	2.309	ITGA11,ITGA6,ITGB2,ITGB6,MAP2K1,MAP3K1,MAP3K14,MAP3K8,MAPK1,MET,PIK3CB,PIK3R1,PIK3R4,PRKCI,RAF1,RRAS2
G-Protein Coupled Receptor Signaling	2.03	0.101	#NUM!	ADCY7,BRAF,CHRM4,DUSP4,GNAQ,HTR2B,IKBKB,LPAR1,MAP2K1,MAP3K8,MAPK1,NFKB1,NFKB2,NPY1R,PDE4B,PDE7A,PDPK1,PIK3CB,PIK3R1,PIK3R4,PLCB3,PRKACA,RAF1,RELB,RRAS2,SHC1,SRC,SYNGAP1
Systemic Lupus Erythematosus In B Cell Signaling Pathway	2.01	0.101	2.502	CHP1,IFIT2,IFIT3,IRAK1,IRF9,ISG15,MALT1,MAP2K1,MAP3K14,MAPK1,NFKB1,NFKB2,PDPK1,PIK3CB,PIK3R1,PIK3R4,PIM2,PPP3R1,PRKCI,RAF1,RASGRP3,RELB,RRAS2,SHC1,SRC,STING1,Tnfsf9,TRAF3
Apelin Muscle Signaling Pathway	2.01	0.167	#NUM!	GNA13,GNAQ,GNAZ,GNB5,GNG12,PPARGC1A,PRKAB2,PRKAG3
IL-3 Signaling	1.97	0.139	2.714	CHP1,MAP2K1,MAPK1,PIK3CB,PIK3R1,PIK3R4,PPP3R1,PRKCI,RAF1,RRAS2,SHC1
IL-15 Production	1.96	0.122	0.535	EPHA4,FGFR1,FRK,IGF1R,INSR,IRF1,MAP2K1,MET,NFKB1,NFKB2,PDGFRA,PEAK1,PRKCI,RELB,SRC
Sirtuin Signaling Pathway	1.96	0.0993	0.408	ATG12,DOT1L,GLS,GOT2,H1-0,HIF1A,MAP1LC3B,MAPK1,NAMPT,NBN,NDRG1,NDUFB11,NDUFB2,NDUFV3,NFKB1,NFKB2,PFKFB3,POLR3D,PPARGC1A,RARB,RELB,RRP9,SLC2A1,TIMM17B,TOMM20,TP53BP1,TSPO,UCP2,VDAC2
Epithelial Adherens Junction Signaling	1.95	0.114	#NUM!	ACTA2,ACTG2,Actn3,ACVR1B,AFDN,CDH2,CRK,FARP2,FGFR1,LMO7,MET,RRAS2,SNAI1,SRC,TGFBR2,TUBB2A,TUBB4A,TUBB6
Glutathione Biosynthesis	1.94	0.667	#NUM!	GCLC,GSS
Aryl Hydrocarbon Receptor Signaling	1.92	0.113	-1.604	AIP,ALDH3A1,ARNT,CDKN1B,CTSD,ESR1,GSTM1,GSTM5,HSP90AA1,HSP90AB1,MAPK1,NCOR2,NFKB1,NFKB2,NR2F1,RARB,RELB,SRC
Melanoma Signaling	1.9	0.16	2.121	BRAF,MAP2K1,MAPK1,PIK3CB,PIK3R1,PIK3R4,RAF1,RRAS2
BEX2 Signaling Pathway	1.89	0.136	0	CDH2,HIF1A,ITGB6,NFKB1,NFKB2,PDGFC,PPP2R1B,PPP2R3A,PTPA,RELB,TSC1
Pancreatic Adenocarcinoma Signaling	1.87	0.119	0.632	CDKN1B,E2F2,HMOX1,MAP2K1,MAPK1,NFKB1,NFKB2,PDGFC,PIK3CB,PIK3R1,PIK3R4,RAF1,RELB,SMAD3,TGFBR2
IL-2 Signaling	1.85	0.148	2.121	CSNK2A1,MAP2K1,MAPK1,PIK3CB,PIK3R1,PIK3R4,RAF1,RRAS2,SHC1
Actin Nucleation by ARP-WASP Complex	1.85	0.129	0.816	ITGA11,ITGA6,ITGB2,ITGB6,RHOB,RHOBTB1,RHOJ,RHOQ,RND1,RND2,ROCK2,RRAS2
Natural Killer Cell Signaling	1.83	0.106	0.447	B2M,COL1A1,FCGR3A/FCGR3B,HLA-A,HLA-G,HSPA4,HSPA5,HSPA9,MAP2K1,MAP3K1,MAP3K14,MAP3K8,MAPK1,NFKB1,NFKB2,PIK3CB,PIK3R1,PIK3R4,RAF1,RELB,RRAS2
Role of Tissue Factor in Cancer	1.83	0.121	#NUM!	F2,F3,F7,FRK,GNA13,GNAQ,ITGA6,MAPK1,PDIA6,PIK3CB,PIK3R1,PIK3R4,RRAS2,SRC
Role of Macrophages, Fibroblasts and Endothelial Cells in Rheumatoid Arthritis	1.83	0.0954	#NUM!	CHP1,FCGR3A/FCGR3B,FGF2,FZD1,FZD6,FZD7,GNAQ,IKBKB,IRAK1,LRP6,LTBR,MAP2K1,MAP3K14,MAPK1,NFKB1,PDGFC,PIK3CB,PIK3R1,PIK3R4,PLCB3,PPP3R1,PRKCI,RAF1,ROCK2,RRAS2,SMO,SRC,TLR2,TRAF3,WNT10A,WNT9A
Melanocyte Development and Pigmentation Signaling	1.82	0.128	1.732	ADCY7,CRK,MAP2K1,MAPK1,PIK3CB,PIK3R1,PIK3R4,PRKACA,RAF1,RRAS2,SHC1,SRC
Chondroitin Sulfate Degradation (Metazoa)	1.8	0.25	1	CEMIP2,HEXA,HEXB,HYAL1
GNRH Signaling	1.8	0.106	1	ADCY7,CACNA1S,GNAQ,GNB5,GNG12,ITPR3,MAP2K1,MAP3K1,MAP3K14,MAP3K8,MAPK1,NFKB1,NFKB2,PLCB3,PRKACA,PRKCI,RAF1,RELB,RRAS2,SRC
G Beta Gamma Signaling	1.79	0.116	1.387	CACNA1S,GNA13,GNAQ,GNAZ,GNB5,GNG12,ITPR3,MAPK1,PDPK1,PRKACA,PRKCI,RAF1,RRAS2,SHC1,SRC
TR/RXR Activation	1.78	0.131	#NUM!	ACACA,HIF1A,NCOR2,PIK3CB,PIK3R1,PIK3R4,PPARGC1A,SCARB1,SLC2A1,TBL1XR1,UCP2
VEGF Family Ligand-Receptor Interactions	1.78	0.131	2.53	MAP2K1,MAPK1,NRP1,PIK3CB,PIK3R1,PIK3R4,PLA2G12A,PRKCI,RAF1,RRAS2,SHC1
FGF Signaling	1.78	0.131	2.111	CRK,FGF2,FGFR1,MAP2K1,MAP3K1,MAPK1,MET,PIK3CB,PIK3R1,PIK3R4,RAF1
Erythropoietin Signaling Pathway	1.77	0.107	1.414	ARNT,HIF1A,ITPR3,MAP2K1,MAPK1,NFKB1,NFKB2,PDPK1,PIK3CB,PIK3R1,PIK3R4,PRKCI,RAF1,RELB,RRAS2,SHC1,SRC,Tnfsf9,XIAP
Thrombopoietin Signaling	1.77	0.143	2.333	MAP2K1,MAPK1,PIK3CB,PIK3R1,PIK3R4,PRKCI,RAF1,RRAS2,SHC1
Tight Junction Signaling	1.75	0.107	#NUM!	ACTA2,ACTG2,AFDN,BET1L,EPB41,F11R,NFKB1,NFKB2,PATJ,PPP2R1B,PPP2R3A,PRKACA,PRKCI,PTPA,RELB,SMURF1,TGFBR2,TJP1,YKT6
Small Cell Lung Cancer Signaling	1.75	0.125	-0.707	CDKN1B,E2F2,IKBKB,NFKB1,NFKB2,PIAS3,PIK3CB,PIK3R1,PIK3R4,RARB,RELB,TRAF3
TGF-β Signaling	1.75	0.125	0.302	ACVR1B,MAP2K1,MAPK1,PMEPA1,RAF1,RRAS2,RUNX2,SMAD3,SMAD9,SMURF1,TGFBR2,VDR
G Protein Signaling Mediated by Tubby	1.71	0.159	#NUM!	GNA13,GNAQ,GNAZ,GNB5,GNG12,INSR,PLCB3
Dermatan Sulfate Degradation (Metazoa)	1.71	0.235	1	CEMIP2,HEXA,HEXB,HYAL1
Insulin Secretion Signaling Pathway	1.7	0.097	0	ADCY7,AGO2,BET1L,CACNA1S,CLCN3,CPE,EIF4EBP1,EIF4EBP2,GNAQ,INSR,ITPR3,MAPK1,PIK3CB,PIK3R1,PIK3R4,PLCB3,PRKACA,PRKCI,RYR1,RYR3,SLC2A1,SLC2A3,SRC,SSR2,SSR4,YKT6
Leukocyte Extravasation Signaling	1.69	0.104	0.894	ACTA2,ACTG2,Actn3,AFDN,ARHGAP12,ARHGAP5,CRK,EZR,F11R,ITGB2,MAPK1,MMP11,MMP23B,MMP28,PIK3CB,PIK3R1,PIK3R4,PRKCI,ROCK2,SRC
Activation of IRF by Cytosolic Pattern Recognition Receptors	1.69	0.138	-0.707	ADAR,IFIT2,IKBKB,IRF9,ISG15,NFKB1,NFKB2,RELB,TRAF3
Salvage Pathways of Pyrimidine Ribonucleotides	1.68	0.122	1.265	AK4,AK5,BRAF,EIF2AK2,GRK6,IRAK1,MAP2K1,MAP3K8,MAPK1,PIM1,PSTK,PYCR3
Gαs Signaling	1.68	0.116	-0.333	ADCY7,ADD3,BRAF,GNA13,GNAQ,GNAZ,GNB5,GNG12,MAP2K1,MAPK1,PRKACA,RYR1,RYR3,SRC
Neurotrophin/TRK Signaling	1.68	0.132	2.53	BDNF,MAP2K1,MAPK1,PDPK1,PIK3CB,PIK3R1,PIK3R4,RAF1,RRAS2,SHC1
Macropinocytosis Signaling	1.68	0.132	1.89	ITGB2,ITGB6,MET,PDGFC,PIK3CB,PIK3R1,PIK3R4,PRKCI,RRAS2,SRC
Role of IL-17F in Allergic Inflammatory Airway Diseases	1.66	0.156	-0.447	IGF1,MAP2K1,MAPK1,NFKB1,NFKB2,RAF1,RELB
Heme Degradation	1.66	0.5	#NUM!	BLVRA,HMOX1
Oxidized GTP and dGTP Detoxification	1.66	0.5	#NUM!	NUDT1,RUVBL2
Role of PI3K/AKT Signaling in the Pathogenesis of Influenza	1.65	0.136	1.134	CRK,MAP2K1,MAPK1,NFKB1,NFKB2,PIK3CB,PIK3R1,PIK3R4,RELB
Dopamine Receptor Signaling	1.64	0.13	#NUM!	ADCY7,GCH1,Ppp1cc,PPP1R14B,PPP2R1B,PPP2R3A,PRKACA,PTPA,QDPR,SMOX
Endocannabinoid Developing Neuron Pathway	1.63	0.114	1.508	ADCY7,BRAF,CDKN1B,GNB5,GNG12,MAP2K1,MAPK1,PIK3CB,PIK3R1,PIK3R4,PRKACA,RAF1,RRAS2,SRC
MIF-mediated Glucocorticoid Regulation	1.62	0.167	-0.447	MAPK1,NFKB1,NFKB2,NR3C1,PLA2G12A,RELB
Regulation of Cellular Mechanics by Calpain Protease	1.61	0.124	0.447	Actn3,CAPN1,CDKN1B,EZR,ITGA11,ITGA6,ITGB2,ITGB6,MAPK1,RRAS2,SRC
Glucocorticoid Receptor Signaling	1.61	0.0843	#NUM!	B2M,CCNH,CHP1,ESR1,FKBP4,GTF2H1,HLA-A,HLA-G,HSP90AA1,HSP90AB1,HSPA4,HSPA5,HSPA9,IGF1,IKBKB,KAT2B,MAP2K1,MAP3K1,MAP3K14,MAPK1,NCOR2,NDUFB11,NDUFB2,NDUFV3,NFKB1,NFKB2,NR3C1,PBRM1,PIK3CB,PIK3R1,PIK3R4,PLA2G12A,POLR2B,PPP3R1,PRKAB2,PRKACA,PRKAG3,RAF1,RARB,RRAS2,SHC1,SLC37A4,SMAD3,SMARCC2,SRC,TAF5L,TGFBR2,TLR2,TSC22D3
IL-17A Signaling in Airway Cells	1.61	0.134	0.707	IKBKB,MAP2K1,MAPK1,NFKB1,NFKB2,PIK3CB,PIK3R1,PIK3R4,RELB
IL-7 Signaling Pathway	1.61	0.128	1.897	CDKN1B,Igha,MAPK1,MET,PDPK1,PIK3CB,PIK3R1,PIK3R4,SHC1,SLC2A1
Neuropathic Pain Signaling In Dorsal Horn Neurons	1.59	0.119	1.732	BDNF,CAMK1D,GRIN2D,ITPR3,MAPK1,PIK3CB,PIK3R1,PIK3R4,PLCB3,PRKACA,PRKCI,SRC
CD27 Signaling in Lymphocytes	1.58	0.14	-0.378	IKBKB,MAP2K1,MAP3K1,MAP3K14,MAP3K8,NFKB1,NFKB2,RELB
Role of IL-17A in Arthritis	1.58	0.14	#NUM!	MAP2K1,MAPK1,NFKB1,NFKB2,PIK3CB,PIK3R1,PIK3R4,RELB
Remodeling of Epithelial Adherens Junctions	1.57	0.132	#NUM!	ACTA2,ACTG2,Actn3,MET,RAB7A,SRC,TUBB2A,TUBB4A,TUBB6
Cardiac β-adrenergic Signaling	1.56	0.103	0.632	ADCY7,AKAP11,AKAP12,AKAP6,CACNA1S,GNA13,GNAQ,GNAZ,GNB5,GNG12,PDE4B,PDE7A,Ppp1cc,PPP1R14B,PPP2R1B,PPP2R3A,PRKACA,PTPA
Neuroinflammation Signaling Pathway	1.56	0.0921	-0.392	ACVR1B,APH1B,B2M,BDNF,CASP1,CHP1,FZD1,GLS,GRIN2D,HLA-A,HLA-G,HMOX1,IKBKB,IRAK1,MAPK1,NCSTN,NFKB1,NFKB2,PIK3CB,PIK3R1,PIK3R4,PLA2G12A,PPP3R1,RELB,SLC1A3,TGFBR2,TLR2,TRAF3,XIAP
Reelin Signaling in Neurons	1.55	0.111	1.069	AFDN,ARHGEF1,ARHGEF5,CDH2,CDK5R1,CRK,FRK,GRIN2D,MAP2K1,MAPK1,PIK3CB,PIK3R1,PIK3R4,SRC
Gαi Signaling	1.55	0.109	0	ADCY7,CHRM4,GNA13,GNAQ,GNAZ,GNB5,GNG12,LPAR1,MAPK1,NPY1R,PRKACA,RAF1,RRAS2,SHC1,SRC
γ-glutamyl Cycle	1.55	0.273	#NUM!	GCLC,GGCT,GSS
Cancer Drug Resistance By Drug Efflux	1.54	0.138	#NUM!	BRAF,MAP2K1,MAPK1,NFKB1,PIK3CB,PIK3R1,RAF1,RRAS2
FLT3 Signaling in Hematopoietic Progenitor Cells	1.54	0.125	1.897	EIF4EBP1,MAP2K1,MAPK1,PDPK1,PIK3CB,PIK3R1,PIK3R4,RAF1,RRAS2,SHC1
SPINK1 General Cancer Pathway	1.53	0.13	1	MAP2K1,MAPK1,Mt1,Mt2,PIK3CB,PIK3R1,PIK3R4,RAF1,RRAS2
GP6 Signaling Pathway	1.52	0.11	0	CERT1,COL11A1,COL12A1,COL1A1,COL4A2,COL5A1,COL6A2,LAMA1,LAMC1,PDPK1,PIK3CB,PIK3R1,PIK3R4,PRKCI
Notch Signaling	1.51	0.158	1	APH1B,HES1,JAG2,LFNG,NCSTN,RBPJ
Apoptosis Signaling	1.5	0.115	0	CAPN1,IKBKB,LMNA,MAP2K1,MAP3K14,MAPK1,NFKB1,NFKB2,RAF1,RELB,RRAS2,XIAP
Calcium Signaling	1.48	0.0972	-0.258	ACTA2,ASPH,ATP2B1,ATP2B4,CACNA1S,CAMK1D,CHP1,CHRNA1,CHRNB1,GRIN2D,ITPR3,MAPK1,MEF2D,MICU1,PPP3R1,PRKACA,RYR1,RYR3,TNNT1,TNNT2,Tpm2
Synaptic Long Term Potentiation	1.47	0.109	1.069	CHP1,GNAQ,GRIN2D,ITPR3,MAP2K1,MAPK1,PLCB3,Ppp1cc,PPP1R14B,PPP3R1,PRKACA,PRKCI,RAF1,RRAS2
The Visual Cycle	1.47	0.2	1	DHRS3,DHRS9,RDH11,RDH5
Inflammasome pathway	1.47	0.2	-1	CASP1,CTSB,NFKB1,NFKB2
Endometrial Cancer Signaling	1.46	0.133	2.121	MAP2K1,MAPK1,PDPK1,PIK3CB,PIK3R1,PIK3R4,RAF1,RRAS2
SPINK1 Pancreatic Cancer Pathway	1.46	0.133	0.707	CELA1,CPA4,CPE,CPZ,CTSA,CTSB,SMAD3,TGFBR2
Non-Small Cell Lung Cancer Signaling	1.46	0.117	2.333	E2F2,ITPR3,MAP2K1,MAPK1,PDPK1,PIK3CB,PIK3R1,PIK3R4,RAF1,RARB,RRAS2
Proline Biosynthesis II (from Arginine)	1.45	0.4	#NUM!	OAT,PYCR3
Folate Polyglutamylation	1.45	0.4	#NUM!	FPGS,MTHFD1L
HMGB1 Signaling	1.45	0.102	0.832	KAT2B,MAP2K1,MAPK1,NFKB1,NFKB2,PIK3CB,PIK3R1,PIK3R4,RELB,RHOB,RHOBTB1,RHOJ,RHOQ,RND1,RND2,RRAS2,Tnfsf9
FAT10 Cancer Signaling Pathway	1.43	0.14	-1.633	ACVR1B,IKBKB,NFKB1,NFKB2,RELB,SMAD3,TGFBR2
Melatonin Signaling	1.43	0.125	1.134	BRAF,GNAQ,MAP2K1,MAPK1,PLCB3,PRKACA,PRKCI,RAF1,RORA
Netrin Signaling	1.43	0.125	-0.707	ABLIM3,CACNA1S,CHP1,ITPR3,PPP3R1,PRKACA,RYR1,RYR3,UNC5B
Nitric Oxide Signaling in the Cardiovascular System	1.42	0.109	2.309	CACNA1S,HSP90AA1,HSP90AB1,ITPR3,MAP2K1,MAPK1,NPR2,PDGFC,PIK3CB,PIK3R1,PIK3R4,PRKACA,PRKCI
Synaptogenesis Signaling Pathway	1.4	0.0897	1.134	ADCY7,AFDN,AP2A2,AP2M1,BDNF,BET1L,BRAF,CDH2,CPLX2,CRK,EFNB1,EIF4EBP1,EIF4EBP2,EPHA4,GRIN2D,MAPK1,PIK3CB,PIK3R1,PIK3R4,PRKACA,RAB3A,RAF1,RRAS2,SHC1,SRC,SYNGAP1,UNC13A,YKT6
Death Receptor Signaling	1.4	0.115	-1.897	ACTA2,ACTG2,IKBKB,LMNA,MAP3K14,NFKB1,NFKB2,PARP8,RELB,TIPARP,XIAP
UVC-Induced MAPK Signaling	1.39	0.137	1.134	BRAF,MAP2K1,MAPK1,PRKCI,RAF1,RRAS2,SRC
Amyloid Processing	1.39	0.137	0	APH1B,CAPN1,CDK5R1,CSNK2A1,MAPK1,NCSTN,PRKACA
HIPPO signaling	1.38	0.118	1.342	DLG5,PATJ,Ppp1cc,PPP1R14B,PPP2R1B,PPP2R3A,PTPA,SCRIB,SMAD3,WWC1
Mechanisms of Viral Exit from Host Cells	1.37	0.146	#NUM!	ACTA2,ACTG2,CHMP2B,CHMP4B,PRKCI,SH3GLB1
UVB-Induced MAPK Signaling	1.35	0.135	2.646	EIF4EBP1,MAP2K1,MAPK1,PIK3CB,PIK3R1,PIK3R4,PRKCI
UDP-N-acetyl-D-galactosamine Biosynthesis II	1.35	0.231	#NUM!	GNPDA1,HK2,PGM3
Xenobiotic Metabolism AHR Signaling Pathway	1.32	0.115	-1	AIP,ALDH3A1,ARNT,GSTM1,GSTM5,HSP90AA1,HSP90AB1,NFKB1,NFKB2,RELB
Wnt/Ca+ pathway	1.32	0.125	-1.89	FZD1,FZD6,FZD7,NFKB1,NFKB2,PLCB3,RELB,SMO
Apelin Cardiomyocyte Signaling Pathway	1.32	0.111	1.508	ARNT,HIF1A,MAPK1,MYL12A,MYLPF,PIK3CB,PIK3R1,PIK3R4,PLCB3,PRKCI,SLC9A8
IL-12 Signaling and Production in Macrophages	1.31	0.103	#NUM!	IKBKB,IRF1,MAP2K1,MAP3K8,MAPK1,NFKB1,NFKB2,PIK3CB,PIK3R1,PIK3R4,PRKCI,RAB7A,RELB,TLR2
Role of MAPK Signaling in Inhibiting the Pathogenesis of Influenza	1.3	0.118	0.333	BRAF,EIF2AK2,MAP2K1,MAPK1,NFKB1,NFKB2,PLA2G12A,PLAAT3,RAF1
Corticotropin Releasing Hormone Signaling	1.3	0.101	1.387	ADCY7,BDNF,BRAF,CACNA1S,GNAQ,ITPR3,MAP2K1,MAPK1,MEF2D,NPR2,PRKACA,PRKCI,RAF1,SMARCC2,SMO
Arginine Degradation VI (Arginase 2 Pathway)	1.3	0.333	#NUM!	OAT,PYCR3
Selenocysteine Biosynthesis II (Archaea and Eukaryotes)	1.3	0.333	#NUM!	PSTK,SEPHS1
Antioxidant Action of Vitamin C	1.29	0.107	0.707	HMOX1,IKBKB,MAPK1,NFKB1,NFKB2,PLA2G12A,PLAAT3,PLCB3,RELB,SLC2A1,SLC2A3,TXNRD2
Angiopoietin Signaling	1.27	0.117	0.447	CRK,IKBKB,NFKB1,NFKB2,PIK3CB,PIK3R1,PIK3R4,RELB,RRAS2
Factors Promoting Cardiogenesis in Vertebrates	1.26	0.0993	-1.069	ACVR1B,BMP1,FZD1,FZD6,FZD7,LRP6,PLCB3,PRKCI,ROCK2,SCN5A,SMAD9,SMO,TGFBR2,WNT10A,WNT9A
Coronavirus Pathogenesis Pathway	1.25	0.0936	0.688	CASP1,DDIT3,E2F2,HIF1A,IKBKB,IRF9,MAPK1,NFKB1,NFKB2,PIKFYVE,RAB7A,RELB,RPS26,SIGMAR1,SMAD3,STING1,TGFBR2,TRAF3,TRIM25
VDR/RXR Activation	1.24	0.115	0.447	CDKN1B,CSNK2A1,HES1,IGFBP6,KLF4,NCOR2,PRKCI,RUNX2,VDR
Role of JAK2 in Hormone-like Cytokine Signaling	1.22	0.147	#NUM!	IRS1,PTPN1,SHC1,SOCS2,SOCS6
Thio-molybdenum Cofactor Biosynthesis	1.2	1	#NUM!	MOCOS
Chemokine Signaling	1.19	0.113	0.333	CAMK1D,GNAQ,MAP2K1,MAPK1,PLCB3,RAF1,ROCK2,RRAS2,SRC
B Cell Receptor Signaling	1.18	0.0928	1.698	IKBKB,MALT1,MAP2K1,MAP3K1,MAP3K14,MAP3K8,MAPK1,NFKB1,NFKB2,PDPK1,PIK3CB,PIK3R1,PIK3R4,PPP3R1,RAF1,RELB,RRAS2,SHC1
CNTF Signaling	1.17	0.123	1.89	MAP2K1,MAPK1,PIK3CB,PIK3R1,PIK3R4,RAF1,RRAS2
Coagulation System	1.17	0.143	1.342	BDKRB1,F2,F2R,F3,F7
Aspartate Degradation II	1.17	0.286	#NUM!	GOT2,MDH2
Role of RIG1-like Receptors in Antiviral Innate Immunity	1.17	0.13	-1.342	IKBKB,NFKB1,NFKB2,RELB,TRAF3,TRIM25
MSP-RON Signaling Pathway	1.14	0.121	#NUM!	ACTA2,ACTG2,ITGB2,PIK3CB,PIK3R1,PIK3R4,TLR2
Fcγ Receptor-mediated Phagocytosis in Macrophages and Monocytes	1.14	0.106	0.632	ACTA2,ACTG2,CRK,EZR,FCGR3A/FCGR3B,HMOX1,MAPK1,PIK3R1,PRKCI,SRC
ErbB Signaling	1.14	0.106	2.53	MAP2K1,MAPK1,PDPK1,PIK3CB,PIK3R1,PIK3R4,PRKCI,RAF1,RRAS2,SHC1
Extrinsic Prothrombin Activation Pathway	1.12	0.188	#NUM!	F2,F3,F7
Role of JAK1, JAK2 and TYK2 in Interferon Signaling	1.11	0.154	#NUM!	NFKB1,NFKB2,RAF1,RELB
Sperm Motility	1.08	0.0866	0.707	EPHA4,FGFR1,FRK,GNA13,GNAQ,GNAZ,GNB5,GNG12,IGF1R,INSR,ITPR3,MAP2K1,MET,PDE4B,PDGFRA,PEAK1,PLA2G12A,PLAAT3,PLCB3,PRKACA,PRKCI,SRC
IL-10 Signaling	1.08	0.111	#NUM!	BLVRA,HMOX1,IKBKB,MAP3K14,MAPK1,NFKB1,NFKB2,RELB
Ephrin B Signaling	1.08	0.111	0.816	EFNB1,GNA13,GNAQ,GNAZ,GNB5,GNG12,MAPK1,ROCK2
FcγRIIB Signaling in B Lymphocytes	1.06	0.106	2.646	CACNA1S,DOK1,ITPR3,PDPK1,PIK3CB,PIK3R1,PIK3R4,RRAS2,SHC1
IL-17A Signaling in Fibroblasts	1.05	0.132	#NUM!	IKBKB,MAPK1,NFKB1,NFKB2,RELB
Leptin Signaling in Obesity	1.02	0.108	2.236	ADCY7,MAP2K1,MAPK1,PIK3CB,PIK3R1,PIK3R4,PLCB3,PRKACA
Hypoxia Signaling in the Cardiovascular System	1.02	0.108	#NUM!	ARNT,HIF1A,HSP90AA1,HSP90AB1,UBE2B,UBE2G2,UBE2O,VHL
γ-linolenate Biosynthesis II (Animals)	0.996	0.167	#NUM!	ACSL3,ACSL5,FADS1
Phosphatidylethanolamine Biosynthesis II	0.971	0.222	#NUM!	ETNK1,SELENOI
Citrulline Biosynthesis	0.971	0.222	#NUM!	GLS,OAT
Heme Biosynthesis II	0.971	0.222	#NUM!	CPOX,HMBS
Folate Transformations I	0.971	0.222	#NUM!	MTHFD1L,MTR
Role of p14/p19ARF in Tumor Suppression	0.967	0.138	-1	PIK3CB,PIK3R1,PIK3R4,POLR3D
Amyotrophic Lateral Sclerosis Signaling	0.955	0.0957	0.632	CACNA1S,CAPN1,CASP1,GRIN2D,IGF1,PDGFC,PIK3CB,PIK3R1,PIK3R4,SSR4,XIAP
Induction of Apoptosis by HIV1	0.939	0.108	-1.633	IKBKB,MAP3K14,NFKB1,NFKB2,RELB,SLC25A10,XIAP
Role of Pattern Recognition Receptors in Recognition of Bacteria and Viruses	0.928	0.0897	1.265	C3AR1,CASP1,EIF2AK2,MAPK1,NFKB1,NFKB2,PIK3CB,PIK3R1,PIK3R4,PRKCI,PTX3,RELB,TLR2,Tnfsf9
Mitotic Roles of Polo-Like Kinase	0.914	0.106	#NUM!	ANAPC5,CAPN1,HSP90AA1,HSP90AB1,PPP2R1B,PPP2R3A,PTPA
Asparagine Degradation I	0.914	0.5	#NUM!	ASRGL1
Alanine Degradation III	0.914	0.5	#NUM!	GPT2
Taurine Biosynthesis	0.914	0.5	#NUM!	CSAD
Alanine Biosynthesis II	0.914	0.5	#NUM!	GPT2
Uridine-5'-phosphate Biosynthesis	0.914	0.5	#NUM!	CAD
4-hydroxyproline Degradation I	0.914	0.5	#NUM!	HOGA1
Spermidine Biosynthesis I	0.914	0.5	#NUM!	SRM
Glutamine Degradation I	0.914	0.5	#NUM!	GLS
Necroptosis Signaling Pathway	0.914	0.0892	1.069	CAPN1,CASP1,CHP1,EIF2AK2,IKBKB,IRF9,PLA2G12A,PPP3R1,SLC25A10,TIMM17B,TOMM20,TSPO,UBC,VDAC2
IL-4 Signaling	0.896	0.0978	#NUM!	HLA-A,HMGA1,IRS1,NR3C1,PIK3CB,PIK3R1,PIK3R4,RRAS2,SHC1
Calcium Transport I	0.893	0.2	#NUM!	ATP2B1,ATP2B4
Oncostatin M Signaling	0.876	0.116	1.342	MAP2K1,MAPK1,RAF1,RRAS2,SHC1
Serotonin Receptor Signaling	0.876	0.116	#NUM!	ADCY7,GCH1,HTR2B,QDPR,SMOX
Dilated Cardiomyopathy Signaling Pathway	0.873	0.089	1	ACTA2,ACTG2,ADCY7,CACNA1S,CAMK1D,ITPR3,LMNA,MAPK1,PRKACA,SCN5A,SGCD,TNNT1,TNNT2
MIF Regulation of Innate Immunity	0.845	0.114	0	MAPK1,NFKB1,NFKB2,PLA2G12A,RELB
Retinol Biosynthesis	0.845	0.114	2.236	DHRS3,DHRS9,ESD,LPL,RDH11
Role of JAK1 and JAK3 in γc Cytokine Signaling	0.839	0.101	#NUM!	IRS1,MAPK1,PIK3CB,PIK3R1,PIK3R4,RRAS2,SHC1
Role of CHK Proteins in Cell Cycle Checkpoint Control	0.824	0.105	-1.342	E2F2,NBN,PPP2R1B,PPP2R3A,PTPA,SLC19A1
GDP-glucose Biosynthesis	0.821	0.182	#NUM!	HK2,PGM3
White Adipose Tissue Browning Pathway	0.818	0.0882	0.905	ADCY7,BDNF,CACNA1S,CTBP1,FGFR1,ITPR3,MAPK1,PPARGC1A,PRKAB2,PRKACA,PRKAG3,RARB
Agrin Interactions at Neuromuscular Junction	0.815	0.1	-0.447	ACTA2,ACTG2,CHRNA1,LAMC1,MAPK1,RRAS2,SRC
Coronavirus Replication Pathway	0.815	0.111	-1.342	COPE,COPG1,TUBB2A,TUBB4A,TUBB6
LXR/RXR Activation	0.81	0.0894	#NUM!	ACACA,CYP51A1,HADH,HMGCR,LPL,NCOR2,NFKB1,NFKB2,PON3,RELB,SCD
PFKFB4 Signaling Pathway	0.785	0.109	1.342	FGF2,HK2,MAP2K1,MAPK1,PRKACA
Fatty Acid β-oxidation I	0.783	0.118	1	ACAA1,ACSL3,ACSL5,HADH
Basal Cell Carcinoma Signaling	0.772	0.0972	-1.633	BMP1,FZD1,FZD6,FZD7,SMO,WNT10A,WNT9A
Dopamine-DARPP32 Feedback in cAMP Signaling	0.762	0.0829	-0.775	ADCY7,CACNA1S,CHP1,GNAQ,GRIN2D,ITPR3,PLCB3,Ppp1cc,PPP1R14B,PPP2R1B,PPP2R3A,PPP3R1,PRKACA,PRKCI,PTPA
Glucose and Glucose-1-phosphate Degradation	0.762	0.167	#NUM!	HK2,PGM3
nNOS Signaling in Neurons	0.759	0.106	#NUM!	CAPN1,CHP1,GRIN2D,PPP3R1,PRKCI
Ephrin A Signaling	0.759	0.106	#NUM!	EPHA4,PIK3CB,PIK3R1,PIK3R4,ROCK2
Apelin Cardiac Fibroblast Signaling Pathway	0.757	0.13	#NUM!	PRKAB2,PRKAG3,SPHK1
Role of Hypercytokinemia/hyperchemokinemia in the Pathogenesis of Influenza	0.754	0.093	0.707	CASP1,EIF2AK2,IFIT2,IFIT3,IRF9,ISG15,NFKB1,NFKB2
Apelin Adipocyte Signaling Pathway	0.754	0.093	1.134	ADCY7,GSTM1,HIF1A,MAPK1,PPARGC1A,PRKAB2,PRKACA,PRKAG3
Guanine and Guanosine Salvage I	0.75	0.333	#NUM!	HPRT1
Tetrahydrobiopterin Biosynthesis I	0.75	0.333	#NUM!	GCH1
Methionine Salvage II (Mammalian)	0.75	0.333	#NUM!	MTR
Anandamide Degradation	0.75	0.333	#NUM!	NAAA
Biotin-carboxyl Carrier Protein Assembly	0.75	0.333	#NUM!	ACACA
Thyroid Hormone Biosynthesis	0.75	0.333	#NUM!	CTSD
Glycerol-3-phosphate Shuttle	0.75	0.333	#NUM!	GPD2
Noradrenaline and Adrenaline Degradation	0.75	0.114	0	ADH5,ALDH3A1,DHRS9,SMOX
1D-myo-inositol Hexakisphosphate Biosynthesis V (from Ins(1,3,4)P3)	0.75	0.333	#NUM!	ITPK1
Tetrahydrobiopterin Biosynthesis II	0.75	0.333	#NUM!	GCH1
Glutamate Degradation II	0.75	0.333	#NUM!	GOT2
N-acetylglucosamine Degradation I	0.75	0.333	#NUM!	GNPDA1
Aspartate Biosynthesis	0.75	0.333	#NUM!	GOT2
Nucleotide Excision Repair Pathway	0.75	0.114	#NUM!	CCNH,ERCC1,GTF2H1,POLR2B
nNOS Signaling in Skeletal Muscle Cells	0.733	0.104	#NUM!	CACNA1S,CHRNA1,ITPR3,RYR1,RYR3
Hereditary Breast Cancer Signaling	0.726	0.0845	#NUM!	FAAP100,FANCM,NBN,PBRM1,PIK3CB,PIK3R1,PIK3R4,POLR2B,RRAS2,SLC19A1,SMARCC2,UBC
Mitochondrial Dysfunction	0.724	0.0824	#NUM!	APH1B,Atp5e,FIS1,GPD2,GSR,NCSTN,NDUFB11,NDUFB2,NDUFV3,PINK1,TXNRD2,UCP2,UQCRQ,VDAC2
Retinoate Biosynthesis I	0.719	0.111	1	DHRS3,DHRS9,RDH11,RDH5
Vitamin-C Transport	0.719	0.125	#NUM!	SLC2A1,SLC2A3,TXNRD2
Interferon Signaling	0.719	0.111	#NUM!	IFIT3,IRF1,IRF9,ISG15
Assembly of RNA Polymerase III Complex	0.706	0.154	#NUM!	GTF3C5,POLR3D
Oleate Biosynthesis II (Animals)	0.706	0.154	#NUM!	FADS1,SCD
Bladder Cancer Signaling	0.703	0.0862	0.447	E2F2,FGF2,MAP2K1,MAPK1,MMP11,MMP23B,MMP28,PDGFC,RAF1,RRAS2
cAMP-mediated signaling	0.697	0.0786	0.258	ADCY7,AKAP11,AKAP12,AKAP6,BRAF,CAMK1D,CHRM4,DUSP4,LPAR1,MAP2K1,MAPK1,NPY1R,PDE4B,PDE7A,PPP3R1,PRKACA,RAF1,SRC
Cell Cycle Regulation by BTG Family Proteins	0.69	0.108	#NUM!	E2F2,PPP2R1B,PPP2R3A,PTPA
Superpathway of Methionine Degradation	0.69	0.108	-1	GOT2,MTR,NSUN4,PCCB
Fc Epsilon RI Signaling	0.686	0.0855	2.53	MAP2K1,MAPK1,PDPK1,PIK3CB,PIK3R1,PIK3R4,PLA2G12A,PRKCI,RAF1,RRAS2
MSP-RON Signaling In Macrophages Pathway	0.686	0.0855	3	IKBKB,ITGB2,MAPK1,NFKB1,NFKB2,PIK3CB,PIK3R1,PIK3R4,RELB,RRAS2
GABA Receptor Signaling	0.684	0.084	#NUM!	ADCY7,AP2A2,AP2M1,CACNA1S,GNA13,GNAQ,GNAZ,GNB5,GNG12,ITPR3,UBC
TREM1 Signaling	0.672	0.0909	-0.816	CASP1,IRAK1,MAPK1,NFKB1,NFKB2,RELB,TLR2
Crosstalk between Dendritic Cells and Natural Killer Cells	0.664	0.0879	#NUM!	ACTA2,ACTG2,HLA-A,HLA-G,LTBR,NFKB1,NFKB2,RELB
Xenobiotic Metabolism CAR Signaling Pathway	0.664	0.0794	-0.775	ALDH3A1,CHST1,GSTM1,GSTM5,HSP90AA1,HSP90AB1,MAP2K1,MAPK1,PPARGC1A,PPP2R1B,PPP2R3A,PRKCI,PTPA,SRC,UST
Docosahexaenoic Acid (DHA) Signaling	0.662	0.105	#NUM!	PDPK1,PIK3CB,PIK3R1,PIK3R4
Triacylglycerol Degradation	0.66	0.098	0.447	AARS1,ABHD16A,ABHD2,LPL,PPME1
Inhibition of ARE-Mediated mRNA Degradation Pathway	0.66	0.0807	1.265	AGO2,CNOT1,DIS3L,MAPK1,PPP2R1B,PPP2R3A,PRKACA,PSMB10,PSMC3,PSMD8,PSME2,PTPA,ZFP36
Endocannabinoid Neuronal Synapse Pathway	0.658	0.0816	-0.333	ADCY7,CACNA1S,CHP1,GNAQ,GNB5,GNG12,GRIN2D,ITPR3,MAPK1,PLCB3,PPP3R1,PRKACA
DNA Double-Strand Break Repair by Non-Homologous End Joining	0.656	0.143	#NUM!	LIG3,NBN
Fatty Acid Activation	0.656	0.143	#NUM!	ACSL3,ACSL5
Glycogen Degradation III	0.656	0.143	#NUM!	MGAM,PGM3
Phenylalanine Degradation IV (Mammalian, via Side Chain)	0.656	0.143	#NUM!	GOT2,SMOX
Estrogen-mediated S-phase Entry	0.648	0.115	#NUM!	CDKN1B,E2F2,ESR1
PXR/RXR Activation	0.644	0.0923	#NUM!	GSTM1,INSR,NR3C1,PPARGC1A,PRKACA,SCD
PD-1, PD-L1 cancer immunotherapy pathway	0.644	0.0849	-2.333	B2M,CDKN1B,CSNK2A1,HLA-A,HLA-G,PIK3CB,PIK3R1,PIK3R4,SMAD3
Heme Biosynthesis from Uroporphyrinogen-III I	0.638	0.25	#NUM!	CPOX
Spermine and Spermidine Degradation I	0.638	0.25	#NUM!	SMOX
Methylmalonyl Pathway	0.638	0.25	#NUM!	PCCB
Glutathione Redox Reactions II	0.638	0.25	#NUM!	GSR
Proline Biosynthesis I	0.638	0.25	#NUM!	PYCR3
Melatonin Degradation II	0.638	0.25	#NUM!	SMOX
Arginine Degradation I (Arginase Pathway)	0.638	0.25	#NUM!	OAT
L-cysteine Degradation I	0.638	0.25	#NUM!	GOT2
N-acetylglucosamine Degradation II	0.638	0.25	#NUM!	GNPDA1
Phenylalanine Degradation I (Aerobic)	0.638	0.25	#NUM!	QDPR
Xenobiotic Metabolism PXR Signaling Pathway	0.631	0.0781	-0.258	ALDH3A1,CHST1,ESD,GSTM1,GSTM5,HSP90AA1,HSP90AB1,NCOR2,PPARGC1A,Ppp1cc,PPP1R14B,PRKACA,PRKCI,SMOX,UST
Glutamate Receptor Signaling	0.623	0.0909	#NUM!	GLS,GNB5,GNG12,GRIN2D,SLC1A3,SLC38A1
Role of BRCA1 in DNA Damage Response	0.616	0.0875	-1	E2F2,FAAP100,FANCM,NBN,PBRM1,SLC19A1,SMARCC2
Stearate Biosynthesis I (Animals)	0.614	0.0943	0	ACOT2,ACSL3,ACSL5,LIPT2,PTGR1
Th1 Pathway	0.614	0.082	1.414	APH1B,HAVCR2,HLA-A,IRF1,ITGB2,NCSTN,NFKB1,PIK3CB,PIK3R1,PIK3R4
Superpathway of Citrulline Metabolism	0.611	0.133	#NUM!	GLS,OAT
Th2 Pathway	0.604	0.0803	1	ACVR1B,APH1B,HLA-A,ITGB2,JAG2,NCSTN,NFKB1,PIK3CB,PIK3R1,PIK3R4,TGFBR2
p53 Signaling	0.554	0.0816	-2.646	COQ8A,HIF1A,KAT2B,PIK3CB,PIK3R1,PIK3R4,ST13,STAG1
Creatine-phosphate Biosynthesis	0.554	0.2	#NUM!	CKM
Tetrahydrofolate Salvage from 5,10-methenyltetrahydrofolate	0.554	0.2	#NUM!	MTHFD1L
Tetrapyrrole Biosynthesis II	0.554	0.2	#NUM!	HMBS
CMP-N-acetylneuraminate Biosynthesis I (Eukaryotes)	0.554	0.2	#NUM!	NANS
Myo-inositol Biosynthesis	0.554	0.2	#NUM!	BPNT2
2-oxobutanoate Degradation I	0.554	0.2	#NUM!	PCCB
UVA-Induced MAPK Signaling	0.554	0.0816	1.633	MAPK1,PARP8,PIK3CB,PIK3R1,PIK3R4,PLCB3,RRAS2,TIPARP
FAT10 Signaling Pathway	0.554	0.0893	#NUM!	MAP1LC3B,PSMB10,PSMC3,PSMD8,PSME2
Cyclins and Cell Cycle Regulation	0.551	0.0833	0.816	CCNH,CDKN1B,E2F2,PPP2R1B,PPP2R3A,PTPA,RAF1
Th1 and Th2 Activation Pathway	0.533	0.0756	#NUM!	ACVR1B,APH1B,HAVCR2,HLA-A,IRF1,ITGB2,JAG2,NCSTN,NFKB1,PIK3CB,PIK3R1,PIK3R4,TGFBR2
ERK5 Signaling	0.519	0.0833	0.816	GNA13,GNAQ,MAP3K8,MEF2D,RRAS2,SRC
Atherosclerosis Signaling	0.513	0.0769	#NUM!	COL1A1,F3,ITGB2,LPL,NFKB1,NFKB2,PDGFC,PLA2G12A,PLAAT3,RELB
GPCR-Mediated Nutrient Sensing in Enteroendocrine Cells	0.506	0.0776	-0.333	ADCY7,CACNA1S,GNAQ,GNG12,ITPR3,PLCB3,PRKACA,PRKCI,TAS1R1
Mitochondrial L-carnitine Shuttle Pathway	0.499	0.111	#NUM!	ACSL3,ACSL5
Arginine Biosynthesis IV	0.489	0.167	#NUM!	OAT
Chondroitin and Dermatan Biosynthesis	0.489	0.167	#NUM!	CHPF2
Glycerol Degradation I	0.489	0.167	#NUM!	GPD2
UDP-N-acetyl-D-glucosamine Biosynthesis II	0.489	0.167	#NUM!	PGM3
Zymosterol Biosynthesis	0.489	0.167	#NUM!	CYP51A1
NAD Biosynthesis III	0.489	0.167	#NUM!	NAMPT
GDP-mannose Biosynthesis	0.489	0.167	#NUM!	GMPPB
Ethanol Degradation II	0.481	0.0938	#NUM!	ADH5,ALDH3A1,DHRS9
Role of Oct4 in Mammalian Embryonic Stem Cell Pluripotency	0.479	0.087	#NUM!	CCNF,NR2F1,PHC3,SH3GLB1
Cellular Effects of Sildenafil (Viagra)	0.466	0.0738	#NUM!	ACTA2,ACTG2,ADCY7,CACNA1S,ITPR3,MYL12A,MYLPF,NPR2,PDE4B,PLCB3,PRKACA
Kinetochore Metaphase Signaling Pathway	0.461	0.0762	-0.816	ANAPC5,CENPN,CENPT,DSN1,PMF1/PMF1-BGLAP,Ppp1cc,PPP1R14B,STAG1
Trehalose Degradation II (Trehalase)	0.435	0.143	#NUM!	HK2
Thioredoxin Pathway	0.435	0.143	#NUM!	TXNRD2
NAD Salvage Pathway III	0.435	0.143	#NUM!	NMRK1
Adenine and Adenosine Salvage III	0.435	0.143	#NUM!	HPRT1
Ceramide Degradation	0.435	0.143	#NUM!	NAAA
Glycoaminoglycan-protein Linkage Region Biosynthesis	0.435	0.143	#NUM!	B4GALT7
Role of Wnt/GSK-3β Signaling in the Pathogenesis of Influenza	0.429	0.0769	-1.633	FZD1,FZD6,FZD7,SMO,WNT10A,WNT9A
DNA Methylation and Transcriptional Repression Signaling	0.417	0.0857	#NUM!	H4-16,SAP18,SAP30
Putrescine Degradation III	0.412	0.0952	#NUM!	ALDH3A1,SMOX
Myc Mediated Apoptosis Signaling	0.409	0.08	2	IKBKB,NFKB1,NFKB2,PRKACA
Assembly of RNA Polymerase II Complex	0.409	0.08	1	CCNH,GTF2H1,POLR2B,TAF5L
Heparan Sulfate Biosynthesis	0.403	0.075	1.633	AARS1,B4GALT7,CHST1,GLCE,PPME1,UST
Pyrimidine Ribonucleotides De Novo Biosynthesis	0.398	0.0833	#NUM!	AK4,AK5,CAD
Role of MAPK Signaling in the Pathogenesis of Influenza	0.391	0.0741	#NUM!	MAP2K1,MAPK1,PLA2G12A,PLAAT3,RAF1,RRAS2
Phospholipases	0.391	0.0758	0	HMOX1,LPL,PLA2G12A,PLAAT3,PLCB3
Histidine Degradation III	0.39	0.125	#NUM!	MTHFD1L
Sphingomyelin Metabolism	0.39	0.125	#NUM!	SGMS2
Pyrimidine Deoxyribonucleotides De Novo Biosynthesis I	0.387	0.0909	#NUM!	AK4,AK5
ATM Signaling	0.381	0.0722	0	CBX5,NBN,PPP2R1B,PPP2R3A,PTPA,TP53BP1,ZEB1
Complement System	0.38	0.0811	#NUM!	C1QBP,C3AR1,ITGB2
Hepatic Cholestasis	0.379	0.0688	#NUM!	ADCY7,ESR1,IKBKB,INSR,IRAK1,MAP3K14,NFKB1,NFKB2,PPRC1,PRKACA,PRKCI,RELB,Tnfsf9
Serotonin Degradation	0.366	0.0735	0.447	ADH5,ALDH3A1,DHRS9,LARGE1,SMOX
Ubiquinol-10 Biosynthesis (Eukaryotic)	0.365	0.087	#NUM!	CYP26A1,ECHDC1
Sphingosine and Sphingosine-1-phosphate Metabolism	0.352	0.111	#NUM!	NAAA
Inhibition of Matrix Metalloproteases	0.346	0.0769	#NUM!	MMP11,MMP23B,MMP28
Antigen Presentation Pathway	0.346	0.0769	#NUM!	B2M,HLA-A,HLA-G
Glutathione Redox Reactions I	0.323	0.08	#NUM!	GSR,GSTM1
Tryptophan Degradation X (Mammalian, via Tryptamine)	0.323	0.08	#NUM!	ALDH3A1,SMOX
Chondroitin Sulfate Biosynthesis	0.322	0.0714	0	B4GALT7,CHPF2,CHST1,UST
NER (Nucleotide Excision Repair, Enhanced Pathway)	0.321	0.068	0.816	CCNH,ERCC1,GTF2H1,H4-16,LIG3,POLR2B,SLC19A1
Prostanoid Biosynthesis	0.319	0.1	#NUM!	PTGS1
Gustation Pathway	0.311	0.0659	#NUM!	ADCY7,CACNA1S,GNB5,GNG12,ITPR3,P2RX5,P2RY2,PDE4B,PDE7A,PRKACA,TAS1R1
Heparan Sulfate Biosynthesis (Late Stages)	0.306	0.0685	1.342	AARS1,CHST1,GLCE,PPME1,UST
GPCR-Mediated Integration of Enteroendocrine Signaling Exemplified by an L Cell	0.306	0.0685	1.342	ADCY7,GNAQ,ITPR3,PLCB3,PRKACA
IL-17A Signaling in Gastric Cells	0.305	0.0769	#NUM!	MAPK1,NFKB1
D-myo-inositol (1,4,5)-Trisphosphate Biosynthesis	0.305	0.0769	#NUM!	PIKFYVE,PLCB3
Gluconeogenesis I	0.305	0.0769	#NUM!	MDH2,ME2
Apelin Liver Signaling Pathway	0.305	0.0769	#NUM!	COL1A1,IRS1
Purine Nucleotides De Novo Biosynthesis II	0.29	0.0909	#NUM!	ADSS1
Dermatan Sulfate Biosynthesis	0.287	0.0678	0	B4GALT7,CHPF2,CHST1,UST
Retinoic acid Mediated Apoptosis Signaling	0.275	0.0667	0	IRF1,PARP8,RARB,TIPARP
Glycogen Degradation II	0.265	0.0833	#NUM!	PGM3
BER pathway	0.265	0.0833	#NUM!	LIG3
Maturity Onset Diabetes of Young (MODY) Signaling	0.257	0.0641	#NUM!	CACNA1S,INSR,NFKB1,NFKB2,UCP2
Superpathway of Cholesterol Biosynthesis	0.256	0.069	#NUM!	CYP51A1,HMGCR
Sonic Hedgehog Signaling	0.256	0.069	#NUM!	PRKACA,SMO
Polyamine Regulation in Colon Cancer	0.254	0.0645	#NUM!	PSMB10,PSMC3,PSMD8,PSME2
Acyl-CoA Hydrolysis	0.243	0.0769	#NUM!	ACOT2
Cholesterol Biosynthesis I	0.243	0.0769	#NUM!	CYP51A1
Bile Acid Biosynthesis, Neutral Pathway	0.243	0.0769	#NUM!	AMACR
Cholesterol Biosynthesis II (via 24,25-dihydrolanosterol)	0.243	0.0769	#NUM!	CYP51A1
Cholesterol Biosynthesis III (via Desmosterol)	0.243	0.0769	#NUM!	CYP51A1
Dopamine Degradation	0.241	0.0667	#NUM!	ALDH3A1,SMOX
Triacylglycerol Biosynthesis	0.238	0.0638	#NUM!	LIPT2,LPIN3,PLPP5
DNA Double-Strand Break Repair by Homologous Recombination	0.223	0.0714	#NUM!	NBN
Mevalonate Pathway I	0.223	0.0714	#NUM!	HMGCR
Colanic Acid Building Blocks Biosynthesis	0.223	0.0714	#NUM!	GMPPB
Telomere Extension by Telomerase	0.204	0.0667	#NUM!	NBN
Choline Biosynthesis III	0.204	0.0667	#NUM!	HMOX1
Circadian Rhythm Signaling	0	0.0303	#NUM!	GRIN2D
LPS/IL-1 Mediated Inhibition of RXR Function	0	0.0556	-1.342	ACOX1,ACSL3,ACSL5,ALDH3A1,CHST1,FABP5,GSTM1,GSTM5,IRAK1,MAP3K1,PPARGC1A,SCARB1,SMOX,UST
FXR/RXR Activation	0	0.0317	#NUM!	LPL,PON3,PPARGC1A,SCARB1
Role of NFAT in Regulation of the Immune Response	0	0.0406	1.147	CHP1,FCGR3A/FCGR3B,GNA13,GNAQ,GNAZ,GNB5,GNG12,HLA-A,IKBKB,ITPR3,MAP2K1,MAPK1,MEF2D,NFKB1,NFKB2,PIK3CB,PIK3R1,PIK3R4,PLCB3,PPP3R1,RAF1,RELB,RRAS2
CCR5 Signaling in Macrophages	0	0.0189	#NUM!	CACNA1S,GNA13,GNAQ,GNAZ,GNB5,GNG12,ITPR3,MAPK1,PRKCI
IL-22 Signaling	0	0.0417	#NUM!	MAPK1
Calcium-induced T Lymphocyte Apoptosis	0	0.0137	2.449	CHP1,HLA-A,ITPR3,MEF2D,PPP3R1,PRKCI
Cytotoxic T Lymphocyte-mediated Apoptosis of Target Cells	0	0.00744	#NUM!	B2M,HLA-A,HLA-G
IL-17 Signaling	0	0.0588	1.508	HSP90AA1,HSP90AB1,MAP3K14,MAPK1,NFKB1,PDGFC,PIK3CB,PIK3R1,PIK3R4,RRAS2,Tnfsf9
Airway Pathology in Chronic Obstructive Pulmonary Disease	0	0.0169	#NUM!	FGF2,Tnfsf9
CTLA4 Signaling in Cytotoxic T Lymphocytes	0	0.0329	#NUM!	AP2A2,AP2M1,B2M,CLTA,CLTB,CLTC,HLA-A,HLA-G,PIK3CB,PIK3R1,PIK3R4,PPP2R1B,PPP2R3A,PTPA,PTPN22
T Helper Cell Differentiation	0	0.00445	#NUM!	HLA-A,TGFBR2
CD28 Signaling in T Helper Cells	0	0.0303	1.941	CHP1,HLA-A,IKBKB,ITPR3,MALT1,MAP2K1,MAP3K1,NFKB1,NFKB2,PDPK1,PIK3CB,PIK3R1,PIK3R4,PPP3R1,RELB
Dendritic Cell Maturation	0	0.0317	0	B2M,COL1A1,FCGR3A/FCGR3B,HLA-A,HLA-G,IKBKB,LTBR,LY75,MAP3K14,MAPK1,NFKB1,NFKB2,PIK3CB,PIK3R1,PIK3R4,PLCB3,RELB,TLR2
Cardiomyocyte Differentiation via BMP Receptors	0	0.0435	#NUM!	SMAD9
iCOS-iCOSL Signaling in T Helper Cells	0	0.0268	1.508	CHP1,HLA-A,IKBKB,ITPR3,NFKB1,NFKB2,PDPK1,PIK3CB,PIK3R1,PIK3R4,PPP3R1,RELB,SHC1
Lipid Antigen Presentation by CD1	0	0.00761	#NUM!	AP2A2,AP2M1,B2M
Type I Diabetes Mellitus Signaling	0	0.0267	-1	CPE,HLA-A,HLA-G,IKBKB,IRAK1,IRF1,MAP3K14,MAPK1,NFKB1,NFKB2,RELB,SOCS2,SOCS6
Primary Immunodeficiency Signaling	0	0.0185	#NUM!	Igha
Allograft Rejection Signaling	0	0.00651	#NUM!	B2M,HLA-A,HLA-G
Autoimmune Thyroid Disease Signaling	0	0.00464	#NUM!	HLA-A,HLA-G
Graft-versus-Host Disease Signaling	0	0.00472	#NUM!	HLA-A,HLA-G
Communication between Innate and Adaptive Immune Cells	0	0.0106	#NUM!	B2M,HLA-A,HLA-G,Igha,TLR2
Systemic Lupus Erythematosus Signaling	0	0.02	#NUM!	FCGR3A/FCGR3B,HLA-A,HLA-G,HNRNPC,LSM4,MAPK1,PIK3CB,PIK3R1,PIK3R4,PIM2,RRAS2,SNRPD3
Cdc42 Signaling	0	0.0253	-0.816	B2M,FGD1,HLA-A,HLA-G,ITGA11,ITGA6,ITGB2,ITGB6,MAPK1,MYL12A,MYLPF,PRKCI,RAF1,SRC
Phospholipase C Signaling	0	0.0598	0.392	ADCY7,AHNAK,ARHGEF1,ARHGEF19,ARHGEF5,CHP1,GNA13,GNAQ,GNB5,GNG12,HMOX1,ITGA11,ITGA6,ITGB2,ITGB6,ITPR3,MAP2K1,MAPK1,MEF2D,MYL12A,MYLPF,NFKB1,NFKB2,PEBP1,PLA2G12A,PLCB3,PPP3R1,PRKCI,RAF1,RELB,RHOB,RHOBTB1,RHOJ,RHOQ,RND1,RND2,RRAS2,SHC1,SRC
Altered T Cell and B Cell Signaling in Rheumatoid Arthritis	0	0.0149	#NUM!	HLA-A,MAP3K14,NFKB1,NFKB2,RELB,TLR2,TRAF3
Granzyme B Signaling	0	0.0625	#NUM!	NUMA1
B Cell Development	0	0.0233	#NUM!	HLA-A
Neuroprotective Role of THOP1 in Alzheimer's Disease	0	0.0593	0.447	F7,HLA-A,HLA-G,HTRA3,PRKACA,PRSS23,TPP1
Regulation of IL-2 Expression in Activated and Anergic T Lymphocytes	0	0.0304	1.069	CHP1,IKBKB,MALT1,MAP2K1,MAP3K1,MAPK1,NFKB1,NFKB2,PPP3R1,RAF1,RELB,RRAS2,SMAD3,TGFBR2
Granzyme A Signaling	0	0.0526	#NUM!	H1-0
Nur77 Signaling in T Lymphocytes	0	0.0184	2.449	B2M,CHP1,HLA-A,HLA-G,MAP2K1,MAPK1,MEF2D,PPP3R1,PRKCI
PKCθ Signaling in T Lymphocytes	0	0.0336	1.807	CACNA1S,CHP1,HLA-A,IKBKB,ITPR3,MALT1,MAP3K1,MAP3K14,MAP3K8,MAPK1,NFKB1,NFKB2,PIK3CB,PIK3R1,PIK3R4,PPP3R1,RELB,RRAS2
Antiproliferative Role of TOB in T Cell Signaling	0	0.0124	-0.447	CDKN1B,DPP7,MAPK1,SMAD3,TGFBR2
OX40 Signaling Pathway	0	0.0153	#NUM!	B2M,HLA-A,HLA-G,NFKB1,NFKB2,RELB,TRAF3
Inhibition of Angiogenesis by TSP1	0	0.0588	#NUM!	MAPK1,TGFBR2
Intrinsic Prothrombin Activation Pathway	0	0.0476	#NUM!	COL1A1,F2
Cell Cycle Control of Chromosomal Replication	0	0.0179	#NUM!	CDK14
Mismatch Repair in Eukaryotes	0	0.0625	#NUM!	SLC19A1
Spliceosomal Cycle	0	0.0204	#NUM!	SF3B1
Role of JAK family kinases in IL-6-type Cytokine Signaling	0	0.04	#NUM!	MAPK1
Hematopoiesis from Pluripotent Stem Cells	0	0.00239	#NUM!	Igha
Transcriptional Regulatory Network in Embryonic Stem Cells	0	0.037	#NUM!	H4-16,OTX1
Bupropion Degradation	0	0.04	#NUM!	CYP51A1
Thyroid Hormone Metabolism II (via Conjugation and/or Degradation)	0	0.0256	#NUM!	LARGE1
Nicotine Degradation III	0	0.0517	#NUM!	AOX1,CYP51A1,LARGE1
Glutaryl-CoA Degradation	0	0.0588	#NUM!	HADH
CDP-diacylglycerol Biosynthesis I	0	0.0455	#NUM!	CDS2
tRNA Splicing	0	0.0455	#NUM!	PDE4B,PDE7A
Melatonin Degradation I	0	0.0328	#NUM!	CYP51A1,LARGE1
NAD Salvage Pathway II	0	0.037	#NUM!	NMRK1
Estrogen Biosynthesis	0	0.0455	#NUM!	CYP51A1,HSD17B12
Glutathione-mediated Detoxification	0	0.0606	#NUM!	GSTM1,GSTM5
1D-myo-inositol Hexakisphosphate Biosynthesis II (Mammalian)	0	0.0556	#NUM!	ITPK1
Dermatan Sulfate Biosynthesis (Late Stages)	0	0.0435	#NUM!	CHST1,UST
Phosphatidylglycerol Biosynthesis II (Non-plastidic)	0	0.0417	#NUM!	CDS2
Nicotine Degradation II	0	0.0455	#NUM!	AOX1,CYP51A1,LARGE1
Superpathway of D-myo-inositol (1,4,5)-trisphosphate Metabolism	0	0.0435	#NUM!	BPNT2
TCA Cycle II (Eukaryotic)	0	0.0417	#NUM!	MDH2
D-myo-inositol (1,4,5)-trisphosphate Degradation	0	0.0588	#NUM!	BPNT2
Tryptophan Degradation III (Eukaryotic)	0	0.0417	#NUM!	HADH
Pyrimidine Ribonucleotides Interconversion	0	0.0588	#NUM!	AK4,AK5
Methylglyoxal Degradation III	0	0.05	#NUM!	PTGR1
Histamine Degradation	0	0.0588	#NUM!	ALDH3A1
Chondroitin Sulfate Biosynthesis (Late Stages)	0	0.0417	#NUM!	CHST1,UST
Superpathway of Melatonin Degradation	0	0.0455	#NUM!	CYP51A1,LARGE1,SMOX
Histidine Degradation VI	0	0.05	#NUM!	CYP26A1
Pregnenolone Biosynthesis	0	0.0556	#NUM!	CYP26A1
Acetone Degradation I (to Methylglyoxal)	0	0.0625	#NUM!	CYP51A1,PTGR1
Fatty Acid α-oxidation	0	0.05	#NUM!	ALDH3A1
Oxidative Ethanol Degradation III	0	0.0182	#NUM!	ALDH3A1
Ethanol Degradation IV	0	0.0435	#NUM!	ALDH3A1
Methionine Degradation I (to Homocysteine)	0	0.0455	#NUM!	NSUN4
Superpathway of Geranylgeranyldiphosphate Biosynthesis I (via Mevalonate)	0	0.0556	#NUM!	HMGCR
Cysteine Biosynthesis III (mammalia)	0	0.0417	#NUM!	NSUN4
Agranulocyte Adhesion and Diapedesis	0	0.0421	#NUM!	ACTA2,ACTG2,CXCL14,EZR,ITGA6,ITGB2,MMP11,MMP23B,MMP28
Granulocyte Adhesion and Diapedesis	0	0.0317	#NUM!	CXCL14,EZR,ITGB2,MMP11,MMP23B,MMP28
Tec Kinase Signaling	0	0.0486	-0.775	ACTA2,ACTG2,FRK,GNA13,GNAQ,GNAZ,GNB5,GNG12,GTF2I,ITGA11,ITGA6,ITGB2,ITGB6,NFKB1,NFKB2,PIK3CB,PIK3R1,PIK3R4,PRKCI,RELB,RHOB,RHOBTB1,RHOJ,RHOQ,RND1,RND2,SRC
Oxidative Phosphorylation	0	0.0459	-0.447	Atp5e,NDUFB11,NDUFB2,NDUFV3,UQCRQ
Parkinson's Signaling	0	0.0625	#NUM!	MAPK1
Cell Cycle: G1/S Checkpoint Regulation	0	0.0441	#NUM!	CDKN1B,E2F2,SMAD3
SAPK/JNK Signaling	0	0.0271	2.111	CRK,DUSP10,DUSP4,GNA13,GNB5,GNG12,IRS1,MAP3K1,PIK3CB,PIK3R1,PIK3R4,RRAS2,SHC1
Cell Cycle: G2/M DNA Damage Checkpoint Regulation	0	0.04	#NUM!	BORA,KAT2B
Phototransduction Pathway	0	0.0556	#NUM!	GNB5,NPR2,PRKACA
p38 MAPK Signaling	0	0.0593	-0.378	DDIT3,DUSP10,IRAK1,MEF2D,PLA2G12A,SRF,TGFBR2
NF-κB Signaling	0	0.0511	0.756	BRAF,CSNK2A1,EIF2AK2,FGFR1,IGF1R,IGF2R,IKBKB,INSR,IRAK1,LTBR,MALT1,MAP3K1,MAP3K14,MAP3K8,NFKB1,NFKB2,PDGFRA,PIK3CB,PIK3R1,PIK3R4,PRKACA,RAF1,RELB,RRAS2,TGFBR2,TLR2,TNFAIP3,TRAF3
T Cell Receptor Signaling	0	0.0355	1.528	B2M,CDKN1B,CHP1,HLA-A,HLA-G,IKBKB,ITGB2,MALT1,MAP2K1,MAP3K1,MAPK1,NFKB1,NFKB2,PIK3CB,PIK3R1,PIK3R4,PPP3R1,PTPN22,RAF1,RELB,RRAS2
Th17 Activation Pathway	0	0.0195	-1.134	HIF1A,HSP90AA1,HSP90AB1,IRAK1,NFKB1,NFKB2,RELB,RORA,RUNX1
T Cell Exhaustion Signaling Pathway	0	0.0294	-1.155	ACVR1B,HAVCR2,HLA-A,HLA-G,IRF9,MAPK1,MGAT5,PIK3CB,PIK3R1,PIK3R4,PPP2R1B,PPP2R3A,PTPA,RRAS2,SMAD3,TGFBR2
Systemic Lupus Erythematosus In T Cell Signaling Pathway	0	0.0405	1.4	B2M,CASP1,CHP1,ESR1,EZR,GNA13,HLA-A,HLA-G,MAP2K1,MAPK1,PIK3CB,PIK3R1,PIK3R4,PPP2R1B,PPP2R3A,PPP3R1,PTPA,RHOB,RHOBTB1,RHOJ,RHOQ,RND1,RND2,ROCK2,RRAS2
Eicosanoid Signaling	0	0.0448	#NUM!	PLA2G12A,PLAAT3,PTGS1

## Sheet: RNA No corr. with WD (WDvU)
© 2000-2021 QIAGEN. All rights reserved.
Ingenuity Canonical Pathways	-log(p-value)	Ratio	z-score	Molecules
Epithelial Adherens Junction Signaling	5.83	0.0759	#NUM!	ACTA1,ACTR3,AKT2,ARPC2,CTNNB1,EPN2,MYL6B,NECTIN1,NOTCH1,NOTCH3,PTPRM,Tcf7
Fcγ Receptor-mediated Phagocytosis in Macrophages and Monocytes	5.33	0.0957	0.333	ACTA1,ACTR3,AKT2,ARPC2,MYO5A,PXN,SYK,VAMP3,VASP
Endocannabinoid Cancer Inhibition Pathway	4.64	0.0699	-1.265	AKT1S1,AKT2,CCND2,CCND3,CNR1,CREB5,CTNNB1,MAP2K2,MAP2K7,Tcf7
Hepatic Fibrosis Signaling Pathway	4.27	0.0406	-0.775	AKT2,BCL2,CACNB1,CNR1,CREB5,CTNNB1,EDN1,FOXO4,FZD2,MAP2K2,MAP2K7,MYL6B,MYLK2,PDGFB,Tcf7,TGFB3,WNT6
Regulation of the Epithelial-Mesenchymal Transition Pathway	4.18	0.0564	#NUM!	AKT2,CTNNB1,FGFR4,FZD2,MAP2K2,MAP2K7,NOTCH1,NOTCH3,Tcf7,TGFB3,WNT6
Systemic Lupus Erythematosus In B Cell Signaling Pathway	4.01	0.0469	0.277	AKT2,BCL2,CCND2,CCND3,CTNNB1,FOXO4,FOXO6,INPPL1,MAP2K2,SHF,SYK,TGFB3,TRAF4
Autophagy	3.84	0.0516	-1.508	AKT1S1,AKT2,ATG2A,BCL2,CREB5,KAT5,MAP1LC3A,MAP2K2,MAP2K7,PDGFB,TSC2
Ovarian Cancer Signaling	3.55	0.057	#NUM!	AKT2,BCL2,CTNNB1,EDN1,FZD2,MAP2K2,SIN3A,Tcf7,WNT6
Death Receptor Signaling	3.52	0.0729	-1.89	ACIN1,ACTA1,ARHGDIB,BCL2,MAP2K7,PARP3,TNFRSF25
Estrogen Receptor Signaling	3.42	0.0371	-0.832	AKT2,BCL2,CACNB1,CARM1,CREB5,FOXO4,FOXO6,GPER1,HNRNPD,MAP2K2,MED24,MT-ND6,MYL6B,NOTCH1,SHF
Glioblastoma Multiforme Signaling	3.3	0.0526	0.378	AKT2,CCND2,CCND3,CTNNB1,FZD2,MAP2K2,PDGFB,TSC2,WNT6
Integrin Signaling	3.21	0.0469	0	ACTA1,ACTR3,AKT2,ARPC2,CTTN,MAP2K2,MYLK2,PDGFB,PXN,VASP
Tight Junction Signaling	3.17	0.0506	#NUM!	ACTA1,AKT2,CPSF1,CTNNB1,MYL6B,NECTIN1,TGFB3,VAMP3,VASP
Endocannabinoid Developing Neuron Pathway	2.88	0.0569	-1.134	AKT1S1,AKT2,CNR1,CREB5,CTNNB1,MAP2K2,MAP2K7
RAN Signaling	2.86	0.176	#NUM!	IPO5,KPNB1,XPO1
RhoA Signaling	2.85	0.0565	-0.378	ACTA1,ACTR3,ARPC2,DLC1,MYL6B,MYLK2,PLEKHG5
Reelin Signaling in Neurons	2.82	0.0556	-0.816	ACTR3,AKT2,ARPC2,CNR1,MAP2K2,MAP2K7,PAFAH1B2
AMPK Signaling	2.8	0.0413	-1.342	AKT1S1,AKT2,CHRNG,CPT1C,CREB5,ELAVL1,FOXO4,FOXO6,SMARCD3,TSC2
HOTAIR Regulatory Pathway	2.8	0.0491	0.707	AKT2,ATXN1,CTNNB1,ELAVL1,RBBP4,SUZ12,Tcf7,WNT6
Human Embryonic Stem Cell Pluripotency	2.75	0.0482	#NUM!	AKT2,CTNNB1,FGFR4,FZD2,PDGFB,Tcf7,TGFB3,WNT6
Small Cell Lung Cancer Signaling	2.74	0.0625	#NUM!	AKT2,BCL2,CCND2,CCND3,SIN3A,TRAF4
Sertoli Cell-Sertoli Cell Junction Signaling	2.73	0.0437	#NUM!	ACTA1,AKT2,CTNNB1,EPN2,MAP2K2,MAP2K7,MPP6,NECTIN1,TGFB3
Gα12/13 Signaling	2.68	0.0526	-1.134	AKT2,CDH15,CTNNB1,MAP2K2,MAP2K7,MYL6B,PXN
VEGF Signaling	2.67	0.0606	-1.342	ACTA1,AKT2,BCL2,ELAVL1,MAP2K2,PXN
LPS/IL-1 Mediated Inhibition of RXR Function	2.67	0.0397	#NUM!	ACOX3,CHST12,CPT1C,GSTA5,MAOA,MAP2K7,NDST2,NDST4,SOD3,XPO1
Germ Cell-Sertoli Cell Junction Signaling	2.67	0.0468	#NUM!	ACTA1,CTNNB1,EPN2,LAMC3,MAP2K2,MAP2K7,PXN,TGFB3
Adipogenesis pathway	2.64	0.0519	#NUM!	CTNNB1,FGFR4,FZD2,KMT2B,RBBP4,SAP30L,SIN3A
Wnt/β-catenin Signaling	2.63	0.0462	1.134	AKT2,CTNNB1,FZD2,KREMEN1,SOX4,Tcf7,TGFB3,WNT6
Protein Kinase A Signaling	2.51	0.0323	-1.134	CREB5,CTNNB1,H1-10,MAP2K2,MYL6B,MYLK2,PTPRJ,PTPRM,PXN,Tcf7,TGFB3,UBASH3B,VASP
Chronic Myeloid Leukemia Signaling	2.5	0.0561	#NUM!	AKT2,CCND2,CCND3,MAP2K2,SIN3A,TGFB3
PFKFB4 Signaling Pathway	2.49	0.087	-1	CREB5,MAP2K2,MAP2K7,TGFB3
Synaptogenesis Signaling Pathway	2.48	0.0353	1.265	ACTR3,AKT2,ARPC2,CACNB1,CDH15,CREB5,CTNNB1,EFNB2,NECTIN1,SHF,VAMP3
Axonal Guidance Signaling	2.46	0.0296	#NUM!	ACTR3,ADAM19,ADAMTS7,AKT2,ARPC2,EFNB2,FZD2,MAP2K2,MYL6B,NTN4,PDGFB,PLXND1,PXN,VASP,WNT6
IL-7 Signaling Pathway	2.41	0.0641	#NUM!	AKT2,BCL2,CCND3,FOXO4,FOXO6
Prostate Cancer Signaling	2.4	0.0536	#NUM!	AKT2,BCL2,CREB5,CTNNB1,MAP2K2,SIN3A
PTEN Signaling	2.39	0.0467	1.134	AKT2,BCL2,FGFR4,FOXO4,FOXO6,INPPL1,MAP2K2
BEX2 Signaling Pathway	2.34	0.0617	1.342	AKT2,BCL2,CTNNB1,Tcf7,TSC2
Ephrin Receptor Signaling	2.24	0.0398	0	ACTR3,AKT2,ARPC2,CREB5,EFNB2,MAP2K2,PDGFB,PXN
Regulation Of The Epithelial Mesenchymal Transition In Development Pathway	2.21	0.0575	0	CTNNB1,FZD2,NOTCH1,Tcf7,WNT6
Glioma Signaling	2.19	0.0484	#NUM!	AKT2,CCND2,CCND3,MAP2K2,PDGFB,SIN3A
Senescence Pathway	2.17	0.0337	-1.89	AKT2,CACNB1,CCND2,CCND3,FOXO4,MAP2K2,MAP2K7,RNF2,TGFB3,ZFP36L1
Pancreatic Adenocarcinoma Signaling	2.16	0.0476	-1	AKT2,BCL2,MAP2K2,NOTCH1,SIN3A,TGFB3
Cancer Drug Resistance By Drug Efflux	2.13	0.069	#NUM!	AKT2,FOXO4,FOXO6,MAP2K2
Non-Small Cell Lung Cancer Signaling	2.07	0.0532	#NUM!	AKT2,CCND2,CCND3,MAP2K2,SIN3A
p53 Signaling	2	0.051	0	AKT2,BCL2,CCND2,CTNNB1,SERPINE2
Tumor Microenvironment Pathway	1.98	0.0391	0.378	AKT2,BCL2,FOXO4,FOXO6,MAP2K2,PDGFB,TGFB3
Role of Macrophages, Fibroblasts and Endothelial Cells in Rheumatoid Arthritis	1.91	0.0308	#NUM!	AKT2,CREB5,CTNNB1,FZD2,MAP2K2,MAP2K7,PDGFB,Tcf7,TRAF4,WNT6
Mouse Embryonic Stem Cell Pluripotency	1.89	0.0481	-0.447	AKT2,CTNNB1,FZD2,MAP2K2,Tcf7
Remodeling of Epithelial Adherens Junctions	1.89	0.0588	#NUM!	ACTA1,ACTR3,ARPC2,CTNNB1
Cell Cycle: G1/S Checkpoint Regulation	1.89	0.0588	#NUM!	CCND2,CCND3,SIN3A,TGFB3
Xenobiotic Metabolism CAR Signaling Pathway	1.86	0.037	-1.134	CHST12,GSTA5,MAP2K2,MAP2K7,NDST2,NDST4,SOD3
tRNA Charging	1.82	0.0769	#NUM!	AARS2,LARS2,SARS2
Leukocyte Extravasation Signaling	1.82	0.0363	-0.816	ACTA1,CTNNB1,CTTN,DLC1,MAP2K2,PXN,VASP
Basal Cell Carcinoma Signaling	1.8	0.0556	1	CTNNB1,FZD2,Tcf7,WNT6
Ephrin B Signaling	1.8	0.0556	1	CTNNB1,EFNB2,HNRNPK,PXN
NAD Signaling Pathway	1.8	0.0397	0.816	ACADL,AKT2,H1-10,NT5E,PARP3,PDGFB
Factors Promoting Cardiogenesis in Vertebrates	1.8	0.0397	0.816	CREB5,CTNNB1,FZD2,Tcf7,TGFB3,WNT6
Xenobiotic Metabolism Signaling	1.8	0.0311	#NUM!	CHST12,GSTA5,MAOA,MAP2K2,MAP2K7,NDST2,NDST4,PTGES3,SOD3
ILK Signaling	1.76	0.0354	-0.378	ACTA1,AKT2,CREB5,CTNNB1,MYL6B,PXN,TESK1
Actin Cytoskeleton Signaling	1.76	0.0327	-0.816	ACTA1,ACTR3,ARPC2,MAP2K2,MYL6B,MYLK2,PDGFB,PXN
Adrenomedullin signaling pathway	1.75	0.0352	-1.633	AKT2,BCL2,KCNN4,MAP2K2,MAP2K7,MYLK2,SHF
Chondroitin Sulfate Degradation (Metazoa)	1.73	0.125	#NUM!	GM2A,OGA
IL-15 Signaling	1.71	0.0519	-1	AKT1S1,AKT2,MAP2K2,SYK
Fc Epsilon RI Signaling	1.69	0.0427	-0.447	AKT2,INPPL1,MAP2K2,MAP2K7,SYK
Role of Wnt/GSK-3β Signaling in the Pathogenesis of Influenza	1.69	0.0513	#NUM!	CTNNB1,FZD2,Tcf7,WNT6
Dermatan Sulfate Degradation (Metazoa)	1.68	0.118	#NUM!	GM2A,OGA
Thyroid Cancer Signaling	1.67	0.0506	0	AKT2,CTNNB1,MAP2K2,Tcf7
Role of NANOG in Mammalian Embryonic Stem Cell Pluripotency	1.65	0.0417	#NUM!	AKT2,CTNNB1,FZD2,MAP2K2,WNT6
Role of MAPK Signaling in the Pathogenesis of Influenza	1.63	0.0494	#NUM!	AKT2,BCL2,MAP2K2,MAP2K7
Dermatan Sulfate Biosynthesis (Late Stages)	1.63	0.0652	#NUM!	CHST12,NDST2,NDST4
IL-15 Production	1.61	0.0407	-0.447	DDR1,FGFR4,MAP2K7,PTK7,SYK
RhoGDI Signaling	1.59	0.0326	0.378	ACTA1,ACTR3,ARHGDIB,ARPC2,CDH15,DLC1,MYL6B
Cyclins and Cell Cycle Regulation	1.58	0.0476	#NUM!	CCND2,CCND3,SIN3A,TGFB3
Chondroitin Sulfate Biosynthesis (Late Stages)	1.58	0.0625	#NUM!	CHST12,NDST2,NDST4
UDP-D-xylose and UDP-D-glucuronate Biosynthesis	1.58	0.5	#NUM!	UGDH
Colorectal Cancer Metastasis Signaling	1.55	0.0297	-0.378	AKT2,CTNNB1,FZD2,MAP2K2,PTGER1,Tcf7,TGFB3,WNT6
GADD45 Signaling	1.54	0.1	#NUM!	CCND2,CCND3
FAT10 Cancer Signaling Pathway	1.54	0.06	#NUM!	AKT2,CTNNB1,TGFB3
EIF2 Signaling	1.51	0.0312	0	ACTA1,AKT2,ATF5,BCL2,EIF3A,MAP2K2,PABPC1
Role of Osteoblasts, Osteoclasts and Chondrocytes in Rheumatoid Arthritis	1.51	0.0312	#NUM!	AKT2,BCL2,CTNNB1,FZD2,MAP2K7,Tcf7,WNT6
Putrescine Degradation III	1.5	0.0952	#NUM!	Aldh3b3,MAOA
Unfolded protein response	1.49	0.0444	0	BCL2,CANX,HSPA14,MAP2K7
Acute Myeloid Leukemia Signaling	1.47	0.044	-1	AKT2,MAP2K2,MAP2K7,Tcf7
Apelin Cardiac Fibroblast Signaling Pathway	1.43	0.087	#NUM!	AKT2,TGFB3
Molecular Mechanisms of Cancer	1.43	0.0247	#NUM!	AKT2,BCL2,CCND2,CCND3,CTNNB1,FZD2,MAP2K2,NOTCH1,SIN3A,TGFB3,WNT6
MSP-RON Signaling In Cancer Cells Pathway	1.42	0.0362	0.447	AKT2,CREB5,CTNNB1,MAP2K2,Tcf7
Chondroitin Sulfate Biosynthesis	1.41	0.0536	#NUM!	CHST12,NDST2,NDST4
S-methyl-5'-thioadenosine Degradation II	1.4	0.333	#NUM!	MTAP
Insulin Receptor Signaling	1.4	0.0357	0.447	AKT2,FOXO4,INPPL1,MAP2K2,TSC2
Hereditary Breast Cancer Signaling	1.38	0.0352	#NUM!	AKT2,CCND2,CCND3,NPM1,SMARCD3
Sirtuin Signaling Pathway	1.37	0.0274	-0.816	ACADL,ATG2A,CPT1C,FOXO4,H1-10,MAP1LC3A,MT-ND6,SOD3
Tryptophan Degradation X (Mammalian, via Tryptamine)	1.36	0.08	#NUM!	Aldh3b3,MAOA
Dermatan Sulfate Biosynthesis	1.35	0.0508	#NUM!	CHST12,NDST2,NDST4
Regulation Of The Epithelial Mesenchymal Transition By Growth Factors Pathway	1.35	0.0312	-1.633	AKT2,FGFR4,MAP2K2,MAP2K7,PDGFB,TGFB3
Clathrin-mediated Endocytosis Signaling	1.34	0.0311	#NUM!	ACTA1,ACTR3,ARPC2,CLU,CTTN,PDGFB
Endometrial Cancer Signaling	1.34	0.05	#NUM!	AKT2,CTNNB1,MAP2K2
B Cell Receptor Signaling	1.34	0.0309	0	AKT2,CREB5,INPPL1,MAP2K2,MAP2K7,SYK
Dilated Cardiomyopathy Signaling Pathway	1.33	0.0342	#NUM!	ACTA1,AKT2,BCL2,CACNB1,MYL6B
IL-2 Signaling	1.32	0.0492	#NUM!	AKT2,MAP2K2,SYK
HER-2 Signaling in Breast Cancer	1.32	0.0306	-0.816	AKT1S1,AKT2,COX5A,KPNB1,MAP2K2,TSC2
NAD Salvage Pathway II	1.3	0.0741	#NUM!	ACP2,NT5E
Apoptosis Signaling	1.29	0.0385	-1	ACIN1,BCL2,MAP2K2,MAP2K7
PI3K/AKT Signaling	1.29	0.0302	0.816	AKT2,BCL2,CTNNB1,INPPL1,MAP2K2,TSC2
Semaphorin Neuronal Repulsive Signaling Pathway	1.28	0.0331	0.447	AKT2,MAP2K2,MAP2K7,MYL6B,PLXND1
Phenylethylamine Degradation I	1.28	0.25	#NUM!	AOC3
Melatonin Degradation II	1.28	0.25	#NUM!	MAOA
Telomerase Signaling	1.26	0.0374	#NUM!	AKT2,MAP2K2,PTGES3,TEP1
Pyridoxal 5'-phosphate Salvage Pathway	1.24	0.0455	#NUM!	AKT2,DMPK,MAP2K2
Dopamine Degradation	1.22	0.0667	#NUM!	Aldh3b3,MAOA
HIF1α Signaling	1.22	0.0288	-0.816	AKT2,EDN1,HSPA14,MAP2K2,MAP2K7,PDGFB
Aryl Hydrocarbon Receptor Signaling	1.21	0.0314	0	CCND2,CCND3,GSTA5,PTGES3,TGFB3
IL-8 Signaling	1.19	0.0284	-0.447	AKT2,BCL2,CCND2,CCND3,MAP2K2,VASP
Myo-inositol Biosynthesis	1.19	0.2	#NUM!	ISYNA1
Citrulline-Nitric Oxide Cycle	1.19	0.2	#NUM!	ASS1
Agrin Interactions at Neuromuscular Junction	1.17	0.0429	#NUM!	ACTA1,CTTN,PXN
Signaling by Rho Family GTPases	1.16	0.0261	-1.134	ACTA1,ACTR3,ARPC2,CDH15,MAP2K2,MAP2K7,MYL6B
Regulation of Actin-based Motility by Rho	1.16	0.0345	0	ACTA1,ACTR3,ARPC2,MYL6B
FAK Signaling	1.14	0.0342	#NUM!	ACTA1,AKT2,MAP2K2,PXN
PAK Signaling	1.13	0.0339	-1	MAP2K2,MYL6B,PDGFB,PXN
NGF Signaling	1.13	0.0339	#NUM!	AKT2,CREB5,MAP2K2,TRAF4
Heparan Sulfate Biosynthesis (Late Stages)	1.13	0.0411	#NUM!	CHST12,NDST2,NDST4
Inhibition of Angiogenesis by TSP1	1.12	0.0588	#NUM!	AKT2,HSPG2
Hypoxia Signaling in the Cardiovascular System	1.12	0.0405	#NUM!	CREB5,EDN1,UBE2M
Arginine Biosynthesis IV	1.11	0.167	#NUM!	ASS1
Urea Cycle	1.11	0.167	#NUM!	ASS1
Ceramide Biosynthesis	1.11	0.167	#NUM!	KDSR
Selenocysteine Biosynthesis II (Archaea and Eukaryotes)	1.11	0.167	#NUM!	SARS2
Zymosterol Biosynthesis	1.11	0.167	#NUM!	LBR
Lactose Degradation III	1.11	0.167	#NUM!	PSAP
Mitochondrial Dysfunction	1.11	0.0294	#NUM!	BCL2,COX5A,CPT1C,MAOA,MT-ND6
Gαs Signaling	1.1	0.0331	-1	CNR1,CREB5,GPER1,MAP2K2
DNA Methylation and Transcriptional Repression Signaling	1.1	0.0571	#NUM!	RBBP4,SIN3A
Noradrenaline and Adrenaline Degradation	1.1	0.0571	#NUM!	Aldh3b3,MAOA
Neurotrophin/TRK Signaling	1.09	0.0395	#NUM!	CREB5,MAP2K2,MAP2K7
FXR/RXR Activation	1.05	0.0317	#NUM!	AKT2,CLU,FGFR4,SLC4A2
Erythropoietin Signaling Pathway	1.05	0.0282	0.447	AKT2,CCND2,CTNNB1,MAP2K2,TGFB3
Thioredoxin Pathway	1.05	0.143	#NUM!	TXN
14-3-3-mediated Signaling	1.04	0.0315	0	AKT1S1,AKT2,MAP2K2,TSC2
Docosahexaenoic Acid (DHA) Signaling	1.04	0.0526	#NUM!	AKT2,BCL2
Notch Signaling	1.04	0.0526	#NUM!	NOTCH1,NOTCH3
FLT3 Signaling in Hematopoietic Progenitor Cells	1.04	0.0375	#NUM!	AKT2,CREB5,MAP2K2
Renal Cell Carcinoma Signaling	1.04	0.0375	#NUM!	AKT2,MAP2K2,PDGFB
Heparan Sulfate Biosynthesis	1.04	0.0375	#NUM!	CHST12,NDST2,NDST4
Osteoarthritis Pathway	1.03	0.0256	0	CREB5,CTNNB1,FZD2,NOTCH1,SDC4,Tcf7
NRF2-mediated Oxidative Stress Response	1.01	0.0253	#NUM!	ACTA1,GSTA5,MAP2K2,MAP2K7,SOD3,TXN
HGF Signaling	0.996	0.0303	-2	AKT2,MAP2K2,MAP2K7,PXN
Superoxide Radicals Degradation	0.991	0.125	#NUM!	SOD3
FGF Signaling	0.991	0.0357	#NUM!	AKT2,CREB5,FGFR4
Mechanisms of Viral Exit from Host Cells	0.983	0.0488	#NUM!	ACTA1,XPO1
STAT3 Pathway	0.971	0.0296	0	BCL2,FGFR4,MAP2K2,PDGFB
Cardiac Hypertrophy Signaling (Enhanced)	0.971	0.0204	-0.632	AKT2,CACNB1,CTNNB1,EDN1,FGFR4,FZD2,MAP2K2,MAP2K7,TGFB3,TSC2,WNT6
GNRH Signaling	0.967	0.0266	-1	CACNB1,CREB5,MAP2K2,MAP2K7,PXN
PDGF Signaling	0.967	0.0349	#NUM!	INPPL1,MAP2K2,PDGFB
IL-12 Signaling and Production in Macrophages	0.963	0.0294	#NUM!	AKT2,CLU,MAP2K2,TGFB3
Role of PKR in Interferon Induction and Antiviral Response	0.963	0.0294	-1	HSPA14,MAP2K7,NPM1,PDGFB
Rac Signaling	0.947	0.029	0	ACTR3,ARPC2,MAP2K2,MAP2K7
Leucine Degradation I	0.943	0.111	#NUM!	IVD
Xenobiotic Metabolism PXR Signaling Pathway	0.939	0.026	-1.342	CHST12,GSTA5,MAOA,NDST2,NDST4
Regulation of Cellular Mechanics by Calpain Protease	0.936	0.0337	#NUM!	CCND2,CCND3,PXN
PPARα/RXRα Activation	0.932	0.0259	2	ACADL,MAP2K2,MAP2K7,MED24,TGFB3
Hepatic Fibrosis / Hepatic Stellate Cell Activation	0.924	0.0258	#NUM!	BCL2,EDN1,MYL6B,PDGFB,TGFB3
Role of IL-17F in Allergic Inflammatory Airway Diseases	0.917	0.0444	#NUM!	CREB5,MAP2K2
RAR Activation	0.914	0.0255	#NUM!	AKT2,CARM1,NR2F6,SMARCD3,TGFB3
RANK Signaling in Osteoclasts	0.914	0.033	#NUM!	AKT2,MAP2K2,MAP2K7
PI3K Signaling in B Lymphocytes	0.903	0.028	-1	AKT2,ATF5,MAP2K2,SYK
Xenobiotic Metabolism General Signaling Pathway	0.903	0.028	-2	AKT2,GSTA5,MAP2K2,MAP2K7
Prostanoid Biosynthesis	0.9	0.1	#NUM!	PTGES3
Natural Killer Cell Signaling	0.893	0.0251	-0.447	AKT2,HSPA14,MAP2K2,PXN,SYK
Actin Nucleation by ARP-WASP Complex	0.893	0.0323	#NUM!	ACTR3,ARPC2,VASP
Melanocyte Development and Pigmentation Signaling	0.883	0.0319	#NUM!	BCL2,CREB5,MAP2K2
3-phosphoinositide Biosynthesis	0.866	0.0246	0	DUSP27,INPPL1,PI4KB,PTPRJ,PTPRM
TGF-β Signaling	0.863	0.0312	#NUM!	BCL2,MAP2K2,TGFB3
Cellular Effects of Sildenafil (Viagra)	0.857	0.0268	#NUM!	ACTA1,CACNB1,KCNN4,MYL6B
Corticotropin Releasing Hormone Signaling	0.857	0.0268	0	CACNB1,CNR1,CREB5,MAP2K2
Melanoma Signaling	0.845	0.04	#NUM!	AKT2,MAP2K2
Salvage Pathways of Pyrimidine Ribonucleotides	0.845	0.0306	#NUM!	AKT2,DMPK,MAP2K2
Triacylglycerol Degradation	0.83	0.0392	#NUM!	NDST2,NDST4
Cleavage and Polyadenylation of Pre-mRNA	0.827	0.0833	#NUM!	CPSF1
Glycogen Degradation II	0.827	0.0833	#NUM!	MTAP
Insulin Secretion Signaling Pathway	0.824	0.0224	2.236	CACNB1,CREB5,KLF11,PABPC1,SPCS3,VAMP3
Agranulocyte Adhesion and Diapedesis	0.799	0.0234	#NUM!	ACTA1,AOC3,CD34,MYL6B,SDC4
Cholesterol Biosynthesis I	0.796	0.0769	#NUM!	LBR
NAD Phosphorylation and Dephosphorylation	0.796	0.0769	#NUM!	ACP2
Cholesterol Biosynthesis II (via 24,25-dihydrolanosterol)	0.796	0.0769	#NUM!	LBR
Guanosine Nucleotides Degradation III	0.796	0.0769	#NUM!	NT5E
Cholesterol Biosynthesis III (via Desmosterol)	0.796	0.0769	#NUM!	LBR
IGF-1 Signaling	0.79	0.0288	#NUM!	AKT2,MAP2K2,PXN
Calcium Signaling	0.788	0.0231	#NUM!	ACTA1,CACNB1,CHRNG,CREB5,MYL6B
Opioid Signaling Pathway	0.783	0.0217	-0.816	AKT2,CACNB1,CREB5,CTNNB1,MAP2K2,MAP2K7
Lymphotoxin β Receptor Signaling	0.777	0.0364	#NUM!	AKT2,TRAF4
EGF Signaling	0.777	0.0364	#NUM!	AKT2,MAP2K7
Glycogen Degradation III	0.767	0.0714	#NUM!	MTAP
Urate Biosynthesis/Inosine 5'-phosphate Degradation	0.767	0.0714	#NUM!	NT5E
Phenylalanine Degradation IV (Mammalian, via Side Chain)	0.767	0.0714	#NUM!	MAOA
Colanic Acid Building Blocks Biosynthesis	0.767	0.0714	#NUM!	UGDH
Role of NFAT in Cardiac Hypertrophy	0.764	0.0227	-2.236	AKT2,CACNB1,MAP2K2,MAP2K7,TGFB3
Huntington's Disease Signaling	0.759	0.0214	#NUM!	AKT2,CREB5,HSPA14,MAP2K7,SIN3A,VAMP3
CD27 Signaling in Lymphocytes	0.754	0.0351	#NUM!	MAP2K2,MAP2K7
Superpathway of Citrulline Metabolism	0.74	0.0667	#NUM!	ASS1
CXCR4 Signaling	0.735	0.024	-2	AKT2,MAP2K2,MYL6B,PXN
HMGB1 Signaling	0.735	0.024	-2	AKT2,MAP2K2,MAP2K7,TGFB3
Role of MAPK Signaling in Promoting the Pathogenesis of Influenza	0.726	0.0268	#NUM!	BCL2,MAP2K2,MAP2K7
PCP pathway	0.719	0.0333	#NUM!	FZD2,WNT6
Adenosine Nucleotides Degradation II	0.714	0.0625	#NUM!	NT5E
Polyamine Regulation in Colon Cancer	0.699	0.0323	#NUM!	CTNNB1,OAZ1
Superpathway of Inositol Phosphate Compounds	0.697	0.0215	-0.447	DUSP27,INPPL1,PI4KB,PTPRJ,PTPRM
D-myo-inositol (1,4,5)-trisphosphate Degradation	0.69	0.0588	#NUM!	INPPL1
Histamine Degradation	0.69	0.0588	#NUM!	Aldh3b3
Wnt/Ca+ pathway	0.678	0.0312	#NUM!	CREB5,FZD2
D-myo-inositol (1,4,5,6)-Tetrakisphosphate Biosynthesis	0.674	0.0226	#NUM!	DUSP27,INPPL1,PTPRJ,PTPRM
D-myo-inositol (3,4,5,6)-tetrakisphosphate Biosynthesis	0.674	0.0226	#NUM!	DUSP27,INPPL1,PTPRJ,PTPRM
Nitric Oxide Signaling in the Cardiovascular System	0.674	0.0252	#NUM!	AKT2,CACNB1,MAP2K2
Induction of Apoptosis by HIV1	0.668	0.0308	#NUM!	BCL2,MAP2K7
1D-myo-inositol Hexakisphosphate Biosynthesis II (Mammalian)	0.668	0.0556	#NUM!	INPPL1
Mitochondrial L-carnitine Shuttle Pathway	0.668	0.0556	#NUM!	CPT1C
D-myo-inositol (1,3,4)-trisphosphate Biosynthesis	0.668	0.0556	#NUM!	INPPL1
Regulation of eIF4 and p70S6K Signaling	0.664	0.0223	#NUM!	AKT2,EIF3A,MAP2K2,PABPC1
Role of PI3K/AKT Signaling in the Pathogenesis of Influenza	0.658	0.0303	#NUM!	AKT2,MAP2K2
CD40 Signaling	0.648	0.0299	#NUM!	MAP2K2,MAP2K7
Granzyme A Signaling	0.648	0.0526	#NUM!	H1-10
IL-17A Signaling in Airway Cells	0.648	0.0299	#NUM!	AKT2,MAP2K2
Purine Nucleotides Degradation II (Aerobic)	0.648	0.0526	#NUM!	NT5E
DNA damage-induced 14-3-3σ Signaling	0.648	0.0526	#NUM!	AKT2
Serotonin Degradation	0.638	0.0294	#NUM!	Aldh3b3,MAOA
Acute Phase Response Signaling	0.631	0.0216	-1	AKT2,HNRNPK,MAP2K2,MAP2K7
SPINK1 General Cancer Pathway	0.629	0.029	#NUM!	AKT2,MAP2K2
Fatty Acid α-oxidation	0.627	0.05	#NUM!	Aldh3b3
GP6 Signaling Pathway	0.62	0.0236	#NUM!	AKT2,LAMC3,SYK
GM-CSF Signaling	0.62	0.0286	#NUM!	AKT2,MAP2K2
IL-6 Signaling	0.613	0.0234	#NUM!	AKT2,MAP2K2,MAP2K7
Neuroinflammation Signaling Pathway	0.611	0.019	0.816	AKT2,BCL2,CREB5,CTNNB1,SYK,TGFB3
3-phosphoinositide Degradation	0.609	0.0212	0	DUSP27,INPPL1,PTPRJ,PTPRM
P2Y Purigenic Receptor Signaling Pathway	0.607	0.0233	#NUM!	AKT2,CREB5,MAP2K2
Glucocorticoid Receptor Signaling	0.602	0.0172	#NUM!	AKT2,BCL2,HSPA14,MAP2K2,MAP2K7,MT-ND6,PTGES3,SMARCD3,TAF15,TGFB3
Melatonin Signaling	0.602	0.0278	#NUM!	MAP2K2,MAP2K7
Sperm Motility	0.599	0.0197	#NUM!	DDR1,FGFR4,MAP2K7,PTK7,SYK
fMLP Signaling in Neutrophils	0.593	0.0229	#NUM!	ACTR3,ARPC2,MAP2K2
D-myo-inositol-5-phosphate Metabolism	0.59	0.0207	#NUM!	DUSP27,INPPL1,PTPRJ,PTPRM
p70S6K Signaling	0.588	0.0227	#NUM!	AKT2,MAP2K2,SYK
Leptin Signaling in Obesity	0.587	0.027	#NUM!	AKT2,MAP2K2
Cardiac Hypertrophy Signaling	0.582	0.0194	-2	CACNB1,MAP2K2,MAP2K7,MYL6B,TGFB3
Superpathway of D-myo-inositol (1,4,5)-trisphosphate Metabolism	0.575	0.0435	#NUM!	INPPL1
Ethanol Degradation IV	0.575	0.0435	#NUM!	Aldh3b3
Role of MAPK Signaling in Inhibiting the Pathogenesis of Influenza	0.57	0.0263	#NUM!	MAP2K2,MAP2K7
Gap Junction Signaling	0.565	0.0202	#NUM!	ACTA1,AKT2,CTNNB1,MAP2K2
White Adipose Tissue Browning Pathway	0.564	0.0221	#NUM!	CACNB1,CREB5,FGFR4
IL-22 Signaling	0.559	0.0417	#NUM!	AKT2
Vitamin-C Transport	0.559	0.0417	#NUM!	TXN
Maturity Onset Diabetes of Young (MODY) Signaling	0.554	0.0256	#NUM!	CACNB1,KLF11
IL-3 Signaling	0.547	0.0253	#NUM!	AKT2,MAP2K2
Estrogen-Dependent Breast Cancer Signaling	0.547	0.0253	#NUM!	AKT2,CREB5
CREB Signaling in Neurons	0.545	0.0166	-1.897	AKT2,CACNB1,CNR1,CREB5,FGFR4,FZD2,GPER1,MAP2K2,PDGFB,PTGER1
Coronavirus Pathogenesis Pathway	0.542	0.0197	-2	BCL2,KPNB1,NPM1,SIN3A
D-myo-inositol (1,4,5)-Trisphosphate Biosynthesis	0.53	0.0385	#NUM!	PI4KB
Apelin Liver Signaling Pathway	0.53	0.0385	#NUM!	EDN1
JAK/Stat Signaling	0.524	0.0244	#NUM!	AKT2,MAP2K2
G-Protein Coupled Receptor Signaling	0.511	0.0181	#NUM!	AKT2,CNR1,CREB5,GPER1,MAP2K2
VEGF Family Ligand-Receptor Interactions	0.51	0.0238	#NUM!	AKT2,MAP2K2
PEDF Signaling	0.51	0.0238	#NUM!	AKT2,BCL2
FcγRIIB Signaling in B Lymphocytes	0.503	0.0235	#NUM!	CACNB1,SYK
mTOR Signaling	0.503	0.0189	#NUM!	AKT1S1,AKT2,EIF3A,TSC2
Superpathway of Cholesterol Biosynthesis	0.491	0.0345	#NUM!	LBR
Role of p14/p19ARF in Tumor Suppression	0.491	0.0345	#NUM!	NPM1
Sonic Hedgehog Signaling	0.491	0.0345	#NUM!	DYRK1B
Xenobiotic Metabolism AHR Signaling Pathway	0.491	0.023	#NUM!	GSTA5,PTGES3
Type II Diabetes Mellitus Signaling	0.48	0.0197	#NUM!	AKT2,CACNB1,MAP2K7
Ceramide Signaling	0.471	0.0222	#NUM!	AKT2,BCL2
IL-4 Signaling	0.458	0.0217	#NUM!	AKT2,INPPL1
Airway Inflammation in Asthma	0.457	0.0312	#NUM!	TGFB3
Ethanol Degradation II	0.457	0.0312	#NUM!	Aldh3b3
eNOS Signaling	0.449	0.0189	#NUM!	AKT2,CHRNG,HSPA14
Circadian Rhythm Signaling	0.446	0.0303	#NUM!	CREB5
Glutathione-mediated Detoxification	0.446	0.0303	#NUM!	GSTA5
cAMP-mediated signaling	0.438	0.0175	-1	CNR1,CREB5,GPER1,MAP2K2
4-1BB Signaling in T Lymphocytes	0.435	0.0294	#NUM!	MAP2K2
Fatty Acid β-oxidation I	0.435	0.0294	#NUM!	IVD
ATM Signaling	0.429	0.0206	#NUM!	CREB5,KAT5
Apelin Cardiomyocyte Signaling Pathway	0.419	0.0202	#NUM!	AKT2,MYL6B
Interferon Signaling	0.416	0.0278	#NUM!	BCL2
TWEAK Signaling	0.407	0.027	#NUM!	TNFRSF25
Breast Cancer Regulation by Stathmin1	0.406	0.0152	-1.134	CCND2,CCND3,CNR1,CREB5,FZD2,GPER1,MAP2K2,PDGFB,PTGER1
Inhibition of Matrix Metalloproteases	0.389	0.0256	#NUM!	HSPG2
Antigen Presentation Pathway	0.389	0.0256	#NUM!	CANX
PD-1, PD-L1 cancer immunotherapy pathway	0.383	0.0189	#NUM!	AKT2,TGFB3
PPAR Signaling	0.378	0.0187	#NUM!	MAP2K2,PDGFB
Paxillin Signaling	0.374	0.0185	#NUM!	ACTA1,PXN
April Mediated Signaling	0.366	0.0238	#NUM!	MAP2K7
B Cell Activating Factor Signaling	0.358	0.0233	#NUM!	MAP2K7
Oncostatin M Signaling	0.358	0.0233	#NUM!	MAP2K2
Serotonin Receptor Signaling	0.358	0.0233	#NUM!	MAOA
Coronavirus Replication Pathway	0.343	0.0222	#NUM!	PI4KB
Amyotrophic Lateral Sclerosis Signaling	0.342	0.0174	#NUM!	BCL2,CACNB1
Bladder Cancer Signaling	0.338	0.0172	#NUM!	MAP2K2,SIN3A
Role of Oct4 in Mammalian Embryonic Stem Cell Pluripotency	0.336	0.0217	#NUM!	NR2F6
IL-23 Signaling Pathway	0.336	0.0217	#NUM!	AKT2
Hepatic Cholestasis	0.334	0.0159	#NUM!	FGFR4,SLC4A2,TGFB3
Neuregulin Signaling	0.333	0.0171	#NUM!	AKT2,MAP2K2
Sphingosine-1-phosphate Signaling	0.33	0.0169	#NUM!	AKT2,PDGFB
p38 MAPK Signaling	0.33	0.0169	#NUM!	CREB5,TGFB3
Production of Nitric Oxide and Reactive Oxygen Species in Macrophages	0.328	0.0157	#NUM!	AKT2,CLU,MAP2K7
Cholecystokinin/Gastrin-mediated Signaling	0.325	0.0168	#NUM!	MAP2K2,PXN
nNOS Signaling in Skeletal Muscle Cells	0.323	0.0208	#NUM!	CACNB1
Apelin Muscle Signaling Pathway	0.323	0.0208	#NUM!	AKT2
Renin-Angiotensin Signaling	0.321	0.0167	#NUM!	MAP2K2,SHF
Th1 Pathway	0.313	0.0164	#NUM!	NOTCH1,NOTCH3
Myc Mediated Apoptosis Signaling	0.311	0.02	#NUM!	BCL2
Assembly of RNA Polymerase II Complex	0.311	0.02	#NUM!	TAF15
UVC-Induced MAPK Signaling	0.305	0.0196	#NUM!	MAP2K2
Amyloid Processing	0.305	0.0196	#NUM!	AKT2
Synaptic Long Term Potentiation	0.288	0.0155	#NUM!	CREB5,MAP2K2
G Beta Gamma Signaling	0.288	0.0155	#NUM!	AKT2,CACNB1
Atherosclerosis Signaling	0.285	0.0154	#NUM!	CLU,PDGFB
Oxidative Ethanol Degradation III	0.281	0.0182	#NUM!	Aldh3b3
GABA Receptor Signaling	0.281	0.0153	#NUM!	CACNB1,KCNN4
Thrombin Signaling	0.273	0.0143	#NUM!	AKT2,MAP2K2,MYL6B
CNTF Signaling	0.272	0.0175	#NUM!	MAP2K2
Role of IL-17A in Arthritis	0.272	0.0175	#NUM!	MAP2K2
MSP-RON Signaling Pathway	0.267	0.0172	#NUM!	ACTA1
ERK/MAPK Signaling	0.263	0.014	#NUM!	CREB5,MAP2K2,PXN
Th2 Pathway	0.261	0.0146	#NUM!	NOTCH1,NOTCH3
Retinoic acid Mediated Apoptosis Signaling	0.256	0.0167	#NUM!	PARP3
SPINK1 Pancreatic Cancer Pathway	0.256	0.0167	#NUM!	CTRB2
Apelin Endothelial Signaling Pathway	0.256	0.0144	#NUM!	AKT2,MAP2K2
Thrombopoietin Signaling	0.243	0.0159	#NUM!	MAP2K2
PXR/RXR Activation	0.234	0.0154	#NUM!	AKT2
ErbB2-ErbB3 Signaling	0.234	0.0154	#NUM!	MAP2K2
Endocannabinoid Neuronal Synapse Pathway	0.232	0.0136	#NUM!	CACNB1,CNR1
Superpathway of Melatonin Degradation	0.231	0.0152	#NUM!	MAOA
Eicosanoid Signaling	0.226	0.0149	#NUM!	PTGER1
ErbB4 Signaling	0.223	0.0147	#NUM!	MAP2K2
Role of JAK1 and JAK3 in γc Cytokine Signaling	0.218	0.0145	#NUM!	SYK
ERK5 Signaling	0.208	0.0139	#NUM!	CREB5
Netrin Signaling	0.208	0.0139	#NUM!	CACNB1
Synaptic Long Term Depression	0	0.0103	#NUM!	CACNB1,MAP2K2
LXR/RXR Activation	0	0.00813	#NUM!	CLU
TR/RXR Activation	0	0.0119	#NUM!	AKT2
Role of BRCA1 in DNA Damage Response	0	0.0125	#NUM!	SMARCD3
α-Adrenergic Signaling	0	0.00943	#NUM!	MAP2K2
Caveolar-mediated Endocytosis Signaling	0	0.0133	#NUM!	ACTA1
Role of Pattern Recognition Receptors in Recognition of Bacteria and Viruses	0	0.0128	#NUM!	SYK,TGFB3
TREM1 Signaling	0	0.013	#NUM!	AKT2
Role of NFAT in Regulation of the Immune Response	0	0.0106	#NUM!	AKT2,IPO5,KPNB1,MAP2K2,SYK,XPO1
LPS-stimulated MAPK Signaling	0	0.0118	#NUM!	MAP2K2
NF-κB Activation by Viruses	0	0.0128	#NUM!	AKT2
CCR5 Signaling in Macrophages	0	0.0021	#NUM!	CACNB1
Cytotoxic T Lymphocyte-mediated Apoptosis of Target Cells	0	0.00248	#NUM!	BCL2
IL-17 Signaling	0	0.0107	#NUM!	AKT2,TGFB3
Airway Pathology in Chronic Obstructive Pulmonary Disease	0	0.00847	#NUM!	TGFB3
CTLA4 Signaling in Cytotoxic T Lymphocytes	0	0.00439	#NUM!	AKT2,SYK
CCR3 Signaling in Eosinophils	0	0.00741	#NUM!	MAP2K2
CD28 Signaling in T Helper Cells	0	0.0101	0.447	ACTR3,AKT2,ARPC2,MAP2K2,SYK
Virus Entry via Endocytic Pathways	0	0.00962	#NUM!	ACTA1
Dendritic Cell Maturation	0	0.00353	#NUM!	AKT2,CREB5
Angiopoietin Signaling	0	0.013	#NUM!	AKT2
Neuropathic Pain Signaling In Dorsal Horn Neurons	0	0.0099	#NUM!	KCNN4
Endothelin-1 Signaling	0	0.0105	#NUM!	EDN1,SHF
Relaxin Signaling	0	0.00654	#NUM!	AKT2
CDK5 Signaling	0	0.00893	#NUM!	MAP2K2
iCOS-iCOSL Signaling in T Helper Cells	0	0.00206	#NUM!	AKT2
Lipid Antigen Presentation by CD1	0	0.00508	#NUM!	CANX,PSAP
Antiproliferative Role of Somatostatin Receptor 2	0	0.013	#NUM!	MAP2K2
Androgen Signaling	0	0.0118	#NUM!	CACNB1,TAF15
Aldosterone Signaling in Epithelial Cells	0	0.0122	#NUM!	HSPA14,MAP2K2
Prolactin Signaling	0	0.0116	#NUM!	MAP2K2
Type I Diabetes Mellitus Signaling	0	0.00411	#NUM!	BCL2,MAP2K7
Crosstalk between Dendritic Cells and Natural Killer Cells	0	0.011	#NUM!	ACTA1
Systemic Lupus Erythematosus Signaling	0	0.00334	#NUM!	AKT2,TXNL4A
Cdc42 Signaling	0	0.00542	#NUM!	ACTR3,ARPC2,MYL6B
Phospholipase C Signaling	0	0.00613	0	CREB5,MAP2K2,MYL6B,SYK
IL-1 Signaling	0	0.0106	#NUM!	MAP2K7
Regulation of IL-2 Expression in Activated and Anergic T Lymphocytes	0	0.00651	#NUM!	MAP2K2,MAP2K7,TGFB3
Nur77 Signaling in T Lymphocytes	0	0.00612	#NUM!	BCL2,MAP2K2,SIN3A
PKCθ Signaling in T Lymphocytes	0	0.00187	#NUM!	CACNB1
Antiproliferative Role of TOB in T Cell Signaling	0	0.00495	#NUM!	PABPC1,TGFB3
OX40 Signaling Pathway	0	0.00219	#NUM!	BCL2
Role of Tissue Factor in Cancer	0	0.00862	#NUM!	AKT2
Dopamine-DARPP32 Feedback in cAMP Signaling	0	0.011	#NUM!	CACNB1,CREB5
ErbB Signaling	0	0.0106	#NUM!	MAP2K2
GDNF Family Ligand-Receptor Interactions	0	0.0132	#NUM!	MAP2K2
Antioxidant Action of Vitamin C	0	0.00893	#NUM!	TXN
Gαi Signaling	0	0.00725	#NUM!	CNR1
Gαq Signaling	0	0.0118	#NUM!	AKT2,MAP2K2
Granulocyte Adhesion and Diapedesis	0	0.00529	#NUM!	SDC4
Tec Kinase Signaling	0	0.0036	#NUM!	ACTA1,TNFRSF25
UVA-Induced MAPK Signaling	0	0.0102	#NUM!	PARP3
Oxidative Phosphorylation	0	0.00917	#NUM!	COX5A
HIPPO signaling	0	0.0118	#NUM!	FRMD6
Toll-like Receptor Signaling	0	0.0128	#NUM!	TRAF4
SAPK/JNK Signaling	0	0.00417	#NUM!	HNRNPK,MAP2K7
Cardiac β-adrenergic Signaling	0	0.00575	#NUM!	CACNB1
Protein Ubiquitination Pathway	0	0.00727	#NUM!	HSPA14,UBE2M
Chemokine Signaling	0	0.0125	#NUM!	MAP2K2
Dopamine Receptor Signaling	0	0.013	#NUM!	MAOA
NF-κB Signaling	0	0.00547	#NUM!	AKT2,FGFR4,MAP2K7
T Cell Receptor Signaling	0	0.0101	-0.816	AKT1S1,AKT2,CTNNB1,MAP2K2,MAP2K7,Tcf7
BMP signaling pathway	0	0.0115	#NUM!	MAP2K2
GPCR-Mediated Nutrient Sensing in Enteroendocrine Cells	0	0.00862	#NUM!	CACNB1
Gustation Pathway	0	0.00599	#NUM!	CACNB1
Phagosome Formation	0	0.00671	#NUM!	SYK
Phagosome Maturation	0	0.0126	#NUM!	CANX,VAMP3
Macropinocytosis Signaling	0	0.0132	#NUM!	PDGFB
Sumoylation Pathway	0	0.00971	#NUM!	ARHGDIB
Th1 and Th2 Activation Pathway	0	0.0116	#NUM!	NOTCH1,NOTCH3
Iron homeostasis signaling pathway	0	0.00719	#NUM!	PDGFB
BAG2 Signaling Pathway	0	0.0119	#NUM!	HSPA14
T Cell Exhaustion Signaling Pathway	0	0.00184	#NUM!	AKT2
Systemic Lupus Erythematosus In T Cell Signaling Pathway	0	0.00972	0	AKT1S1,AKT2,CREB5,MAP2K2,MAP2K7,SYK
Inhibition of ARE-Mediated mRNA Degradation Pathway	0	0.0124	#NUM!	AKT2,ZFP36L1
Kinetochore Metaphase Signaling Pathway	0	0.00952	#NUM!	KAT5
MSP-RON Signaling In Macrophages Pathway	0	0.00855	#NUM!	CREB5
Ferroptosis Signaling Pathway	0	0.00794	#NUM!	MAP2K2

## Sheet: RNA Overcorr. With WD (WDvUnt)
© 2000-2021 QIAGEN. All rights reserved.
Ingenuity Canonical Pathways	-log(p-value)	Ratio	z-score	Molecules
Superpathway of Cholesterol Biosynthesis	21.4	0.552	-4	ACAT2,DHCR24,DHCR7,FDFT1,FDPS,HMGCS1,HSD17B7,IDI1,LSS,MSMO1,MVD,MVK,NSDHL,SC5D,SQLE,TM7SF2
Cholesterol Biosynthesis I	15.7	0.769	-3.162	DHCR24,DHCR7,FDFT1,HSD17B7,LSS,MSMO1,NSDHL,SC5D,SQLE,TM7SF2
Cholesterol Biosynthesis II (via 24,25-dihydrolanosterol)	15.7	0.769	-3.162	DHCR24,DHCR7,FDFT1,HSD17B7,LSS,MSMO1,NSDHL,SC5D,SQLE,TM7SF2
Cholesterol Biosynthesis III (via Desmosterol)	15.7	0.769	-3.162	DHCR24,DHCR7,FDFT1,HSD17B7,LSS,MSMO1,NSDHL,SC5D,SQLE,TM7SF2
Glycolysis I	11.6	0.385	-3.162	ALDOA,ENO1,ENO2,GAPDH,GPI,PFKL,PGAM1,PGK1,PKM,TPI1
Gluconeogenesis I	7.01	0.269	-2.646	ALDOA,ENO1,ENO2,GAPDH,GPI,PGAM1,PGK1
Superpathway of Geranylgeranyldiphosphate Biosynthesis I (via Mevalonate)	6.7	0.333	-2.449	ACAT2,FDPS,HMGCS1,IDI1,MVD,MVK
Zymosterol Biosynthesis	6.1	0.667	-2	HSD17B7,MSMO1,NSDHL,TM7SF2
Mevalonate Pathway I	5.83	0.357	-2.236	ACAT2,HMGCS1,IDI1,MVD,MVK
Hepatic Fibrosis / Hepatic Stellate Cell Activation	4.99	0.067	#NUM!	COL1A2,COL23A1,COL3A1,COL6A3,COL8A1,IGFBP3,MYH4,MYL4,MYL6,MYL9,TGFB2,VEGFA,VEGFB
Axonal Guidance Signaling	4.38	0.0415	#NUM!	ADAMTS1,ADAMTS16,ADAMTS17,ADAMTS4,ADAMTS5,BMP4,CXCL12,GSK3B,MMP14,MYL4,MYL6,MYL9,PAPPA2,PDIA3,PLCD3,RASA1,ROBO2,SRGAP3,TUBB3,VEGFA,VEGFB
ILK Signaling	4.22	0.0606	0.905	FLNA,GSK3B,IRS2,LEF1,MYH4,MYL4,MYL6,MYL9,PARVA,TGFB1I1,VEGFA,VEGFB
Hepatic Fibrosis Signaling Pathway	4.02	0.043	1	CACNA2D1,Calm1 (includes others),COL1A2,COL3A1,DVL2,GSK3B,IRS2,LEF1,LRP5,MYL4,MYL6,MYL9,MYLK,PDK1,TGFB2,TGFBR3,VEGFA,VEGFB
Factors Promoting Cardiogenesis in Vertebrates	3.92	0.0662	1	BMP4,BMPR1B,GJA5,GSK3B,LEF1,LRP5,PDIA3,PLCD3,TGFB2,TGFBR3
Calcium Signaling	3.86	0.0556	1.342	CACNA2D1,Calm1 (includes others),CALR,CAMK1G,GRINA,MYH4,MYL4,MYL6,MYL9,SLC8A1,SLC8B1,Tpm1
GP6 Signaling Pathway	3.81	0.0709	2.333	Calm1 (includes others),COL1A2,COL23A1,COL3A1,COL6A3,COL8A1,GSK3B,LAMA5,LAMB3
Stearate Biosynthesis I (Animals)	3.8	0.113	-2.236	ACSL4,DHCR24,ELOVL6,FASN,SLC27A1,TECR
Epoxysqualene Biosynthesis	3.63	1	#NUM!	FDFT1,SQLE
Sucrose Degradation V (Mammalian)	3.55	0.333	#NUM!	ALDOA,GALM,TPI1
Autophagy	3.32	0.0516	-1.508	ATG2B,BNIP3,Calm1 (includes others),FOXO3,GSK3B,IRS2,PLEKHM1,SQSTM1,TGFB2,ULK1,VEGFA
Cellular Effects of Sildenafil (Viagra)	3.29	0.0604	#NUM!	CACNA2D1,Calm1 (includes others),MYH4,MYL4,MYL6,MYL9,MYLK,PDIA3,PLCD3
Protein Kinase A Signaling	3.27	0.0398	0.333	Calm1 (includes others),DUSP6,FLNA,GSK3B,GYS1,HHAT,LEF1,MYH4,MYL4,MYL6,MYL9,MYLK,PDIA3,PLCD3,TGFB2,TNS2
Sirtuin Signaling Pathway	3.2	0.0445	0	ACLY,ACSS2,ATG2B,DUSP6,FOXO3,GSK3B,LDHA,PDK1,PGAM1,PGK1,RBBP8,SREBF1,SUV39H1
Epithelial Adherens Junction Signaling	3.11	0.057	#NUM!	LEF1,MYH4,MYL4,MYL6,MYL9,NECTIN2,TGFB2,TGFBR3,TUBB3
Apelin Cardiomyocyte Signaling Pathway	3.07	0.0707	1.89	MYL4,MYL6,MYL9,MYLK,PDIA3,PLCD3,SLC8A1
Iron homeostasis signaling pathway	2.85	0.0576	#NUM!	ATP6V0A1,ATP6V0B,ATP6V1A,ATP6V1D,BMP4,BMPR1B,MCOLN1,SLC40A1
HIF1α Signaling	2.83	0.0481	-1.265	CAMK1G,GPI,HK1,LDHA,MKNK2,MMP14,PKM,TGFB2,VEGFA,VEGFB
Tight Junction Signaling	2.75	0.0506	#NUM!	CNKSR3,MYH4,MYL4,MYL6,MYL9,MYLK,NECTIN2,TGFB2,TIAM1
Tumor Microenvironment Pathway	2.73	0.0503	0.707	COL1A2,COL3A1,CXCL12,FOXO3,MMP14,TGFB2,TIAM1,VEGFA,VEGFB
TR/RXR Activation	2.73	0.0714	#NUM!	COL6A3,ENO1,FASN,LDLR,SLC16A3,SREBF1
Serine Biosynthesis	2.64	0.4	#NUM!	PSAT1,PSPH
Trans, trans-farnesyl Diphosphate Biosynthesis	2.64	0.4	#NUM!	FDPS,IDI1
Role of Osteoblasts, Osteoclasts and Chondrocytes in Rheumatoid Arthritis	2.59	0.0446	#NUM!	ADAMTS4,ADAMTS5,BGLAP,BMP4,BMPR1B,Calm1 (includes others),GSK3B,LEF1,LRP5,MMP14
Osteoarthritis Pathway	2.46	0.0427	0	ADAMTS4,ADAMTS5,BGLAP,CCN4,DDIT4,DDR2,FOXO3,LEF1,VEGFA,VEGFB
Superpathway of Serine and Glycine Biosynthesis I	2.33	0.286	#NUM!	PSAT1,PSPH
Mouse Embryonic Stem Cell Pluripotency	2.27	0.0577	0	BMP4,DVL2,GSK3B,LEF1,LIF,LIFR
Wnt/β-catenin Signaling	2.27	0.0462	0	APPL2,DVL2,GJA1,GSK3B,LEF1,LRP5,TGFB2,TGFBR3
VDR/RXR Activation	2.15	0.0641	#NUM!	BGLAP,IGFBP3,LRP5,TGFB2,THBD
Role of NFAT in Cardiac Hypertrophy	2.14	0.0409	2.333	CACNA2D1,Calm1 (includes others),CAMK1G,GSK3B,LIF,PDIA3,PLCD3,SLC8A1,TGFB2
Apelin Liver Signaling Pathway	2.14	0.115	#NUM!	COL1A2,COL3A1,GSK3B
Dilated Cardiomyopathy Signaling Pathway	2.12	0.0479	-1.633	CACNA2D1,CAMK1G,GSK3B,MYH4,MYL4,MYL6,MYL9
BEX2 Signaling Pathway	2.08	0.0617	0.447	GSK3B,LEF1,LGALS1,VEGFA,VEGFB
Phagosome Maturation	1.93	0.044	#NUM!	ATP6V0A1,ATP6V0B,ATP6V1A,ATP6V1D,CALR,PRDX2,TUBB3
Ketogenesis	1.93	0.182	#NUM!	ACAT2,HMGCS1
GDP-glucose Biosynthesis	1.93	0.182	#NUM!	HK1,PGM2
Role of Macrophages, Fibroblasts and Endothelial Cells in Rheumatoid Arthritis	1.91	0.0338	#NUM!	ADAMTS4,Calm1 (includes others),CXCL12,GSK3B,LEF1,LRP5,PDIA3,PLCD3,SOCS3,VEGFA,VEGFB
Glucose and Glucose-1-phosphate Degradation	1.85	0.167	#NUM!	HK1,PGM2
Acetyl-CoA Biosynthesis III (from Citrate)	1.81	1	#NUM!	ACLY
Sorbitol Degradation I	1.81	1	#NUM!	SORD
Asparagine Biosynthesis I	1.81	1	#NUM!	ASNS
Lanosterol Biosynthesis	1.81	1	#NUM!	LSS
UDP-N-acetyl-D-galactosamine Biosynthesis II	1.79	0.154	#NUM!	GPI,HK1
Wnt/Ca+ pathway	1.77	0.0625	-1	DVL2,GSK3B,PDIA3,PLCD3
STAT3 Pathway	1.74	0.0444	-0.447	BMPR1B,IL2RB,SOCS3,TGFB2,TGFBR3,VEGFA
Cardiac Hypertrophy Signaling	1.73	0.0349	2.121	CACNA2D1,Calm1 (includes others),GSK3B,MYL4,MYL6,MYL9,PDIA3,PLCD3,TGFB2
Fatty Acid Activation	1.72	0.143	#NUM!	ACSL4,SLC27A1
Glycogen Degradation III	1.72	0.143	#NUM!	GAA,PGM2
Cell Cycle: G1/S Checkpoint Regulation	1.68	0.0588	#NUM!	E2F8,GSK3B,SUV39H1,TGFB2
Insulin Receptor Signaling	1.67	0.0429	-0.816	ACLY,FOXO3,GSK3B,GYS1,IRS2,SOCS3
IGF-1 Signaling	1.65	0.0481	#NUM!	FOXO3,IGFBP3,IRS2,RASA1,SOCS3
Estrogen Receptor Signaling	1.64	0.0297	0.905	CACNA2D1,FOXO3,GSK3B,MED14,MMP14,MYL4,MYL6,MYL9,PDIA3,PLCD3,VEGFA,VEGFB
Basal Cell Carcinoma Signaling	1.6	0.0556	#NUM!	BMP4,DVL2,GSK3B,LEF1
Intrinsic Prothrombin Activation Pathway	1.58	0.0714	#NUM!	COL1A2,COL3A1,THBD
NAD Signaling Pathway	1.53	0.0397	0	GJA1,GSK3B,LDHA,SREBF1,TGFB2,VEGFA
Type II Diabetes Mellitus Signaling	1.52	0.0395	#NUM!	ACSL4,CACNA2D1,IRS2,PKM,SLC27A1,SOCS3
Palmitate Biosynthesis I (Animals)	1.52	0.5	#NUM!	FASN
L-cysteine Degradation III	1.52	0.5	#NUM!	GOT1
Fatty Acid Biosynthesis Initiation II	1.52	0.5	#NUM!	FASN
Putrescine Biosynthesis III	1.52	0.5	#NUM!	ODC1
γ-linolenate Biosynthesis II (Animals)	1.51	0.111	#NUM!	ACSL4,SLC27A1
Mitochondrial L-carnitine Shuttle Pathway	1.51	0.111	#NUM!	ACSL4,SLC27A1
RAR Activation	1.49	0.0357	#NUM!	CITED2,DHRS4,IGFBP3,RDH10,SMARCC1,TGFB2,VEGFA
Amyotrophic Lateral Sclerosis Signaling	1.49	0.0435	-2	CACNA2D1,GPX1,GRINA,VEGFA,VEGFB
Thyroid Cancer Signaling	1.47	0.0506	0	GSK3B,IRS2,LEF1,PDK1
PFKFB4 Signaling Pathway	1.47	0.0652	#NUM!	GPI,HK1,TGFB2
Role of BRCA1 in DNA Damage Response	1.46	0.05	#NUM!	E2F8,RBBP8,RFC3,SMARCC1
Ovarian Cancer Signaling	1.45	0.038	#NUM!	GJA1,GSK3B,LEF1,SUV39H1,VEGFA,VEGFB
Actin Cytoskeleton Signaling	1.44	0.0327	2.449	FLNA,MYH4,MYL4,MYL6,MYL9,MYLK,TIAM1,TLN2
Role of NANOG in Mammalian Embryonic Stem Cell Pluripotency	1.42	0.0417	#NUM!	BMP4,BMPR1B,GSK3B,LIF,LIFR
Cyclins and Cell Cycle Regulation	1.39	0.0476	#NUM!	E2F8,GSK3B,SUV39H1,TGFB2
Senescence Pathway	1.39	0.0303	0	CACNA2D1,Calm1 (includes others),DHCR24,E2F8,FOXO3,PDK1,SQSTM1,TGFB2,TGFBR3
FAT10 Cancer Signaling Pathway	1.38	0.06	#NUM!	GSK3B,TGFB2,TGFBR3
Thrombin Signaling	1.35	0.0333	#NUM!	CAMK1G,MYL4,MYL6,MYL9,MYLK,PDIA3,PLCD3
Regulation Of The Epithelial Mesenchymal Transition In Development Pathway	1.34	0.046	#NUM!	DVL2,GSK3B,LEF1,S100A4
Pancreatic Adenocarcinoma Signaling	1.34	0.0397	#NUM!	E2F8,SUV39H1,TGFB2,VEGFA,VEGFB
NADH Repair	1.34	0.333	#NUM!	GAPDH
Glutamate Degradation II	1.34	0.333	#NUM!	GOT1
S-adenosyl-L-methionine Biosynthesis	1.34	0.333	#NUM!	MAT2A
Aspartate Biosynthesis	1.34	0.333	#NUM!	GOT1
Cardiomyocyte Differentiation via BMP Receptors	1.32	0.087	#NUM!	BMP4,BMPR1B
Unfolded protein response	1.3	0.0444	#NUM!	CALR,DNAJC1,INSIG1,SREBF1
Gα12/13 Signaling	1.26	0.0376	0.447	CDH11,MYL4,MYL6,MYL9,RASA1
Cell Cycle Control of Chromosomal Replication	1.26	0.0536	#NUM!	CDC6,MCM5,POLE
Glutathione Redox Reactions II	1.22	0.25	#NUM!	PDIA3
L-cysteine Degradation I	1.22	0.25	#NUM!	GOT1
Acetate Conversion to Acetyl-CoA	1.22	0.25	#NUM!	ACSS2
MSP-RON Signaling In Cancer Cells Pathway	1.21	0.0362	0.447	FLNA,GSK3B,LEF1,VEGFA,VEGFB
Opioid Signaling Pathway	1.19	0.029	0.816	CACNA2D1,Calm1 (includes others),CAMK1G,GRINA,GSK3B,LEF1,PDK1,SCN7A
Endometrial Cancer Signaling	1.19	0.05	#NUM!	FOXO3,GSK3B,LEF1
PI3K Signaling in B Lymphocytes	1.15	0.035	#NUM!	Calm1 (includes others),FOXO3,IRS2,PDIA3,PLCD3
Neuropathic Pain Signaling In Dorsal Horn Neurons	1.15	0.0396	0	CAMK1G,GRINA,PDIA3,PLCD3
Galactose Degradation I (Leloir Pathway)	1.13	0.2	#NUM!	GALM
Endocannabinoid Neuronal Synapse Pathway	1.11	0.034	0	CACNA2D1,GRINA,MGLL,PDIA3,PLCD3
PPARα/RXRα Activation	1.11	0.0311	-1	FASN,PDIA3,PLCD3,SLC27A1,TGFB2,TGFBR3
AMPK Signaling	1.09	0.0289	0	FASN,FOXO3,GYS1,IRS2,PFKL,SMARCC1,ULK1
Glutamate Receptor Signaling	1.09	0.0455	#NUM!	Calm1 (includes others),GRINA,SLC1A6
PTEN Signaling	1.09	0.0333	0.447	BMPR1B,CNKSR3,FOXO3,GSK3B,TGFBR3
Molecular Mechanisms of Cancer	1.08	0.0247	#NUM!	BMP4,BMPR1B,E2F8,GSK3B,HHAT,LAMTOR3,LEF1,LRP5,RASA1,SUV39H1,TGFB2
Semaphorin Neuronal Repulsive Signaling Pathway	1.08	0.0331	1.342	GSK3B,MYL4,MYL6,MYL9,VCAN
Gap Junction Signaling	1.07	0.0303	#NUM!	BGLAP,GJA1,GJA5,PDIA3,PLCD3,TUBB3
Ethanol Degradation II	1.06	0.0625	#NUM!	ACSS2,DHRS4
Pyruvate Fermentation to Lactate	1.05	0.167	#NUM!	LDHA
Pentose Phosphate Pathway (Non-oxidative Branch)	1.05	0.167	#NUM!	TALDO1
Selenocysteine Biosynthesis II (Archaea and Eukaryotes)	1.05	0.167	#NUM!	SARS1
Rapoport-Luebering Glycolytic Shunt	1.05	0.167	#NUM!	PGAM1
GDP-mannose Biosynthesis	1.05	0.167	#NUM!	GPI
Role of JAK1 and JAK3 in γc Cytokine Signaling	1.05	0.0435	#NUM!	IL2RB,IRS2,SOCS3
Ephrin Receptor Signaling	1.04	0.0299	#NUM!	ANGPT1,CXCL12,GRINA,RASA1,VEGFA,VEGFB
Circadian Rhythm Signaling	1.04	0.0606	#NUM!	GRINA,PER1
Role of MAPK Signaling in Promoting the Pathogenesis of Influenza	1.03	0.0357	-2	ATP6V0A1,ATP6V0B,ATP6V1A,ATP6V1D
LPS/IL-1 Mediated Inhibition of RXR Function	1.02	0.0278	#NUM!	ACSL4,ALDH1L2,CHST2,CHST3,HMGCS1,SLC27A1,SREBF1
Role of JAK2 in Hormone-like Cytokine Signaling	1.02	0.0588	#NUM!	IRS2,SOCS3
Fatty Acid β-oxidation I	1.02	0.0588	#NUM!	ACSL4,SLC27A1
Melatonin Signaling	1	0.0417	#NUM!	Calm1 (includes others),PDIA3,PLCD3
IL-9 Signaling	0.996	0.0571	#NUM!	IRS2,SOCS3
Heparan Sulfate Biosynthesis (Late Stages)	0.991	0.0411	#NUM!	CHST2,CHST3,EXT1
Trehalose Degradation II (Trehalase)	0.987	0.143	#NUM!	HK1
Ceramide Degradation	0.987	0.143	#NUM!	ASAH1
Glycogen Biosynthesis II (from UDP-D-Glucose)	0.987	0.143	#NUM!	GYS1
Aspartate Degradation II	0.987	0.143	#NUM!	GOT1
Regulation of Actin-based Motility by Rho	0.983	0.0345	1	MYL4,MYL6,MYL9,MYLK
Bladder Cancer Signaling	0.983	0.0345	#NUM!	MMP14,SUV39H1,VEGFA,VEGFB
Leptin Signaling in Obesity	0.979	0.0405	#NUM!	PDIA3,PLCD3,SOCS3
Retinoate Biosynthesis I	0.975	0.0556	#NUM!	DHRS4,RDH10
Interferon Signaling	0.975	0.0556	#NUM!	MED14,STAT2
PAK Signaling	0.963	0.0339	1	MYL4,MYL6,MYL9,MYLK
Superpathway of Methionine Degradation	0.959	0.0541	#NUM!	GOT1,MAT2A
Synaptogenesis Signaling Pathway	0.959	0.0256	1.134	CACNA2D1,Calm1 (includes others),CDH11,GRINA,GSK3B,STXBP1,TIAM1,VLDLR
Nitric Oxide Signaling in the Cardiovascular System	0.955	0.0336	#NUM!	CACNA2D1,Calm1 (includes others),VEGFA,VEGFB
Human Embryonic Stem Cell Pluripotency	0.947	0.0301	#NUM!	BMP4,BMPR1B,GSK3B,LEF1,TGFB2
Agranulocyte Adhesion and Diapedesis	0.947	0.028	#NUM!	CXCL12,MMP14,MYH4,MYL4,MYL6,MYL9
Docosahexaenoic Acid (DHA) Signaling	0.939	0.0526	#NUM!	GSK3B,PNPLA2
Purine Ribonucleosides Degradation to Ribose-1-phosphate	0.932	0.125	#NUM!	PGM2
Role of Wnt/GSK-3β Signaling in the Pathogenesis of Influenza	0.924	0.0385	#NUM!	DVL2,GSK3B,LEF1
Antigen Presentation Pathway	0.917	0.0513	#NUM!	CALR,PDIA3
Insulin Secretion Signaling Pathway	0.917	0.0261	0.816	CACNA2D1,EIF4G2,PDIA3,PLCD3,SEC61A1,SEC61B,STAT2
LXR/RXR Activation	0.914	0.0325	#NUM!	FASN,FDFT1,LDLR,SREBF1
Colorectal Cancer Metastasis Signaling	0.914	0.026	0.447	GSK3B,LEF1,LRP5,MMP14,TGFB2,VEGFA,VEGFB
Glioma Signaling	0.907	0.0323	#NUM!	Calm1 (includes others),CAMK1G,E2F8,SUV39H1
RhoA Signaling	0.907	0.0323	1	MYL4,MYL6,MYL9,MYLK
Glioblastoma Multiforme Signaling	0.907	0.0292	1	E2F8,GSK3B,LEF1,PDIA3,PLCD3
Heparan Sulfate Biosynthesis	0.903	0.0375	#NUM!	CHST2,CHST3,EXT1
Chemokine Signaling	0.903	0.0375	#NUM!	Calm1 (includes others),CAMK1G,CXCL12
Cardiac Hypertrophy Signaling (Enhanced)	0.893	0.0223	0.302	CACNA2D1,Calm1 (includes others),DVL2,GSK3B,IL2RB,LIF,MKNK2,PDIA3,PDK1,PLCD3,TGFB2,TGFBR3
Reelin Signaling in Neurons	0.886	0.0317	-1	GRINA,GSK3B,PDK1,VLDLR
Sphingosine and Sphingosine-1-phosphate Metabolism	0.886	0.111	#NUM!	ASAH1
Phosphatidylethanolamine Biosynthesis II	0.886	0.111	#NUM!	PCYT2
Salvage Pathways of Pyrimidine Deoxyribonucleotides	0.886	0.111	#NUM!	TK1
14-3-3-mediated Signaling	0.879	0.0315	#NUM!	GSK3B,PDIA3,PLCD3,TUBB3
Synaptic Long Term Potentiation	0.86	0.031	0	Calm1 (includes others),GRINA,PDIA3,PLCD3
Erythropoietin Signaling Pathway	0.86	0.0282	-0.447	FOXO3,GSK3B,IRS2,LIF,TGFB2
Atherosclerosis Signaling	0.851	0.0308	#NUM!	COL1A2,COL3A1,CXCL12,TNFRSF12A
Pentose Phosphate Pathway	0.845	0.1	#NUM!	TALDO1
Ketolysis	0.845	0.1	#NUM!	ACAT2
Glycine Betaine Degradation	0.845	0.1	#NUM!	SARDH
Dopamine-DARPP32 Feedback in cAMP Signaling	0.833	0.0276	0	CACNA2D1,Calm1 (includes others),GRINA,PDIA3,PLCD3
Retinol Biosynthesis	0.833	0.0455	#NUM!	PNPLA2,RDH10
Coronavirus Replication Pathway	0.818	0.0444	#NUM!	GSK3B,TUBB3
Adipogenesis pathway	0.81	0.0296	#NUM!	BMP4,BMPR1B,LPIN1,SREBF1
Dermatan Sulfate Biosynthesis (Late Stages)	0.804	0.0435	#NUM!	CHST2,CHST3
γ-glutamyl Cycle	0.804	0.0909	#NUM!	ANPEP
IL-17 Signaling	0.79	0.0267	0.447	GSK3B,LIF,TGFB2,VEGFA,VEGFB
nNOS Signaling in Neurons	0.788	0.0426	#NUM!	Calm1 (includes others),GRINA
Triacylglycerol Biosynthesis	0.788	0.0426	#NUM!	ELOVL6,LPIN1
Crosstalk between Dendritic Cells and Natural Killer Cells	0.783	0.033	#NUM!	IL2RB,NECTIN2,TLN2
3-phosphoinositide Degradation	0.777	0.0265	1	DUSP6,INPP4B,PIP4P1,RASA1,SOCS3
nNOS Signaling in Skeletal Muscle Cells	0.775	0.0417	#NUM!	CACNA2D1,Calm1 (includes others)
Chondroitin Sulfate Biosynthesis (Late Stages)	0.775	0.0417	#NUM!	CHST2,CHST3
Glycogen Degradation II	0.77	0.0833	#NUM!	PGM2
BER pathway	0.77	0.0833	#NUM!	POLE
D-myo-inositol-5-phosphate Metabolism	0.752	0.0259	0	DUSP6,PIP4P1,PLCD3,RASA1,SOCS3
Endocannabinoid Cancer Inhibition Pathway	0.75	0.028	0	GSK3B,LEF1,VEGFA,VEGFB
Oleate Biosynthesis II (Animals)	0.74	0.0769	#NUM!	Scd2
TGF-β Signaling	0.735	0.0312	#NUM!	BMP4,BMPR1B,TGFB2
Triacylglycerol Degradation	0.733	0.0392	#NUM!	MGLL,PNPLA2
Amyloid Processing	0.733	0.0392	#NUM!	BACE1,GSK3B
Adrenomedullin signaling pathway	0.714	0.0251	1	Calm1 (includes others),GSK3B,MYLK,PDIA3,PLCD3
Phenylalanine Degradation IV (Mammalian, via Side Chain)	0.71	0.0714	#NUM!	GOT1
Colanic Acid Building Blocks Biosynthesis	0.71	0.0714	#NUM!	GPI
VEGF Signaling	0.71	0.0303	#NUM!	FOXO3,VEGFA,VEGFB
Coronavirus Pathogenesis Pathway	0.693	0.0246	-1.342	ATP6V1A,E2F8,NPC1,STAT2,SUV39H1
NER (Nucleotide Excision Repair, Enhanced Pathway)	0.676	0.0291	#NUM!	POLE,POLE3,RFC3
Neuroinflammation Signaling Pathway	0.674	0.0222	-0.816	BACE1,CD200,CXCL12,GRINA,GSK3B,TGFB2,TGFBR3
Chondroitin Sulfate Biosynthesis	0.672	0.0357	#NUM!	CHST2,CHST3
Role of CHK Proteins in Cell Cycle Checkpoint Control	0.662	0.0351	#NUM!	E2F8,RFC3
Extrinsic Prothrombin Activation Pathway	0.658	0.0625	#NUM!	THBD
Mismatch Repair in Eukaryotes	0.658	0.0625	#NUM!	RFC3
Chondroitin Sulfate Degradation (Metazoa)	0.658	0.0625	#NUM!	CEMIP
α-Adrenergic Signaling	0.652	0.0283	#NUM!	Calm1 (includes others),GYS1,SLC8A1
PD-1, PD-L1 cancer immunotherapy pathway	0.652	0.0283	#NUM!	GSK3B,IL2RB,TGFB2
Cancer Drug Resistance By Drug Efflux	0.65	0.0345	#NUM!	FOXO3,PDK1
Chronic Myeloid Leukemia Signaling	0.644	0.028	#NUM!	E2F8,SUV39H1,TGFB2
mTOR Signaling	0.642	0.0236	#NUM!	DDIT4,EIF4G2,ULK1,VEGFA,VEGFB
Dermatan Sulfate Biosynthesis	0.638	0.0339	#NUM!	CHST2,CHST3
Integrin Signaling	0.636	0.0235	2.236	GSK3B,MYL9,MYLK,PARVA,TLN2
RAN Signaling	0.635	0.0588	#NUM!	RCC1
Glutaryl-CoA Degradation	0.635	0.0588	#NUM!	ACAT2
Isoleucine Degradation I	0.635	0.0588	#NUM!	ACAT2
Dermatan Sulfate Degradation (Metazoa)	0.635	0.0588	#NUM!	CEMIP
PCP pathway	0.629	0.0333	#NUM!	CTHRC1,DVL2
RhoGDI Signaling	0.627	0.0233	-2	CDH11,MYH4,MYL4,MYL6,MYL9
HOTAIR Regulatory Pathway	0.616	0.0245	#NUM!	COL1A2,COL3A1,LEF1,MMP14
Aldosterone Signaling in Epithelial Cells	0.609	0.0244	#NUM!	DNAJC1,HSPA12A,PDIA3,PLCD3
Prostate Cancer Signaling	0.606	0.0268	#NUM!	GSK3B,LEF1,SUV39H1
Systemic Lupus Erythematosus In B Cell Signaling Pathway	0.595	0.0217	1.633	Calm1 (includes others),FOXO3,GSK3B,LIF,STAT2,TGFB2
CXCR4 Signaling	0.592	0.024	1	CXCL12,MYL4,MYL6,MYL9
Androgen Signaling	0.582	0.0237	#NUM!	CACNA2D1,Calm1 (includes others),CALR,TGFB1I1
EIF2 Signaling	0.582	0.0223	#NUM!	EIF4G2,GSK3B,PTBP1,SREBF1,VEGFA
GPCR-Mediated Nutrient Sensing in Enteroendocrine Cells	0.578	0.0259	#NUM!	CACNA2D1,PDIA3,PLCD3
The Visual Cycle	0.575	0.05	#NUM!	RDH10
Phospholipases	0.57	0.0303	#NUM!	PDIA3,PLCD3
Sphingosine-1-phosphate Signaling	0.565	0.0254	#NUM!	ASAH1,PDIA3,PLCD3
cAMP-mediated signaling	0.558	0.0218	0	Calm1 (includes others),CAMK1G,DUSP6,LAMTOR3,PKIG
Endoplasmic Reticulum Stress Pathway	0.556	0.0476	#NUM!	CALR
Pyrimidine Deoxyribonucleotides De Novo Biosynthesis I	0.539	0.0455	#NUM!	RRM1
Superpathway of Inositol Phosphate Compounds	0.539	0.0215	0	DUSP6,PIP4P1,PLCD3,RASA1,SOCS3
Methionine Degradation I (to Homocysteine)	0.539	0.0455	#NUM!	MAT2A
Growth Hormone Signaling	0.526	0.0282	#NUM!	IGFBP3,SOCS3
Role of Lipids/Lipid Rafts in the Pathogenesis of Influenza	0.523	0.0435	#NUM!	FDPS
Ethanol Degradation IV	0.523	0.0435	#NUM!	ACSS2
Apelin Cardiac Fibroblast Signaling Pathway	0.523	0.0435	#NUM!	TGFB2
ERK5 Signaling	0.517	0.0278	#NUM!	FOXO3,LIF
FXR/RXR Activation	0.514	0.0238	#NUM!	FASN,SREBF1,VLDLR
Ferroptosis Signaling Pathway	0.514	0.0238	#NUM!	ACSL4,FDFT1,SQSTM1
GPCR-Mediated Integration of Enteroendocrine Signaling Exemplified by an L Cell	0.51	0.0274	#NUM!	PDIA3,PLCD3
IL-22 Signaling	0.507	0.0417	#NUM!	SOCS3
Tryptophan Degradation III (Eukaryotic)	0.507	0.0417	#NUM!	ACAT2
Cysteine Biosynthesis III (mammalia)	0.507	0.0417	#NUM!	MAT2A
Hypoxia Signaling in the Cardiovascular System	0.502	0.027	#NUM!	LDHA,VEGFA
Role of JAK family kinases in IL-6-type Cytokine Signaling	0.493	0.04	#NUM!	SOCS3
Glutathione Redox Reactions I	0.493	0.04	#NUM!	GPX1
CREB Signaling in Neurons	0.492	0.0183	0.905	BMPR1B,CACNA2D1,Calm1 (includes others),GPR146,GPR153,PDIA3,PLCD3,RXFP3,TGFB2,TGFBR3,VEGFA
GDNF Family Ligand-Receptor Interactions	0.487	0.0263	#NUM!	IRS2,RASA1
Xenobiotic Metabolism CAR Signaling Pathway	0.48	0.0212	0	ALDH1L2,CHST2,CHST3,CITED2
Angiopoietin Signaling	0.479	0.026	#NUM!	ANGPT1,RASA1
Role of JAK1, JAK2 and TYK2 in Interferon Signaling	0.479	0.0385	#NUM!	STAT2
Estrogen-mediated S-phase Entry	0.479	0.0385	#NUM!	E2F8
D-myo-inositol (1,4,5)-Trisphosphate Biosynthesis	0.479	0.0385	#NUM!	PLCD3
Maturity Onset Diabetes of Young (MODY) Signaling	0.471	0.0256	#NUM!	CACNA2D1,GAPDH
IL-7 Signaling Pathway	0.471	0.0256	#NUM!	FOXO3,GSK3B
Xenobiotic Metabolism PXR Signaling Pathway	0.467	0.0208	0	ALDH1L2,CHST2,CHST3,CITED2
Leukocyte Extravasation Signaling	0.462	0.0207	0	CXCL12,EDIL3,MMP14,MYL6
White Adipose Tissue Browning Pathway	0.458	0.0221	#NUM!	CACNA2D1,LDHA,VEGFA
Regulation of the Epithelial-Mesenchymal Transition Pathway	0.453	0.0205	#NUM!	DVL2,GSK3B,LEF1,TGFB2
Th2 Pathway	0.453	0.0219	#NUM!	IL2RB,SOCS3,TGFBR3
JAK/Stat Signaling	0.444	0.0244	#NUM!	SOCS3,STAT2
Sonic Hedgehog Signaling	0.441	0.0345	#NUM!	GSK3B
Natural Killer Cell Signaling	0.437	0.0201	-1	COL1A2,COL3A1,IL2RB,NECTIN2
PI3K/AKT Signaling	0.437	0.0201	#NUM!	FOXO3,GSK3B,GYS1,IL2RB
VEGF Family Ligand-Receptor Interactions	0.431	0.0238	#NUM!	VEGFA,VEGFB
BMP signaling pathway	0.412	0.023	#NUM!	BMP4,BMPR1B
Sertoli Cell-Sertoli Cell Junction Signaling	0.409	0.0194	#NUM!	GSK3B,NECTIN2,TGFBR3,TUBB3
Airway Inflammation in Asthma	0.408	0.0312	#NUM!	TGFB2
Signaling by Rho Family GTPases	0.403	0.0187	1.342	CDH11,MYL4,MYL6,MYL9,MYLK
Glutathione-mediated Detoxification	0.398	0.0303	#NUM!	ANPEP
Corticotropin Releasing Hormone Signaling	0.396	0.0201	#NUM!	CACNA2D1,Calm1 (includes others),VEGFA
IL-8 Signaling	0.389	0.019	0	ANGPT1,MYL9,VEGFA,VEGFB
Inhibition of Angiogenesis by TSP1	0.387	0.0294	#NUM!	VEGFA
ERK/MAPK Signaling	0.379	0.0187	#NUM!	DUSP6,LAMTOR3,MKNK2,TLN2
Coagulation System	0.378	0.0286	#NUM!	THBD
Noradrenaline and Adrenaline Degradation	0.378	0.0286	#NUM!	DHRS4
Non-Small Cell Lung Cancer Signaling	0.372	0.0213	#NUM!	FOXO3,SUV39H1
Cell Cycle Regulation by BTG Family Proteins	0.361	0.027	#NUM!	E2F8
TWEAK Signaling	0.361	0.027	#NUM!	TNFRSF12A
ATM Signaling	0.356	0.0206	#NUM!	RBBP8,SUV39H1
eNOS Signaling	0.354	0.0189	#NUM!	Calm1 (includes others),VEGFA,VEGFB
IL-17A Signaling in Fibroblasts	0.352	0.0263	#NUM!	GSK3B
p53 Signaling	0.351	0.0204	#NUM!	GSK3B,TP53INP1
UVA-Induced MAPK Signaling	0.351	0.0204	#NUM!	PDIA3,PLCD3
tRNA Charging	0.343	0.0256	#NUM!	SARS1
Inhibition of Matrix Metalloproteases	0.343	0.0256	#NUM!	MMP14
Xenobiotic Metabolism Signaling	0.339	0.0173	#NUM!	ALDH1L2,CAMK1G,CHST2,CHST3,CITED2
Sumoylation Pathway	0.327	0.0194	#NUM!	RCC1,RFC3
Gαq Signaling	0.313	0.0176	#NUM!	Calm1 (includes others),GSK3B,GYS1
Germ Cell-Sertoli Cell Junction Signaling	0.31	0.0175	#NUM!	NECTIN2,TGFB2,TUBB3
Estrogen Biosynthesis	0.306	0.0227	#NUM!	HSD17B7
Th1 and Th2 Activation Pathway	0.306	0.0174	#NUM!	IL2RB,SOCS3,TGFBR3
NRF2-mediated Oxidative Stress Response	0.305	0.0169	#NUM!	DNAJC1,GSK3B,SQSTM1,STIP1
Paxillin Signaling	0.305	0.0185	#NUM!	PARVA,TLN2
Cardiac β-adrenergic Signaling	0.299	0.0172	#NUM!	CACNA2D1,PKIG,SLC8A1
IL-23 Signaling Pathway	0.292	0.0217	#NUM!	SOCS3
D-myo-inositol (1,4,5,6)-Tetrakisphosphate Biosynthesis	0.29	0.0169	#NUM!	DUSP6,RASA1,SOCS3
D-myo-inositol (3,4,5,6)-tetrakisphosphate Biosynthesis	0.29	0.0169	#NUM!	DUSP6,RASA1,SOCS3
CDK5 Signaling	0.288	0.0179	#NUM!	LAMA5,LAMB3
Antioxidant Action of Vitamin C	0.288	0.0179	#NUM!	PDIA3,PLCD3
iNOS Signaling	0.287	0.0213	#NUM!	Calm1 (includes others)
Airway Pathology in Chronic Obstructive Pulmonary Disease	0.264	0.0169	#NUM!	LIF,TGFB2
p38 MAPK Signaling	0.264	0.0169	#NUM!	MKNK2,TGFB2
Sperm Motility	0.26	0.0157	#NUM!	Calm1 (includes others),DDR2,PDIA3,PLCD3
Hepatic Cholestasis	0.254	0.0159	#NUM!	LIF,SREBF1,TGFB2
Endocannabinoid Developing Neuron Pathway	0.247	0.0163	#NUM!	GSK3B,MGLL
Clathrin-mediated Endocytosis Signaling	0.243	0.0155	#NUM!	LDLR,VEGFA,VEGFB
Oxidative Ethanol Degradation III	0.241	0.0182	#NUM!	ACSS2
EGF Signaling	0.241	0.0182	#NUM!	RASA1
Synaptic Long Term Depression	0.24	0.0155	#NUM!	CACNA2D1,PDIA3,PLCD3
FAT10 Signaling Pathway	0.237	0.0179	#NUM!	SQSTM1
CNTF Signaling	0.231	0.0175	#NUM!	LIFR
IL-6 Signaling	0.231	0.0156	#NUM!	SOCS3,VEGFA
P2Y Purigenic Receptor Signaling Pathway	0.228	0.0155	#NUM!	PDIA3,PLCD3
IL-2 Signaling	0.213	0.0164	#NUM!	IL2RB
Polyamine Regulation in Colon Cancer	0.209	0.0161	#NUM!	ODC1
Thrombopoietin Signaling	0.205	0.0159	#NUM!	IRS2
PXR/RXR Activation	0.197	0.0154	#NUM!	FOXO3
Activation of IRF by Cytosolic Pattern Recognition Receptors	0.197	0.0154	#NUM!	STAT2
ErbB2-ErbB3 Signaling	0.197	0.0154	#NUM!	GSK3B
Glucocorticoid Receptor Signaling	0	0.0138	#NUM!	BGLAP,FOXO3,GJA1,IL2RB,KRT14,MED14,SMARCC1,TGFB2
IL-10 Signaling	0	0.0139	#NUM!	SOCS3
Huntington's Disease Signaling	0	0.00356	#NUM!	RASA1
Aryl Hydrocarbon Receptor Signaling	0	0.0126	#NUM!	ALDH1L2,TGFB2
Acute Phase Response Signaling	0	0.00541	#NUM!	SOCS3
Mitochondrial Dysfunction	0	0.00588	#NUM!	BACE1
Caveolar-mediated Endocytosis Signaling	0	0.0133	#NUM!	FLNA
Fcγ Receptor-mediated Phagocytosis in Macrophages and Monocytes	0	0.0106	#NUM!	TLN2
IL-12 Signaling and Production in Macrophages	0	0.0147	#NUM!	JMJD6,TGFB2
Role of Pattern Recognition Receptors in Recognition of Bacteria and Viruses	0	0.0128	#NUM!	LIF,TGFB2
Role of PKR in Interferon Induction and Antiviral Response	0	0.00735	#NUM!	STAT2
Role of NFAT in Regulation of the Immune Response	0	0.00353	#NUM!	Calm1 (includes others),GSK3B
FcγRIIB Signaling in B Lymphocytes	0	0.0118	#NUM!	CACNA2D1
CCR5 Signaling in Macrophages	0	0.00419	#NUM!	CACNA2D1,Calm1 (includes others)
Calcium-induced T Lymphocyte Apoptosis	0	0.00228	#NUM!	Calm1 (includes others)
fMLP Signaling in Neutrophils	0	0.00763	#NUM!	Calm1 (includes others)
IL-15 Production	0	0.00813	#NUM!	DDR2
CCR3 Signaling in Eosinophils	0	0.0148	#NUM!	Calm1 (includes others),MYLK
CD28 Signaling in T Helper Cells	0	0.00202	#NUM!	Calm1 (includes others)
IL-15 Signaling	0	0.013	#NUM!	IL2RB
Virus Entry via Endocytic Pathways	0	0.00962	#NUM!	FLNA
Dendritic Cell Maturation	0	0.0106	0.816	COL1A2,COL3A1,DDR2,PDIA3,PLCD3,STAT2
Endothelin-1 Signaling	0	0.0105	#NUM!	PDIA3,PLCD3
Relaxin Signaling	0	0.00654	#NUM!	VEGFA
iCOS-iCOSL Signaling in T Helper Cells	0	0.00412	#NUM!	Calm1 (includes others),IL2RB
Lipid Antigen Presentation by CD1	0	0.00508	#NUM!	CALR,PDIA3
HMGB1 Signaling	0	0.012	#NUM!	LIF,TGFB2
FLT3 Signaling in Hematopoietic Progenitor Cells	0	0.0125	#NUM!	STAT2
GNRH Signaling	0	0.0106	#NUM!	CACNA2D1,Calm1 (includes others)
Prolactin Signaling	0	0.0116	#NUM!	SOCS3
Renal Cell Carcinoma Signaling	0	0.0125	#NUM!	VEGFA
Type I Diabetes Mellitus Signaling	0	0.00205	#NUM!	SOCS3
Small Cell Lung Cancer Signaling	0	0.0104	#NUM!	SUV39H1
Acute Myeloid Leukemia Signaling	0	0.011	#NUM!	LEF1
p70S6K Signaling	0	0.0152	#NUM!	PDIA3,PLCD3
G Beta Gamma Signaling	0	0.00775	#NUM!	CACNA2D1
Cdc42 Signaling	0	0.0108	0.447	GSK3B,MYL4,MYL6,MYL9,MYLK,RASA1
FAK Signaling	0	0.00855	#NUM!	TLN2
Hereditary Breast Cancer Signaling	0	0.0141	#NUM!	RFC3,SMARCC1
Rac Signaling	0	0.00725	#NUM!	TIAM1
Phospholipase C Signaling	0	0.00767	2.236	Calm1 (includes others),MYL4,MYL6,MYL9,PLCD3
HER-2 Signaling in Breast Cancer	0	0.0153	#NUM!	FOXO3,GSK3B,PDK1
Regulation of eIF4 and p70S6K Signaling	0	0.00559	#NUM!	EIF4G2
Estrogen-Dependent Breast Cancer Signaling	0	0.0127	#NUM!	HSD17B7
Breast Cancer Regulation by Stathmin1	0	0.0152	-0.333	CAMK1G,E2F8,GPR146,GPR153,RXFP3,TGFB2,TUBB3,VEGFA,VEGFB
RANK Signaling in Osteoclasts	0	0.011	#NUM!	Calm1 (includes others)
Neuroprotective Role of THOP1 in Alzheimer's Disease	0	0.00847	#NUM!	LONP1
Regulation of IL-2 Expression in Activated and Anergic T Lymphocytes	0	0.00434	#NUM!	Calm1 (includes others),TGFB2
Nur77 Signaling in T Lymphocytes	0	0.00408	#NUM!	Calm1 (includes others),PDK1
PKCθ Signaling in T Lymphocytes	0	0.00187	#NUM!	CACNA2D1
Role of PI3K/AKT Signaling in the Pathogenesis of Influenza	0	0.0152	#NUM!	GSK3B
Role of Hypercytokinemia/hyperchemokinemia in the Pathogenesis of Influenza	0	0.0116	#NUM!	STAT2
Antiproliferative Role of TOB in T Cell Signaling	0	0.00248	#NUM!	TGFB2
Role of Tissue Factor in Cancer	0	0.00862	#NUM!	VEGFA
IL-17A Signaling in Airway Cells	0	0.0149	#NUM!	GSK3B
Telomerase Signaling	0	0.00935	#NUM!	IL2RB
Hematopoiesis from Pluripotent Stem Cells	0	0.00239	#NUM!	LIF
Ephrin B Signaling	0	0.0139	#NUM!	CXCL12
ErbB Signaling	0	0.0106	#NUM!	GSK3B
Netrin Signaling	0	0.0139	#NUM!	CACNA2D1
Serotonin Degradation	0	0.0147	#NUM!	DHRS4
3-phosphoinositide Biosynthesis	0	0.0148	#NUM!	DUSP6,RASA1,SOCS3
PEDF Signaling	0	0.0119	#NUM!	PNPLA2
Regulation of Cellular Mechanics by Calpain Protease	0	0.0112	#NUM!	TLN2
Remodeling of Epithelial Adherens Junctions	0	0.0147	#NUM!	TUBB3
Granulocyte Adhesion and Diapedesis	0	0.0106	#NUM!	CXCL12,MMP14
Tec Kinase Signaling	0	0.0036	#NUM!	STAT2,TNFRSF21
HIPPO signaling	0	0.0118	#NUM!	FAT4
Protein Ubiquitination Pathway	0	0.00727	#NUM!	DNAJC1,HSPA12A
GABA Receptor Signaling	0	0.00763	#NUM!	CACNA2D1
B Cell Receptor Signaling	0	0.0103	#NUM!	Calm1 (includes others),GSK3B
Death Receptor Signaling	0	0.0104	#NUM!	TNFRSF21
PPAR Signaling	0	0.00935	#NUM!	CITED2
NF-κB Signaling	0	0.0073	-1	BMP4,BMPR1B,GSK3B,TGFBR3
T Cell Receptor Signaling	0	0.0118	0	Calm1 (includes others),DUSP6,FOXO3,GSK3B,LEF1,PDK1,RASA1
G-Protein Coupled Receptor Signaling	0	0.0109	#NUM!	DUSP6,LAMTOR3,RASA1
PDGF Signaling	0	0.0116	#NUM!	RASA1
Gustation Pathway	0	0.00599	#NUM!	CACNA2D1
Phagosome Formation	0	0.0134	#NUM!	PDIA3,PLCD3
Th1 Pathway	0	0.0082	#NUM!	SOCS3
Th17 Activation Pathway	0	0.00216	#NUM!	SOCS3
Apelin Adipocyte Signaling Pathway	0	0.0116	#NUM!	GPX1
Apelin Endothelial Signaling Pathway	0	0.0144	#NUM!	ANGPT1,Calm1 (includes others)
T Cell Exhaustion Signaling Pathway	0	0.00735	-1	PDK1,STAT2,TGFBR3,VEGFA
Systemic Lupus Erythematosus In T Cell Signaling Pathway	0	0.00162	#NUM!	PDK1
Necroptosis Signaling Pathway	0	0.00637	#NUM!	STAT2
Xenobiotic Metabolism AHR Signaling Pathway	0	0.0115	#NUM!	ALDH1L2
Regulation Of The Epithelial Mesenchymal Transition By Growth Factors Pathway	0	0.0104	#NUM!	GSK3B,TGFB2
MSP-RON Signaling In Macrophages Pathway	0	0.00855	#NUM!	SOCS3

## Sheet: RNA Partial Corr (WDvUnT)
© 2000-2021 QIAGEN. All rights reserved.
Ingenuity Canonical Pathways	-log(p-value)	Ratio	z-score	Molecules
Tumor Microenvironment Pathway	5.34	0.0335	0	CCND1,CXCR4,ITGB3,MMP15,PIK3R3,SLC16A1
Small Cell Lung Cancer Signaling	4.06	0.0417	-1	CCND1,NOS1,PIK3R3,TRAF2
GP6 Signaling Pathway	3.6	0.0315	-1	COL6A1,COL8A2,ITGB3,PIK3R3
NF-κB Activation by Viruses	3.05	0.0385	#NUM!	ITGB3,PIK3R3,TRAF2
Thyroid Cancer Signaling	3.03	0.038	#NUM!	CCND1,CXCR4,PIK3R3
Leukocyte Extravasation Signaling	2.91	0.0207	-2	ACTC1,CXCR4,MMP15,PIK3R3
ILK Signaling	2.87	0.0202	0	ACTC1,CCND1,ITGB3,PIK3R3
Axonal Guidance Signaling	2.87	0.0119	#NUM!	CXCR4,ITGB3,MMP15,PIK3R3,PLXNA2,WNT4
Acute Myeloid Leukemia Signaling	2.85	0.033	#NUM!	CCND1,JUP,PIK3R3
Sertoli Cell-Sertoli Cell Junction Signaling	2.81	0.0194	#NUM!	ACTC1,ITGB3,JUP,NOS1
Virus Entry via Endocytic Pathways	2.69	0.0288	#NUM!	ACTC1,ITGB3,PIK3R3
Role of Osteoblasts, Osteoclasts and Chondrocytes in Rheumatoid Arthritis	2.68	0.0179	#NUM!	ITGB3,PIK3R3,TRAF2,WNT4
Paxillin Signaling	2.64	0.0278	#NUM!	ACTC1,ITGB3,PIK3R3
FAK Signaling	2.54	0.0256	#NUM!	ACTC1,ITGB3,PIK3R3
DNA Methylation and Transcriptional Repression Signaling	2.49	0.0571	#NUM!	CHD3,MBD3
HGF Signaling	2.4	0.0227	#NUM!	CCND1,ITGB3,PIK3R3
Colorectal Cancer Metastasis Signaling	2.39	0.0149	0	CCND1,MMP15,PIK3R3,WNT4
Endocannabinoid Cancer Inhibition Pathway	2.3	0.021	#NUM!	CCND1,NOS1,PIK3R3
PTEN Signaling	2.24	0.02	#NUM!	CCND1,ITGB3,PIK3R3
NAD Signaling Pathway	2.23	0.0199	#NUM!	HSPD1,PIK3R3,SLC29A1
Semaphorin Neuronal Repulsive Signaling Pathway	2.23	0.0199	#NUM!	ITGB3,PIK3R3,PLXNA2
Melanoma Signaling	2.19	0.04	#NUM!	CCND1,PIK3R3
Ovarian Cancer Signaling	2.18	0.019	#NUM!	CCND1,PIK3R3,WNT4
HOTAIR Regulatory Pathway	2.14	0.0184	#NUM!	MMP15,PIK3R3,WNT4
Lymphotoxin β Receptor Signaling	2.11	0.0364	#NUM!	PIK3R3,TRAF2
Role of Macrophages, Fibroblasts and Endothelial Cells in Rheumatoid Arthritis	2.1	0.0123	#NUM!	CCND1,PIK3R3,TRAF2,WNT4
Germ Cell-Sertoli Cell Junction Signaling	2.09	0.0175	#NUM!	ACTC1,JUP,PIK3R3
Glioblastoma Multiforme Signaling	2.09	0.0175	#NUM!	CCND1,PIK3R3,WNT4
MSP-RON Signaling Pathway	2.06	0.0345	#NUM!	ACTC1,PIK3R3
Endometrial Cancer Signaling	2.03	0.0333	#NUM!	CCND1,PIK3R3
Induction of Apoptosis by HIV1	1.97	0.0308	#NUM!	CXCR4,TRAF2
ErbB2-ErbB3 Signaling	1.97	0.0308	#NUM!	CCND1,PIK3R3
Clathrin-mediated Endocytosis Signaling	1.94	0.0155	#NUM!	ACTC1,ITGB3,PIK3R3
CD40 Signaling	1.94	0.0299	#NUM!	PIK3R3,TRAF2
HER-2 Signaling in Breast Cancer	1.92	0.0153	#NUM!	CCND1,ITGB3,PIK3R3
Citrulline-Nitric Oxide Cycle	1.92	0.2	#NUM!	NOS1
PI3K/AKT Signaling	1.91	0.0151	#NUM!	CCND1,ITGB3,PIK3R3
GM-CSF Signaling	1.9	0.0286	#NUM!	CCND1,PIK3R3
3-phosphoinositide Biosynthesis	1.88	0.0148	#NUM!	CILP,PIK3R3,Ppp2r3d
Glioma Invasiveness Signaling	1.87	0.0274	#NUM!	ITGB3,PIK3R3
Caveolar-mediated Endocytosis Signaling	1.85	0.0267	#NUM!	ACTC1,ITGB3
IL-8 Signaling	1.84	0.0142	#NUM!	CCND1,ITGB3,PIK3R3
Macropinocytosis Signaling	1.84	0.0263	#NUM!	ITGB3,PIK3R3
Integrin Signaling	1.83	0.0141	#NUM!	ACTC1,ITGB3,PIK3R3
Antiproliferative Role of Somatostatin Receptor 2	1.82	0.026	#NUM!	NOS1,PIK3R3
Agranulocyte Adhesion and Diapedesis	1.82	0.014	#NUM!	ACTC1,CXCR4,MMP15
IL-7 Signaling Pathway	1.82	0.0256	#NUM!	CCND1,PIK3R3
Estrogen-Dependent Breast Cancer Signaling	1.8	0.0253	#NUM!	CCND1,PIK3R3
BEX2 Signaling Pathway	1.78	0.0247	#NUM!	CCND1,SWAP70
EIF2 Signaling	1.77	0.0134	#NUM!	ACTC1,CCND1,PIK3R3
Hepatic Fibrosis Signaling Pathway	1.73	0.00955	1	CCND1,ITGB3,PIK3R3,WNT4
Superpathway of Inositol Phosphate Compounds	1.73	0.0129	#NUM!	CILP,PIK3R3,Ppp2r3d
Regulation of Cellular Mechanics by Calpain Protease	1.71	0.0225	#NUM!	CCND1,ITGB3
Unfolded protein response	1.7	0.0222	#NUM!	CD82,TRAF2
RANK Signaling in Osteoclasts	1.69	0.022	#NUM!	PIK3R3,TRAF2
[truncated: 228 more rows]

## Sheet: RNA Worsens With WD (WDvUnT)
Ingenuity Canonical Pathways	-log(p-value)	Ratio	z-score	Molecules
[truncated: 67 more rows]

[truncated: 3 more sheets: RNA Am vs UnT MC3.0 ONLY, RNA WD vs Am MC3.0 ONLY, RNA WD vs UnT MC3.0 ONLY]
