# Supplementary material for: Metabolic reprogramming during hyperammonemia targets mitochondrial function and postmitotic senescence
Source: JCI Insight. 2021 Dec 22;6(24):e154089. doi: 10.1172/jci.insight.154089 (PMC8783680; doi:10.1172/jci.insight.154089)
Supplement: Supplemental table 5 [file jciinsight-6-154089-s057.xlsx]

## Sheet: S.Table 5
Supplementary Table 5. Rat skeletal muscle tissue proteome enriched pathways

## Sheet: PCAvsSham
Ingenuity Canonical Pathways	-log(p-value)	Ratio	z-score	Downregulated	No change	Upregulated	No overlap with dataset	Molecules
LXR/RXR Activation	6.31	0.0385	-1.342	4/130 (3%)	0/130 (0%)	1/130 (1%)	125/130 (96%)	AHSG,ALB,APOE,GC,TF
FXR/RXR Activation	6.19	0.0365	#NUM!	4/137 (3%)	0/137 (0%)	1/137 (1%)	132/137 (96%)	AHSG,ALB,APOE,GC,TF
Glycolysis I	4.77	0.0732	#NUM!	3/41 (7%)	0/41 (0%)	0/41 (0%)	38/41 (93%)	ENO2,ENO3,GPI
Gluconeogenesis I	4.62	0.0652	#NUM!	3/46 (7%)	0/46 (0%)	0/46 (0%)	43/46 (93%)	ENO2,ENO3,GPI
Atherosclerosis Signaling	3.27	0.0229	#NUM!	1/131 (1%)	0/131 (0%)	2/131 (2%)	128/131 (98%)	ALB,APOE,COL1A1
TCA Cycle II (Eukaryotic)	2.92	0.0476	#NUM!	2/42 (5%)	0/42 (0%)	0/42 (0%)	40/42 (95%)	IDH3B,IDH3G
Acute Phase Response Signaling	2.82	0.016	#NUM!	3/187 (2%)	0/187 (0%)	0/187 (0%)	184/187 (98%)	AHSG,ALB,TF
Clathrin-mediated Endocytosis Signaling	2.76	0.0153	#NUM!	2/196 (1%)	0/196 (0%)	1/196 (1%)	193/196 (98%)	ALB,APOE,TF
HIF1α Signaling	2.65	0.014	#NUM!	3/214 (1%)	0/214 (0%)	0/214 (0%)	211/214 (99%)	GPI,RACK1,TF
Calcium Signaling	2.6	0.0134	#NUM!	1/224 (0%)	0/224 (0%)	2/224 (1%)	221/224 (99%)	ASPH,CACNA2D1,MYH3
Maturity Onset Diabetes of Young (MODY) Signaling	2.36	0.0247	#NUM!	0/81 (0%)	0/81 (0%)	2/81 (2%)	79/81 (98%)	APOE,CACNA2D1
Acute Myeloid Leukemia Signaling	2.23	0.0213	#NUM!	2/94 (2%)	0/94 (0%)	0/94 (0%)	92/94 (98%)	IDH3B,IDH3G
Glioma Signaling	1.95	0.0152	#NUM!	2/132 (2%)	0/132 (0%)	0/132 (0%)	130/132 (98%)	IDH3B,IDH3G
GABA Receptor Signaling	1.92	0.0146	#NUM!	1/137 (1%)	0/137 (0%)	1/137 (1%)	135/137 (99%)	ALDH9A1,CACNA2D1
IL-12 Signaling and Production in Macrophages	1.9	0.0143	#NUM!	1/140 (1%)	0/140 (0%)	1/140 (1%)	138/140 (99%)	ALB,APOE
Dilated Cardiomyopathy Signaling Pathway	1.85	0.0135	#NUM!	0/148 (0%)	0/148 (0%)	2/148 (1%)	146/148 (99%)	CACNA2D1,MYH3
Hepatic Fibrosis Signaling Pathway	1.82	0.00699	#NUM!	1/429 (0%)	0/429 (0%)	2/429 (0%)	426/429 (99%)	CACNA2D1,COL1A1,TF
L-carnitine Biosynthesis	1.8	0.0769	#NUM!	1/13 (8%)	0/13 (0%)	0/13 (0%)	12/13 (92%)	ALDH9A1
GDP-mannose Biosynthesis	1.8	0.0769	#NUM!	1/13 (8%)	0/13 (0%)	0/13 (0%)	12/13 (92%)	GPI
Endocannabinoid Neuronal Synapse Pathway	1.79	0.0124	#NUM!	1/161 (1%)	0/161 (0%)	1/161 (1%)	159/161 (99%)	CACNA2D1,NDUFS2
Cellular Effects of Sildenafil (Viagra)	1.78	0.0123	#NUM!	0/162 (0%)	0/162 (0%)	2/162 (1%)	160/162 (99%)	CACNA2D1,MYH3
Tight Junction Signaling	1.7	0.0112	#NUM!	0/178 (0%)	0/178 (0%)	2/178 (1%)	176/178 (99%)	MYH3,VAPA
Glycogen Degradation II	1.66	0.0556	#NUM!	1/18 (6%)	0/18 (0%)	0/18 (0%)	17/18 (94%)	AGL
Mitochondrial Dysfunction	1.66	0.0106	#NUM!	2/188 (1%)	0/188 (0%)	0/188 (0%)	186/188 (99%)	HSD17B10,NDUFS2
Xenobiotic Metabolism CAR Signaling Pathway	1.66	0.0106	#NUM!	2/188 (1%)	0/188 (0%)	0/188 (0%)	186/188 (99%)	ALDH9A1,RACK1
Production of Nitric Oxide and Reactive Oxygen Species in Macrophages	1.62	0.0102	#NUM!	1/197 (1%)	0/197 (0%)	1/197 (1%)	195/197 (99%)	ALB,APOE
Glycogen Degradation III	1.62	0.05	#NUM!	1/20 (5%)	0/20 (0%)	0/20 (0%)	19/20 (95%)	AGL
Hepatic Fibrosis / Hepatic Stellate Cell Activation	1.62	0.0101	#NUM!	0/198 (0%)	0/198 (0%)	2/198 (1%)	196/198 (99%)	COL1A1,MYH3
Fatty Acid α-oxidation	1.56	0.0435	#NUM!	1/23 (4%)	0/23 (0%)	0/23 (0%)	22/23 (96%)	ALDH9A1
Apelin Liver Signaling Pathway	1.51	0.0385	#NUM!	0/26 (0%)	0/26 (0%)	1/26 (4%)	25/26 (96%)	COL1A1
Glutaryl-CoA Degradation	1.47	0.0357	#NUM!	1/28 (4%)	0/28 (0%)	0/28 (0%)	27/28 (96%)	HSD17B10
UDP-N-acetyl-D-galactosamine Biosynthesis II	1.47	0.0357	#NUM!	1/28 (4%)	0/28 (0%)	0/28 (0%)	27/28 (96%)	GPI
Histamine Degradation	1.43	0.0323	#NUM!	1/31 (3%)	0/31 (0%)	0/31 (0%)	30/31 (97%)	ALDH9A1
Isoleucine Degradation I	1.42	0.0312	#NUM!	1/32 (3%)	0/32 (0%)	0/32 (0%)	31/32 (97%)	HSD17B10
LPS/IL-1 Mediated Inhibition of RXR Function	1.41	0.00781	#NUM!	1/256 (0%)	0/256 (0%)	1/256 (0%)	254/256 (99%)	ALDH9A1,APOE
Putrescine Degradation III	1.4	0.0303	#NUM!	1/33 (3%)	0/33 (0%)	0/33 (0%)	32/33 (97%)	ALDH9A1
Ethanol Degradation IV	1.39	0.0294	#NUM!	1/34 (3%)	0/34 (0%)	0/34 (0%)	33/34 (97%)	ALDH9A1
Tryptophan Degradation X (Mammalian, via Tryptamine)	1.38	0.0286	#NUM!	1/35 (3%)	0/35 (0%)	0/35 (0%)	34/35 (97%)	ALDH9A1
Colanic Acid Building Blocks Biosynthesis	1.37	0.0278	#NUM!	1/36 (3%)	0/36 (0%)	0/36 (0%)	35/36 (97%)	GPI
Ethanol Degradation II	1.3	0.0238	#NUM!	1/42 (2%)	0/42 (0%)	0/42 (0%)	41/42 (98%)	ALDH9A1
Intrinsic Prothrombin Activation Pathway	1.29	0.0233	#NUM!	0/43 (0%)	0/43 (0%)	1/43 (2%)	42/43 (98%)	COL1A1
Dopamine Degradation	1.29	0.0233	#NUM!	1/43 (2%)	0/43 (0%)	0/43 (0%)	42/43 (98%)	ALDH9A1
Fatty Acid β-oxidation I	1.25	0.0213	#NUM!	1/47 (2%)	0/47 (0%)	0/47 (0%)	46/47 (98%)	HSD17B10
Synaptogenesis Signaling Pathway	1.24	0.00625	#NUM!	0/320 (0%)	0/320 (0%)	2/320 (1%)	318/320 (99%)	APOE,CACNA2D1
Tryptophan Degradation III (Eukaryotic)	1.24	0.0204	#NUM!	1/49 (2%)	0/49 (0%)	0/49 (0%)	48/49 (98%)	HSD17B10
Noradrenaline and Adrenaline Degradation	1.21	0.0192	#NUM!	1/52 (2%)	0/52 (0%)	0/52 (0%)	51/52 (98%)	ALDH9A1
nNOS Signaling in Skeletal Muscle Cells	1.2	0.0189	#NUM!	0/53 (0%)	0/53 (0%)	1/53 (2%)	52/53 (98%)	CACNA2D1
Estrogen Biosynthesis	1.19	0.0182	#NUM!	1/55 (2%)	0/55 (0%)	0/55 (0%)	54/55 (98%)	HSD17B10
FAT10 Signaling Pathway	1.16	0.0169	#NUM!	0/59 (0%)	0/59 (0%)	1/59 (2%)	58/59 (98%)	PSMA6
PFKFB4 Signaling Pathway	1.14	0.0161	#NUM!	1/62 (2%)	0/62 (0%)	0/62 (0%)	61/62 (98%)	GPI
Polyamine Regulation in Colon Cancer	1.13	0.0159	#NUM!	0/63 (0%)	0/63 (0%)	1/63 (2%)	62/63 (98%)	PSMA6
Oxidative Ethanol Degradation III	1.1	0.0149	#NUM!	1/67 (1%)	0/67 (0%)	0/67 (0%)	66/67 (99%)	ALDH9A1
GM-CSF Signaling	1.08	0.0141	#NUM!	1/71 (1%)	0/71 (0%)	0/71 (0%)	70/71 (99%)	RACK1
Estrogen Receptor Signaling	1.05	0.00489	#NUM!	1/409 (0%)	0/409 (0%)	1/409 (0%)	407/409 (100%)	CACNA2D1,NDUFS2
Caveolar-mediated Endocytosis Signaling	1.05	0.013	#NUM!	1/77 (1%)	0/77 (0%)	0/77 (0%)	76/77 (99%)	ALB
Netrin Signaling	1.05	0.013	#NUM!	0/77 (0%)	0/77 (0%)	1/77 (1%)	76/77 (99%)	CACNA2D1
Estrogen-Dependent Breast Cancer Signaling	1.02	0.012	#NUM!	1/83 (1%)	0/83 (0%)	0/83 (0%)	82/83 (99%)	HSD17B10
Serotonin Degradation	1.01	0.0119	#NUM!	1/84 (1%)	0/84 (0%)	0/84 (0%)	83/84 (99%)	ALDH9A1
BAG2 Signaling Pathway	1	0.0116	#NUM!	0/86 (0%)	0/86 (0%)	1/86 (1%)	85/86 (99%)	PSMA6
Xenobiotic Metabolism AHR Signaling Pathway	0.991	0.0114	#NUM!	1/88 (1%)	0/88 (0%)	0/88 (0%)	87/88 (99%)	ALDH9A1
FcγRIIB Signaling in B Lymphocytes	0.987	0.0112	#NUM!	0/89 (0%)	0/89 (0%)	1/89 (1%)	88/89 (99%)	CACNA2D1
Oxidative Phosphorylation	0.863	0.00833	#NUM!	1/120 (1%)	0/120 (0%)	0/120 (0%)	119/120 (99%)	NDUFS2
GPCR-Mediated Nutrient Sensing in Enteroendocrine Cells	0.854	0.00813	#NUM!	0/123 (0%)	0/123 (0%)	1/123 (1%)	122/123 (99%)	CACNA2D1
Amyotrophic Lateral Sclerosis Signaling	0.851	0.00806	#NUM!	0/124 (0%)	0/124 (0%)	1/124 (1%)	123/124 (99%)	CACNA2D1
Reelin Signaling in Neurons	0.842	0.00787	#NUM!	0/127 (0%)	0/127 (0%)	1/127 (1%)	126/127 (99%)	APOE
IL-6 Signaling	0.839	0.00781	#NUM!	0/128 (0%)	0/128 (0%)	1/128 (1%)	127/128 (99%)	COL1A1
Nitric Oxide Signaling in the Cardiovascular System	0.827	0.00758	#NUM!	0/132 (0%)	0/132 (0%)	1/132 (1%)	131/132 (99%)	CACNA2D1
GP6 Signaling Pathway	0.827	0.00758	#NUM!	0/132 (0%)	0/132 (0%)	1/132 (1%)	131/132 (99%)	COL1A1
G Beta Gamma Signaling	0.807	0.00719	#NUM!	0/139 (0%)	0/139 (0%)	1/139 (1%)	138/139 (99%)	CACNA2D1
White Adipose Tissue Browning Pathway	0.775	0.00667	#NUM!	0/150 (0%)	0/150 (0%)	1/150 (1%)	149/150 (99%)	CACNA2D1
Iron homeostasis signaling pathway	0.764	0.00649	#NUM!	1/154 (1%)	0/154 (0%)	0/154 (0%)	153/154 (99%)	TF
Ferroptosis Signaling Pathway	0.759	0.00641	#NUM!	1/156 (1%)	0/156 (0%)	0/156 (0%)	155/156 (99%)	TF
Corticotropin Releasing Hormone Signaling	0.752	0.00629	#NUM!	0/159 (0%)	0/159 (0%)	1/159 (1%)	158/159 (99%)	CACNA2D1
Inhibition of ARE-Mediated mRNA Degradation Pathway	0.747	0.00621	#NUM!	0/161 (0%)	0/161 (0%)	1/161 (1%)	160/161 (99%)	PSMA6
Aryl Hydrocarbon Receptor Signaling	0.738	0.00606	#NUM!	1/165 (1%)	0/165 (0%)	0/165 (0%)	164/165 (99%)	ALDH9A1
HOTAIR Regulatory Pathway	0.738	0.00606	#NUM!	0/165 (0%)	0/165 (0%)	1/165 (1%)	164/165 (99%)	COL1A1
Androgen Signaling	0.721	0.00581	#NUM!	0/172 (0%)	0/172 (0%)	1/172 (1%)	171/172 (99%)	CACNA2D1
Type II Diabetes Mellitus Signaling	0.719	0.00578	#NUM!	0/173 (0%)	0/173 (0%)	1/173 (1%)	172/173 (99%)	CACNA2D1
Cardiac β-adrenergic Signaling	0.699	0.00549	#NUM!	0/182 (0%)	0/182 (0%)	1/182 (1%)	181/182 (99%)	CACNA2D1
Tumor Microenvironment Pathway	0.686	0.00532	#NUM!	0/188 (0%)	0/188 (0%)	1/188 (1%)	187/188 (99%)	COL1A1
Xenobiotic Metabolism PXR Signaling Pathway	0.678	0.00521	#NUM!	1/192 (1%)	0/192 (0%)	0/192 (0%)	191/192 (99%)	ALDH9A1
GNRH Signaling	0.674	0.00515	#NUM!	0/194 (0%)	0/194 (0%)	1/194 (1%)	193/194 (99%)	CACNA2D1
Dopamine-DARPP32 Feedback in cAMP Signaling	0.674	0.00513	#NUM!	0/195 (0%)	0/195 (0%)	1/195 (1%)	194/195 (99%)	CACNA2D1
ILK Signaling	0.664	0.005	#NUM!	0/200 (0%)	0/200 (0%)	1/200 (1%)	199/200 (100%)	MYH3
Synaptic Long Term Depression	0.658	0.00493	#NUM!	0/203 (0%)	0/203 (0%)	1/203 (0%)	202/203 (100%)	CACNA2D1
Natural Killer Cell Signaling	0.656	0.0049	#NUM!	0/204 (0%)	0/204 (0%)	1/204 (0%)	203/204 (100%)	COL1A1
Agranulocyte Adhesion and Diapedesis	0.635	0.00465	#NUM!	0/215 (0%)	0/215 (0%)	1/215 (0%)	214/215 (100%)	MYH3
Gustation Pathway	0.627	0.00455	#NUM!	0/220 (0%)	0/220 (0%)	1/220 (0%)	219/220 (100%)	CACNA2D1
RHOGDI Signaling	0.625	0.00452	#NUM!	0/221 (0%)	0/221 (0%)	1/221 (0%)	220/221 (100%)	MYH3
EIF2 Signaling	0.614	0.00441	#NUM!	1/227 (0%)	0/227 (0%)	0/227 (0%)	226/227 (100%)	RPL7
Role of NFAT in Cardiac Hypertrophy	0.614	0.00441	#NUM!	0/227 (0%)	0/227 (0%)	1/227 (0%)	226/227 (100%)	CACNA2D1
Role of Osteoblasts, Osteoclasts and Chondrocytes in Rheumatoid Arthritis	0.609	0.00435	#NUM!	0/230 (0%)	0/230 (0%)	1/230 (0%)	229/230 (100%)	COL1A1
Actin Cytoskeleton Signaling	0.58	0.00402	#NUM!	0/249 (0%)	0/249 (0%)	1/249 (0%)	248/249 (100%)	MYH3
Cardiac Hypertrophy Signaling	0.554	0.00375	#NUM!	0/267 (0%)	0/267 (0%)	1/267 (0%)	266/267 (100%)	CACNA2D1
Protein Ubiquitination Pathway	0.538	0.00358	#NUM!	0/279 (0%)	0/279 (0%)	1/279 (0%)	278/279 (100%)	PSMA6
Opioid Signaling Pathway	0.529	0.0035	#NUM!	0/286 (0%)	0/286 (0%)	1/286 (0%)	285/286 (100%)	CACNA2D1
Huntington's Disease Signaling	0.527	0.00348	#NUM!	0/287 (0%)	0/287 (0%)	1/287 (0%)	286/287 (100%)	PSMA6
Xenobiotic Metabolism Signaling	0.523	0.00344	#NUM!	1/291 (0%)	0/291 (0%)	0/291 (0%)	290/291 (100%)	ALDH9A1
Insulin Secretion Signaling Pathway	0.523	0.00344	#NUM!	0/291 (0%)	0/291 (0%)	1/291 (0%)	290/291 (100%)	CACNA2D1
Senescence Pathway	0.509	0.00331	#NUM!	0/302 (0%)	0/302 (0%)	1/302 (0%)	301/302 (100%)	CACNA2D1
Sirtuin Signaling Pathway	0.483	0.00308	#NUM!	1/325 (0%)	0/325 (0%)	0/325 (0%)	324/325 (100%)	NDUFS2
CCR5 Signaling in Macrophages	0.334	0.00198	#NUM!	0/504 (0%)	0/504 (0%)	1/504 (0%)	503/504 (100%)	CACNA2D1
Cardiac Hypertrophy Signaling (Enhanced)	0.307	0.00182	#NUM!	0/550 (0%)	0/550 (0%)	1/550 (0%)	549/550 (100%)	CACNA2D1
PKCθ Signaling in T Lymphocytes	0.301	0.00178	#NUM!	0/562 (0%)	0/562 (0%)	1/562 (0%)	561/562 (100%)	CACNA2D1
Dendritic Cell Maturation	0.287	0.00169	#NUM!	0/590 (0%)	0/590 (0%)	1/590 (0%)	589/590 (100%)	COL1A1
Glucocorticoid Receptor Signaling	0.286	0.00169	#NUM!	1/591 (0%)	0/591 (0%)	0/591 (0%)	590/591 (100%)	NDUFS2
CREB Signaling in Neurons	0.277	0.00164	#NUM!	0/610 (0%)	0/610 (0%)	1/610 (0%)	609/610 (100%)	CACNA2D1
Phagosome Formation	0.237	0.00143	#NUM!	0/700 (0%)	0/700 (0%)	1/700 (0%)	699/700 (100%)	MYH3

## Sheet: PCA+LOLA vs PCA
Ingenuity Canonical Pathways	-log(p-value)	Ratio	z-score	Downregulated	No change	Upregulated	No overlap with dataset	Molecules
Mitochondrial Dysfunction	7.34	0.0409	#NUM!	4/171 (2%)	0/171 (0%)	3/171 (2%)	164/171 (96%)	ATP5PO,COX6B1,GPD2,NDUFA2,NDUFS2,NDUFS6,VDAC3
Oxidative Phosphorylation	5.58	0.0455	-1.342	4/110 (4%)	0/110 (0%)	1/110 (1%)	105/110 (95%)	ATP5PO,COX6B1,NDUFA2,NDUFS2,NDUFS6
Glycolysis I	4.78	0.12	#NUM!	0/25 (0%)	0/25 (0%)	3/25 (12%)	22/25 (88%)	ENO2,GPI,Tpi1 (includes others)
Glycogen Degradation II	3.6	0.167	#NUM!	0/12 (0%)	0/12 (0%)	2/12 (17%)	10/12 (83%)	AGL,PYGM
Sirtuin Signaling Pathway	3.55	0.0171	0	3/292 (1%)	0/292 (0%)	2/292 (1%)	287/292 (98%)	H1f4,NDUFA2,NDUFS2,NDUFS6,VDAC3
Glycogen Degradation III	3.46	0.143	#NUM!	0/14 (0%)	0/14 (0%)	2/14 (14%)	12/14 (86%)	AGL,PYGM
EIF2 Signaling	2.99	0.0179	#NUM!	4/224 (2%)	0/224 (0%)	0/224 (0%)	220/224 (98%)	ACTA1,RPL13,RPL4,RPS19
Gluconeogenesis I	2.95	0.08	#NUM!	0/25 (0%)	0/25 (0%)	2/25 (8%)	23/25 (92%)	ENO2,GPI
Regulation of Actin-based Motility by Rho	2.8	0.0259	#NUM!	1/116 (1%)	0/116 (0%)	2/116 (2%)	113/116 (97%)	ACTA1,GSN,PFN1
Protein Ubiquitination Pathway	2.66	0.0145	#NUM!	2/275 (1%)	0/275 (0%)	2/275 (1%)	271/275 (99%)	HSPB2,HSPE1,PSMA6,UBA1
FAT10 Signaling Pathway	2.25	0.0357	#NUM!	0/56 (0%)	0/56 (0%)	2/56 (4%)	54/56 (96%)	PSMA6,UBA1
Glycerol-3-phosphate Shuttle	2.22	0.333	#NUM!	0/3 (0%)	0/3 (0%)	1/3 (33%)	2/3 (67%)	GPD2
Agrin Interactions at Neuromuscular Junction	2.07	0.0286	#NUM!	2/70 (3%)	0/70 (0%)	0/70 (0%)	68/70 (97%)	ACTA1,LAMA2
Integrin Signaling	2.06	0.0141	#NUM!	1/213 (0%)	0/213 (0%)	2/213 (1%)	210/213 (99%)	ACTA1,GSN,PFN1
Calcium Signaling	2.04	0.0139	#NUM!	1/216 (0%)	0/216 (0%)	2/216 (1%)	213/216 (99%)	ACTA1,ASPH,CAMK2D
Glycerol Degradation I	1.92	0.167	#NUM!	0/6 (0%)	0/6 (0%)	1/6 (17%)	5/6 (83%)	GPD2
GDP-mannose Biosynthesis	1.92	0.167	#NUM!	0/6 (0%)	0/6 (0%)	1/6 (17%)	5/6 (83%)	GPI
Actin Cytoskeleton Signaling	1.89	0.0122	#NUM!	1/245 (0%)	0/245 (0%)	2/245 (1%)	242/245 (99%)	ACTA1,GSN,PFN1
Crosstalk between Dendritic Cells and Natural Killer Cells	1.85	0.022	#NUM!	1/91 (1%)	0/91 (0%)	1/91 (1%)	89/91 (98%)	ACTA1,CAMK2D
Death Receptor Signaling	1.8	0.0208	#NUM!	2/96 (2%)	0/96 (0%)	0/96 (0%)	94/96 (98%)	ACTA1,HSPB2
Sucrose Degradation V (Mammalian)	1.75	0.111	#NUM!	0/9 (0%)	0/9 (0%)	1/9 (11%)	8/9 (89%)	Tpi1 (includes others)
RHOA Signaling	1.6	0.0161	#NUM!	1/124 (1%)	0/124 (0%)	1/124 (1%)	122/124 (98%)	ACTA1,PFN1
UDP-N-acetyl-D-galactosamine Biosynthesis II	1.59	0.0769	#NUM!	0/13 (0%)	0/13 (0%)	1/13 (8%)	12/13 (92%)	GPI
GP6 Signaling Pathway	1.58	0.0157	#NUM!	1/127 (1%)	0/127 (0%)	1/127 (1%)	125/127 (98%)	COL6A1,LAMA2
Colanic Acid Building Blocks Biosynthesis	1.56	0.0714	#NUM!	0/14 (0%)	0/14 (0%)	1/14 (7%)	13/14 (93%)	GPI
Dilated Cardiomyopathy Signaling Pathway	1.46	0.0137	#NUM!	1/146 (1%)	0/146 (0%)	1/146 (1%)	144/146 (99%)	ACTA1,CAMK2D
Granzyme A Signaling	1.43	0.0526	#NUM!	1/19 (5%)	0/19 (0%)	0/19 (0%)	18/19 (95%)	H1f4
Necroptosis Signaling Pathway	1.41	0.0127	#NUM!	0/157 (0%)	0/157 (0%)	2/157 (1%)	155/157 (99%)	CAMK2D,VDAC3
Aryl Hydrocarbon Receptor Signaling	1.4	0.0126	#NUM!	1/159 (1%)	0/159 (0%)	1/159 (1%)	157/159 (99%)	GSTM1,HSPB2
Aldosterone Signaling in Epithelial Cells	1.37	0.0122	#NUM!	2/164 (1%)	0/164 (0%)	0/164 (0%)	162/164 (99%)	HSPB2,HSPE1
Germ Cell-Sertoli Cell Junction Signaling	1.34	0.0117	#NUM!	1/171 (1%)	0/171 (0%)	1/171 (1%)	169/171 (99%)	ACTA1,GSN
Protein Kinase A Signaling	1.34	0.00746	#NUM!	1/402 (0%)	0/402 (0%)	2/402 (0%)	399/402 (99%)	CAMK2D,H1f4,PYGM
Estrogen Receptor Signaling	1.33	0.00743	#NUM!	2/404 (0%)	0/404 (0%)	1/404 (0%)	401/404 (99%)	NDUFA2,NDUFS2,NDUFS6
TCA Cycle II (Eukaryotic)	1.33	0.0417	#NUM!	1/24 (4%)	0/24 (0%)	0/24 (0%)	23/24 (96%)	SUCLG1
Glutathione Redox Reactions I	1.31	0.04	#NUM!	0/25 (0%)	0/25 (0%)	1/25 (4%)	24/25 (96%)	GSTM1
Xenobiotic Metabolism PXR Signaling Pathway	1.25	0.0105	#NUM!	0/191 (0%)	0/191 (0%)	2/191 (1%)	189/191 (99%)	CAMK2D,GSTM1
ILK Signaling	1.23	0.0101	#NUM!	2/198 (1%)	0/198 (0%)	0/198 (0%)	196/198 (99%)	ACTA1,NACA
Glutathione-mediated Detoxification	1.21	0.0312	#NUM!	0/32 (0%)	0/32 (0%)	1/32 (3%)	31/32 (97%)	GSTM1
HIF1α Signaling	1.19	0.00962	#NUM!	0/208 (0%)	0/208 (0%)	2/208 (1%)	206/208 (99%)	CAMK2D,GPI
Mechanisms of Viral Exit from Host Cells	1.1	0.0244	#NUM!	1/41 (2%)	0/41 (0%)	0/41 (0%)	40/41 (98%)	ACTA1
NRF2-mediated Oxidative Stress Response	1.09	0.00844	#NUM!	1/237 (0%)	0/237 (0%)	1/237 (0%)	235/237 (99%)	ACTA1,GSTM1
PFKFB4 Signaling Pathway	1.06	0.0217	#NUM!	0/46 (0%)	0/46 (0%)	1/46 (2%)	45/46 (98%)	GPI
Glucocorticoid Receptor Signaling	0.963	0.00516	#NUM!	2/581 (0%)	0/581 (0%)	1/581 (0%)	578/581 (99%)	NDUFA2,NDUFS2,NDUFS6
MSP-RON Signaling Pathway	0.963	0.0172	#NUM!	1/58 (2%)	0/58 (0%)	0/58 (0%)	57/58 (98%)	ACTA1
Xenobiotic Metabolism Signaling	0.951	0.00694	#NUM!	0/288 (0%)	0/288 (0%)	2/288 (1%)	286/288 (99%)	CAMK2D,GSTM1
PCP (Planar Cell Polarity) Pathway	0.947	0.0167	#NUM!	0/60 (0%)	0/60 (0%)	1/60 (2%)	59/60 (98%)	PFN1
Polyamine Regulation in Colon Cancer	0.936	0.0161	#NUM!	0/62 (0%)	0/62 (0%)	1/62 (2%)	61/62 (98%)	PSMA6
PXR/RXR Activation	0.914	0.0154	#NUM!	0/65 (0%)	0/65 (0%)	1/65 (2%)	64/65 (98%)	GSTM1
Remodeling of Epithelial Adherens Junctions	0.896	0.0147	#NUM!	1/68 (1%)	0/68 (0%)	0/68 (0%)	67/68 (99%)	ACTA1
Synaptogenesis Signaling Pathway	0.893	0.00641	#NUM!	0/312 (0%)	0/312 (0%)	2/312 (1%)	310/312 (99%)	CAMK2D,NAP1L4
GM-CSF Signaling	0.886	0.0143	#NUM!	0/70 (0%)	0/70 (0%)	1/70 (1%)	69/70 (99%)	CAMK2D
Melatonin Signaling	0.873	0.0139	#NUM!	0/72 (0%)	0/72 (0%)	1/72 (1%)	71/72 (99%)	CAMK2D
Caveolar-mediated Endocytosis Signaling	0.857	0.0133	#NUM!	1/75 (1%)	0/75 (0%)	0/75 (0%)	74/75 (99%)	ACTA1
Chemokine Signaling	0.83	0.0125	#NUM!	0/80 (0%)	0/80 (0%)	1/80 (1%)	79/80 (99%)	CAMK2D
BEX2 Signaling Pathway	0.827	0.0123	#NUM!	0/81 (0%)	0/81 (0%)	1/81 (1%)	80/81 (99%)	LGALS1
BAG2 Signaling Pathway	0.812	0.0119	#NUM!	0/84 (0%)	0/84 (0%)	1/84 (1%)	83/84 (99%)	PSMA6
Apelin Adipocyte Signaling Pathway	0.801	0.0116	#NUM!	0/86 (0%)	0/86 (0%)	1/86 (1%)	85/86 (99%)	GSTM1
Xenobiotic Metabolism AHR Signaling Pathway	0.796	0.0115	#NUM!	0/87 (0%)	0/87 (0%)	1/87 (1%)	86/87 (99%)	GSTM1
Unfolded protein response	0.783	0.0111	#NUM!	0/90 (0%)	0/90 (0%)	1/90 (1%)	89/90 (99%)	PDIA6
RANK Signaling in Osteoclasts	0.78	0.011	#NUM!	0/91 (0%)	0/91 (0%)	1/91 (1%)	90/91 (99%)	GSN
Fcγ Receptor-mediated Phagocytosis in Macrophages and Monocytes	0.767	0.0106	#NUM!	1/94 (1%)	0/94 (0%)	0/94 (0%)	93/94 (99%)	ACTA1
p53 Signaling	0.75	0.0102	#NUM!	0/98 (0%)	0/98 (0%)	1/98 (1%)	97/98 (99%)	ST13
VEGF Signaling	0.747	0.0101	#NUM!	1/99 (1%)	0/99 (0%)	0/99 (0%)	98/99 (99%)	ACTA1
Neuropathic Pain Signaling In Dorsal Horn Neurons	0.738	0.0099	#NUM!	0/101 (0%)	0/101 (0%)	1/101 (1%)	100/101 (99%)	CAMK2D
Virus Entry via Endocytic Pathways	0.726	0.00962	#NUM!	1/104 (1%)	0/104 (0%)	0/104 (0%)	103/104 (99%)	ACTA1
α-Adrenergic Signaling	0.719	0.00943	#NUM!	0/106 (0%)	0/106 (0%)	1/106 (1%)	105/106 (99%)	PYGM
Paxillin Signaling	0.712	0.00926	#NUM!	1/108 (1%)	0/108 (0%)	0/108 (0%)	107/108 (99%)	ACTA1
CDK5 Signaling	0.697	0.00893	#NUM!	1/112 (1%)	0/112 (0%)	0/112 (0%)	111/112 (99%)	LAMA2
Role of Tissue Factor in Cancer	0.684	0.00862	#NUM!	0/116 (0%)	0/116 (0%)	1/116 (1%)	115/116 (99%)	PDIA6
FAK Signaling	0.68	0.00855	#NUM!	1/117 (1%)	0/117 (0%)	0/117 (0%)	116/117 (99%)	ACTA1
p38 MAPK Signaling	0.678	0.00847	#NUM!	1/118 (1%)	0/118 (0%)	0/118 (0%)	117/118 (99%)	HSPB2
Glioma Signaling	0.658	0.00806	#NUM!	0/124 (0%)	0/124 (0%)	1/124 (1%)	123/124 (99%)	CAMK2D
Reelin Signaling in Neurons	0.652	0.00794	#NUM!	0/126 (0%)	0/126 (0%)	1/126 (1%)	125/126 (99%)	CAMK2D
IL-6 Signaling	0.646	0.00781	#NUM!	1/128 (1%)	0/128 (0%)	0/128 (0%)	127/128 (99%)	HSPB2
Synaptic Long Term Potentiation	0.644	0.00775	#NUM!	0/129 (0%)	0/129 (0%)	1/129 (1%)	128/129 (99%)	CAMK2D
PI3K Signaling in B Lymphocytes	0.604	0.00699	#NUM!	0/143 (0%)	0/143 (0%)	1/143 (1%)	142/143 (99%)	CAMK2D
Xenobiotic Metabolism General Signaling Pathway	0.604	0.00699	#NUM!	0/143 (0%)	0/143 (0%)	1/143 (1%)	142/143 (99%)	GSTM1
Endocannabinoid Neuronal Synapse Pathway	0.593	0.0068	#NUM!	0/147 (0%)	0/147 (0%)	1/147 (1%)	146/147 (99%)	NDUFS2
Cellular Effects of Sildenafil (Viagra)	0.588	0.00671	#NUM!	1/149 (1%)	0/149 (0%)	0/149 (0%)	148/149 (99%)	ACTA1
NAD Signaling Pathway	0.583	0.00662	#NUM!	1/151 (1%)	0/151 (0%)	0/151 (0%)	150/151 (99%)	H1f4
Factors Promoting Cardiogenesis in Vertebrates	0.583	0.00662	#NUM!	0/151 (0%)	0/151 (0%)	1/151 (1%)	150/151 (99%)	CAMK2D
Inhibition of ARE-Mediated mRNA Degradation Pathway	0.561	0.00621	#NUM!	0/161 (0%)	0/161 (0%)	1/161 (1%)	160/161 (99%)	PSMA6
Cardiac Hypertrophy Signaling (Enhanced)	0.536	0.00372	#NUM!	1/538 (0%)	0/538 (0%)	1/538 (0%)	536/538 (100%)	CAMK2D,HSPB2
Tight Junction Signaling	0.523	0.00562	#NUM!	1/178 (1%)	0/178 (0%)	0/178 (0%)	177/178 (99%)	ACTA1
Regulation of eIF4 and p70S6K Signaling	0.521	0.00559	#NUM!	1/179 (1%)	0/179 (0%)	0/179 (0%)	178/179 (99%)	RPS19
GNRH Signaling	0.503	0.00532	#NUM!	0/188 (0%)	0/188 (0%)	1/188 (1%)	187/188 (99%)	CAMK2D
Xenobiotic Metabolism CAR Signaling Pathway	0.503	0.00532	#NUM!	0/188 (0%)	0/188 (0%)	1/188 (1%)	187/188 (99%)	GSTM1
Leukocyte Extravasation Signaling	0.495	0.00518	#NUM!	1/193 (1%)	0/193 (0%)	0/193 (0%)	192/193 (99%)	ACTA1
PPARα/RXRα Activation	0.495	0.00518	#NUM!	0/193 (0%)	0/193 (0%)	1/193 (1%)	192/193 (99%)	GPD2
Clathrin-mediated Endocytosis Signaling	0.495	0.00518	#NUM!	1/193 (1%)	0/193 (0%)	0/193 (0%)	192/193 (99%)	ACTA1
Hepatic Fibrosis / Hepatic Stellate Cell Activation	0.492	0.00515	#NUM!	0/194 (0%)	0/194 (0%)	1/194 (1%)	193/194 (99%)	COL6A1
Gap Junction Signaling	0.485	0.00505	#NUM!	1/198 (1%)	0/198 (0%)	0/198 (0%)	197/198 (99%)	ACTA1
Coronavirus Pathogenesis Pathway	0.476	0.00493	#NUM!	1/203 (0%)	0/203 (0%)	0/203 (0%)	202/203 (100%)	RPS19
Sertoli Cell-Sertoli Cell Junction Signaling	0.471	0.00485	#NUM!	1/206 (0%)	0/206 (0%)	0/206 (0%)	205/206 (100%)	ACTA1
Thrombin Signaling	0.465	0.00476	#NUM!	0/210 (0%)	0/210 (0%)	1/210 (0%)	209/210 (100%)	CAMK2D
mTOR Signaling	0.461	0.00472	#NUM!	1/212 (0%)	0/212 (0%)	0/212 (0%)	211/212 (100%)	RPS19
Agranulocyte Adhesion and Diapedesis	0.457	0.00467	#NUM!	1/214 (0%)	0/214 (0%)	0/214 (0%)	213/214 (100%)	ACTA1
ERK/MAPK Signaling	0.457	0.00467	#NUM!	1/214 (0%)	0/214 (0%)	0/214 (0%)	213/214 (100%)	HSPB2
RHOGDI Signaling	0.456	0.00465	#NUM!	1/215 (0%)	0/215 (0%)	0/215 (0%)	214/215 (100%)	ACTA1
Role of NFAT in Cardiac Hypertrophy	0.449	0.00455	#NUM!	0/220 (0%)	0/220 (0%)	1/220 (0%)	219/220 (100%)	CAMK2D
Role of Osteoblasts, Osteoclasts and Chondrocytes in Rheumatoid Arthritis	0.441	0.00446	#NUM!	0/224 (0%)	0/224 (0%)	1/224 (0%)	223/224 (100%)	GSN
HER-2 Signaling in Breast Cancer	0.438	0.00441	#NUM!	1/227 (0%)	0/227 (0%)	0/227 (0%)	226/227 (100%)	COX6B1
cAMP-mediated signaling	0.434	0.00437	#NUM!	0/229 (0%)	0/229 (0%)	1/229 (0%)	228/229 (100%)	CAMK2D
LPS/IL-1 Mediated Inhibition of RXR Function	0.403	0.00398	#NUM!	0/251 (0%)	0/251 (0%)	1/251 (0%)	250/251 (100%)	GSTM1
Signaling by Rho Family GTPases	0.381	0.00373	#NUM!	1/268 (0%)	0/268 (0%)	0/268 (0%)	267/268 (100%)	ACTA1
Insulin Secretion Signaling Pathway	0.381	0.00373	#NUM!	0/268 (0%)	0/268 (0%)	1/268 (0%)	267/268 (100%)	CAMK2D
G-Protein Coupled Receptor Signaling	0.372	0.00362	#NUM!	0/276 (0%)	0/276 (0%)	1/276 (0%)	275/276 (100%)	CAMK2D
Opioid Signaling Pathway	0.372	0.00362	#NUM!	0/276 (0%)	0/276 (0%)	1/276 (0%)	275/276 (100%)	CAMK2D
Huntington's Disease Signaling	0.366	0.00356	#NUM!	0/281 (0%)	0/281 (0%)	1/281 (0%)	280/281 (100%)	PSMA6
Role of Macrophages, Fibroblasts and Endothelial Cells in Rheumatoid Arthritis	0.32	0.00308	#NUM!	0/325 (0%)	0/325 (0%)	1/325 (0%)	324/325 (100%)	CAMK2D
Molecular Mechanisms of Cancer	0.228	0.00225	#NUM!	0/445 (0%)	0/445 (0%)	1/445 (0%)	444/445 (100%)	CAMK2D
Axonal Guidance Signaling	0	0.00198	#NUM!	0/506 (0%)	0/506 (0%)	1/506 (0%)	505/506 (100%)	PFN1
ICOS-ICOSL Signaling in T Helper Cells	0	0.00197	#NUM!	0/507 (0%)	0/507 (0%)	1/507 (0%)	506/507 (100%)	CAMK2D
CREB Signaling in Neurons	0	0.00166	#NUM!	0/602 (0%)	0/602 (0%)	1/602 (0%)	601/602 (100%)	CAMK2D
Breast Cancer Regulation by Stathmin1	0	0.00169	#NUM!	0/592 (0%)	0/592 (0%)	1/592 (0%)	591/592 (100%)	CAMK2D
PKCθ Signaling in T Lymphocytes	0	0.00179	#NUM!	0/558 (0%)	0/558 (0%)	1/558 (0%)	557/558 (100%)	CAMK2D
TEC Kinase Signaling	0	0.00173	#NUM!	1/579 (0%)	0/579 (0%)	0/579 (0%)	578/579 (100%)	ACTA1
B Cell Receptor Signaling	0	0.00159	#NUM!	0/629 (0%)	0/629 (0%)	1/629 (0%)	628/629 (100%)	CAMK2D

## Sheet: PCA+LOLA vs Sham
Ingenuity Canonical Pathways	-log(p-value)	Ratio	z-score	Downregulated	No change	Upregulated	No overlap with dataset	Molecules
Mitochondrial Dysfunction	22.5	0.112	#NUM!	21/188 (11%)	0/188 (0%)	0/188 (0%)	167/188 (89%)	ACO2,ATP5F1C,ATP5PF,ATP5PO,COX4I1,COX5A,COX5B,COX6B1,Cox6c,CYCS,NDUFA2,NDUFA6,NDUFA7,NDUFB5,NDUFB6,NDUFS1,NDUFS6,OGDH,PARK7,SDHB,UQCRFS1
Oxidative Phosphorylation	21.6	0.15	-4.243	18/120 (15%)	0/120 (0%)	0/120 (0%)	102/120 (85%)	ATP5F1C,ATP5PF,ATP5PO,COX4I1,COX5A,COX5B,COX6B1,Cox6c,CYCS,NDUFA2,NDUFA6,NDUFA7,NDUFB5,NDUFB6,NDUFS1,NDUFS6,SDHB,UQCRFS1
Sirtuin Signaling Pathway	9.38	0.0431	0.905	14/325 (4%)	0/325 (0%)	0/325 (0%)	311/325 (96%)	ATP5F1C,ATP5PF,H1f4,NDUFA2,NDUFA6,NDUFA7,NDUFB5,NDUFB6,NDUFS1,NDUFS6,PGAM1,PGAM2,SDHB,UQCRFS1
TCA Cycle II (Eukaryotic)	7.37	0.143	-2.449	6/42 (14%)	0/42 (0%)	0/42 (0%)	36/42 (86%)	ACO2,IDH3G,OGDH,SDHB,SUCLA2,SUCLG1
Estrogen Receptor Signaling	7.17	0.0318	0	11/409 (3%)	0/409 (0%)	2/409 (0%)	396/409 (97%)	ATP5F1C,CACNA2D1,CFL2,MYL1,NDUFA2,NDUFA6,NDUFA7,NDUFB5,NDUFB6,NDUFS1,NDUFS6,SDHB,UQCRFS1
EIF2 Signaling	6.92	0.0441	-2.121	10/227 (4%)	0/227 (0%)	0/227 (0%)	217/227 (96%)	HSPA5,RPL13,RPL14,RPL18,RPL26,RPL3L,RPL4,RPL7,RPS19,RPS4Y1
Glucocorticoid Receptor Signaling	3.97	0.0186	#NUM!	11/591 (2%)	0/591 (0%)	0/591 (0%)	580/591 (98%)	ATP5F1C,HSPA5,NDUFA2,NDUFA6,NDUFA7,NDUFB5,NDUFB6,NDUFS1,NDUFS6,SDHB,UQCRFS1
Huntington's Disease Signaling	3.38	0.0244	#NUM!	6/287 (2%)	0/287 (0%)	1/287 (0%)	280/287 (98%)	ATP5F1C,ATP5PF,CYCS,HSPA5,PSMA1,PSMA6,SDHB
Methylglyoxal Degradation I	3.22	0.25	#NUM!	2/8 (25%)	0/8 (0%)	0/8 (0%)	6/8 (75%)	GLO1,HAGH
Dilated Cardiomyopathy Signaling Pathway	3.17	0.0338	-1	3/148 (2%)	0/148 (0%)	2/148 (1%)	143/148 (97%)	BAG3,CACNA2D1,CAMK2B,MYL1,TNNI2
Glycolysis I	3.03	0.0732	#NUM!	2/41 (5%)	0/41 (0%)	1/41 (2%)	38/41 (93%)	PGAM1,PGAM2,Tpi1 (includes others)
Rapoport-Luebering Glycolytic Shunt	2.94	0.182	#NUM!	2/11 (18%)	0/11 (0%)	0/11 (0%)	9/11 (82%)	PGAM1,PGAM2
Protein Ubiquitination Pathway	2.69	0.0215	#NUM!	5/279 (2%)	0/279 (0%)	1/279 (0%)	273/279 (98%)	HSPA5,HSPB2,HSPD1,HSPE1,PSMA1,PSMA6
Parkinson's Signaling	2.6	0.125	#NUM!	2/16 (13%)	0/16 (0%)	0/16 (0%)	14/16 (88%)	CYCS,PARK7
Protein Kinase A Signaling	2.47	0.0169	-0.447	6/414 (1%)	0/414 (0%)	1/414 (0%)	407/414 (98%)	CAMK2B,GYS1,H1f4,MYL1,PPP1R3A,TNNI2,YWHAE
FXR/RXR Activation	2.4	0.0292	#NUM!	4/137 (3%)	0/137 (0%)	0/137 (0%)	133/137 (97%)	AHSG,FETUB,GC,TF
Calcium Signaling	2.39	0.0223	#NUM!	2/224 (1%)	0/224 (0%)	3/224 (1%)	219/224 (98%)	CACNA2D1,CAMK2B,MYL1,TNNI2,Tpm1
HER-2 Signaling in Breast Cancer	2.35	0.0219	2.236	5/228 (2%)	0/228 (0%)	0/228 (0%)	223/228 (98%)	COX4I1,COX5A,COX5B,COX6B1,Cox6c
Inhibition of ARE-Mediated mRNA Degradation Pathway	2.15	0.0248	#NUM!	2/161 (1%)	0/161 (0%)	2/161 (1%)	157/161 (98%)	PPP2CA,PSMA1,PSMA6,YWHAE
Glutaryl-CoA Degradation	2.12	0.0714	#NUM!	2/28 (7%)	0/28 (0%)	0/28 (0%)	26/28 (93%)	ACAT1,PARK7
HIPPO signaling	2.11	0.0349	#NUM!	2/86 (2%)	0/86 (0%)	1/86 (1%)	83/86 (97%)	PPP1R3A,PPP2CA,YWHAE
BAG2 Signaling Pathway	2.11	0.0349	#NUM!	2/86 (2%)	0/86 (0%)	1/86 (1%)	83/86 (97%)	HSPA5,PSMA1,PSMA6
Aldosterone Signaling in Epithelial Cells	2.04	0.023	#NUM!	4/174 (2%)	0/174 (0%)	0/174 (0%)	170/174 (98%)	HSPA5,HSPB2,HSPD1,HSPE1
ILK Signaling	1.84	0.02	-1	2/200 (1%)	0/200 (0%)	2/200 (1%)	196/200 (98%)	CFL2,MYL1,NACA,PPP2CA
CDK5 Signaling	1.76	0.0259	#NUM!	2/116 (2%)	0/116 (0%)	1/116 (1%)	113/116 (97%)	LAMA2,PPP1R3A,PPP2CA
Gluconeogenesis I	1.71	0.0435	#NUM!	2/46 (4%)	0/46 (0%)	0/46 (0%)	44/46 (96%)	PGAM1,PGAM2
RHOA Signaling	1.67	0.0238	#NUM!	1/126 (1%)	0/126 (0%)	2/126 (2%)	123/126 (98%)	CFL2,MYL1,PFN1
Tryptophan Degradation III (Eukaryotic)	1.65	0.0408	#NUM!	2/49 (4%)	0/49 (0%)	0/49 (0%)	47/49 (96%)	ACAT1,PARK7
LXR/RXR Activation	1.63	0.0231	#NUM!	3/130 (2%)	0/130 (0%)	0/130 (0%)	127/130 (98%)	AHSG,GC,TF
Alanine Degradation III	1.56	0.167	#NUM!	1/6 (17%)	0/6 (0%)	0/6 (0%)	5/6 (83%)	GPT
Alanine Biosynthesis II	1.56	0.167	#NUM!	1/6 (17%)	0/6 (0%)	0/6 (0%)	5/6 (83%)	GPT
FAT10 Signaling Pathway	1.5	0.0339	#NUM!	1/59 (2%)	0/59 (0%)	1/59 (2%)	57/59 (97%)	PSMA1,PSMA6
Thiosulfate Disproportionation III (Rhodanese)	1.49	0.143	#NUM!	1/7 (14%)	0/7 (0%)	0/7 (0%)	6/7 (86%)	MPST
Polyamine Regulation in Colon Cancer	1.45	0.0317	#NUM!	1/63 (2%)	0/63 (0%)	1/63 (2%)	61/63 (97%)	PSMA1,PSMA6
Epithelial Adherens Junction Signaling	1.4	0.0187	#NUM!	2/160 (1%)	0/160 (0%)	1/160 (1%)	157/160 (98%)	CFL2,PPP2CA,YWHAE
Creatine-phosphate Biosynthesis	1.38	0.111	#NUM!	1/9 (11%)	0/9 (0%)	0/9 (0%)	8/9 (89%)	CKMT2
2-ketoglutarate Dehydrogenase Complex	1.38	0.111	#NUM!	1/9 (11%)	0/9 (0%)	0/9 (0%)	8/9 (89%)	OGDH
L-cysteine Degradation III	1.38	0.111	#NUM!	1/9 (11%)	0/9 (0%)	0/9 (0%)	8/9 (89%)	MPST
NAD Signaling Pathway	1.34	0.0178	#NUM!	3/169 (2%)	0/169 (0%)	0/169 (0%)	166/169 (98%)	ACADM,H1f4,HSPD1
Tight Junction Signaling	1.29	0.0169	#NUM!	1/178 (1%)	0/178 (0%)	2/178 (1%)	175/178 (98%)	MYL1,PPP2CA,YBX3
Cardiac β-adrenergic Signaling	1.27	0.0165	#NUM!	1/182 (1%)	0/182 (0%)	2/182 (1%)	179/182 (98%)	CACNA2D1,PPP1R3A,PPP2CA
Acetyl-CoA Biosynthesis I (Pyruvate Dehydrogenase Complex)	1.26	0.0833	#NUM!	1/12 (8%)	0/12 (0%)	0/12 (0%)	11/12 (92%)	DLAT
Regulation of eIF4 and p70S6K Signaling	1.26	0.0164	#NUM!	2/183 (1%)	0/183 (0%)	1/183 (1%)	180/183 (98%)	PPP2CA,RPS19,RPS4Y1
D-myo-inositol (1,4,5,6)-Tetrakisphosphate Biosynthesis	1.26	0.0164	#NUM!	2/183 (1%)	0/183 (0%)	1/183 (1%)	180/183 (98%)	ATP1A2,PPP1R3A,PPP2CA
D-myo-inositol (3,4,5,6)-tetrakisphosphate Biosynthesis	1.26	0.0164	#NUM!	2/183 (1%)	0/183 (0%)	1/183 (1%)	180/183 (98%)	ATP1A2,PPP1R3A,PPP2CA
Maturity Onset Diabetes of Young (MODY) Signaling	1.26	0.0247	#NUM!	1/81 (1%)	0/81 (0%)	1/81 (1%)	79/81 (98%)	CACNA2D1,OGDH
Glycogen Biosynthesis II (from UDP-D-Glucose)	1.23	0.0769	#NUM!	1/13 (8%)	0/13 (0%)	0/13 (0%)	12/13 (92%)	GYS1
Xenobiotic Metabolism PXR Signaling Pathway	1.21	0.0156	#NUM!	2/192 (1%)	0/192 (0%)	1/192 (1%)	189/192 (98%)	CAMK2B,GSTM1,PPP1R3A
Calcium Transport I	1.2	0.0714	#NUM!	0/14 (0%)	0/14 (0%)	1/14 (7%)	13/14 (93%)	ANXA5
Dopamine-DARPP32 Feedback in cAMP Signaling	1.19	0.0154	#NUM!	1/195 (1%)	0/195 (0%)	2/195 (1%)	192/195 (98%)	CACNA2D1,PPP1R3A,PPP2CA
3-phosphoinositide Degradation	1.19	0.0154	#NUM!	2/195 (1%)	0/195 (0%)	1/195 (1%)	192/195 (98%)	ATP1A2,PPP1R3A,PPP2CA
Unfolded protein response	1.18	0.0222	#NUM!	1/90 (1%)	0/90 (0%)	1/90 (1%)	88/90 (98%)	HSPA5,PDIA6
D-myo-inositol-5-phosphate Metabolism	1.17	0.0151	#NUM!	2/199 (1%)	0/199 (0%)	1/199 (1%)	196/199 (98%)	ATP1A2,PPP1R3A,PPP2CA
Dopamine Receptor Signaling	1.17	0.022	#NUM!	1/91 (1%)	0/91 (0%)	1/91 (1%)	89/91 (98%)	PPP1R3A,PPP2CA
PI3K/AKT Signaling	1.15	0.0147	#NUM!	2/204 (1%)	0/204 (0%)	1/204 (0%)	201/204 (99%)	GYS1,PPP2CA,YWHAE
Ceramide Signaling	1.14	0.0213	#NUM!	1/94 (1%)	0/94 (0%)	1/94 (1%)	92/94 (98%)	CYCS,PPP2CA
Granzyme B Signaling	1.14	0.0625	#NUM!	1/16 (6%)	0/16 (0%)	0/16 (0%)	15/16 (94%)	CYCS
Death Receptor Signaling	1.13	0.0208	#NUM!	2/96 (2%)	0/96 (0%)	0/96 (0%)	94/96 (98%)	CYCS,HSPB2
p53 Signaling	1.11	0.0204	#NUM!	1/98 (1%)	0/98 (0%)	1/98 (1%)	96/98 (98%)	COQ8A,ST13
HIF1α Signaling	1.1	0.014	#NUM!	3/214 (1%)	0/214 (0%)	0/214 (0%)	211/214 (99%)	CAMK2B,HSPA5,TF
3-phosphoinositide Biosynthesis	1.1	0.014	#NUM!	2/215 (1%)	0/215 (0%)	1/215 (0%)	212/215 (99%)	ATP1A2,PPP1R3A,PPP2CA
mTOR Signaling	1.08	0.0138	#NUM!	2/218 (1%)	0/218 (0%)	1/218 (0%)	215/218 (99%)	PPP2CA,RPS19,RPS4Y1
ERK/MAPK Signaling	1.08	0.0138	#NUM!	2/218 (1%)	0/218 (0%)	1/218 (0%)	215/218 (99%)	HSPB2,PPP1R3A,PPP2CA
Granzyme A Signaling	1.07	0.0526	#NUM!	1/19 (5%)	0/19 (0%)	0/19 (0%)	18/19 (95%)	H1f4
Sucrose Degradation V (Mammalian)	1.07	0.0526	#NUM!	0/19 (0%)	0/19 (0%)	1/19 (5%)	18/19 (95%)	Tpi1 (includes others)
Ketolysis	1.07	0.0526	#NUM!	1/19 (5%)	0/19 (0%)	0/19 (0%)	18/19 (95%)	ACAT1
Kinetochore Metaphase Signaling Pathway	1.06	0.019	#NUM!	2/105 (2%)	0/105 (0%)	0/105 (0%)	103/105 (98%)	H2AC18/H2AC19,PPP1R3A
Ketogenesis	1.05	0.05	#NUM!	1/20 (5%)	0/20 (0%)	0/20 (0%)	19/20 (95%)	ACAT1
Endoplasmic Reticulum Stress Pathway	1.03	0.0476	#NUM!	1/21 (5%)	0/21 (0%)	0/21 (0%)	20/21 (95%)	HSPA5
Regulation of Actin-based Motility by Rho	0.975	0.0169	#NUM!	0/118 (0%)	0/118 (0%)	2/118 (2%)	116/118 (98%)	MYL1,PFN1
Role of Tissue Factor in Cancer	0.975	0.0169	#NUM!	1/118 (1%)	0/118 (0%)	1/118 (1%)	116/118 (98%)	CFL2,PDIA6
Tumoricidal Function of Hepatic Natural Killer Cells	0.971	0.0417	#NUM!	1/24 (4%)	0/24 (0%)	0/24 (0%)	23/24 (96%)	CYCS
PAK Signaling	0.963	0.0167	#NUM!	1/120 (1%)	0/120 (0%)	1/120 (1%)	118/120 (98%)	CFL2,MYL1
Actin Cytoskeleton Signaling	0.951	0.012	#NUM!	1/249 (0%)	0/249 (0%)	2/249 (1%)	246/249 (99%)	CFL2,MYL1,PFN1
Amyotrophic Lateral Sclerosis Signaling	0.939	0.0161	#NUM!	1/124 (1%)	0/124 (0%)	1/124 (1%)	122/124 (98%)	CACNA2D1,CYCS
Leucine Degradation I	0.939	0.0385	#NUM!	1/26 (4%)	0/26 (0%)	0/26 (0%)	25/26 (96%)	ACADM
Superpathway of Inositol Phosphate Compounds	0.921	0.0117	#NUM!	2/257 (1%)	0/257 (0%)	1/257 (0%)	254/257 (99%)	ATP1A2,PPP1R3A,PPP2CA
AMPK Signaling	0.917	0.0116	#NUM!	2/258 (1%)	0/258 (0%)	1/258 (0%)	255/258 (99%)	AK1,GYS1,PPP2CA
Mevalonate Pathway I	0.91	0.0357	#NUM!	1/28 (4%)	0/28 (0%)	0/28 (0%)	27/28 (96%)	ACAT1
Glioma Signaling	0.896	0.0152	#NUM!	2/132 (2%)	0/132 (0%)	0/132 (0%)	130/132 (98%)	CAMK2B,IDH3G
GP6 Signaling Pathway	0.896	0.0152	#NUM!	1/132 (1%)	0/132 (0%)	1/132 (1%)	130/132 (98%)	COL6A1,LAMA2
Synaptic Long Term Potentiation	0.87	0.0146	#NUM!	2/137 (1%)	0/137 (0%)	0/137 (0%)	135/137 (99%)	CAMK2B,PPP1R3A
Role of PKR in Interferon Induction and Antiviral Response	0.87	0.0146	#NUM!	2/137 (1%)	0/137 (0%)	0/137 (0%)	135/137 (99%)	CYCS,HSPA5
p70S6K Signaling	0.863	0.0145	#NUM!	1/138 (1%)	0/138 (0%)	1/138 (1%)	136/138 (99%)	PPP2CA,YWHAE
Isoleucine Degradation I	0.854	0.0312	#NUM!	1/32 (3%)	0/32 (0%)	0/32 (0%)	31/32 (97%)	ACAT1
Glutathione Redox Reactions I	0.854	0.0312	#NUM!	0/32 (0%)	0/32 (0%)	1/32 (3%)	31/32 (97%)	GSTM1
Hepatic Fibrosis Signaling Pathway	0.848	0.00932	#NUM!	2/429 (0%)	0/429 (0%)	2/429 (0%)	425/429 (99%)	CACNA2D1,MYL1,SDHB,TF
Insulin Receptor Signaling	0.824	0.0137	#NUM!	2/146 (1%)	0/146 (0%)	0/146 (0%)	144/146 (99%)	GYS1,PPP1R3A
Superpathway of Geranylgeranyldiphosphate Biosynthesis I (via Mevalonate)	0.807	0.0278	#NUM!	1/36 (3%)	0/36 (0%)	0/36 (0%)	35/36 (97%)	ACAT1
Xenobiotic Metabolism Signaling	0.807	0.0103	#NUM!	1/291 (0%)	0/291 (0%)	2/291 (1%)	288/291 (99%)	CAMK2B,GSTM1,PPP2CA
Insulin Secretion Signaling Pathway	0.807	0.0103	#NUM!	2/291 (1%)	0/291 (0%)	1/291 (0%)	288/291 (99%)	CACNA2D1,CAMK2B,DLAT
Cell Cycle Regulation by BTG Family Proteins	0.796	0.027	#NUM!	0/37 (0%)	0/37 (0%)	1/37 (3%)	36/37 (97%)	PPP2CA
TWEAK Signaling	0.796	0.027	#NUM!	1/37 (3%)	0/37 (0%)	0/37 (0%)	36/37 (97%)	CYCS
Semaphorin Neuronal Repulsive Signaling Pathway	0.793	0.0131	#NUM!	1/153 (1%)	0/153 (0%)	1/153 (1%)	151/153 (99%)	CFL2,MYL1
Iron homeostasis signaling pathway	0.788	0.013	#NUM!	2/154 (1%)	0/154 (0%)	0/154 (0%)	152/154 (99%)	ACO2,TF
Ferroptosis Signaling Pathway	0.78	0.0128	#NUM!	2/156 (1%)	0/156 (0%)	0/156 (0%)	154/156 (99%)	H2AC18/H2AC19,TF
Senescence Pathway	0.772	0.00993	#NUM!	1/302 (0%)	0/302 (0%)	2/302 (1%)	299/302 (99%)	CACNA2D1,DLAT,PPP2CA
Retinoate Biosynthesis I	0.767	0.025	#NUM!	0/40 (0%)	0/40 (0%)	1/40 (3%)	39/40 (98%)	DHRS7C
Pyrimidine Deoxyribonucleotides De Novo Biosynthesis I	0.767	0.025	#NUM!	1/40 (3%)	0/40 (0%)	0/40 (0%)	39/40 (98%)	AK1
Cellular Effects of Sildenafil (Viagra)	0.754	0.0123	#NUM!	0/162 (0%)	0/162 (0%)	2/162 (1%)	160/162 (99%)	CACNA2D1,MYL1
Aryl Hydrocarbon Receptor Signaling	0.742	0.0121	#NUM!	1/165 (1%)	0/165 (0%)	1/165 (1%)	163/165 (99%)	GSTM1,HSPB2
Docosahexaenoic Acid (DHA) Signaling	0.728	0.0227	#NUM!	1/44 (2%)	0/44 (0%)	0/44 (0%)	43/44 (98%)	CYCS
Glutathione-mediated Detoxification	0.728	0.0227	#NUM!	0/44 (0%)	0/44 (0%)	1/44 (2%)	43/44 (98%)	GSTM1
Synaptogenesis Signaling Pathway	0.721	0.00937	#NUM!	1/320 (0%)	0/320 (0%)	2/320 (1%)	317/320 (99%)	CACNA2D1,CAMK2B,NAP1L4
Pyrimidine Ribonucleotides Interconversion	0.719	0.0222	#NUM!	1/45 (2%)	0/45 (0%)	0/45 (0%)	44/45 (98%)	AK1
Coronavirus Replication Pathway	0.712	0.0217	#NUM!	1/46 (2%)	0/46 (0%)	0/46 (0%)	45/46 (98%)	BAG3
Fatty Acid β-oxidation I	0.703	0.0213	#NUM!	1/47 (2%)	0/47 (0%)	0/47 (0%)	46/47 (98%)	ACADM
Ephrin A Signaling	0.686	0.0204	#NUM!	1/49 (2%)	0/49 (0%)	0/49 (0%)	48/49 (98%)	CFL2
Cell Cycle: G2/M DNA Damage Checkpoint Regulation	0.68	0.02	#NUM!	1/50 (2%)	0/50 (0%)	0/50 (0%)	49/50 (98%)	YWHAE
MYC Mediated Apoptosis Signaling	0.672	0.0196	#NUM!	1/51 (2%)	0/51 (0%)	0/51 (0%)	50/51 (98%)	CYCS
TNFR1 Signaling	0.664	0.0192	#NUM!	1/52 (2%)	0/52 (0%)	0/52 (0%)	51/52 (98%)	CYCS
Acute Phase Response Signaling	0.662	0.0107	#NUM!	2/187 (1%)	0/187 (0%)	0/187 (0%)	185/187 (99%)	AHSG,TF
nNOS Signaling in Skeletal Muscle Cells	0.658	0.0189	#NUM!	0/53 (0%)	0/53 (0%)	1/53 (2%)	52/53 (98%)	CACNA2D1
Xenobiotic Metabolism CAR Signaling Pathway	0.658	0.0106	#NUM!	0/188 (0%)	0/188 (0%)	2/188 (1%)	186/188 (99%)	GSTM1,PPP2CA
GNRH Signaling	0.638	0.0103	#NUM!	1/194 (1%)	0/194 (0%)	1/194 (1%)	192/194 (99%)	CACNA2D1,CAMK2B
CD27 Signaling in Lymphocytes	0.629	0.0175	#NUM!	1/57 (2%)	0/57 (0%)	0/57 (0%)	56/57 (98%)	CYCS
Lymphotoxin β Receptor Signaling	0.629	0.0175	#NUM!	1/57 (2%)	0/57 (0%)	0/57 (0%)	56/57 (98%)	CYCS
Role of CHK Proteins in Cell Cycle Checkpoint Control	0.629	0.0175	#NUM!	0/57 (0%)	0/57 (0%)	1/57 (2%)	56/57 (98%)	PPP2CA
Production of Nitric Oxide and Reactive Oxygen Species in Macrophages	0.627	0.0102	#NUM!	1/197 (1%)	0/197 (0%)	1/197 (1%)	195/197 (99%)	PPP1R3A,PPP2CA
Hepatic Fibrosis / Hepatic Stellate Cell Activation	0.625	0.0101	#NUM!	0/198 (0%)	0/198 (0%)	2/198 (1%)	196/198 (99%)	COL6A1,MYL1
Pyrimidine Ribonucleotides De Novo Biosynthesis	0.622	0.0172	#NUM!	1/58 (2%)	0/58 (0%)	0/58 (0%)	57/58 (98%)	AK1
Synaptic Long Term Depression	0.609	0.00985	#NUM!	0/203 (0%)	0/203 (0%)	2/203 (1%)	201/203 (99%)	CACNA2D1,PPP2CA
PCP (Planar Cell Polarity) Pathway	0.609	0.0167	#NUM!	0/60 (0%)	0/60 (0%)	1/60 (2%)	59/60 (98%)	PFN1
Coronavirus Pathogenesis Pathway	0.609	0.00985	#NUM!	2/203 (1%)	0/203 (0%)	0/203 (0%)	201/203 (99%)	RPS19,RPS4Y1
Natural Killer Cell Signaling	0.606	0.0098	#NUM!	2/204 (1%)	0/204 (0%)	0/204 (0%)	202/204 (99%)	CFL2,HSPA5
Semaphorin Signaling in Neurons	0.597	0.0161	#NUM!	1/62 (2%)	0/62 (0%)	0/62 (0%)	61/62 (98%)	CFL2
Retinoic acid Mediated Apoptosis Signaling	0.592	0.0159	#NUM!	1/63 (2%)	0/63 (0%)	0/63 (0%)	62/63 (98%)	CYCS
Induction of Apoptosis by HIV1	0.58	0.0154	#NUM!	1/65 (2%)	0/65 (0%)	0/65 (0%)	64/65 (98%)	CYCS
Mitotic Roles of Polo-Like Kinase	0.573	0.0152	#NUM!	0/66 (0%)	0/66 (0%)	1/66 (2%)	65/66 (98%)	PPP2CA
Thrombin Signaling	0.572	0.00926	#NUM!	1/216 (0%)	0/216 (0%)	1/216 (0%)	214/216 (99%)	CAMK2B,MYL1
RHOGDI Signaling	0.558	0.00905	#NUM!	1/221 (0%)	0/221 (0%)	1/221 (0%)	219/221 (99%)	CFL2,MYL1
PXR/RXR Activation	0.553	0.0143	#NUM!	0/70 (0%)	0/70 (0%)	1/70 (1%)	69/70 (99%)	GSTM1
Agrin Interactions at Neuromuscular Junction	0.547	0.0141	#NUM!	1/71 (1%)	0/71 (0%)	0/71 (0%)	70/71 (99%)	LAMA2
GM-CSF Signaling	0.547	0.0141	#NUM!	1/71 (1%)	0/71 (0%)	0/71 (0%)	70/71 (99%)	CAMK2B
Role of NFAT in Cardiac Hypertrophy	0.542	0.00881	#NUM!	1/227 (0%)	0/227 (0%)	1/227 (0%)	225/227 (99%)	CACNA2D1,CAMK2B
ERK5 Signaling	0.538	0.0137	#NUM!	1/73 (1%)	0/73 (0%)	0/73 (0%)	72/73 (99%)	YWHAE
Ephrin B Signaling	0.532	0.0135	#NUM!	1/74 (1%)	0/74 (0%)	0/74 (0%)	73/74 (99%)	CFL2
Netrin Signaling	0.517	0.013	#NUM!	0/77 (0%)	0/77 (0%)	1/77 (1%)	76/77 (99%)	CACNA2D1
NRF2-mediated Oxidative Stress Response	0.516	0.00844	#NUM!	1/237 (0%)	0/237 (0%)	1/237 (0%)	235/237 (99%)	GSTM1,STIP1
Melatonin Signaling	0.513	0.0128	#NUM!	1/78 (1%)	0/78 (0%)	0/78 (0%)	77/78 (99%)	CAMK2B
BEX2 Signaling Pathway	0.491	0.012	#NUM!	0/83 (0%)	0/83 (0%)	1/83 (1%)	82/83 (99%)	PPP2CA
Cyclins and Cell Cycle Regulation	0.487	0.0119	#NUM!	0/84 (0%)	0/84 (0%)	1/84 (1%)	83/84 (99%)	PPP2CA
Chemokine Signaling	0.487	0.0119	#NUM!	1/84 (1%)	0/84 (0%)	0/84 (0%)	83/84 (99%)	CAMK2B
Superpathway of Cholesterol Biosynthesis	0.478	0.0116	#NUM!	1/86 (1%)	0/86 (0%)	0/86 (0%)	85/86 (99%)	ACAT1
Apelin Adipocyte Signaling Pathway	0.478	0.0116	#NUM!	0/86 (0%)	0/86 (0%)	1/86 (1%)	85/86 (99%)	GSTM1
Xenobiotic Metabolism AHR Signaling Pathway	0.47	0.0114	#NUM!	0/88 (0%)	0/88 (0%)	1/88 (1%)	87/88 (99%)	GSTM1
FcγRIIB Signaling in B Lymphocytes	0.466	0.0112	#NUM!	0/89 (0%)	0/89 (0%)	1/89 (1%)	88/89 (99%)	CACNA2D1
Crosstalk between Dendritic Cells and Natural Killer Cells	0.455	0.0109	#NUM!	1/92 (1%)	0/92 (0%)	0/92 (0%)	91/92 (99%)	CAMK2B
Cardiac Hypertrophy Signaling	0.449	0.00749	#NUM!	0/267 (0%)	0/267 (0%)	2/267 (1%)	265/267 (99%)	CACNA2D1,MYL1
Acute Myeloid Leukemia Signaling	0.447	0.0106	#NUM!	1/94 (1%)	0/94 (0%)	0/94 (0%)	93/94 (99%)	IDH3G
Signaling by Rho Family GTPases	0.442	0.00741	#NUM!	1/270 (0%)	0/270 (0%)	1/270 (0%)	268/270 (99%)	CFL2,MYL1
ATM Signaling	0.437	0.0103	#NUM!	0/97 (0%)	0/97 (0%)	1/97 (1%)	96/97 (99%)	PPP2CA
Small Cell Lung Cancer Signaling	0.429	0.0101	#NUM!	1/99 (1%)	0/99 (0%)	0/99 (0%)	98/99 (99%)	CYCS
UVA-Induced MAPK Signaling	0.429	0.0101	#NUM!	1/99 (1%)	0/99 (0%)	0/99 (0%)	98/99 (99%)	CYCS
Apoptosis Signaling	0.412	0.00962	#NUM!	1/104 (1%)	0/104 (0%)	0/104 (0%)	103/104 (99%)	CYCS
Apelin Cardiomyocyte Signaling Pathway	0.412	0.00962	#NUM!	0/104 (0%)	0/104 (0%)	1/104 (1%)	103/104 (99%)	MYL1
Opioid Signaling Pathway	0.411	0.00699	#NUM!	1/286 (0%)	0/286 (0%)	1/286 (0%)	284/286 (99%)	CACNA2D1,CAMK2B
Neuropathic Pain Signaling In Dorsal Horn Neurons	0.409	0.00952	#NUM!	1/105 (1%)	0/105 (0%)	0/105 (0%)	104/105 (99%)	CAMK2B
VEGF Signaling	0.409	0.00952	#NUM!	1/105 (1%)	0/105 (0%)	0/105 (0%)	104/105 (99%)	YWHAE
IGF-1 Signaling	0.406	0.00943	#NUM!	1/106 (1%)	0/106 (0%)	0/106 (0%)	105/106 (99%)	YWHAE
Telomerase Signaling	0.403	0.00935	#NUM!	0/107 (0%)	0/107 (0%)	1/107 (1%)	106/107 (99%)	PPP2CA
Salvage Pathways of Pyrimidine Ribonucleotides	0.379	0.0087	#NUM!	1/115 (1%)	0/115 (0%)	0/115 (0%)	114/115 (99%)	AK1
α-Adrenergic Signaling	0.376	0.00862	#NUM!	1/116 (1%)	0/116 (0%)	0/116 (0%)	115/116 (99%)	GYS1
p38 MAPK Signaling	0.371	0.00847	#NUM!	1/118 (1%)	0/118 (0%)	0/118 (0%)	117/118 (99%)	HSPB2
Axonal Guidance Signaling	0.366	0.00586	#NUM!	1/512 (0%)	0/512 (0%)	2/512 (0%)	509/512 (99%)	CFL2,MYL1,PFN1
GPCR-Mediated Nutrient Sensing in Enteroendocrine Cells	0.358	0.00813	#NUM!	0/123 (0%)	0/123 (0%)	1/123 (1%)	122/123 (99%)	CACNA2D1
Neuroprotective Role of THOP1 in Alzheimer's Disease	0.355	0.00806	#NUM!	1/124 (1%)	0/124 (0%)	0/124 (0%)	123/124 (99%)	YWHAE
Reelin Signaling in Neurons	0.347	0.00787	#NUM!	1/127 (1%)	0/127 (0%)	0/127 (0%)	126/127 (99%)	CAMK2B
IL-6 Signaling	0.345	0.00781	#NUM!	1/128 (1%)	0/128 (0%)	0/128 (0%)	127/128 (99%)	HSPB2
14-3-3-mediated Signaling	0.342	0.00775	#NUM!	1/129 (1%)	0/129 (0%)	0/129 (0%)	128/129 (99%)	YWHAE
Nitric Oxide Signaling in the Cardiovascular System	0.334	0.00758	#NUM!	0/132 (0%)	0/132 (0%)	1/132 (1%)	131/132 (99%)	CACNA2D1
Gα12/13 Signaling	0.33	0.00746	#NUM!	0/134 (0%)	0/134 (0%)	1/134 (1%)	133/134 (99%)	MYL1
GABA Receptor Signaling	0.323	0.0073	#NUM!	0/137 (0%)	0/137 (0%)	1/137 (1%)	136/137 (99%)	CACNA2D1
Cardiac Hypertrophy Signaling (Enhanced)	0.321	0.00545	#NUM!	2/550 (0%)	0/550 (0%)	1/550 (0%)	547/550 (99%)	CACNA2D1,CAMK2B,HSPB2
MSP-RON Signaling In Cancer Cells Pathway	0.321	0.00725	#NUM!	1/138 (1%)	0/138 (0%)	0/138 (0%)	137/138 (99%)	YWHAE
G Beta Gamma Signaling	0.319	0.00719	#NUM!	0/139 (0%)	0/139 (0%)	1/139 (1%)	138/139 (99%)	CACNA2D1
CCR3 Signaling in Eosinophils	0.316	0.00714	#NUM!	1/140 (1%)	0/140 (0%)	0/140 (0%)	139/140 (99%)	CFL2
RAC Signaling	0.314	0.00709	#NUM!	1/141 (1%)	0/141 (0%)	0/141 (0%)	140/141 (99%)	CFL2
Xenobiotic Metabolism General Signaling Pathway	0.302	0.0068	#NUM!	0/147 (0%)	0/147 (0%)	1/147 (1%)	146/147 (99%)	GSTM1
PI3K Signaling in B Lymphocytes	0.299	0.00676	#NUM!	1/148 (1%)	0/148 (0%)	0/148 (0%)	147/148 (99%)	CAMK2B
White Adipose Tissue Browning Pathway	0.296	0.00667	#NUM!	0/150 (0%)	0/150 (0%)	1/150 (1%)	149/150 (99%)	CACNA2D1
Factors Promoting Cardiogenesis in Vertebrates	0.292	0.00658	#NUM!	1/152 (1%)	0/152 (0%)	0/152 (0%)	151/152 (99%)	CAMK2B
Corticotropin Releasing Hormone Signaling	0.278	0.00629	#NUM!	0/159 (0%)	0/159 (0%)	1/159 (1%)	158/159 (99%)	CACNA2D1
Breast Cancer Regulation by Stathmin1	0.276	0.00504	#NUM!	2/595 (0%)	0/595 (0%)	1/595 (0%)	592/595 (99%)	CAMK2B,PPP1R3A,PPP2CA
Endocannabinoid Neuronal Synapse Pathway	0.275	0.00621	#NUM!	0/161 (0%)	0/161 (0%)	1/161 (1%)	160/161 (99%)	CACNA2D1
Necroptosis Signaling Pathway	0.275	0.00621	#NUM!	1/161 (1%)	0/161 (0%)	0/161 (0%)	160/161 (99%)	CAMK2B
Androgen Signaling	0.256	0.00581	#NUM!	0/172 (0%)	0/172 (0%)	1/172 (1%)	171/172 (99%)	CACNA2D1
eNOS Signaling	0.256	0.00581	#NUM!	1/172 (1%)	0/172 (0%)	0/172 (0%)	171/172 (99%)	HSPA5
Type II Diabetes Mellitus Signaling	0.254	0.00578	#NUM!	0/173 (0%)	0/173 (0%)	1/173 (1%)	172/173 (99%)	CACNA2D1
Germ Cell-Sertoli Cell Junction Signaling	0.253	0.00575	#NUM!	1/174 (1%)	0/174 (0%)	0/174 (0%)	173/174 (99%)	CFL2
WNT/β-catenin Signaling	0.253	0.00575	#NUM!	0/174 (0%)	0/174 (0%)	1/174 (1%)	173/174 (99%)	PPP2CA
CXCR4 Signaling	0.251	0.00571	#NUM!	0/175 (0%)	0/175 (0%)	1/175 (1%)	174/175 (99%)	MYL1
Gαq Signaling	0.246	0.00562	#NUM!	1/178 (1%)	0/178 (0%)	0/178 (0%)	177/178 (99%)	GYS1
Clathrin-mediated Endocytosis Signaling	0.22	0.0051	#NUM!	1/196 (1%)	0/196 (0%)	0/196 (0%)	195/196 (99%)	TF
RAR Activation	0.21	0.00493	#NUM!	0/203 (0%)	0/203 (0%)	1/203 (0%)	202/203 (100%)	DHRS7C
Ephrin Receptor Signaling	0.209	0.0049	#NUM!	1/204 (0%)	0/204 (0%)	0/204 (0%)	203/204 (100%)	CFL2
LPS/IL-1 Mediated Inhibition of RXR Function	0	0.00391	#NUM!	0/256 (0%)	0/256 (0%)	1/256 (0%)	255/256 (100%)	GSTM1
CCR5 Signaling in Macrophages	0	0.00198	#NUM!	0/504 (0%)	0/504 (0%)	1/504 (0%)	503/504 (100%)	CACNA2D1
Cytotoxic T Lymphocyte-mediated Apoptosis of Target Cells	0	0.00235	#NUM!	1/425 (0%)	0/425 (0%)	0/425 (0%)	424/425 (100%)	CYCS
CTLA4 Signaling in Cytotoxic T Lymphocytes	0	0.00209	#NUM!	0/478 (0%)	0/478 (0%)	1/478 (0%)	477/478 (100%)	PPP2CA
ICOS-ICOSL Signaling in T Helper Cells	0	0.00195	#NUM!	1/512 (0%)	0/512 (0%)	0/512 (0%)	511/512 (100%)	CAMK2B
Molecular Mechanisms of Cancer	0	0.00442	#NUM!	2/453 (0%)	0/453 (0%)	0/453 (0%)	451/453 (100%)	CAMK2B,CYCS
CREB Signaling in Neurons	0	0.00328	#NUM!	1/610 (0%)	0/610 (0%)	1/610 (0%)	608/610 (100%)	CACNA2D1,CAMK2B
Type I Diabetes Mellitus Signaling	0	0.00392	#NUM!	2/510 (0%)	0/510 (0%)	0/510 (0%)	508/510 (100%)	CYCS,HSPD1
CDC42 Signaling	0	0.00347	#NUM!	1/577 (0%)	0/577 (0%)	1/577 (0%)	575/577 (100%)	CFL2,MYL1
Phospholipase C Signaling	0	0.00147	#NUM!	0/682 (0%)	0/682 (0%)	1/682 (0%)	681/682 (100%)	MYL1
Role of Macrophages, Fibroblasts and Endothelial Cells in Rheumatoid Arthritis	0	0.00302	#NUM!	1/331 (0%)	0/331 (0%)	0/331 (0%)	330/331 (100%)	CAMK2B
NUR77 Signaling in T Lymphocytes	0	0.00195	#NUM!	1/513 (0%)	0/513 (0%)	0/513 (0%)	512/513 (100%)	CYCS
PKCθ Signaling in T Lymphocytes	0	0.00356	#NUM!	1/562 (0%)	0/562 (0%)	1/562 (0%)	560/562 (100%)	CACNA2D1,CAMK2B
Sertoli Cell-Sertoli Cell Junction Signaling	0	0.00467	#NUM!	1/214 (0%)	0/214 (0%)	0/214 (0%)	213/214 (100%)	YBX3
Agranulocyte Adhesion and Diapedesis	0	0.00465	#NUM!	0/215 (0%)	0/215 (0%)	1/215 (0%)	214/215 (100%)	MYL1
B Cell Receptor Signaling	0	0.00315	#NUM!	2/634 (0%)	0/634 (0%)	0/634 (0%)	632/634 (100%)	CAMK2B,CFL2
Integrin Signaling	0	0.00467	#NUM!	0/214 (0%)	0/214 (0%)	1/214 (0%)	213/214 (100%)	PFN1
cAMP-mediated signaling	0	0.00429	#NUM!	1/233 (0%)	0/233 (0%)	0/233 (0%)	232/233 (100%)	CAMK2B
G-Protein Coupled Receptor Signaling	0	0.00352	#NUM!	1/284 (0%)	0/284 (0%)	0/284 (0%)	283/284 (100%)	CAMK2B
Gustation Pathway	0	0.00455	#NUM!	0/220 (0%)	0/220 (0%)	1/220 (0%)	219/220 (100%)	CACNA2D1
Phagosome Formation	0	0.00286	#NUM!	1/700 (0%)	0/700 (0%)	1/700 (0%)	698/700 (100%)	CFL2,MYL1
Autophagy	0	0.00446	#NUM!	0/224 (0%)	0/224 (0%)	1/224 (0%)	223/224 (100%)	PPP2CA
Osteoarthritis Pathway	0	0.00415	#NUM!	0/241 (0%)	0/241 (0%)	1/241 (0%)	240/241 (100%)	ANXA5
T Cell Exhaustion Signaling Pathway	0	0.00175	#NUM!	0/570 (0%)	0/570 (0%)	1/570 (0%)	569/570 (100%)	PPP2CA
Systemic Lupus Erythematosus In T Cell Signaling Pathway	0	0.00155	#NUM!	0/646 (0%)	0/646 (0%)	1/646 (0%)	645/646 (100%)	PPP2CA
