# Supplementary material for: Metabolic reprogramming during hyperammonemia targets mitochondrial function and postmitotic senescence
Source: JCI Insight. 2021 Dec 22;6(24):e154089. doi: 10.1172/jci.insight.154089 (PMC8783680; doi:10.1172/jci.insight.154089)
Supplement: Supplemental table 9 [file jciinsight-6-154089-s058.xlsx]

## Sheet: S.Table 9
Supplementary Table 9. Excel tabs with MitoCarta3.0 differentially expressed protein groups as delineated int Supplementary Table 1
Abbreviations: MCP: Isolated mitochondrial proteome; WCP: Whole cell proteome; MC3: MitoCarta3.0

## Sheet: Group 1
Group 1: MC3+, WCP+, MP+	MitoCarta3.0 UniProt	Whole cell Proteome UniProt	Protein Name	Accession	WCP_UNT-1	WCP_UNT-2	WCP_UNT-3	WCP_24h-1	WCP_24h-2	WCP_24h-3	WCP_24h-WD1	WCP_24h-WD2	WCP_24h-WD3	WCP_24hAmAc vs UnT ratio	WCP_24hAmAc vs UnT LFC	WCP_24hAmAc vs UnT p-value	WCP_24hAmAc vs WD ratio	WCP_24hAmAc vs WD LFC	WCP_WD vs 24hAmAc ratio	WCP_WD vs 24h AmAc LFC	WCP_24hAmAc vs WD p-value	WCP_WD vs UnT ratio	WCP_WD vs UnT LFC	WCP_WD vs UnT p-value	Accession	Protein Name	Gene Symbol	MP_Ctrl-1	MP_Ctrl-2	MP_Ctrl-3	MP_24AmAc-1	MP_24AmAc-2	MP_24AmAc-3	MP_24+24-1	MP_24+24-2	MP_24+24-3	24hAmAc vs UnT ratio	MP_24hAmAc vs UnT LFC	MP_24hAmAc vs UnT p-value	MP_24hAmAc vs WD ratio	MP_24hAmAc vs WD LFC	MP_WD vs 24hAmAc ratio	MP_WD vs 24h AmAc LFC	MP_24hAmAc vs WD p-value	MP_WD vs UnT ratio	MP_WD vs UnT LFC	MP_WD vs UnT p-value
	Q9Z2Y8	Q9Z2Y8	Prosc; Plpbp	Pyridoxal phosphate homeostasis protein	1.38869e+06	646298	482514	1.29993e+06	1.61987e+06	632524	541163	1.52079e+06	1.33354e+06	1.15021	0.201897	0.789539	0.652473	-0.61601	1.53263	0.61601	0.352035	1.76285	0.817907	0.157861	Q9Z2Y8	Pyridoxal phosphate homeostasis protein	Prosc; Plpbp	2.10556e+06	2.8419e+06	2.99995e+06	3.23633e+06	3.97968e+06	3.6227e+06	3.16203e+06	3.08575e+06	3.19942e+06	1.3638	0.447637	0.050901	1.14729	0.198234	0.871617	-0.198234	0.0996211	0.841244	-0.249404	0.146099
	Q9Z2I9	Q9Z2I9	Sucla2	Succinate--CoA ligase [ADP-forming] subunit beta, mitochondrial	3.95793e+07	3.76602e+07	3.16139e+07	3.58241e+07	3.4042e+07	3.53976e+07	3.79317e+07	3.77525e+07	3.814e+07	1.02163	0.0308711	0.739064	0.943187	-0.0843837	1.06023	0.0843837	0.240923	1.08317	0.115255	0.297229	Q9Z2I9	Succinate--CoA ligase [ADP-forming] subunit beta, mitochondrial	Sucla2	1.68357e+08	1.69933e+08	1.79331e+08	1.72315e+08	2.1405e+08	1.79698e+08	1.9315e+08	2.02905e+08	1.93575e+08	1.09359	0.129068	0.291716	0.960033	-0.0588445	1.04163	0.0588445	0.585093	0.877875	-0.187912	0.00682466
	Q9Z2I8	Q9Z2I8	Suclg2	Succinate--CoA ligase [GDP-forming] subunit beta, mitochondrial	4.84942e+06	4.99724e+06	3.24715e+06	4.60586e+06	5.05206e+06	4.98308e+06	4.80359e+06	4.89204e+06	5.12476e+06	1.15474	0.207571	0.283455	0.987589	-0.0180169	1.01257	0.0180169	0.663081	1.16925	0.225588	0.370623	Q9Z2I8	Succinate--CoA ligase [GDP-forming] subunit beta, mitochondrial	Suclg2	1.78414e+07	1.84946e+07	1.9322e+07	2.11246e+07	2.70233e+07	2.42744e+07	2.52027e+07	2.58212e+07	2.39352e+07	1.3012	0.379845	0.0335292	0.966157	-0.0496712	1.03503	0.0496712	0.66164	0.742511	-0.429516	0.000783382
	Q9Z2I0	Q9Z2I0	Letm1	Mitochondrial proton/calcium exchanger protein	8.69464e+06	8.87952e+06	8.08146e+06	8.39369e+06	7.3963e+06	7.87641e+06	8.28404e+06	7.94666e+06	8.84427e+06	0.929089	-0.106112	0.158311	0.935296	-0.0965049	1.06918	0.0965049	0.332104	0.993363	-0.0096071	0.908516	Q9Z2I0	Mitochondrial proton/calcium exchanger protein	Letm1	2.08763e+07	2.04782e+07	1.96518e+07	2.33425e+07	2.23794e+07	2.26872e+07	2.09455e+07	2.16214e+07	2.21938e+07	1.12134	0.165229	0.00578503	1.05634	0.0790702	0.946668	-0.0790702	0.0570513	0.942028	-0.0861587	0.0701888
	Q9Z1P6	Q9Z1P6	Ndufa7	NADH dehydrogenase [ubiquinone] 1 alpha subcomplex subunit 7	6.12659e+06	6.10454e+06	4.29033e+06	4.71456e+06	4.85229e+06	5.54335e+06	5.70234e+06	5.4621e+06	7.6146e+06	1.06543	0.0914299	0.615976	0.820696	-0.28508	1.21848	0.28508	0.27056	1.2982	0.37651	0.25486	Q9Z1P6	NADH dehydrogenase [ubiquinone] 1 alpha subcomplex subunit 7	Ndufa7	7.83063e+06	5.70413e+06	5.96298e+06	2.43346e+06	1.23612e+06	2.00389e+06	2.78427e+06	2.32775e+06	2.44606e+06	0.290981	-1.781	0.00366236	0.75065	-0.413788	1.33218	0.413788	0.17007	2.57972	1.36721	0.00433676
	Q9Z1J3	Q9Z1J3	Nfs1	Cysteine desulfurase, mitochondrial	1.34994e+06	1.79757e+06	1.1985e+06	1.5752e+06	1.87524e+06	1.88638e+06	1.95729e+06	1.65838e+06	1.83801e+06	1.25105	0.323144	0.0963751	1.09044	0.124913	0.917059	-0.124913	0.124621	1.14729	0.19823	0.410773	Q9Z1J3	Cysteine desulfurase, mitochondrial	Nfs1	5.78591e+06	6.67235e+06	6.76046e+06	8.87218e+06	1.03088e+07	8.74393e+06	7.85657e+06	8.62734e+06	8.21268e+06	1.453	0.539039	0.00795102	1.13072	0.17724	0.884393	-0.17724	0.121454	0.778194	-0.361799	0.00883115
	Q9Z110	Q9Z110	Aldh18a1	Delta-1-pyrroline-5-carboxylate synthase	3.07691e+07	2.97357e+07	3.04591e+07	2.368e+07	2.33368e+07	2.21711e+07	3.15268e+07	3.02742e+07	2.78199e+07	0.918449	-0.122729	0.565517	0.884023	-0.177844	1.13119	0.177844	0.452138	1.03894	0.0551152	0.734175	Q9Z110	Delta-1-pyrroline-5-carboxylate synthase	Aldh18a1	9.958e+07	1.05891e+08	1.03126e+08	1.05829e+08	1.15787e+08	1.04681e+08	1.13337e+08	1.15075e+08	1.21427e+08	1.05735	0.0804596	0.211545	0.932704	-0.100508	1.07215	0.100508	0.141959	0.882111	-0.180968	0.0109192
	Q9Z0X1	Q9Z0X1	Aifm1	Apoptosis-inducing factor 1, mitochondrial	3.47446e+07	3.35077e+07	3.28212e+07	3.01674e+07	2.88018e+07	2.87881e+07	3.24861e+07	3.13065e+07	3.1686e+07	0.933467	-0.0993296	0.25134	0.953299	-0.0689997	1.04899	0.0689997	0.424359	0.979196	-0.0303299	0.647693	Q9Z0X1	Apoptosis-inducing factor 1, mitochondrial	Aifm1	5.57086e+07	5.62841e+07	5.78355e+07	5.07091e+07	5.56339e+07	5.6973e+07	4.92874e+07	5.23969e+07	5.45292e+07	0.961654	-0.0564108	0.3404	1.04547	0.0641474	0.95651	-0.0641474	0.386467	1.08716	0.120558	0.0512732
	Q9WVL0	Q9WVL0	Gstz1	Maleylacetoacetate isomerase	564458	597390	634402	758018	570460	684558	766758	653249	775824	1.01606	0.0229926	0.893636	0.943164	-0.0844193	1.06026	0.0844193	0.6708	1.07729	0.107412	0.555904	Q9WVL0	Maleylacetoacetate isomerase	Gstz1	1.01461e+06	936270	1.07874e+06	640799	1.28292e+06	1.10934e+06	1.23382e+06	1.36445e+06	1.22198e+06	1.00114	0.00164318	0.9956	0.793944	-0.332891	1.25953	0.332891	0.253966	0.79304	-0.334534	0.012784
	Q9WVA2	Q9WVA2	Timm8a1	Mitochondrial import inner membrane translocase subunit Tim8 A	6.2303e+06	5.44917e+06	5.12956e+06	5.6561e+06	6.00507e+06	6.06277e+06	6.50019e+06	5.48985e+06	5.70617e+06	1.14371	0.193726	0.0237158	1.10563	0.144871	0.90446	-0.144871	0.0724779	1.03444	0.0488551	0.44694	Q9WVA2	Mitochondrial import inner membrane translocase subunit Tim8 A	Timm8a1	925727	868359	905144	821523	800058	782882	787432	853525	758460	0.890795	-0.166834	0.0081991	1.0021	0.0030302	0.997902	-0.0030302	0.958361	1.12495	0.169864	0.0379902
	Q9WV98	Q9WV98	Timm9	Mitochondrial import inner membrane translocase subunit Tim9	4.4962e+06	4.41042e+06	4.31278e+06	4.31624e+06	4.31239e+06	4.67576e+06	5.13364e+06	4.83708e+06	4.75112e+06	1.08301	0.115041	0.206798	0.981887	-0.0263716	1.01845	0.0263716	0.796578	1.10298	0.141413	0.00334494	Q9WV98	Mitochondrial import inner membrane translocase subunit Tim9	Timm9	5.18789e+06	4.22832e+06	4.84801e+06	3.41855e+06	2.14317e+06	3.04442e+06	3.22448e+06	3.17923e+06	3.24948e+06	0.603337	-0.728964	0.0161126	0.891534	-0.165639	1.12166	0.165639	0.409298	1.47767	0.563325	0.00548075
	Q9WUR2	Q9WUR2	Eci2	Enoyl-CoA delta isomerase 2, mitochondrial	1.12305e+06	1.29233e+06	1.12224e+06	1.40363e+06	619070	1.1214e+06	1.11205e+06	1.04467e+06	1.51497e+06	0.747085	-0.420655	0.156819	0.742947	-0.428668	1.34599	0.428668	0.320079	1.00557	0.00801276	0.974544	Q9WUR2	Enoyl-CoA delta isomerase 2, mitochondrial	Eci2	6.09619e+06	5.61462e+06	6.60657e+06	4.88108e+06	4.67191e+06	4.35762e+06	4.32851e+06	4.19766e+06	4.52244e+06	0.759422	-0.397027	0.0105798	1.06606	0.0922905	0.938032	-0.0922905	0.183723	1.40378	0.489318	0.00432775
	Q9WUM5	Q9WUM5	Suclg1	Succinate--CoA ligase [ADP/GDP-forming] subunit alpha, mitochondrial	3.96877e+07	3.91216e+07	3.19698e+07	3.65877e+07	3.48044e+07	3.68556e+07	4.35094e+07	3.9756e+07	3.60328e+07	1.06956	0.0970205	0.498638	1.01307	0.0187391	0.987095	-0.0187391	0.901028	1.05576	0.0782815	0.557104	Q9WUM5	Succinate--CoA ligase [ADP/GDP-forming] subunit alpha, mitochondrial	Suclg1	4.82788e+07	5.18828e+07	5.71023e+07	8.45305e+07	9.11213e+07	8.05738e+07	8.9051e+07	8.7858e+07	8.34125e+07	1.62927	0.704226	0.00118258	0.984266	-0.0228798	1.01599	0.0228798	0.718044	0.604115	-0.727106	0.000369085
	Q9WTP7	Q9WTP7	Ak3	GTP:AMP phosphotransferase AK3, mitochondrial	2.90021e+06	2.58326e+06	2.7283e+06	2.60095e+06	2.40435e+06	2.5669e+06	2.48614e+06	2.59059e+06	2.61874e+06	0.94248	-0.0854661	0.0814472	0.954362	-0.067392	1.04782	0.067392	0.148656	0.98755	-0.0180741	0.621744	Q9WTP7	GTP:AMP phosphotransferase AK3, mitochondrial	Ak3	2.38578e+07	2.6792e+07	2.88236e+07	3.36691e+07	3.40721e+07	2.99188e+07	2.70339e+07	2.79801e+07	2.5837e+07	1.22884	0.297296	0.0362508	1.2079	0.272501	0.827883	-0.272501	0.0185198	0.98296	-0.0247948	0.784326
	Q9WTP6	Q9WTP6	Ak2	Adenylate kinase 2, mitochondrial	1.9285e+07	1.85222e+07	2.02085e+07	1.84513e+07	1.92143e+07	1.92606e+07	2.06486e+07	1.75953e+07	1.88515e+07	1.03395	0.0481671	0.432627	1.08146	0.112975	0.924679	-0.112975	0.148385	0.956072	-0.0648082	0.41008	Q9WTP6	Adenylate kinase 2, mitochondrial	Ak2	4.82082e+07	4.94233e+07	5.17711e+07	5.40596e+07	6.3513e+07	5.69076e+07	5.72052e+07	5.74239e+07	5.30514e+07	1.16785	0.223859	0.0489685	1.04055	0.0573482	0.961029	-0.0573482	0.510402	0.890995	-0.16651	0.0260295
	Q9R112	Q9R112	Sqrdl; Sqor	Sulfide:quinone oxidoreductase, mitochondrial	165192	332121	178092	240621	284605	220105	265440	216000	210923	1.02573	0.0366453	0.901086	1.20264	0.266202	0.831506	-0.266202	0.178985	0.852897	-0.229557	0.569246	Q9R112	Sulfide:quinone oxidoreductase, mitochondrial	Sqrdl; Sqor	3.84456e+06	4.02171e+06	5.91748e+06	5.27461e+06	6.67085e+06	5.77173e+06	5.62897e+06	5.99862e+06	6.95604e+06	1.28537	0.362181	0.167706	0.953376	-0.0688826	1.0489	0.0688826	0.638224	0.741715	-0.431063	0.107035
	Q9R0X4	Q9R0X4	Acot9	Acyl-coenzyme A thioesterase 9, mitochondrial	2.45204e+07	2.43933e+07	2.53545e+07	2.45943e+07	2.37168e+07	2.35878e+07	2.55926e+07	2.4623e+07	2.82074e+07	0.980565	-0.0283146	0.535259	0.919889	-0.120469	1.08709	0.120469	0.27192	1.06596	0.0921541	0.323929	Q9R0X4	Acyl-coenzyme A thioesterase 9, mitochondrial	Acot9	1.0565e+08	1.20415e+08	1.30275e+08	1.29202e+08	1.47126e+08	1.33715e+08	1.19452e+08	1.22786e+08	1.20329e+08	1.15071	0.202522	0.116216	1.13094	0.177525	0.884219	-0.177525	0.0445284	0.982823	-0.0249965	0.78812
	Q9QZH6	Q9QZH6	Ecsit	Evolutionarily conserved signaling intermediate in Toll pathway, mitochondrial	736838	779960	753422	691598	806259	943953	604029	651402	816057	1.0581	0.0814698	0.694788	1.06953	0.0969795	0.934988	-0.0969795	0.742234	0.989307	-0.0155097	0.917018	Q9QZH6	Evolutionarily conserved signaling intermediate in Toll pathway, mitochondrial	Ecsit	1.53203e+06	2.40857e+06	1.82618e+06	1.46261e+06	1.91355e+06	1.4387e+06	1.51025e+06	1.57745e+06	1.45247e+06	0.834932	-0.26027	0.350296	1.0605	0.0847471	0.94295	-0.0847471	0.594702	1.27017	0.345017	0.191023
	Q9QZ23	Q9QZ23	Nfu1	NFU1 iron-sulfur cluster scaffold homolog, mitochondrial	1.86632e+06	2.18724e+06	1.72659e+06	2.00538e+06	2.13126e+06	2.15002e+06	3.10785e+06	2.693e+06	2.28629e+06	1.24833	0.320002	0.233198	0.989317	-0.0154955	1.0108	0.0154955	0.955902	1.26181	0.335497	0.110308	Q9QZ23	NFU1 iron-sulfur cluster scaffold homolog, mitochondrial	Nfu1	1.22127e+07	1.26878e+07	1.29197e+07	1.11526e+07	1.27889e+07	1.12441e+07	1.25301e+07	1.28991e+07	1.1915e+07	0.930341	-0.104168	0.198342	0.9422	-0.0858954	1.06135	0.0858954	0.299045	1.01275	0.0182726	0.677657
	Q9QYR9	Q9QYR9	Acot2	Acyl-coenzyme A thioesterase 2, mitochondrial	3.75495e+06	4.00372e+06	3.54012e+06	5.43086e+06	4.85429e+06	5.88982e+06	5.75552e+06	5.45625e+06	5.25789e+06	1.27168	0.346732	0.147421	1.02666	0.0379552	0.974035	-0.0379552	0.759623	1.23866	0.308777	0.256493	Q9QYR9	Acyl-coenzyme A thioesterase 2, mitochondrial	Acot2	1.17764e+07	1.54892e+07	1.6288e+07	1.53288e+07	1.93106e+07	1.64832e+07	1.82962e+07	1.86837e+07	1.74627e+07	1.17379	0.23117	0.239028	0.939017	-0.0907771	1.06494	0.0907771	0.421334	0.79999	-0.321947	0.0648166
	Q9QYA2	Q9QYA2	Tomm40	Mitochondrial import receptor subunit TOM40 homolog	1.56197e+06	1.67899e+06	1.90196e+06	2.71404e+06	1.99618e+06	2.49544e+06	2.89789e+06	2.71044e+06	3.00345e+06	1.17387	0.231275	0.42235	0.862169	-0.213958	1.15987	0.213958	0.347048	1.36153	0.445233	0.168961	Q9QYA2	Mitochondrial import receptor subunit TOM40 homolog	Tomm40	3.41688e+06	3.70279e+06	2.49532e+06	1.58456e+06	967194	1.21133e+06	1.50395e+06	654048	934253	0.391377	-1.35337	0.00862976	1.21694	0.283258	0.821733	-0.283258	0.50779	3.10938	1.63663	0.00792588
	Q9JMH6	Q9JMH6	Txnrd1	Thioredoxin reductase 1, cytoplasmic	185863	549753	583605	316001	394477	292334	451663	194641	189166	0.785502	-0.348313	0.341898	1.97752	0.983689	0.505685	-0.983689	0.0526228	0.397217	-1.332	0.0749961	Q9JMH6	Thioredoxin reductase 1, cytoplasmic	Txnrd1	2.98129e+06	2.73716e+06	3.09982e+06	4.64548e+06	3.89186e+06	3.84164e+06	2.38948e+06	2.19381e+06	2.32887e+06	1.40379	0.489324	0.0134438	1.7909	0.840685	0.558378	-0.840685	0.0023876	1.27576	0.351361	0.00637107
	Q9JLJ2	Q9JLJ2	Aldh9a1	4-trimethylaminobutyraldehyde dehydrogenase	1.77685e+06	1.96581e+06	1.67065e+06	2.00909e+06	2.22482e+06	2.18256e+06	1.4309e+06	1.77282e+06	1.84998e+06	1.03414	0.0484296	0.829152	1.07436	0.103475	0.930788	-0.103475	0.713903	0.962564	-0.0550455	0.650025	Q9JLJ2	4-trimethylaminobutyraldehyde dehydrogenase	Aldh9a1	3.23421e+06	4.24804e+06	4.56775e+06	4.83603e+06	5.50261e+06	4.79829e+06	3.96619e+06	4.02463e+06	4.02081e+06	1.25618	0.329039	0.0901259	1.26019	0.33364	0.793532	-0.33364	0.0105058	1.00319	0.00460154	0.976166
	Q9JKF7	Q9JKF7	Mrpl39	39S ribosomal protein L39, mitochondrial	818328	987097	790909	1.19756e+06	1.25338e+06	1.0171e+06	1.09925e+06	1.02495e+06	1.12197e+06	1.13246	0.179464	0.389722	1.04637	0.0653991	0.955681	-0.0653991	0.641371	1.08227	0.114065	0.636742	Q9JKF7	39S ribosomal protein L39, mitochondrial	Mrpl39	1.55792e+07	1.27929e+07	1.35204e+07	1.32506e+07	1.03944e+07	1.0905e+07	1.24799e+07	12508556	1.35768e+07	0.824728	-0.27801	0.113625	0.89588	-0.158622	1.11622	0.158622	0.231892	1.08627	0.119388	0.289491
	Q9JIY5	Q9JIY5	Htra2	Serine protease HTRA2, mitochondrial	5.74087e+06	5.52122e+06	4.56482e+06	6.12979e+06	5.48162e+06	5.99579e+06	6.28579e+06	5.94229e+06	5.67339e+06	1.09542	0.131488	0.371227	1.0195	0.0278552	0.980877	-0.0278552	0.746623	1.07448	0.103632	0.548109	Q9JIY5	Serine protease HTRA2, mitochondrial	Htra2	2.41236e+07	2.45904e+07	2.30783e+07	2.8651e+07	2.99431e+07	3.12775e+07	2.86672e+07	3.35868e+07	3.36024e+07	1.25183	0.324035	0.00238157	0.937565	-0.0930097	1.06659	0.0930097	0.332022	0.748957	-0.417045	0.00922444
	Q9JIK9	Q9JIK9	Mrps34	28S ribosomal protein S34, mitochondrial	1.33535e+06	1.26086e+06	738522	779265	1.34282e+06	1.13777e+06	1.23583e+06	1.14923e+06	1.3044e+06	1.33749	0.419533	0.153693	1.00978	0.014035	0.990319	-0.014035	0.90834	1.32455	0.405498	0.272365	Q9JIK9	28S ribosomal protein S34, mitochondrial	Mrps34	6.07155e+06	6.3162e+06	5.84527e+06	6.02392e+06	5.68307e+06	5.35548e+06	6.12601e+06	6.08257e+06	6.41601e+06	0.9358	-0.0957274	0.173711	0.916126	-0.126382	1.09155	0.126382	0.0766608	0.978976	-0.0306547	0.489234
	Q9JHW2	Q9JHW2	Nit2	Omega-amidase NIT2	558361	578718	607381	622062	492860	524043	507422	459090	559725	0.843025	-0.246353	0.00372607	0.99745	-0.00368427	1.00256	0.00368427	0.975683	0.84518	-0.242669	0.107041	Q9JHW2	Omega-amidase NIT2	Nit2	1.06489e+06	1.10275e+06	1.23297e+06	1.32791e+06	1.70807e+06	1.53662e+06	1.05929e+06	1.16312e+06	1.14313e+06	1.34464	0.427217	0.0321255	1.35865	0.442175	0.736024	-0.442175	0.0245338	1.01042	0.0149578	0.855054
	Q9JHS4	Q9JHS4	Clpx	ATP-dependent Clp protease ATP-binding subunit clpX-like, mitochondrial	2.91016e+06	2.81989e+06	2.97823e+06	2.64313e+06	2.59558e+06	3.3108e+06	3.49721e+06	3.29667e+06	3.36288e+06	1.11401	0.155756	0.332673	0.941365	-0.087174	1.06229	0.087174	0.621211	1.18339	0.24293	0.0270812	Q9JHS4	ATP-dependent Clp protease ATP-binding subunit clpX-like, mitochondrial	Clpx	1.20238e+07	1.09087e+07	1.31866e+07	1.18186e+07	1.39026e+07	1.24191e+07	1.3515e+07	1.40065e+07	1.28569e+07	1.05596	0.0785513	0.49724	0.944572	-0.082268	1.05868	0.082268	0.348543	0.894517	-0.160819	0.126388
	Q9JHI5	Q9JHI5	Ivd	Isovaleryl-CoA dehydrogenase, mitochondrial	2.1371e+07	1.90451e+07	1.81324e+07	1.59688e+07	1.44397e+07	1.57103e+07	1.8268e+07	1.71807e+07	1.77968e+07	0.91103	-0.134429	0.337843	0.922837	-0.115852	1.08361	0.115852	0.42669	0.987205	-0.0185778	0.862218	Q9JHI5	Isovaleryl-CoA dehydrogenase, mitochondrial	Ivd	3.83152e+07	4.01656e+07	4.1237e+07	4.3415e+07	4.8877e+07	4.26146e+07	4.98439e+07	5.16963e+07	4.93742e+07	1.12687	0.172324	0.07761	0.893928	-0.16177	1.11866	0.16177	0.0632176	0.793283	-0.334093	0.000721564
	Q9ESW4	Q9ESW4	Agk	Acylglycerol kinase, mitochondrial	502218	456115	462409	483726	470223	502699	549259	531364	470410	1.08553	0.118397	0.176823	1.01299	0.0186206	0.987176	-0.0186206	0.872693	1.07161	0.0997769	0.275296	Q9ESW4	Acylglycerol kinase, mitochondrial	Agk	2.93931e+06	4.11684e+06	4.41777e+06	1.8191e+06	1.25016e+06	2.78595e+06	3.76999e+06	2.84599e+06	2.23651e+06	0.510306	-0.970565	0.0421799	0.66142	-0.596361	1.5119	0.596361	0.189176	1.29612	0.374204	0.240322
	Q9ERI6	Q9ERI6	Rdh14	Retinol dehydrogenase 14	798304	274858	634735	950638	239961	776619	380969	800125	871568	0.751277	-0.412583	0.574781	0.557339	-0.843373	1.79424	0.843373	0.174918	1.34797	0.43079	0.457112	Q9ERI6	Retinol dehydrogenase 14	Rdh14	7.88768e+06	8.66773e+06	9.14048e+06	8.48047e+06	8.19468e+06	8.08082e+06	7.52555e+06	7.43027e+06	6.94207e+06	0.963422	-0.0537609	0.460485	1.13052	0.176985	0.88455	-0.176985	0.0116527	1.17344	0.230745	0.0359915
	Q9EQI8	Q9EQI8	Mrpl46	39S ribosomal protein L46, mitochondrial	1.71042e+06	1.13729e+06	1.3686e+06	1.80228e+06	1.78928e+06	1.9791e+06	1.01371e+06	992918	2.08601e+06	1.11001	0.150569	0.678345	1.03545	0.050252	0.965768	-0.050252	0.928256	1.07201	0.100317	0.842863	Q9EQI8	39S ribosomal protein L46, mitochondrial	Mrpl46	6.2662e+06	5.72781e+06	5.80501e+06	5.65627e+06	5.06054e+06	5.44449e+06	5.64542e+06	5.63396e+06	5.74881e+06	0.907989	-0.139254	0.0872424	0.949091	-0.0753813	1.05364	0.0753813	0.180088	1.04527	0.0638723	0.20953
	Q9EQ20	Q9EQ20	Aldh6a1	Methylmalonate-semialdehyde dehydrogenase [acylating], mitochondrial	4.0682e+06	4.30535e+06	3.57268e+06	3.85151e+06	3.76606e+06	4.33299e+06	3.8495e+06	3.10825e+06	3.73941e+06	1.01867	0.0266901	0.805244	1.16327	0.218189	0.859644	-0.218189	0.186554	0.875695	-0.191499	0.272337	Q9EQ20	Methylmalonate-semialdehyde dehydrogenase [acylating], mitochondrial	Aldh6a1	2.01249e+07	2.35713e+07	2.09874e+07	2.11262e+07	2.39429e+07	2.14868e+07	2.21433e+07	2.29353e+07	2.1267e+07	1.02894	0.0411636	0.670624	1.00317	0.004564	0.996841	-0.004564	0.947895	0.97495	-0.0365996	0.652995
	Q9DCZ4	Q9DCZ4	Apoo	MICOS complex subunit Mic26	1.97515e+06	1.76499e+06	2.00196e+06	1.94868e+06	1.86651e+06	1.97996e+06	1.97518e+06	1.93511e+06	1.81788e+06	1.01855	0.0265154	0.684325	1.03413	0.0484225	0.966993	-0.0484225	0.395649	0.98493	-0.0219071	0.797496	Q9DCZ4	MICOS complex subunit Mic26	Apoo	2.40367e+06	2.30702e+06	2.34937e+06	2.05387e+06	1.93036e+06	2.2339e+06	2.03706e+06	2.33872e+06	2.57788e+06	0.880747	-0.183201	0.03858	0.894224	-0.161292	1.11829	0.161292	0.24391	1.0153	0.0219087	0.834359
	Q9DCX2	Q9DCX2	Atp5h	ATP synthase subunit d, mitochondrial	5.34602e+07	5.38848e+07	4.74694e+07	5.80926e+07	6.19343e+07	5.72744e+07	6.72057e+07	6.3541e+07	6.35789e+07	1.16913	0.225438	0.0999287	0.977631	-0.0326388	1.02288	0.0326388	0.726642	1.19588	0.258077	0.0796205	Q9DCX2	ATP synthase subunit d, mitochondrial	Atp5h	1.82993e+08	1.88231e+08	1.8957e+08	1.69496e+08	1.58024e+08	1.67167e+08	1.60273e+08	1.7752e+08	1.77246e+08	0.882121	-0.180952	0.00546871	0.960486	-0.0581631	1.04114	0.0581631	0.368112	1.08884	0.122789	0.0651974
	Q9DCW4	Q9DCW4	Etfb	Electron transfer flavoprotein subunit beta	5.13484e+07	4.90646e+07	4.68986e+07	4.68429e+07	5.13217e+07	4.78139e+07	5.14475e+07	5.01095e+07	5.0137e+07	1.05446	0.0765017	0.1372	1.00142	0.00204541	0.998583	-0.00204541	0.966012	1.05296	0.0744563	0.0757041	Q9DCW4	Electron transfer flavoprotein subunit beta	Etfb	1.36432e+08	1.41368e+08	1.48031e+08	1.48113e+08	1.72146e+08	1.44347e+08	1.52087e+08	1.55741e+08	1.52348e+08	1.09106	0.125725	0.238332	1.00963	0.0138249	0.990463	-0.0138249	0.87466	0.925369	-0.1119	0.0324347
	Q9DCT2	Q9DCT2	Ndufs3	NADH dehydrogenase [ubiquinone] iron-sulfur protein 3, mitochondrial	9.08616e+06	9.83835e+06	1.02953e+07	8.93162e+06	8.51403e+06	8.92114e+06	1.03455e+07	1.07921e+07	1.18354e+07	0.955805	-0.0652117	0.565662	0.818493	-0.288958	1.22176	0.288958	0.0863073	1.16776	0.223746	0.0868182	Q9DCT2	NADH dehydrogenase [ubiquinone] iron-sulfur protein 3, mitochondrial	Ndufs3	2.88554e+07	2.62168e+07	2.61149e+07	1.64733e+07	9.99447e+06	1.29031e+07	1.82987e+07	1.51673e+07	1.63136e+07	0.48494	-1.04412	0.00256712	0.790903	-0.338427	1.26438	0.338427	0.171414	1.63093	0.705696	0.00122095
	Q9DCS9	Q9DCS9	Ndufb10	NADH dehydrogenase [ubiquinone] 1 beta subcomplex subunit 10	5.69691e+06	7.80844e+06	8.19205e+06	6.48498e+06	7.52985e+06	7.6985e+06	8.65676e+06	8.06988e+06	9.71903e+06	1.06225	0.0871179	0.496815	0.895131	-0.15983	1.11716	0.15983	0.309085	1.18669	0.246948	0.220716	Q9DCS9	NADH dehydrogenase [ubiquinone] 1 beta subcomplex subunit 10	Ndufb10	1.70373e+07	1.47932e+07	1.58195e+07	7.52188e+06	4.93416e+06	6.39222e+06	1.03454e+07	9.10589e+06	9.58573e+06	0.395556	-1.33804	0.000634908	0.649111	-0.623462	1.54057	0.623462	0.0150369	1.64101	0.714583	0.00111991
	Q9DCS3	Q9DCS3	Mecr	Enoyl-[acyl-carrier-protein] reductase, mitochondrial	4.16448e+06	4.15937e+06	2.47921e+06	4.45866e+06	3.61215e+06	4.31948e+06	5.01284e+06	4.01073e+06	4.46724e+06	1.16646	0.222135	0.450381	1.01789	0.0255812	0.982425	-0.0255812	0.898894	1.14596	0.196554	0.554238	Q9DCS3	Enoyl-[acyl-carrier-protein] reductase, mitochondrial	Mecr	4.22407e+06	5.77331e+06	5.70246e+06	4.88054e+06	6.53439e+06	6.06954e+06	6.19601e+06	6.59798e+06	6.30355e+06	1.11367	0.155323	0.446512	0.915535	-0.127313	1.09226	0.127313	0.348599	0.822088	-0.282636	0.0945625
	Q9DCN2	Q9DCN2	Cyb5r3	NADH-cytochrome b5 reductase 3	1.26588e+08	1.22014e+08	1.17142e+08	1.09734e+08	1.01835e+08	1.02537e+08	1.12326e+08	1.11106e+08	1.15847e+08	0.90773	-0.139665	0.0946539	0.930291	-0.104246	1.07493	0.104246	0.191993	0.975748	-0.035419	0.607737	Q9DCN2	NADH-cytochrome b5 reductase 3	Cyb5r3	2.99731e+08	3.17856e+08	3.4221e+08	2.72683e+08	2.54318e+08	2.63654e+08	2.54922e+08	2.48743e+08	2.41719e+08	0.823772	-0.279683	0.0136121	1.06073	0.0850634	0.942743	-0.0850634	0.0819834	1.28766	0.364746	0.00516547
	Q9DCM0	Q9DCM0	Ethe1	Persulfide dioxygenase ETHE1, mitochondrial	2.64389e+06	3.05252e+06	2.71185e+06	3.2388e+06	3.04974e+06	2.94326e+06	2.2256e+06	2.2829e+06	2.84129e+06	0.912857	-0.13154	0.434371	1.06925	0.0966058	0.935231	-0.0966058	0.682731	0.853732	-0.228146	0.224929	Q9DCM0	Persulfide dioxygenase ETHE1, mitochondrial	Ethe1	8.21226e+06	7.48705e+06	8.48523e+06	1.01618e+07	1.15334e+07	9.91345e+06	1.00389e+07	9.07927e+06	1.0944e+07	1.30698	0.386232	0.0133815	1.05144	0.0723652	0.951077	-0.0723652	0.52299	0.804483	-0.313867	0.0333989
	Q9DCL9	Q9DCL9	Paics	Multifunctional protein ADE2	8.44781e+06	8.17824e+06	5.81713e+06	8.59148e+06	8.87138e+06	8.59052e+06	7.09171e+06	7.17703e+06	8.14944e+06	1.08708	0.120452	0.557467	1.06803	0.0949476	0.936306	-0.0949476	0.56108	1.01784	0.0255044	0.916094	Q9DCL9	Multifunctional protein ADE2	Paics	3.07323e+06	3.04601e+06	3.42421e+06	3.03362e+06	3.37024e+06	3.35339e+06	3.19485e+06	3.00197e+06	3.01452e+06	1.0224	0.0319642	0.685903	1.05927	0.0830641	0.94405	-0.0830641	0.222151	1.03605	0.0510998	0.463763
	Q9DCJ5	Q9DCJ5	Ndufa8	NADH dehydrogenase [ubiquinone] 1 alpha subcomplex subunit 8	1.18119e+07	1.31819e+07	1.0476e+07	1.23098e+07	1.24093e+07	1.24394e+07	17075275	1.55004e+07	1.48454e+07	1.1656	0.221078	0.318336	0.921028	-0.118684	1.08574	0.118684	0.594159	1.26555	0.339762	0.0572492	Q9DCJ5	NADH dehydrogenase [ubiquinone] 1 alpha subcomplex subunit 8	Ndufa8	2.10625e+07	2.01643e+07	2.14515e+07	1.32707e+07	6.713e+06	9.53937e+06	1.30968e+07	1.21066e+07	1.25965e+07	0.471025	-1.08612	0.00466435	0.781035	-0.35654	1.28035	0.35654	0.224181	1.65816	0.729584	6.39548e-05
	Q9DCB8	Q9DCB8	Isca2	Iron-sulfur cluster assembly 2 homolog, mitochondrial	1.53045e+06	1.52748e+06	1.42794e+06	1.39539e+06	1.56666e+06	1.43636e+06	1.34112e+06	987800	1.29822e+06	0.99847	-0.00220894	0.978249	1.26687	0.341269	0.789347	-0.341269	0.12299	0.788139	-0.343478	0.0935027	Q9DCB8	Iron-sulfur cluster assembly 2 homolog, mitochondrial	Isca2	1.82538e+06	2.59506e+06	3.05714e+06	2.40212e+06	2.31277e+06	2.91352e+06	2.46293e+06	2.84488e+06	2.38555e+06	1.02017	0.02881	0.907213	0.991557	-0.012232	1.00851	0.012232	0.930996	0.971953	-0.041042	0.861353
	Q9DC70	Q9DC70	Ndufs7	NADH dehydrogenase [ubiquinone] iron-sulfur protein 7, mitochondrial	4.86503e+06	4.73737e+06	4.17125e+06	4.55026e+06	4.03358e+06	4.48851e+06	6.07727e+06	5.40348e+06	5.3409e+06	1.08474	0.117348	0.585306	0.90586	-0.142639	1.10392	0.142639	0.57221	1.19747	0.259987	0.0263053	Q9DC70	NADH dehydrogenase [ubiquinone] iron-sulfur protein 7, mitochondrial	Ndufs7	1.53691e+07	1.29931e+07	1.26045e+07	7.50016e+06	4.56331e+06	6.26164e+06	9.44517e+06	7.95741e+06	8.53508e+06	0.447317	-1.16063	0.00339683	0.706506	-0.501226	1.41542	0.501226	0.0565732	1.57943	0.659405	0.00659161
	Q9DC69	Q9DC69	Ndufa9	NADH dehydrogenase [ubiquinone] 1 alpha subcomplex subunit 9, mitochondrial	1.23636e+07	1.18827e+07	1.02185e+07	1.13702e+07	9.1797e+06	1.10516e+07	1.33858e+07	1.31995e+07	1.3443e+07	1.00435	0.00626334	0.972267	0.841192	-0.249493	1.18879	0.249493	0.271366	1.19396	0.255757	0.0433425	Q9DC69	NADH dehydrogenase [ubiquinone] 1 alpha subcomplex subunit 9, mitochondrial	Ndufa9	3.28571e+07	2.81741e+07	2.89274e+07	1.69398e+07	9.33718e+06	1.35847e+07	1.80673e+07	1.56162e+07	1.67988e+07	0.443112	-1.17426	0.00317723	0.789617	-0.340775	1.26644	0.340775	0.200274	1.78198	0.833483	0.00123518
	Q9DC61	Q9DC61	Pmpca	Mitochondrial-processing peptidase subunit alpha	9.412e+06	8.4986e+06	8.06819e+06	9.13026e+06	8.19855e+06	8.0633e+06	7.0306e+06	7.60036e+06	8.61586e+06	0.906425	-0.14174	0.170828	0.957578	-0.0625375	1.0443	0.0625375	0.611274	0.946581	-0.0792025	0.465978	Q9DC61	Mitochondrial-processing peptidase subunit alpha	Pmpca	4.67058e+07	4.92752e+07	5.15183e+07	5.18912e+07	6.23294e+07	5.68944e+07	5.59823e+07	5.90955e+07	5.73288e+07	1.16011	0.214259	0.0766905	0.992509	-0.0108485	1.00755	0.0108485	0.897763	0.855531	-0.225107	0.00743409
	Q9DBL1	Q9DBL1	Acadsb	Short/branched chain specific acyl-CoA dehydrogenase, mitochondrial	5.66259e+06	5.02859e+06	4.92521e+06	5.99056e+06	4.48862e+06	4.613e+06	5.2659e+06	4.77376e+06	5.69544e+06	0.901103	-0.150236	0.275162	0.914907	-0.128303	1.09301	0.128303	0.407438	0.984912	-0.0219331	0.89457	Q9DBL1	Short/branched chain specific acyl-CoA dehydrogenase, mitochondrial	Acadsb	1.7735e+07	2.08625e+07	2.20415e+07	1.99917e+07	2.37203e+07	2.19027e+07	2.03294e+07	1.92014e+07	2.09688e+07	1.08205	0.113772	0.378452	1.08455	0.117093	0.922044	-0.117093	0.226497	1.0023	0.00332078	0.974838
	Q9DB77	Q9DB77	Uqcrc2	Cytochrome b-c1 complex subunit 2, mitochondrial	5.19945e+07	4.91551e+07	4.5e+07	4.85259e+07	4.24965e+07	4.57836e+07	5.20767e+07	4.76331e+07	4.70697e+07	0.98371	-0.0236944	0.814599	0.988051	-0.0173421	1.01209	0.0173421	0.886178	0.995607	-0.00635228	0.909013	Q9DB77	Cytochrome b-c1 complex subunit 2, mitochondrial	Uqcrc2	1.59026e+08	1.31852e+08	1.37804e+08	1.12342e+08	5.00379e+07	7.35782e+07	1.13329e+08	9.75824e+07	9.9993e+07	0.550425	-0.861382	0.0322676	0.758939	-0.397944	1.31763	0.397944	0.254891	1.37882	0.463438	0.0149356
	Q9DB20	Q9DB20	Atp5o; LOC100047429; LOC102641678	ATP synthase subunit O, mitochondrial	7.20509e+07	6.79927e+07	5.6567e+07	6.41201e+07	6.96273e+07	7.24684e+07	6.69044e+07	6.81798e+07	6.94223e+07	1.1077	0.147564	0.142709	1.01258	0.0180389	0.987574	-0.0180389	0.711039	1.09393	0.129525	0.268054	Q9DB20	ATP synthase subunit O, mitochondrial	Atp5o; LOC100047429; LOC102641678	1.93761e+08	1.98367e+08	2.09932e+08	1.98167e+08	1.70976e+08	1.74115e+08	1.74308e+08	1.79613e+08	1.81034e+08	0.90233	-0.148273	0.11729	1.01552	0.0222174	0.984718	-0.0222174	0.769615	1.12544	0.17049	0.012859
	Q9DB15	Q9DB15	Mrpl12	39S ribosomal protein L12, mitochondrial	1.37376e+07	1.43495e+07	1.26011e+07	1.28555e+07	1.37855e+07	1.35901e+07	1.67548e+07	1.50016e+07	1.43037e+07	1.10864	0.148785	0.281903	1.00392	0.00564934	0.996092	-0.00564934	0.968643	1.1043	0.143135	0.16242	Q9DB15	39S ribosomal protein L12, mitochondrial	Mrpl12	8.52371e+06	8.30067e+06	7.34522e+06	7.28817e+06	6.17372e+06	5.96317e+06	5.97137e+06	6.75034e+06	6.44532e+06	0.803698	-0.315274	0.0445994	1.01346	0.0192926	0.986716	-0.0192926	0.863531	1.261	0.334566	0.017412
	Q9D964	Q9D964	Gatm	Glycine amidinotransferase, mitochondrial	4.42634e+07	4.09102e+07	4.14288e+07	4.56159e+07	4.50874e+07	4.42947e+07	3.62761e+07	3.55998e+07	3.25132e+07	0.98205	-0.0261309	0.82182	1.2299	0.29854	0.813075	-0.29854	0.132198	0.798481	-0.324671	0.0312434	Q9D964	Glycine amidinotransferase, mitochondrial	Gatm	1.07471e+08	9.88176e+07	1.11692e+08	1.10646e+08	1.1864e+08	1.15237e+08	1.25503e+08	1.31661e+08	1.27105e+08	1.08347	0.115661	0.117164	0.896566	-0.157519	1.11537	0.157519	0.0110375	0.827494	-0.27318	0.00632756
	Q9D8T7	Q9D8T7	Slirp	SRA stem-loop-interacting RNA-binding protein, mitochondrial	2.73171e+06	3.70682e+06	3.04993e+06	3.6844e+06	3.94672e+06	4.07432e+06	4.25608e+06	4.00137e+06	3.88223e+06	1.17584	0.233691	0.0585903	1.0382	0.0540826	0.963207	-0.0540826	0.311807	1.13258	0.179608	0.199717	Q9D8T7	SRA stem-loop-interacting RNA-binding protein, mitochondrial	Slirp	4.11654e+06	3.58813e+06	4.24956e+06	2.471e+06	4.6473e+06	4.46416e+06	4.23566e+06	4.59556e+06	4.85609e+06	0.9689	-0.0455805	0.872679	0.846219	-0.240898	1.18173	0.240898	0.384857	0.873381	-0.195317	0.099545
	Q9D8S4	Q9D8S4	Rexo2	Oligoribonuclease, mitochondrial	1.36498e+06	1.4722e+06	1.47972e+06	1.6331e+06	1.39995e+06	1.56347e+06	1.36679e+06	1.69045e+06	1.55693e+06	0.944426	-0.0824903	0.349683	0.888966	-0.169799	1.1249	0.169799	0.147698	1.06239	0.0873089	0.338836	Q9D8S4	Oligoribonuclease, mitochondrial	Rexo2	2.69934e+06	2.80734e+06	2.843e+06	2.76634e+06	3.41933e+06	2.8243e+06	2.77894e+06	2.78474e+06	2.80586e+06	1.07908	0.109802	0.36003	1.07652	0.106372	0.928921	-0.106372	0.364473	0.997626	-0.00342928	0.887512
	Q9D880	Q9D880	Timm50	Mitochondrial import inner membrane translocase subunit TIM50	3.49208e+06	3.30454e+06	3.88046e+06	3.51504e+06	3.27267e+06	3.55442e+06	3.77103e+06	3.96462e+06	4.1451e+06	0.990475	-0.0138077	0.885597	0.871229	-0.198876	1.1478	0.198876	0.0778764	1.13687	0.185069	0.121057	Q9D880	Mitochondrial import inner membrane translocase subunit TIM50	Timm50	1.10916e+07	1.15213e+07	1.1644e+07	9.13438e+06	8.39679e+06	9.76232e+06	9.92917e+06	1.00784e+07	1.04489e+07	0.796728	-0.327841	0.00563704	0.896147	-0.158193	1.11589	0.158193	0.0676378	1.12478	0.169648	0.00512398
	Q9D7P6	Q9D7P6	Iscu	Iron-sulfur cluster assembly enzyme ISCU, mitochondrial	2.38185e+06	2.40732e+06	1.94261e+06	1.9507e+06	1.63461e+06	1.58162e+06	2.42046e+06	2.22648e+06	1.9479e+06	0.894624	-0.160647	0.51686	0.900204	-0.151676	1.11086	0.151676	0.608358	0.993801	-0.00897133	0.957267	Q9D7P6	Iron-sulfur cluster assembly enzyme ISCU, mitochondrial	Iscu	5.96236e+06	4.94172e+06	6.05374e+06	6.97199e+06	7.44324e+06	6.87716e+06	5.86847e+06	6.8495e+06	6.5123e+06	1.25561	0.328386	0.0219908	1.10723	0.146959	0.903152	-0.146959	0.110853	0.88183	-0.181427	0.173564
	Q9D7B6	Q9D7B6	Acad8	Isobutyryl-CoA dehydrogenase, mitochondrial	2.77978e+06	2.60788e+06	2.06499e+06	2.50329e+06	2.67266e+06	2.80069e+06	2.84827e+06	2.74543e+06	2.83493e+06	1.15962	0.213652	0.093717	0.994154	-0.00845861	1.00588	0.00845861	0.842743	1.16644	0.222111	0.164259	Q9D7B6	Isobutyryl-CoA dehydrogenase, mitochondrial	Acad8	7.36221e+06	9.43988e+06	1.01692e+07	8.41477e+06	9.9953e+06	9.00848e+06	9.33374e+06	9.32526e+06	9.53215e+06	1.01658	0.0237306	0.883966	0.972595	-0.0400894	1.02818	0.0400894	0.609843	0.956727	-0.0638201	0.654976
	Q9D773	Q9D773	Mrpl2	39S ribosomal protein L2, mitochondrial	577827	820580	875617	1.01424e+06	1.16311e+06	1.03726e+06	1.36741e+06	1.00697e+06	1.0958e+06	1.31631	0.396504	0.0633987	1.13114	0.177774	0.884066	-0.177774	0.362012	1.16371	0.21873	0.166863	Q9D773	39S ribosomal protein L2, mitochondrial	Mrpl2	6.73251e+06	7.34415e+06	7.08292e+06	5.73645e+06	5.32614e+06	4.83038e+06	5.12982e+06	7.32414e+06	7.08994e+06	0.7511	-0.412922	0.00515313	0.813193	-0.29833	1.22972	0.29833	0.176955	1.08267	0.114592	0.494865
	Q9D6U8	Q9D6U8	Fam162a	Protein FAM162A	8.52897e+06	9.58344e+06	7.59357e+06	1.19416e+07	1.40152e+07	1.39051e+07	7.63651e+06	8.62312e+06	8.19719e+06	1.2211	0.28818	0.431252	1.40928	0.494955	0.709584	-0.494955	0.295951	0.866472	-0.206775	0.484664	Q9D6U8	Protein FAM162A	Fam162a	9.00819e+06	1.07773e+07	1.05259e+07	1.06238e+07	1.08744e+07	1.23503e+07	9.41634e+06	1.24955e+07	1.17075e+07	1.11669	0.159229	0.201255	1.00682	0.00980084	0.99323	-0.00980084	0.946467	0.901608	-0.149428	0.363486
	Q9D6R2	Q9D6R2	Idh3a	Isocitrate dehydrogenase [NAD] subunit alpha, mitochondrial	4.70948e+07	4.34635e+07	4.54608e+07	4.1517e+07	3.9876e+07	4.12282e+07	4.33047e+07	4.11106e+07	4.35356e+07	0.953753	-0.0683117	0.254693	0.979834	-0.0293906	1.02058	0.0293906	0.625093	0.973383	-0.0389211	0.5504	Q9D6R2	Isocitrate dehydrogenase [NAD] subunit alpha, mitochondrial	Idh3a	1.64782e+08	1.77907e+08	1.82354e+08	1.76678e+08	2.28282e+08	1.96908e+08	1.94681e+08	2.00201e+08	1.89146e+08	1.14632	0.197011	0.182818	1.03055	0.0434109	0.970358	-0.0434109	0.718137	0.899004	-0.1536	0.0332451
	Q9D6J6	Q9D6J6	Ndufv2	NADH dehydrogenase [ubiquinone] flavoprotein 2, mitochondrial	1.27094e+07	1.30522e+07	1.38461e+07	1.17367e+07	1.16482e+07	1.28239e+07	1.44892e+07	1.53931e+07	1.614e+07	1.00844	0.0121322	0.92087	0.823712	-0.279788	1.21402	0.279788	0.0856332	1.22427	0.29192	0.0414672	Q9D6J6	NADH dehydrogenase [ubiquinone] flavoprotein 2, mitochondrial	Ndufv2	1.6497e+07	1.36213e+07	1.69872e+07	1.20382e+07	8.22689e+06	8.86877e+06	1.12666e+07	1.10781e+07	1.10156e+07	0.618481	-0.693199	0.0191648	0.87331	-0.195434	1.14507	0.195434	0.298666	1.41202	0.497764	0.0121278
	Q9D6J5	Q9D6J5	Ndufb8	NADH dehydrogenase [ubiquinone] 1 beta subcomplex subunit 8, mitochondrial	8.83799e+06	8.95475e+06	8.93381e+06	7.60928e+06	7.576e+06	8.35087e+06	1.11488e+07	1.0639e+07	1.03834e+07	1.06188	0.0866246	0.677045	0.858628	-0.219895	1.16465	0.219895	0.367583	1.23672	0.306519	0.0407983	Q9D6J5	NADH dehydrogenase [ubiquinone] 1 beta subcomplex subunit 8, mitochondrial	Ndufb8	1.63102e+07	1.49027e+07	1.3058e+07	1.19873e+07	8.46942e+06	9.24674e+06	1.19553e+07	1.00907e+07	9.77789e+06	0.670946	-0.575731	0.0269697	0.933371	-0.0994776	1.07139	0.0994776	0.606151	1.39113	0.476253	0.0233192
	Q9D5T0	Q9D5T0	Atad1	ATPase family AAA domain-containing protein 1	7.44975e+06	6.48414e+06	4.70494e+06	6.93932e+06	5.9347e+06	7.01492e+06	8.01717e+06	6.98587e+06	6.55778e+06	1.15657	0.209854	0.356722	1.03206	0.0455276	0.968935	-0.0455276	0.801899	1.12064	0.164327	0.474725	Q9D5T0	ATPase family AAA domain-containing protein 1	Atad1	2.15055e+06	3.69717e+06	3.5996e+06	2.20294e+06	1.77135e+06	2.62195e+06	2.6601e+06	2.90383e+06	3.2497e+06	0.698213	-0.51826	0.163229	0.748414	-0.418091	1.33616	0.418091	0.0689587	1.0719	0.100169	0.709825
	Q9D3D9	Q9D3D9	Atp5d	ATP synthase subunit delta, mitochondrial	3.80212e+07	3.46645e+07	4.10101e+07	3.54522e+07	3.20627e+07	3.6111e+07	2.77847e+07	3.22462e+07	3.68741e+07	0.863504	-0.211724	0.180996	0.925521	-0.111662	1.08047	0.111662	0.520901	0.932992	-0.100063	0.48208	Q9D3D9	ATP synthase subunit delta, mitochondrial	Atp5d	6.43702e+07	6.8056e+07	6.84399e+07	6.06583e+07	6.07786e+07	6.39475e+07	5.88945e+07	6.08603e+07	6.00258e+07	0.922925	-0.115715	0.0376323	1.03117	0.0442829	0.969772	-0.0442829	0.199993	1.11729	0.159997	0.00770295
	Q9D2G2	Q9D2G2	Dlst	Dihydrolipoyllysine-residue succinyltransferase component of 2-oxoglutarate dehydrogenase complex, mitochondrial	3.70541e+07	3.49882e+07	2.889e+07	2.98324e+07	3.23983e+07	2.84099e+07	3.22952e+07	3.32816e+07	3.59849e+07	0.993521	-0.00937736	0.934269	0.89609	-0.158285	1.11596	0.158285	0.165425	1.10873	0.148907	0.289468	Q9D2G2	Dihydrolipoyllysine-residue succinyltransferase component of 2-oxoglutarate dehydrogenase complex, mitochondrial	Dlst	1.36644e+08	1.26072e+08	1.2069e+08	1.34395e+08	1.4021e+08	1.31549e+08	1.29334e+08	1.32939e+08	1.34405e+08	1.05933	0.0831466	0.228264	1.02389	0.034055	0.976671	-0.034055	0.346204	0.966545	-0.0490916	0.419624
	Q9D1N9	Q9D1N9	Mrpl21	39S ribosomal protein L21, mitochondrial	1.38553e+06	1.29793e+06	1.0385e+06	1.30557e+06	1.31026e+06	1.48139e+06	1.59878e+06	1.34891e+06	1.45029e+06	1.2055	0.26963	0.108935	1.04564	0.0643817	0.956355	-0.0643817	0.616032	1.15288	0.205248	0.218068	Q9D1N9	39S ribosomal protein L21, mitochondrial	Mrpl21	6.09784e+06	5.50528e+06	5.55164e+06	5.30454e+06	4.71632e+06	4.81553e+06	5.56734e+06	5.3195e+06	5.55689e+06	0.864856	-0.209469	0.0425357	0.902252	-0.148398	1.10834	0.148398	0.0545293	1.04324	0.0610703	0.315587
	Q9D1L0	Q9D1L0	Chchd2	Coiled-coil-helix-coiled-coil-helix domain-containing protein 2	3.58373e+06	3.65867e+06	4.15555e+06	3.93792e+06	4.01875e+06	3.84551e+06	3.5848e+06	4.12277e+06	3.73757e+06	0.974211	-0.037694	0.625321	0.97104	-0.0423967	1.02982	0.0423967	0.636317	1.00326	0.00470265	0.959963	Q9D1L0	Coiled-coil-helix-coiled-coil-helix domain-containing protein 2	Chchd2	1.11752e+07	9.90373e+06	9.46698e+06	8.91011e+06	9.00362e+06	8.04227e+06	9.20703e+06	9.1697e+06	8.95438e+06	0.849736	-0.234913	0.0624034	0.949687	-0.0744766	1.05298	0.0744766	0.220547	1.11762	0.160436	0.107572
	Q9D1H8	Q9D1H8	Mrpl53	39S ribosomal protein L53, mitochondrial	248075	268774	182996	250755	214362	292671	373187	280643	171535	1.25294	0.325313	0.324451	1.29775	0.376011	0.770565	-0.376011	0.417707	0.965469	-0.0506979	0.888043	Q9D1H8	39S ribosomal protein L53, mitochondrial	Mrpl53	1.92488e+06	1.95696e+06	1.9602e+06	1.77818e+06	1.76231e+06	1.94058e+06	709941	1.86059e+06	1.93946e+06	0.93821	-0.0920172	0.106962	1.21532	0.281331	0.822831	-0.281331	0.465231	1.29536	0.373349	0.326555
	Q9D1B9	Q9D1B9	Mrpl28	39S ribosomal protein L28, mitochondrial	692678	761990	603328	736511	630990	856456	913692	781955	912801	1.1424	0.192073	0.372	0.944537	-0.0823213	1.05872	0.0823213	0.724925	1.20949	0.274395	0.164181	Q9D1B9	39S ribosomal protein L28, mitochondrial	Mrpl28	1.84013e+06	2.30484e+06	2.49683e+06	2.23955e+06	1.82065e+06	1.91521e+06	2.13585e+06	2.26111e+06	2.31741e+06	0.899666	-0.152538	0.393621	0.889942	-0.168217	1.12367	0.168217	0.148209	0.989191	-0.0156788	0.910533
	Q9D172	Q9D172	D10Jhu81e; LOC100046684; LOC102641949	Glutamine amidotransferase-like class 1 domain-containing protein 3A, mitochondrial	2.63234e+07	2.39034e+07	2.00409e+07	2.52746e+07	2.60547e+07	2.44564e+07	2.79058e+07	2.29191e+07	2.40268e+07	1.13288	0.180001	0.174064	1.11358	0.155203	0.898006	-0.155203	0.143029	1.01734	0.0247978	0.858741	Q9D172	Glutamine amidotransferase-like class 1 domain-containing protein 3A, mitochondrial	D10Jhu81e; LOC100046684; LOC102641949	3.94816e+07	4.2856e+07	4.55109e+07	4.49919e+07	5.58536e+07	4.59243e+07	5.07941e+07	5.38235e+07	5.0927e+07	1.148	0.19912	0.180162	0.943587	-0.083772	1.05979	0.083772	0.463655	0.821942	-0.282892	0.0100002
	Q9D0S9	Q9D0S9	Hint2	Histidine triad nucleotide-binding protein 2, mitochondrial	3.85852e+06	3.6949e+06	3.70136e+06	3.74664e+06	3.79737e+06	3.83737e+06	4.17333e+06	4.31052e+06	4.08157e+06	1.05969	0.0836479	0.139151	0.938032	-0.0922907	1.06606	0.0922907	0.236029	1.1297	0.175939	0.0119373	Q9D0S9	Histidine triad nucleotide-binding protein 2, mitochondrial	Hint2	8.03031e+06	8.59861e+06	8.92843e+06	8.50372e+06	1.10349e+07	9.08297e+06	9.98388e+06	1.08505e+07	8.96781e+06	1.1199	0.163365	0.275514	0.960386	-0.0583143	1.04125	0.0583143	0.696756	0.857567	-0.22168	0.0791447
	Q9D0Q7	Q9D0Q7	Mrpl45	39S ribosomal protein L45, mitochondrial	942303	896235	627654	1.19313e+06	954671	986222	1.01567e+06	500609	930495	1.08816	0.121894	0.652316	1.37729	0.461828	0.726066	-0.461828	0.193832	0.790077	-0.339934	0.524621	Q9D0Q7	39S ribosomal protein L45, mitochondrial	Mrpl45	5.93536e+06	4.71178e+06	5.8215e+06	5.19424e+06	3.81006e+06	5.01196e+06	5.28792e+06	5.67158e+06	4.60812e+06	0.851088	-0.232619	0.234052	0.900347	-0.151447	1.11068	0.151447	0.387739	1.05788	0.0811727	0.579697
	Q9D0M3	Q9D0M3	Cyc1	Cytochrome c1, heme protein, mitochondrial	2.48031e+07	2.44274e+07	2.54156e+07	2.76643e+07	2.70137e+07	2.65224e+07	2.56116e+07	2.74472e+07	2.33653e+07	1.02116	0.0302127	0.627542	1.03843	0.0544001	0.962995	-0.0544001	0.58728	0.983374	-0.0241875	0.840619	Q9D0M3	Cytochrome c1, heme protein, mitochondrial	Cyc1	6.80184e+07	6.39448e+07	6.31514e+07	4.93071e+07	3.01095e+07	3.79295e+07	4.70595e+07	4.39811e+07	4.5747e+07	0.601422	-0.733552	0.010908	0.857871	-0.221167	1.16568	0.221167	0.31491	1.42641	0.512384	0.000374797
	Q9D0L7	Q9D0L7	Armc10	Armadillo repeat-containing protein 10	426611	943602	621545	882643	446619	748679	769892	1.02013e+06	814774	0.802843	-0.316811	0.325686	0.714001	-0.486001	1.40056	0.486001	0.189053	1.12443	0.169191	0.543813	Q9D0L7	Armadillo repeat-containing protein 10	Armc10	1.61165e+06	1.66086e+06	1.81889e+06	2.70288e+06	2.27774e+06	2.12564e+06	1.21256e+06	1.27068e+06	1.08772e+06	1.39574	0.481027	0.0216552	1.99001	0.992778	0.502509	-0.992778	0.00287075	1.42578	0.511751	0.00357505
	Q9D0K2	Q9D0K2	Oxct1	Succinyl-CoA:3-ketoacid coenzyme A transferase 1, mitochondrial	3.44247e+07	3.2211e+07	3.15572e+07	3.1572e+07	3.01168e+07	3.26732e+07	2.93797e+07	2.77091e+07	3.01903e+07	0.966745	-0.048792	0.359063	1.06126	0.0857825	0.942273	-0.0857825	0.344884	0.910938	-0.134575	0.0609489	Q9D0K2	Succinyl-CoA:3-ketoacid coenzyme A transferase 1, mitochondrial	Oxct1	6.56593e+07	7.17347e+07	6.94794e+07	7.80888e+07	9.2156e+07	8.0916e+07	8.34516e+07	8.59873e+07	8.28321e+07	1.21408	0.279863	0.0336529	0.995599	-0.00636381	1.00442	0.00636381	0.937051	0.820044	-0.286226	0.00169439
	Q9D0G0	Q9D0G0	Mrps30	28S ribosomal protein S30, mitochondrial	1.22074e+06	1.44814e+06	663066	1.14368e+06	1.10101e+06	1.23092e+06	804506	1.21591e+06	1.25783e+06	0.963611	-0.0534779	0.887107	0.845263	-0.242527	1.18306	0.242527	0.326682	1.14001	0.189049	0.642605	Q9D0G0	28S ribosomal protein S30, mitochondrial	Mrps30	1.20309e+07	8.63136e+06	1.04853e+07	9.95286e+06	8.8896e+06	7.75981e+06	1.00963e+07	1.18915e+07	9.21123e+06	0.854071	-0.227572	0.264686	0.852663	-0.229953	1.1728	0.229953	0.204284	0.998351	-0.00238074	0.989793
	Q9D051	Q9D051	Pdhb	Pyruvate dehydrogenase E1 component subunit beta, mitochondrial	6.34831e+07	6.02849e+07	6.01032e+07	6.39572e+07	5.82843e+07	5.60847e+07	6.09497e+07	5.90006e+07	6.08622e+07	0.951034	-0.0724308	0.185742	0.975108	-0.036366	1.02553	0.036366	0.498689	0.975312	-0.0360649	0.452806	Q9D051	Pyruvate dehydrogenase E1 component subunit beta, mitochondrial	Pdhb	1.89016e+08	1.97858e+08	1.96197e+08	1.74468e+08	1.95939e+08	1.80047e+08	1.86789e+08	2.03976e+08	1.99059e+08	0.94406	-0.08305	0.194356	0.93325	-0.0996651	1.07152	0.0996651	0.185393	0.988549	-0.0166151	0.717044
	Q9D023	Q9D023	Mpc2	Mitochondrial pyruvate carrier 2	967997	1.16816e+06	1.50297e+06	1.04438e+06	655707	713727	1.20377e+06	1.17754e+06	1.59639e+06	0.692556	-0.529997	0.160448	0.618423	-0.693334	1.61702	0.693334	0.148284	1.11987	0.163336	0.57374	Q9D023	Mitochondrial pyruvate carrier 2	Mpc2	5.65125e+06	5.13467e+06	6.19086e+06	5.95883e+06	2.94582e+06	4.25771e+06	4.34051e+06	4.31471e+06	4.49159e+06	0.775315	-0.367145	0.240805	1.00118	0.00170452	0.998819	-0.00170452	0.995554	1.29132	0.36885	0.0146128
	Q9CZW5	Q9CZW5	Tomm70a	Mitochondrial import receptor subunit TOM70	2.13053e+07	2.02502e+07	2.0776e+07	1.94829e+07	1.88743e+07	2.00411e+07	2.22993e+07	2.02888e+07	2.18521e+07	1.01166	0.0167281	0.837225	0.968414	-0.0463045	1.03262	0.0463045	0.671795	1.04466	0.0630326	0.320114	Q9CZW5	Mitochondrial import receptor subunit TOM70	Tomm70a	4.06875e+07	3.63066e+07	3.61986e+07	3.23933e+07	2.88053e+07	2.99251e+07	2.93956e+07	2.95136e+07	2.87816e+07	0.805032	-0.312883	0.015558	1.03915	0.0554012	0.962327	-0.0554012	0.350639	1.29082	0.368284	0.00473446
	Q9CZU6	Q9CZU6	Cs	Citrate synthase, mitochondrial	1.01282e+08	9.57007e+07	9.29567e+07	9.52011e+07	8.30134e+07	9.1377e+07	8.60983e+07	8.27964e+07	9.59409e+07	0.917671	-0.123952	0.0393489	0.971589	-0.0415826	1.02924	0.0415826	0.692391	0.944505	-0.082369	0.372281	Q9CZU6	Citrate synthase, mitochondrial	Cs	3.62287e+08	3.47249e+08	3.36129e+08	4.42617e+08	4.90986e+08	4.69912e+08	3.19671e+08	3.56784e+08	3.56308e+08	1.34222	0.424623	0.00169756	1.35899	0.442535	0.735841	-0.442535	0.00268053	1.01249	0.0179113	0.780683
	Q9CZR8	Q9CZR8	Tsfm	Elongation factor Ts, mitochondrial	2.32763e+06	2.34311e+06	1.35008e+06	2.67002e+06	2.4029e+06	1.51996e+06	2.62758e+06	2.64241e+06	2.83985e+06	1.02942	0.0418384	0.910479	0.796561	-0.328143	1.2554	0.328143	0.296754	1.29234	0.369981	0.316966	Q9CZR8	Elongation factor Ts, mitochondrial	Tsfm	7.84246e+06	8.62455e+06	1.00643e+07	9.93821e+06	1.17406e+07	1.07914e+07	1.28986e+07	1.2556e+07	1.24754e+07	1.22384	0.29142	0.0763434	0.856054	-0.224226	1.16815	0.224226	0.0274663	0.69948	-0.515646	0.00460283
	Q9CZN7	Q9CZN7	Shmt2	Serine hydroxymethyltransferase, mitochondrial	9.97643e+07	9.82952e+07	8.94205e+07	8.1391e+07	7.87939e+07	8.05369e+07	1.15655e+08	1.05985e+08	1.13654e+08	1.02185	0.0311775	0.887146	0.834661	-0.260737	1.19809	0.260737	0.332811	1.22426	0.291914	0.0621481	Q9CZN7	Serine hydroxymethyltransferase, mitochondrial	Shmt2	2.47608e+08	2.43276e+08	2.46291e+08	3.07889e+08	3.36648e+08	3.25156e+08	2.29517e+08	2.45019e+08	2.40116e+08	1.31542	0.395518	0.000786425	1.35687	0.440287	0.736988	-0.440287	0.000872246	1.03152	0.0447685	0.189191
	Q9CZD3	Q9CZD3	Gars	Glycine--tRNA ligase	2.78024e+07	2.81314e+07	2.63694e+07	2.61424e+07	2.42918e+07	2.45003e+07	2.45542e+07	2.70477e+07	2.33795e+07	0.909516	-0.13683	0.0184818	0.969664	-0.0444427	1.03128	0.0444427	0.615831	0.93797	-0.0923868	0.371287	Q9CZD3	Glycine--tRNA ligase	Gars	1.27998e+07	1.45541e+07	1.513e+07	1.25289e+07	1.70709e+07	1.62929e+07	1.58011e+07	1.5801e+07	1.58655e+07	1.08023	0.111345	0.508731	0.966819	-0.0486823	1.03432	0.0486823	0.727171	0.895008	-0.160027	0.0768586
	Q9CZ42	Q9CZ42	Carkd; Naxd	ATP-dependent (S)-NAD(P)H-hydrate dehydratase	4.98047e+06	3.71967e+06	3.79795e+06	4.48219e+06	4.17753e+06	4.76068e+06	4.47262e+06	4.56763e+06	4.99489e+06	1.11759	0.160388	0.186014	0.934958	-0.097027	1.06957	0.097027	0.331996	1.19533	0.257415	0.112329	Q9CZ42	ATP-dependent (S)-NAD(P)H-hydrate dehydratase	Carkd; Naxd	5.366e+06	7.00451e+06	7.84675e+06	6.70099e+06	7.78525e+06	7.5294e+06	7.52398e+06	6.97143e+06	7.53141e+06	1.08895	0.122941	0.494541	0.999493	-0.000732082	1.00051	0.000732082	0.992573	0.917848	-0.123674	0.467194
	Q9CZ13	Q9CZ13	Uqcrc1	Cytochrome b-c1 complex subunit 1, mitochondrial	7.335e+07	7.74254e+07	7.06973e+07	7.34707e+07	7.21491e+07	7.52345e+07	8.2501e+07	7.69383e+07	7.52143e+07	1.03742	0.0529949	0.489627	1.00725	0.0104277	0.992798	-0.0104277	0.899336	1.02994	0.0425671	0.457575	Q9CZ13	Cytochrome b-c1 complex subunit 1, mitochondrial	Uqcrc1	1.23814e+08	1.13763e+08	1.13163e+08	8.36135e+07	3.87732e+07	5.69959e+07	9.00875e+07	7.36073e+07	8.22551e+07	0.51144	-0.967362	0.0132595	0.729346	-0.455325	1.37109	0.455325	0.184702	1.42606	0.512037	0.00402979
	Q9CY16	Q9CY16	Mrps28	28S ribosomal protein S28, mitochondrial	768732	940734	786596	912575	628978	966644	1.17192e+06	688620	1.15956e+06	1.04835	0.068121	0.809488	0.998296	-0.00246095	1.00171	0.00246095	0.995702	1.05014	0.070582	0.827646	Q9CY16	28S ribosomal protein S28, mitochondrial	Mrps28	582885	748686	505980	639464	468976	412698	780375	690650	804535	0.827808	-0.272633	0.346201	0.668468	-0.58107	1.49596	0.58107	0.0302585	0.807516	-0.308437	0.140361
	Q9CXZ1	Q9CXZ1	Ndufs4	NADH dehydrogenase [ubiquinone] iron-sulfur protein 4, mitochondrial	5.7175e+06	5.97655e+06	5.63499e+06	5.79508e+06	5.56881e+06	5.44841e+06	4.03698e+06	5.65652e+06	6.19075e+06	0.864855	-0.20947	0.193009	0.847127	-0.239351	1.18046	0.239351	0.266726	1.02093	0.0298808	0.642872	Q9CXZ1	NADH dehydrogenase [ubiquinone] iron-sulfur protein 4, mitochondrial	Ndufs4	8.655e+06	8.24872e+06	7.88294e+06	4.8774e+06	2.50211e+06	3.48435e+06	4.83444e+06	3.90243e+06	4.29175e+06	0.438294	-1.19003	0.00304735	0.833846	-0.262148	1.19926	0.262148	0.384833	1.90248	0.92788	0.000363582
	Q9CXW2	Q9CXW2	Mrps22	28S ribosomal protein S22, mitochondrial	2.55683e+06	2.42559e+06	2.03838e+06	2.6751e+06	2.46382e+06	2.65194e+06	3.03366e+06	2.68782e+06	3.18217e+06	1.14152	0.190961	0.248915	0.925548	-0.111621	1.08044	0.111621	0.497966	1.23335	0.302581	0.163117	Q9CXW2	28S ribosomal protein S22, mitochondrial	Mrps22	1.12e+07	1.05382e+07	1.02867e+07	1.23169e+07	1.05956e+07	1.12175e+07	1.07888e+07	1.13065e+07	1.14624e+07	1.06573	0.0918485	0.287341	1.01706	0.0243998	0.98323	-0.0243998	0.742978	0.954324	-0.0674486	0.207406
	Q9CXT8	Q9CXT8	Pmpcb	Mitochondrial-processing peptidase subunit beta	1.27398e+07	1.24754e+07	1.24161e+07	1.12639e+07	1.1608e+07	1.18011e+07	1.29432e+07	1.24766e+07	1.26749e+07	1.00544	0.00783365	0.914443	0.963553	-0.0535647	1.03783	0.0535647	0.460534	1.04348	0.0613983	0.383388	Q9CXT8	Mitochondrial-processing peptidase subunit beta	Pmpcb	5.71083e+07	5.39232e+07	5.57103e+07	5.51833e+07	5.36265e+07	5.31047e+07	5.86135e+07	6.15829e+07	5.86358e+07	0.971049	-0.0423837	0.221877	0.905399	-0.143374	1.10449	0.143374	0.00845122	0.932393	-0.10099	0.0405118
	Q9CWE0	Q9CWE0	Fam54b; Mtfr1l	Mitochondrial fission regulator 1-like	2.92914e+06	2.90923e+06	2.27076e+06	2.65841e+06	2.89903e+06	2.79973e+06	2.73291e+06	2.90603e+06	2.67974e+06	1.07569	0.105257	0.360966	1.00633	0.00909843	0.993713	-0.00909843	0.876899	1.06892	0.0961589	0.529696	Q9CWE0	Mitochondrial fission regulator 1-like	Fam54b; Mtfr1l	640983	930279	994301	493001	677307	619044	547680	546153	791677	0.69745	-0.519838	0.100332	0.949001	-0.0755182	1.05374	0.0755182	0.760145	1.36067	0.44432	0.17064
	Q9CRD0	Q9CRD0	Ociad1	OCIA domain-containing protein 1	3.37988e+06	3.01936e+06	3.13927e+06	3.68556e+06	3.4283e+06	3.5948e+06	3.11317e+06	3.05833e+06	3.25192e+06	1.02967	0.0421812	0.715689	1.07088	0.0987941	0.933813	-0.0987941	0.336875	0.961519	-0.0566129	0.676633	Q9CRD0	OCIA domain-containing protein 1	Ociad1	1.64998e+07	1.27656e+07	1.36793e+07	6.92757e+06	4.87132e+06	6.6025e+06	1.0248e+07	8.60368e+06	1.00658e+07	0.42849	-1.22267	0.00318789	0.636342	-0.652126	1.57148	0.652126	0.0130863	1.48508	0.570539	0.0195144
	Q9CRB9	Q9CRB9	Chchd3	MICOS complex subunit Mic19	1.44623e+07	1.2791e+07	1.40287e+07	1.29037e+07	1.30634e+07	1.30577e+07	1.52807e+07	1.33979e+07	1.29527e+07	1.04226	0.0597114	0.541302	1.04746	0.0668964	0.95469	-0.0668964	0.564946	0.995032	-0.00718507	0.910151	Q9CRB9	MICOS complex subunit Mic19	Chchd3	751783	314657	790946	584989	217955	453360	588192	576451	580319	0.676383	-0.564088	0.343453	0.719961	-0.47401	1.38896	0.47401	0.203993	1.06443	0.090078	0.818207
	Q9CRA5	Q9CRA5	Golph3	Golgi phosphoprotein 3	83200.5	113256	38245.5	126848	61020.1	77979.3	67957.8	111703	136626	0.743517	-0.427563	0.443046	0.555599	-0.847883	1.79986	0.847883	0.0162399	1.33822	0.42032	0.456013	Q9CRA5	Golgi phosphoprotein 3	Golph3	1.40153e+06	1.73324e+06	1.82509e+06	1.27822e+06	2.07113e+06	1.96663e+06	1.54761e+06	1.40535e+06	1.39463e+06	1.0718	0.100035	0.693433	1.22274	0.29012	0.817834	-0.29012	0.271962	1.14083	0.190085	0.212616
	Q9CR98	Q9CR98	Fam136a	Protein FAM136A	4.66141e+06	4.21212e+06	4.5564e+06	4.4578e+06	4.15673e+06	4.90658e+06	5.66253e+06	5.06877e+06	5.13511e+06	1.11337	0.15494	0.325694	0.962107	-0.0557301	1.03938	0.0557301	0.753435	1.15723	0.21067	0.0141476	Q9CR98	Protein FAM136A	Fam136a	3.33725e+06	3.38194e+06	3.47732e+06	3.19244e+06	3.69523e+06	3.01584e+06	3.24816e+06	3.45029e+06	3.36771e+06	0.971265	-0.0420629	0.66264	0.983842	-0.0235014	1.01642	0.0235014	0.810599	1.01295	0.0185615	0.577522
	Q9CR68	Q9CR68	Uqcrfs1	Cytochrome b-c1 complex subunit Rieske, mitochondrial	9.89768e+06	1.0399e+07	1.00118e+07	1.08785e+07	1.0156e+07	1.09799e+07	1.12543e+07	1.08103e+07	1.15211e+07	1.03519	0.0498895	0.425907	0.966956	-0.0484774	1.03417	0.0484774	0.515344	1.07056	0.0983669	0.176686	Q9CR68	Cytochrome b-c1 complex subunit Rieske, mitochondrial	Uqcrfs1	2.61969e+07	1.72432e+07	2.292e+07	2.21538e+07	8.65411e+06	1.30467e+07	1.91852e+07	1.54353e+07	1.50928e+07	0.660858	-0.597588	0.190051	0.88215	-0.180905	1.13359	0.180905	0.665108	1.33486	0.416683	0.130735
	Q9CR62	Q9CR62	Slc25a11	Mitochondrial 2-oxoglutarate/malate carrier protein	4.95467e+06	6.00115e+06	4.26948e+06	5.56869e+06	5.21726e+06	5.13836e+06	5.72526e+06	5.91395e+06	5.20673e+06	1.01525	0.0218354	0.89106	0.964023	-0.0528609	1.03732	0.0528609	0.612203	1.05314	0.0746964	0.723378	Q9CR62	Mitochondrial 2-oxoglutarate/malate carrier protein	Slc25a11	2.81005e+07	2.57861e+07	2.81897e+07	1.979e+07	9.83557e+06	1.38872e+07	1.89257e+07	1.34465e+07	1.55105e+07	0.530151	-0.915526	0.0127303	0.908739	-0.138061	1.10043	0.138061	0.681946	1.71412	0.777464	0.00306069
	Q9CR61	Q9CR61	Ndufb7	NADH dehydrogenase [ubiquinone] 1 beta subcomplex subunit 7	2.87637e+06	2.78775e+06	3.01476e+06	2.8814e+06	2.64028e+06	3.01944e+06	3.22968e+06	3.19173e+06	3.24239e+06	1.02366	0.0337421	0.729417	0.921068	-0.11862	1.0857	0.11862	0.338334	1.11139	0.152362	0.0342398	Q9CR61	NADH dehydrogenase [ubiquinone] 1 beta subcomplex subunit 7	Ndufb7	4.89599e+06	4.27387e+06	4.05618e+06	2.77434e+06	1.21515e+06	1.84816e+06	2.63651e+06	2.57133e+06	2.83483e+06	0.441375	-1.17992	0.00893976	0.725834	-0.462288	1.37773	0.462288	0.185033	1.64448	0.717634	0.00280982
	Q9CQZ5	Q9CQZ5	Ndufa6	NADH dehydrogenase [ubiquinone] 1 alpha subcomplex subunit 6	6.20723e+06	6.27935e+06	5.57702e+06	5.33272e+06	5.98807e+06	5.73121e+06	7.21375e+06	6.78424e+06	6.2854e+06	1.10146	0.139412	0.340925	0.965751	-0.0502767	1.03546	0.0502767	0.741679	1.14052	0.189689	0.144848	Q9CQZ5	NADH dehydrogenase [ubiquinone] 1 alpha subcomplex subunit 6	Ndufa6	1.41008e+07	1.35231e+07	1.39121e+07	9.21549e+06	6.22962e+06	7.52107e+06	9.88481e+06	8.78836e+06	8.93803e+06	0.552922	-0.854852	0.002163	0.83177	-0.265743	1.20226	0.265743	0.171344	1.50432	0.589109	0.0002662
	Q9CQY6	Q9CQY6	2900010M23Rik; Mnf1; Uqcc2	Ubiquinol-cytochrome-c reductase complex assembly factor 2	2.13964e+06	2.19993e+06	2.12865e+06	2.26627e+06	2.0255e+06	2.22667e+06	2.28343e+06	2.499e+06	2.44913e+06	0.991016	-0.0130196	0.832985	0.880547	-0.183528	1.13566	0.183528	0.0636776	1.12545	0.170508	0.0149398	Q9CQY6	Ubiquinol-cytochrome-c reductase complex assembly factor 2	2900010M23Rik; Mnf1; Uqcc2	3.24866e+06	3.404e+06	3.50374e+06	3.17533e+06	3.67763e+06	3.28533e+06	3.184e+06	3.786e+06	3.38765e+06	0.998217	-0.00257432	0.973309	0.978822	-0.0308812	1.02164	0.0308812	0.769765	0.98057	-0.0283069	0.74408
	Q9CQX8	Q9CQX8	Mrps36	28S ribosomal protein S36, mitochondrial	7.56988e+06	7.14422e+06	6.72954e+06	7.2428e+06	8.14332e+06	8.11924e+06	9083598	7.95186e+06	6.93818e+06	1.2003	0.263393	0.0164141	1.13482	0.182458	0.881201	-0.182458	0.169586	1.0577	0.0809352	0.413476	Q9CQX8	28S ribosomal protein S36, mitochondrial	Mrps36	4.61734e+06	6.5914e+06	5.54501e+06	6.05501e+06	6.20959e+06	6.13476e+06	4.85805e+06	5.87339e+06	6.09588e+06	1.09822	0.135172	0.391834	1.09342	0.12885	0.91456	-0.12885	0.243675	0.995628	-0.00632197	0.973184
	Q9CQR4	Q9CQR4	Acot13	Acyl-coenzyme A thioesterase 13	2.34393e+06	2.53449e+06	1.92702e+06	2.42437e+06	2.19309e+06	2.51134e+06	1.53948e+06	1.80277e+06	2.24962e+06	0.906769	-0.141193	0.565095	1.0272	0.0387168	0.97352	-0.0387168	0.900406	0.882758	-0.179909	0.426306	Q9CQR4	Acyl-coenzyme A thioesterase 13	Acot13	1.03868e+07	1.31208e+07	1.30954e+07	1.21036e+07	1.92974e+07	1.55379e+07	1.53812e+07	1.38524e+07	1.39182e+07	1.28238	0.358826	0.203168	1.08777	0.121367	0.919316	-0.121367	0.586373	0.848238	-0.237459	0.102668
	Q9CQQ7	Q9CQQ7	Atp5f1	ATP synthase F(0) complex subunit B1, mitochondrial	3.72987e+07	3.55236e+07	3.16338e+07	3.57695e+07	3.71014e+07	3.64761e+07	3.93044e+07	3.6584e+07	3.67314e+07	1.09672	0.133193	0.105278	1.02645	0.0376625	0.974232	-0.0376625	0.446222	1.06846	0.0955304	0.267696	Q9CQQ7	ATP synthase F(0) complex subunit B1, mitochondrial	Atp5f1	1.09873e+08	1.12534e+08	1.26345e+08	1.01036e+08	1.13155e+08	1.13205e+08	1.06276e+08	1.18215e+08	1.17479e+08	0.938762	-0.0911683	0.335951	0.95738	-0.0628363	1.04452	0.0628363	0.434241	1.01983	0.028332	0.741828
	Q9CQP3	Q9CQP3	Chchd5	Coiled-coil-helix-coiled-coil-helix domain-containing protein 5	1.25965e+06	1.14189e+06	1.25664e+06	1.46733e+06	1.39049e+06	1.56066e+06	1.3595e+06	1.37174e+06	1.47209e+06	1.11505	0.157114	0.263219	1.01052	0.0151034	0.989586	-0.0151034	0.877133	1.10344	0.142011	0.376125	Q9CQP3	Coiled-coil-helix-coiled-coil-helix domain-containing protein 5	Chchd5	1.21433e+06	941439	1.14939e+06	1.3082e+06	974494	1.04682e+06	1.1574e+06	1.18783e+06	885771	1.00737	0.0105895	0.953414	1.03049	0.0433305	0.970412	-0.0433305	0.825602	1.02295	0.032741	0.854546
	Q9CQN7	Q9CQN7	Mrpl41	39S ribosomal protein L41, mitochondrial	2.02547e+06	1.87883e+06	1.41952e+06	1.80644e+06	1.81527e+06	1.80018e+06	1.90564e+06	1.80763e+06	1.99855e+06	1.08155	0.113103	0.396672	0.96704	-0.0483527	1.03408	0.0483527	0.504196	1.11842	0.161456	0.382396	Q9CQN7	39S ribosomal protein L41, mitochondrial	Mrpl41	5.91704e+06	5.03164e+06	4.71581e+06	5.11896e+06	3.5534e+06	4.2409e+06	4.55664e+06	5.28371e+06	5.09509e+06	0.824365	-0.278645	0.188007	0.864606	-0.209886	1.1566	0.209886	0.251041	1.04881	0.0687585	0.594176
	Q9CQN1	Q9CQN1	Trap1	Heat shock protein 75 kDa, mitochondrial	3.81432e+07	3.5872e+07	3.59879e+07	3.87563e+07	3.93047e+07	3.94235e+07	3.75833e+07	3.77849e+07	3.50018e+07	1.05149	0.0724313	0.163721	1.06532	0.0912849	0.938686	-0.0912849	0.16267	0.987017	-0.0188536	0.784192	Q9CQN1	Heat shock protein 75 kDa, mitochondrial	Trap1	1.21411e+08	1.20189e+08	1.23606e+08	1.27148e+08	1.51667e+08	1.30091e+08	1.62819e+08	1.69728e+08	1.61443e+08	1.11966	0.163061	0.13498	0.827764	-0.272709	1.20807	0.272709	0.0252898	0.739299	-0.435769	9.85392e-05
	Q9CQL5	Q9CQL5	Mrpl18	39S ribosomal protein L18, mitochondrial	3.61243e+06	3.20695e+06	1.14868e+06	3.26702e+06	3.52852e+06	3.15724e+06	3100618	3.15396e+06	2.79308e+06	1.28385	0.360481	0.366632	1.09706	0.13364	0.911529	-0.13364	0.279727	1.17027	0.226842	0.666606	Q9CQL5	39S ribosomal protein L18, mitochondrial	Mrpl18	2.68686e+06	2.1594e+06	1.92141e+06	2.31306e+06	1.96518e+06	1.86303e+06	1.8911e+06	2.04512e+06	1.99873e+06	0.907442	-0.140122	0.473287	1.03476	0.0492984	0.966406	-0.0492984	0.657128	1.14031	0.189421	0.295302
	Q9CQJ8	Q9CQJ8	Ndufb9	NADH dehydrogenase [ubiquinone] 1 beta subcomplex subunit 9	6.34786e+06	8.23722e+06	5.5394e+06	7.4245e+06	7.12268e+06	7.66228e+06	9.15679e+06	8.89474e+06	9.35736e+06	1.12927	0.175388	0.414465	0.874484	-0.193496	1.14353	0.193496	0.249511	1.29135	0.368884	0.143626	Q9CQJ8	NADH dehydrogenase [ubiquinone] 1 beta subcomplex subunit 9	Ndufb9	9.42191e+06	9.00725e+06	9.44758e+06	5.18511e+06	2.9241e+06	4.31e+06	5.75675e+06	5.12167e+06	5.34956e+06	0.445504	-1.16649	0.00156871	0.765296	-0.38591	1.30668	0.38591	0.136985	1.71782	0.780579	7.75605e-05
	Q9CQH3	Q9CQH3	Ndufb5	NADH dehydrogenase [ubiquinone] 1 beta subcomplex subunit 5, mitochondrial	4.83826e+06	5.15739e+06	4.8928e+06	4.7909e+06	4.74365e+06	5.11187e+06	6.66821e+06	5.49073e+06	5.76085e+06	1.11338	0.154944	0.402691	0.979047	-0.03055	1.0214	0.03055	0.887767	1.13721	0.185494	0.0295657	Q9CQH3	NADH dehydrogenase [ubiquinone] 1 beta subcomplex subunit 5, mitochondrial	Ndufb5	7.32044e+06	6.51221e+06	6.95055e+06	3.16819e+06	2.9663e+06	3.75884e+06	4.15945e+06	4.1548e+06	4.54529e+06	0.476025	-1.07089	0.000403647	0.769337	-0.378312	1.29982	0.378312	0.0217259	1.61617	0.692578	0.000586381
	Q9CQF0	Q9CQF0	Mrpl11	39S ribosomal protein L11, mitochondrial	1.28093e+06	1.38021e+06	1.18693e+06	1.27638e+06	999164	1.61761e+06	1.45563e+06	1.44935e+06	1.82732e+06	1.05955	0.0834514	0.713341	0.828564	-0.271315	1.20691	0.271315	0.385936	1.27878	0.354766	0.109216	Q9CQF0	39S ribosomal protein L11, mitochondrial	Mrpl11	5.29546e+06	4.55837e+06	6.12587e+06	5.13153e+06	5.24812e+06	3.35662e+06	4.38806e+06	5.69253e+06	5.93169e+06	0.859607	-0.21825	0.381558	0.857858	-0.221189	1.16569	0.221189	0.384466	0.997965	-0.00293883	0.987651
	Q9CQC7	Q9CQC7	Gm3244; Ndufb4; Gm3873	NADH dehydrogenase [ubiquinone] 1 beta subcomplex subunit 4	8.60582e+06	7.11207e+06	7.64115e+06	6.87257e+06	6.84931e+06	7.00129e+06	9.54289e+06	8.17338e+06	7.69018e+06	1.08174	0.113354	0.549518	0.983112	-0.0245722	1.01718	0.0245722	0.914049	1.10032	0.137926	0.126309	Q9CQC7	NADH dehydrogenase [ubiquinone] 1 beta subcomplex subunit 4	Gm3244; Ndufb4; Gm3873	1.04808e+07	1.02228e+07	9.40951e+06	6.08751e+06	2.91754e+06	4.10592e+06	6.07662e+06	5.28227e+06	5.42035e+06	0.435391	-1.19962	0.00443063	0.781381	-0.355903	1.27979	0.355903	0.270263	1.79466	0.843713	0.00039273
	Q9CQA3	Q9CQA3	Sdhb	Succinate dehydrogenase [ubiquinone] iron-sulfur subunit, mitochondrial	1.87122e+07	1.98726e+07	1.82487e+07	1.73237e+07	1.68117e+07	1.8534e+07	2.45717e+07	2.28237e+07	2.26284e+07	1.08066	0.111917	0.578379	0.878835	-0.186336	1.13787	0.186336	0.431585	1.22965	0.298253	0.0217537	Q9CQA3	Succinate dehydrogenase [ubiquinone] iron-sulfur subunit, mitochondrial	Sdhb	5.81716e+07	5.36407e+07	6.22166e+07	4.30629e+07	3.70152e+07	4.26957e+07	3.7434e+07	4.58997e+07	4.41106e+07	0.705479	-0.503325	0.00564852	0.963352	-0.0538649	1.03804	0.0538649	0.655519	1.36553	0.44946	0.0122035
	Q9CQ92	Q9CQ92	Fis1	Mitochondrial fission 1 protein	579504	740091	732683	1.04399e+06	668505	623471	901298	1.02501e+06	920636	0.871466	-0.198484	0.465791	0.751517	-0.412122	1.33064	0.412122	0.132399	1.15961	0.213639	0.403456	Q9CQ92	Mitochondrial fission 1 protein	Fis1	6.44181e+06	7.15347e+06	8.62034e+06	5.76322e+06	4.87765e+06	5.58269e+06	4.6844e+06	4.67082e+06	4.52709e+06	0.730277	-0.453484	0.0454691	1.16865	0.224843	0.855688	-0.224843	0.0468815	1.60028	0.678327	0.0124692
	Q9CQ75	Q9CQ75	Ndufa2	NADH dehydrogenase [ubiquinone] 1 alpha subcomplex subunit 2	8.24158e+06	8.44323e+06	8.45152e+06	7.86356e+06	7.42929e+06	8.10548e+06	9.98296e+06	9.7173e+06	1.09263e+07	1.03067	0.0435871	0.764194	0.824073	-0.279156	1.21348	0.279156	0.192563	1.25071	0.322743	0.0278139	Q9CQ75	NADH dehydrogenase [ubiquinone] 1 alpha subcomplex subunit 2	Ndufa2	1.51866e+07	1.35218e+07	1.31243e+07	1.00333e+07	5.48505e+06	6.59504e+06	9.78908e+06	8.93181e+06	9.36611e+06	0.528614	-0.919713	0.0120678	0.787316	-0.344985	1.27014	0.344985	0.22562	1.4894	0.574728	0.00250658
	Q9CQ69	Q9CQ69	Uqcrq	Cytochrome b-c1 complex subunit 8	3.32241e+06	3.65927e+06	2.20818e+06	3.59446e+06	3.82429e+06	3.90096e+06	1.73341e+06	2.31799e+06	4.14714e+06	0.999656	-0.000496185	0.999047	0.975351	-0.0360072	1.02527	0.0360072	0.948782	1.02492	0.035511	0.936989	Q9CQ69	Cytochrome b-c1 complex subunit 8	Uqcrq	4.06309e+06	3.27131e+06	3.51982e+06	3.04589e+06	1.54293e+06	2.18989e+06	2.68773e+06	2.5441e+06	2.35155e+06	0.624523	-0.679174	0.0513963	0.89389	-0.161831	1.11871	0.161831	0.580016	1.43132	0.517343	0.012596
	Q9CQ62	Q9CQ62	Decr1	2,4-dienoyl-CoA reductase, mitochondrial	1.80669e+07	1.719e+07	1.62309e+07	1.69821e+07	1.74954e+07	1.7587e+07	1.90232e+07	1.81826e+07	1.86388e+07	1.07346	0.102268	0.0979935	0.979605	-0.0297284	1.02082	0.0297284	0.609667	1.09581	0.131996	0.0299132	Q9CQ62	2,4-dienoyl-CoA reductase, mitochondrial	Decr1	6.9295e+06	7.40287e+06	6.59346e+06	9.26316e+06	8.28021e+06	8.49067e+06	6.73455e+06	7.67309e+06	8.17541e+06	1.24411	0.315114	0.0109835	1.15281	0.205159	0.867443	-0.205159	0.0902319	0.926617	-0.109955	0.316656
	Q9CQ54	Q9CQ54	Ndufc2; LOC102641347	NADH dehydrogenase [ubiquinone] 1 subunit C2	8.54007e+06	8.65328e+06	8.36507e+06	8.22522e+06	7.60645e+06	8.35616e+06	1.04967e+07	9.11638e+06	9.41296e+06	1.04816	0.0678575	0.667369	0.951977	-0.0710013	1.05045	0.0710013	0.71855	1.10103	0.138859	0.0228229	Q9CQ54	NADH dehydrogenase [ubiquinone] 1 subunit C2	Ndufc2; LOC102641347	4.32744e+06	4.78722e+06	4.63818e+06	3.69896e+06	1.25566e+06	1.9491e+06	3.12919e+06	2.51905e+06	2.62484e+06	0.501986	-0.994282	0.0366674	0.834482	-0.261048	1.19835	0.261048	0.576117	1.66236	0.733235	0.00140443
	Q9CQ40	Q9CQ40	Mrpl49	39S ribosomal protein L49, mitochondrial	783959	825208	896253	804716	887213	886123	844697	1.00907e+06	979163	1.03636	0.0515276	0.380122	0.877844	-0.187963	1.13915	0.187963	0.0105989	1.18058	0.23949	0.0270271	Q9CQ40	39S ribosomal protein L49, mitochondrial	Mrpl49	1.46981e+06	2.07407e+06	2.06692e+06	1.79889e+06	1.87626e+06	1.73234e+06	2.15467e+06	2.07007e+06	2.10595e+06	0.963762	-0.0532509	0.756978	0.854169	-0.227406	1.17073	0.227406	0.0031055	0.886286	-0.174155	0.30002
	Q9CPY7	Q9CPY7	Lap3	Cytosol aminopeptidase	2.89999e+07	2.75546e+07	2.48186e+07	2.61103e+07	2.5845e+07	2.67224e+07	2.49151e+07	2.72083e+07	2.6293e+07	0.987245	-0.0185201	0.742335	0.96549	-0.0506667	1.03574	0.0506667	0.30876	1.02253	0.0321466	0.621835	Q9CPY7	Cytosol aminopeptidase	Lap3	5.03859e+07	4.86308e+07	5.11032e+07	5.04399e+07	6.01263e+07	5.41343e+07	5.04722e+07	5.21394e+07	5.05219e+07	1.09713	0.133729	0.170933	1.07553	0.105054	0.92977	-0.105054	0.250973	0.980321	-0.0286743	0.334422
	Q9CPX7	Q9CPX7	Mrps16	28S ribosomal protein S16, mitochondrial	806405	910597	295662	673287	642401	897814	888110	838244	871421	1.29197	0.369577	0.406959	0.9469	-0.0787154	1.05608	0.0787154	0.704062	1.36442	0.448292	0.396696	Q9CPX7	28S ribosomal protein S16, mitochondrial	Mrps16	1.47106e+06	1.98445e+06	1.80725e+06	2.19563e+06	1.55976e+06	1.80208e+06	1.35916e+06	1.82108e+06	1.62592e+06	1.056	0.0786059	0.701821	1.15632	0.209546	0.864809	-0.209546	0.334798	1.09501	0.13094	0.492007
	Q9CPV4	Q9CPV4	Glod4	Glyoxalase domain-containing protein 4	2.97711e+06	2.8397e+06	2.5823e+06	3.33988e+06	3.87762e+06	3.53559e+06	2.52368e+06	2.71934e+06	2.38005e+06	1.1341	0.181554	0.445543	1.29909	0.377506	0.769767	-0.377506	0.252596	0.872996	-0.195953	0.322256	Q9CPV4	Glyoxalase domain-containing protein 4	Glod4	4.36788e+06	4.2047e+06	3.95285e+06	5.05375e+06	4.03975e+06	4.00402e+06	4.90675e+06	3.15895e+06	4.24445e+06	1.04567	0.0644331	0.628656	1.06396	0.0894456	0.939884	-0.0894456	0.691418	1.01749	0.0250125	0.897601
	Q9CPR5	Q9CPR5	Mrpl15	39S ribosomal protein L15, mitochondrial	1.24132e+06	1.3228e+06	714592	1.0344e+06	1.41854e+06	1.45701e+06	1.39387e+06	1.42829e+06	1.3669e+06	1.38988	0.474959	0.0866446	1.01828	0.026131	0.98205	-0.026131	0.494746	1.36493	0.448828	0.199649	Q9CPR5	39S ribosomal protein L15, mitochondrial	Mrpl15	1.12057e+07	1.08624e+07	1.10016e+07	8.17253e+06	9.11263e+06	9.12157e+06	1.0055e+07	1.07075e+07	1.0742e+07	0.798517	-0.324604	0.00254666	0.838189	-0.254652	1.19305	0.254652	0.0116823	1.04968	0.0699524	0.0999551
	Q9CPQ8	Q9CPQ8	Atp5l	ATP synthase subunit g, mitochondrial	8.38881e+06	8.78654e+06	2.986e+06	8.6728e+06	1.14591e+07	9.82266e+06	1.15398e+07	1.11345e+07	1.08706e+07	1.60533	0.68287	0.107474	0.994358	-0.00816232	1.00567	0.00816232	0.937495	1.61444	0.691032	0.18911	Q9CPQ8	ATP synthase subunit g, mitochondrial	Atp5l	4.07248e+07	4.2588e+07	4.39793e+07	3.45621e+07	3.58427e+07	3.78793e+07	3.59593e+07	39458548	3.92995e+07	0.850674	-0.233323	0.00934749	0.94392	-0.0832628	1.05941	0.0832628	0.224716	1.10962	0.15006	0.0472403
	Q9CPQ3	Q9CPQ3	Tomm22	Mitochondrial import receptor subunit TOM22 homolog	1.44114e+06	1.4622e+06	1.14715e+06	1.61751e+06	1.56665e+06	1.57032e+06	1.78479e+06	1.6172e+06	1.60112e+06	1.1644	0.219586	0.211831	1.01953	0.027905	0.980844	-0.027905	0.758384	1.14209	0.191681	0.34424	Q9CPQ3	Mitochondrial import receptor subunit TOM22 homolog	Tomm22	5.17074e+06	2.63542e+06	1.6736e+06	749672	839253	955780	1.82345e+06	1.25536e+06	1.24048e+06	0.268436	-1.89735	0.0913538	0.589149	-0.763296	1.69736	0.763296	0.0422369	2.19475	1.13406	0.180132
	Q9CPQ1	Q9CPQ1	Cox6c	Cytochrome c oxidase subunit 6C	1.27422e+07	1.13016e+07	1.15609e+07	1.19194e+07	1.25429e+07	1.22096e+07	1.27995e+07	1.09313e+07	1.23656e+07	1.07965	0.110558	0.0202686	1.07459	0.103787	0.930587	-0.103787	0.229944	1.0047	0.00677126	0.931289	Q9CPQ1	Cytochrome c oxidase subunit 6C	Cox6c	1.4326e+07	1.19032e+07	1.05296e+07	6.37254e+06	4.02623e+06	5.49504e+06	6.49779e+06	6.3655e+06	6.41677e+06	0.43238	-1.20963	0.00594911	0.824365	-0.278644	1.21305	0.278644	0.175003	1.90657	0.930983	0.00631154
	Q9CPP6	Q9CPP6	Ndufa5	NADH dehydrogenase [ubiquinone] 1 alpha subcomplex subunit 5	6.81844e+06	7.50022e+06	5.49365e+06	7.031e+06	7.07567e+06	6.57562e+06	9.86514e+06	9.62567e+06	8.61338e+06	1.17436	0.231876	0.383204	0.859563	-0.218325	1.16338	0.218325	0.42004	1.36623	0.450201	0.0670378	Q9CPP6	NADH dehydrogenase [ubiquinone] 1 alpha subcomplex subunit 5	Ndufa5	8.3927e+06	8.16337e+06	8.5581e+06	4.94863e+06	2.42012e+06	3.65599e+06	5.67464e+06	4.98796e+06	5.56434e+06	0.438985	-1.18776	0.00313993	0.67941	-0.557647	1.47187	0.557647	0.0847407	1.54768	0.630111	0.000254538
	Q99N96	Q99N96	Mrpl1	39S ribosomal protein L1, mitochondrial	506507	1.35398e+06	1.22069e+06	1.11356e+06	1.11855e+06	1.24993e+06	1.29631e+06	1.14918e+06	1.40188e+06	0.993647	-0.0091948	0.933221	0.957721	-0.062323	1.04415	0.062323	0.675164	1.03751	0.0531282	0.746451	Q99N96	39S ribosomal protein L1, mitochondrial	Mrpl1	9.69562e+06	9.97565e+06	9.59234e+06	8.44422e+06	7.65658e+06	8.07869e+06	8.84204e+06	8.69495e+06	8.90743e+06	0.826264	-0.275325	0.00265148	0.914351	-0.12918	1.09367	0.12918	0.0329647	1.10661	0.146145	0.00197748
	Q99N95	Q99N95	Mrpl3	39S ribosomal protein L3, mitochondrial	1.3914e+06	1.74919e+06	1.07549e+06	1.52691e+06	1.74261e+06	1.7587e+06	2.03827e+06	1.44608e+06	2.03357e+06	1.273	0.348236	0.146537	1.06133	0.0858696	0.942216	-0.0858696	0.700053	1.19944	0.262367	0.453463	Q99N95	39S ribosomal protein L3, mitochondrial	Mrpl3	4.05232e+06	4.75671e+06	4.64727e+06	3.9597e+06	3.67444e+06	3.88719e+06	4.26582e+06	4.26744e+06	4.53482e+06	0.856204	-0.223974	0.0516558	0.881639	-0.18174	1.13425	0.18174	0.0140817	1.02971	0.0422334	0.613226
	Q99N87	Q99N87	Mrps5	28S ribosomal protein S5, mitochondrial	4.17128e+06	4.35115e+06	5.67137e+06	4.28062e+06	3.74461e+06	4.53975e+06	4.21336e+06	4.96572e+06	4.8868e+06	0.873774	-0.194667	0.301526	0.845653	-0.241862	1.18252	0.241862	0.0846831	1.03325	0.0471945	0.80384	Q99N87	28S ribosomal protein S5, mitochondrial	Mrps5	7.13762e+06	6.64601e+06	5.51109e+06	5.78505e+06	5.0876e+06	4.75769e+06	6.33551e+06	6.48966e+06	6.24023e+06	0.810084	-0.303857	0.0983148	0.819828	-0.286607	1.21977	0.286607	0.0212666	1.01203	0.0172492	0.882899
	Q99MR8	Q99MR8	Mccc1	Methylcrotonoyl-CoA carboxylase subunit alpha, mitochondrial	721857	766433	617536	591431	804125	635173	698015	609377	1.86175e+06	1.08196	0.113654	0.503469	0.57661	-0.794332	1.73427	0.794332	0.347768	1.87642	0.907985	0.308755	Q99MR8	Methylcrotonoyl-CoA carboxylase subunit alpha, mitochondrial	Mccc1	1.01825e+07	1.06189e+07	1.08412e+07	9.99119e+06	1.13231e+07	9.51425e+06	9.83649e+06	9.32762e+06	8.92587e+06	0.974269	-0.037608	0.661413	1.09749	0.134209	0.911169	-0.134209	0.204008	1.12648	0.171817	0.0223026
	Q99MN9	Q99MN9	Pccb	Propionyl-CoA carboxylase beta chain, mitochondrial	6.36421e+06	5.92947e+06	6.39663e+06	6.55648e+06	5.32163e+06	4.94981e+06	4.67296e+06	5.03435e+06	5.26455e+06	0.791438	-0.337451	0.00783337	0.967379	-0.0478475	1.03372	0.0478475	0.560452	0.818127	-0.289604	0.0211828	Q99MN9	Propionyl-CoA carboxylase beta chain, mitochondrial	Pccb	2.44768e+07	2.50216e+07	2.62704e+07	2.80026e+07	3.17658e+07	2.85477e+07	3.0718e+07	3.1047e+07	3.05788e+07	1.1656	0.221073	0.0315028	0.956384	-0.0643385	1.04561	0.0643385	0.319576	0.820508	-0.285411	0.00054744
	Q99MN1	Q99MN1	Kars	Lysine--tRNA ligase	1.97191e+07	1.76927e+07	1.68384e+07	1.78942e+07	1.81719e+07	1.77385e+07	1.55755e+07	1.66836e+07	1.63982e+07	0.98208	-0.0260882	0.735869	1.03755	0.0531767	0.963812	-0.0531767	0.593186	0.94654	-0.0792649	0.118791	Q99MN1	Lysine--tRNA ligase	Kars	1.39417e+07	1.17806e+07	1.2614e+07	1.24877e+07	1.16225e+07	1.19673e+07	1.3034e+07	1.29275e+07	1.17336e+07	0.941078	-0.0876143	0.328792	0.957084	-0.0632828	1.04484	0.0632828	0.330124	1.01701	0.0243315	0.79112
	Q99M87	Q99M87	Dnaja3	DnaJ homolog subfamily A member 3, mitochondrial	1.3609e+06	990910	696712	1.82401e+06	1.85391e+06	2.19946e+06	2.14258e+06	1.81424e+06	2.39368e+06	1.76441	0.819182	0.064896	0.981633	-0.0267439	1.01871	0.0267439	0.889735	1.79742	0.845926	0.150778	Q99M87	DnaJ homolog subfamily A member 3, mitochondrial	Dnaja3	863914	922731	971145	797953	951771	1.05385e+06	971812	964386	971489	1.0166	0.0237534	0.859006	0.964193	-0.052606	1.03714	0.052606	0.665202	0.948448	-0.0763594	0.183393
	Q99LY9	Q99LY9	Ndufs5; BC002163; LOC100504968; LOC102641315	NADH dehydrogenase [ubiquinone] iron-sulfur protein 5	4.39183e+06	4.89741e+06	3.72872e+06	4.79668e+06	4.91776e+06	4.81249e+06	6.08116e+06	6.04893e+06	5.7425e+06	1.17795	0.236279	0.222864	0.893949	-0.161736	1.11863	0.161736	0.3285	1.31769	0.398015	0.0642815	Q99LY9	NADH dehydrogenase [ubiquinone] iron-sulfur protein 5	Ndufs5; BC002163; LOC100504968; LOC102641315	6.75947e+06	5.40489e+06	5.22198e+06	2.65929e+06	1.62202e+06	2.11387e+06	3.42272e+06	2.63618e+06	2.8849e+06	0.367828	-1.4429	0.00301196	0.715041	-0.483903	1.39852	0.483903	0.0884532	1.94395	0.958995	0.00636259
	Q99LX0	Q99LX0	Park7	Protein/nucleic acid deglycase DJ-1	2.29256e+07	2.06813e+07	2.17718e+07	2.87273e+07	3.04514e+07	2.63964e+07	2.03294e+07	2.22496e+07	1.83169e+07	1.08425	0.116695	0.632997	1.26833	0.342925	0.788441	-0.342925	0.273505	0.854866	-0.22623	0.405699	Q99LX0	Protein/nucleic acid deglycase DJ-1	Park7	7.5395e+06	7.09605e+06	7.52395e+06	9.02645e+06	8.59333e+06	7.94239e+06	7.59148e+06	7.59471e+06	7.42801e+06	1.15355	0.206085	0.0308092	1.13036	0.176781	0.884675	-0.176781	0.037198	0.979893	-0.0293037	0.384543
	Q99LP6	Q99LP6	Grpel1	GrpE protein homolog 1, mitochondrial	8.82361e+06	7.24018e+06	7.73001e+06	8.80392e+06	9.98214e+06	9.22061e+06	8.49864e+06	7.36886e+06	8.11734e+06	1.16519	0.220567	0.106206	1.19252	0.254013	0.838561	-0.254013	0.0952706	0.977084	-0.0334458	0.80053	Q99LP6	GrpE protein homolog 1, mitochondrial	Grpel1	3.7118e+07	4.00807e+07	3.96138e+07	4.48441e+07	4.81872e+07	4.51817e+07	4.30049e+07	4.64317e+07	4.2937e+07	1.1832	0.242698	0.00710012	1.04411	0.0622766	0.957752	-0.0622766	0.282436	0.882445	-0.180422	0.0245484
	Q99LC5	Q99LC5	Etfa	Electron transfer flavoprotein subunit alpha, mitochondrial	4.91009e+07	5.12976e+07	4.62496e+07	4.92042e+07	4.63503e+07	4.85896e+07	5.44535e+07	5.02853e+07	5.30831e+07	1.018	0.0257412	0.770823	0.9635	-0.0536429	1.03788	0.0536429	0.6064	1.05657	0.0793842	0.290022	Q99LC5	Electron transfer flavoprotein subunit alpha, mitochondrial	Etfa	1.4062e+08	1.49272e+08	1.62241e+08	1.54713e+08	1.80033e+08	1.61621e+08	1.63969e+08	1.73807e+08	1.60271e+08	1.09784	0.134663	0.207901	0.996628	-0.00487244	1.00338	0.00487244	0.951049	0.907811	-0.139536	0.109805
	Q99LC3	Q99LC3	Ndufa10	NADH dehydrogenase [ubiquinone] 1 alpha subcomplex subunit 10, mitochondrial	1.28057e+07	1.30137e+07	1.19015e+07	1.29224e+07	1.18306e+07	1.25647e+07	1.50653e+07	1.52246e+07	1.5341e+07	1.04289	0.0605878	0.631049	0.860672	-0.216465	1.16188	0.216465	0.19085	1.21172	0.277053	0.0103164	Q99LC3	NADH dehydrogenase [ubiquinone] 1 alpha subcomplex subunit 10, mitochondrial	Ndufa10	2.6181e+07	2.50697e+07	2.64985e+07	1.45181e+07	6.44728e+06	1.02707e+07	1.73447e+07	1.51631e+07	1.57701e+07	0.401754	-1.31562	0.00282542	0.647005	-0.628152	1.54558	0.628152	0.0787305	1.61045	0.687464	0.000230135
	Q99L13	Q99L13	Hibadh	3-hydroxyisobutyrate dehydrogenase, mitochondrial	9.54899e+06	1.03311e+07	7.28479e+06	1.03223e+07	9.49354e+06	9.77903e+06	1.06823e+07	9.77423e+06	1.02287e+07	1.07218	0.100552	0.565801	0.998351	-0.00238124	1.00165	0.00238124	0.97539	1.07395	0.102933	0.637896	Q99L13	3-hydroxyisobutyrate dehydrogenase, mitochondrial	Hibadh	2.36236e+07	2.35869e+07	2.65993e+07	2.43757e+07	2.99269e+07	2.74597e+07	2.70452e+07	2.49961e+07	2.57294e+07	1.10774	0.147625	0.233532	1.05133	0.0722093	0.95118	-0.0722093	0.480938	0.949069	-0.0754159	0.320127
	Q99L04	Q99L04	Dhrs1	Dehydrogenase/reductase SDR family member 1	5.95648e+06	5.50487e+06	4.53969e+06	5.15754e+06	4.8411e+06	4.95368e+06	4.48288e+06	4.92795e+06	4.89035e+06	0.93919	-0.0905104	0.384611	0.969459	-0.0447488	1.0315	0.0447488	0.474348	0.968778	-0.0457615	0.69369	Q99L04	Dehydrogenase/reductase SDR family member 1	Dhrs1	2.11978e+07	2.37725e+07	2.728e+07	2.60547e+07	3.1941e+07	2.99805e+07	2.97008e+07	3.17358e+07	3.05544e+07	1.21766	0.284109	0.101099	0.956356	-0.0643802	1.04564	0.0643802	0.504757	0.785406	-0.348489	0.024011
	Q99KI0	Q99KI0	Aco2	Aconitate hydratase, mitochondrial	2.71351e+08	2.32204e+08	2.44834e+08	2.62796e+08	2.27787e+08	2.59566e+08	3.18478e+08	2.93573e+08	2.9439e+08	1.0892	0.123273	0.476159	0.913698	-0.130211	1.09445	0.130211	0.513119	1.19208	0.253484	0.0257099	Q99KI0	Aconitate hydratase, mitochondrial	Aco2	8.10478e+08	8.76928e+08	9.07972e+08	7.4379e+08	9.07893e+08	8.36203e+08	9.00806e+08	9.40759e+08	8.99051e+08	0.958583	-0.0610244	0.553874	0.907783	-0.13958	1.10158	0.13958	0.163411	0.947005	-0.0785558	0.20277
	Q99KE1	Q99KE1	Me2	NAD-dependent malic enzyme, mitochondrial	4.49054e+06	4.33251e+06	3.25003e+06	4.07865e+06	4.06455e+06	4.15825e+06	4.29257e+06	4.21798e+06	4.0407e+06	1.07325	0.101987	0.441313	1.01028	0.014754	0.989825	-0.014754	0.720556	1.06233	0.0872328	0.610192	Q99KE1	NAD-dependent malic enzyme, mitochondrial	Me2	1.48648e+07	1.60308e+07	1.62991e+07	1.70737e+07	2.02013e+07	1.78862e+07	1.70953e+07	1.74593e+07	1.77329e+07	1.1688	0.225032	0.0622978	1.05496	0.0771873	0.947904	-0.0771873	0.372597	0.902598	-0.147844	0.0236733
	Q99KB8	Q99KB8	Hagh	Hydroxyacylglutathione hydrolase, mitochondrial	775127	1.28965e+06	1.1748e+06	1.26041e+06	1.21232e+06	1.11419e+06	1.05929e+06	1.16684e+06	1.12222e+06	0.908972	-0.137692	0.116009	0.986082	-0.0202205	1.01411	0.0202205	0.808233	0.921802	-0.117472	0.133488	Q99KB8	Hydroxyacylglutathione hydrolase, mitochondrial	Hagh	1.05848e+06	1.17598e+06	1.08292e+06	1.24309e+06	1.06588e+06	986605	993108	838849	969701	0.993429	-0.00951093	0.935107	1.17629	0.23425	0.850127	-0.23425	0.140452	1.18408	0.243761	0.0454204
	Q99JY0	Q99JY0	Hadhb	Trifunctional enzyme subunit beta, mitochondrial	6.1347e+07	6.50748e+07	4.81373e+07	5.37377e+07	5.45364e+07	5.14639e+07	5.40602e+07	5.45037e+07	5.49129e+07	0.958734	-0.0607973	0.674229	0.975235	-0.0361776	1.02539	0.0361776	0.355113	0.98308	-0.0246197	0.89292	Q99JY0	Trifunctional enzyme subunit beta, mitochondrial	Hadhb	1.58731e+08	1.6774e+08	1.59939e+08	1.7674e+08	1.96062e+08	1.83915e+08	1.43956e+08	1.57116e+08	1.65635e+08	1.14454	0.194772	0.0205419	1.19286	0.254428	0.83832	-0.254428	0.023867	1.04222	0.0596558	0.39563
	Q99JR1	Q99JR1	Sfxn1	Sideroflexin-1	1.58693e+06	1.46085e+06	1.57514e+06	1.39594e+06	1.47146e+06	1.2741e+06	1.36409e+06	1.31609e+06	1.47019e+06	0.927281	-0.108921	0.237704	0.983306	-0.0242881	1.01698	0.0242881	0.819414	0.943024	-0.0846332	0.412755	Q99JR1	Sideroflexin-1	Sfxn1	3.67205e+06	3.57357e+06	3.31252e+06	1.73825e+06	1.11196e+06	1.9043e+06	2.04849e+06	1.70293e+06	1.90218e+06	0.450317	-1.15099	0.00184631	0.840968	-0.249877	1.18911	0.249877	0.315192	1.8675	0.901111	0.00036944
	Q99JB2	Q99JB2	Stoml2	Stomatin-like protein 2, mitochondrial	6.79683e+06	6.77126e+06	4.6683e+06	6.87926e+06	6.2131e+06	6.9194e+06	7.13708e+06	6.58132e+06	6.51762e+06	1.10649	0.14599	0.446932	1.03161	0.0449035	0.969355	-0.0449035	0.606267	1.07258	0.101087	0.666035	Q99JB2	Stomatin-like protein 2, mitochondrial	Stoml2	1.40815e+07	1.21755e+07	1.33067e+07	9.6227e+06	6.18704e+06	7.84148e+06	8.3795e+06	8.90075e+06	1.00158e+07	0.5978	-0.742266	0.00952224	0.86647	-0.206779	1.15411	0.206779	0.332577	1.44943	0.535487	0.0050935
	Q99J47	Q99J47	Dhrs7b	Dehydrogenase/reductase SDR family member 7B	265477	465757	415581	245772	260846	250516	250710	530803	250042	0.67613	-0.564628	0.141936	0.650639	-0.620071	1.53695	0.620071	0.283739	1.03918	0.0554427	0.920294	Q99J47	Dehydrogenase/reductase SDR family member 7B	Dhrs7b	375106	774275	824971	770822	863926	1.00499e+06	923076	978112	969664	1.33701	0.419016	0.232342	0.919497	-0.121084	1.08755	0.121084	0.334014	0.687723	-0.5401	0.105356
	Q925I1	Q925I1	Atad3a	ATPase family AAA domain-containing protein 3	5.97624e+06	5.78644e+06	4.97209e+06	5.50658e+06	5.7585e+06	5.2871e+06	7.967e+06	7.28811e+06	7.25356e+06	1.16892	0.225175	0.34686	0.871637	-0.1982	1.14727	0.1982	0.445915	1.34106	0.423375	0.00931315	Q925I1	ATPase family AAA domain-containing protein 3	Atad3a	2.40061e+06	1.8073e+06	2.31714e+06	2.28401e+06	1.92043e+06	2.08447e+06	1.81737e+06	1.97124e+06	2.01157e+06	0.96381	-0.0531798	0.730637	1.08426	0.116711	0.922288	-0.116711	0.248221	1.12497	0.169891	0.28229
	Q924T2	Q924T2	Mrps2	28S ribosomal protein S2, mitochondrial	581099	563431	585038	566474	509267	594782	620725	743177	589876	1.00573	0.00824584	0.928577	0.862568	-0.21329	1.15933	0.21329	0.29179	1.16597	0.221535	0.199193	Q924T2	28S ribosomal protein S2, mitochondrial	Mrps2	2.53518e+06	2.45801e+06	2.36868e+06	2.1077e+06	1.91474e+06	1.99543e+06	2.48353e+06	2.44555e+06	2.54433e+06	0.817438	-0.29082	0.00371736	0.805236	-0.312516	1.24187	0.312516	0.00152152	0.985074	-0.0216965	0.543354
	Q922W5	Q922W5	Pycr1	Pyrroline-5-carboxylate reductase 1, mitochondrial	949512	933867	290106	801206	869245	720799	1.02843e+06	912941	906076	1.29296	0.370678	0.410531	0.959667	-0.0593941	1.04203	0.0593941	0.770085	1.3473	0.430072	0.423047	Q922W5	Pyrroline-5-carboxylate reductase 1, mitochondrial	Pycr1	1.63322e+06	1.19365e+06	1.62418e+06	1.5161e+06	1.85041e+06	1.33544e+06	2.12241e+06	2.37564e+06	2.32225e+06	1.05637	0.0791121	0.709837	0.689406	-0.536575	1.45052	0.536575	0.0140488	0.652619	-0.615687	0.00859539
	Q922Q4	Q922Q4	Pycr2	Pyrroline-5-carboxylate reductase 2	1.86048e+07	1.71256e+07	1.31397e+07	1.68933e+07	1.82054e+07	1.63897e+07	1.68625e+07	1.62188e+07	1.66557e+07	1.09116	0.125863	0.364349	1.04351	0.0614503	0.9583	-0.0614503	0.394147	1.04566	0.0644128	0.697261	Q922Q4	Pyrroline-5-carboxylate reductase 2	Pycr2	1.54474e+07	1.45976e+07	1.44964e+07	1.32411e+07	1.61692e+07	1.47539e+07	1.71038e+07	1.86254e+07	1.78689e+07	0.99153	-0.0122721	0.895347	0.823989	-0.279302	1.21361	0.279302	0.0299157	0.831028	-0.26703	0.00478438
	Q922Q1	Q922Q1	Marc2; Mosc2	Mitochondrial amidoxime reducing component 2	5.40128e+06	5.62232e+06	3.9516e+06	5.19748e+06	4.511e+06	4.96206e+06	5.21066e+06	3.9005e+06	4.6397e+06	0.994064	-0.008589	0.959548	1.14624	0.196913	0.872415	-0.196913	0.20045	0.867237	-0.205502	0.421268	Q922Q1	Mitochondrial amidoxime reducing component 2	Marc2; Mosc2	3.9424e+06	4.69203e+06	4.68593e+06	4.40378e+06	3.05914e+06	3.73522e+06	3.38115e+06	3.5422e+06	3.69277e+06	0.840678	-0.250375	0.199766	1.05482	0.0770022	0.948026	-0.0770022	0.651811	1.25473	0.327377	0.0271196
	Q922B1	Q922B1	Macrod1	ADP-ribose glycohydrolase MACROD1	4.7389e+06	3.9249e+06	2.89283e+06	3.54847e+06	3.81236e+06	3.71311e+06	3.54989e+06	3.67666e+06	3.93409e+06	1.06841	0.0954651	0.489679	0.97015	-0.043721	1.03077	0.043721	0.469897	1.10128	0.139186	0.44697	Q922B1	ADP-ribose glycohydrolase MACROD1	Macrod1	4.48286e+06	4.61e+06	3.96293e+06	2.32471e+06	2.08338e+06	2.10071e+06	3.11853e+06	2.52472e+06	2.66531e+06	0.498538	-1.00422	0.000508246	0.783385	-0.352207	1.27651	0.352207	0.0372219	1.57136	0.652018	0.00406013
	Q921H8	Q921H8	Acaa1a	3-ketoacyl-CoA thiolase A, peroxisomal	1.92073e+07	1.76529e+07	1.54931e+07	1.85337e+07	1.8199e+07	1.90337e+07	1.57032e+07	1.46049e+07	1.46848e+07	1.02431	0.0346483	0.771581	1.20488	0.268889	0.829959	-0.268889	0.102859	0.850133	-0.23424	0.113762	Q921H8	3-ketoacyl-CoA thiolase A, peroxisomal	Acaa1a	1.62194e+07	2.03978e+07	2.14637e+07	2.2393e+07	2.76343e+07	2.35461e+07	2.95856e+07	3.16094e+07	3.02795e+07	1.26674	0.341119	0.0839424	0.804305	-0.314185	1.24331	0.314185	0.024551	0.634942	-0.655304	0.00285518
	Q921G7	Q921G7	Etfdh	Electron transfer flavoprotein-ubiquinone oxidoreductase, mitochondrial	1.14167e+07	9.54195e+06	1.11491e+07	8.69183e+06	7.8422e+06	8.69532e+06	1.21433e+07	1.03104e+07	1.09857e+07	0.976107	-0.034889	0.883523	0.897843	-0.155465	1.11378	0.155465	0.57116	1.08717	0.120576	0.440859	Q921G7	Electron transfer flavoprotein-ubiquinone oxidoreductase, mitochondrial	Etfdh	5.38912e+07	5.20092e+07	5.42173e+07	4.98642e+07	5.47653e+07	5.47232e+07	4.76315e+07	5.29326e+07	5.42932e+07	0.995223	-0.00690887	0.892199	1.02903	0.041284	0.97179	-0.041284	0.59568	1.03397	0.0481928	0.459651
	Q920E5	Q920E5	Fdps	Farnesyl pyrophosphate synthase	2.00179e+07	1.83245e+07	1.80309e+07	2.2219e+07	1.98371e+07	1.99169e+07	1.35943e+07	1.50269e+07	1.46291e+07	0.910779	-0.134827	0.522974	1.19927	0.262155	0.833842	-0.262155	0.354989	0.759445	-0.396982	0.0746889	Q920E5	Farnesyl pyrophosphate synthase	Fdps	1.12226e+07	1.13945e+07	1.1584e+07	1.66211e+07	1.57796e+07	1.55431e+07	1.31077e+07	1.27016e+07	1.24e+07	1.40182	0.487301	0.000182465	1.25477	0.32742	0.796961	-0.32742	0.00109658	0.895099	-0.159881	0.00437427
	Q91ZA3	Q91ZA3	Pcca	Propionyl-CoA carboxylase alpha chain, mitochondrial	9.3881e+06	9.10324e+06	8.46347e+06	8.52473e+06	8.25594e+06	8.4334e+06	8.75027e+06	8.51641e+06	8.67122e+06	0.975017	-0.0365002	0.433637	0.986741	-0.0192569	1.01344	0.0192569	0.600679	0.988119	-0.0172433	0.726847	Q91ZA3	Propionyl-CoA carboxylase alpha chain, mitochondrial	Pcca	3.36322e+07	3.82495e+07	3.84986e+07	3.91606e+07	4.46938e+07	4.08111e+07	4.42007e+07	45748019	4.54781e+07	1.12942	0.17558	0.104888	0.920538	-0.119451	1.08632	0.119451	0.10364	0.815055	-0.295031	0.00722188
	Q91Z53	Q91Z53	Grhpr	Glyoxylate reductase/hydroxypyruvate reductase	3.69069e+06	3.53663e+06	3.12241e+06	3.9079e+06	4.0646e+06	3.73724e+06	2.64702e+06	2.44821e+06	2.65493e+06	0.988825	-0.0162122	0.9392	1.36502	0.448926	0.732588	-0.448926	0.194007	0.724402	-0.465138	0.049127	Q91Z53	Glyoxylate reductase/hydroxypyruvate reductase	Grhpr	1.37423e+06	1.33418e+06	1.46443e+06	2.05363e+06	2.19845e+06	1.81358e+06	1.71323e+06	1.76735e+06	1.60226e+06	1.4536	0.539635	0.00601599	1.19336	0.255031	0.837969	-0.255031	0.0552978	0.820967	-0.284604	0.00808992
	Q91YT0	Q91YT0	Ndufv1	NADH dehydrogenase [ubiquinone] flavoprotein 1, mitochondrial	3.15915e+07	3.18227e+07	2.91571e+07	2.89695e+07	2.85446e+07	3.01415e+07	3.68347e+07	3.58932e+07	3.77536e+07	1.06194	0.0867025	0.529565	0.864675	-0.20977	1.1565	0.20977	0.233698	1.22814	0.296472	0.0156642	Q91YT0	NADH dehydrogenase [ubiquinone] flavoprotein 1, mitochondrial	Ndufv1	7.38185e+07	6.37058e+07	6.69774e+07	4.45004e+07	2.90035e+07	3.37279e+07	4.71766e+07	4.19707e+07	4.61814e+07	0.524356	-0.931381	0.0040554	0.79238	-0.335736	1.26202	0.335736	0.125971	1.51115	0.595645	0.00241318
	Q91YP2	Q91YP2	Nln	Neurolysin, mitochondrial	2.0082e+06	1.92109e+06	1.6185e+06	1.91231e+06	2.11205e+06	2.17346e+06	1715933	1.60054e+06	1.9685e+06	1.1008	0.13855	0.353021	1.12102	0.164809	0.892047	-0.164809	0.417668	0.981963	-0.0262592	0.872581	Q91YP2	Neurolysin, mitochondrial	Nln	1.51109e+07	1.85522e+07	1.99463e+07	1.86703e+07	2.4747e+07	2.03592e+07	1.87635e+07	1.84362e+07	1.82883e+07	1.18965	0.250536	0.21654	1.14937	0.200849	0.870038	-0.200849	0.202892	0.966146	-0.0496872	0.686877
	Q91WS0	Q91WS0	Cisd1	CDGSH iron-sulfur domain-containing protein 1	8.49309e+06	8.42349e+06	7.32351e+06	8.57653e+06	8.21819e+06	8.46225e+06	9.44889e+06	8.78398e+06	7.94701e+06	1.07424	0.103317	0.331545	1.04115	0.0581847	0.960472	-0.0581847	0.592888	1.03178	0.0451323	0.695368	Q91WS0	CDGSH iron-sulfur domain-containing protein 1	Cisd1	1.12549e+07	1.21848e+07	1.16846e+07	9.20014e+06	8.55367e+06	9.02391e+06	8.455e+06	9.97121e+06	8.79332e+06	0.762371	-0.391435	0.00109391	0.983769	-0.0236087	1.0165	0.0236087	0.782321	1.29041	0.367826	0.00776122
	Q91WD5	Q91WD5	Ndufs2	NADH dehydrogenase [ubiquinone] iron-sulfur protein 2, mitochondrial	1.24715e+07	1.27425e+07	1.10449e+07	1.21535e+07	1.07121e+07	1.02833e+07	1.51429e+07	1.59823e+07	1.39871e+07	1.0055	0.00790662	0.969738	0.803896	-0.314919	1.24394	0.314919	0.263121	1.25078	0.322825	0.0551101	Q91WD5	NADH dehydrogenase [ubiquinone] iron-sulfur protein 2, mitochondrial	Ndufs2	4.43998e+07	4.50897e+07	4.52871e+07	2.58379e+07	1.57594e+07	2.17029e+07	3.12779e+07	2.76591e+07	2.93621e+07	0.469667	-1.09029	0.0012561	0.716883	-0.48019	1.39493	0.48019	0.0550716	1.52636	0.610099	0.000136874
	Q91VR2	Q91VR2	Atp5c1	ATP synthase subunit gamma, mitochondrial	5.68498e+07	5.32663e+07	5.73518e+07	5.39543e+07	5.15173e+07	5.30349e+07	5.3817e+07	5.52905e+07	5.71412e+07	0.962308	-0.05543	0.222248	0.939055	-0.0907191	1.0649	0.0907191	0.0540241	1.02476	0.0352891	0.498738	Q91VR2	ATP synthase subunit gamma, mitochondrial	Atp5c1	2.52127e+08	2.38316e+08	2.50263e+08	2.47579e+08	2.31096e+08	2.2853e+08	2.15937e+08	2.29608e+08	2.26583e+08	0.954773	-0.0667704	0.204384	1.05219	0.073395	0.950399	-0.073395	0.18288	1.10203	0.140165	0.0188621
	Q91VM9	Q91VM9	Ppa2	Inorganic pyrophosphatase 2, mitochondrial	1.13833e+06	1.16536e+06	1.04231e+06	1.25879e+06	1.20193e+06	1.11375e+06	1.1903e+06	1.20105e+06	1.13801e+06	1.0114	0.0163578	0.856873	0.999255	-0.00107524	1.00075	0.00107524	0.985015	1.01216	0.0174331	0.878211	Q91VM9	Inorganic pyrophosphatase 2, mitochondrial	Ppa2	4.12691e+06	5.85828e+06	5.40492e+06	6.02021e+06	6.11707e+06	5.18719e+06	5.53358e+06	5.60866e+06	5.58285e+06	1.12569	0.170807	0.340535	1.03584	0.0507972	0.965403	-0.0507972	0.53665	0.920181	-0.12001	0.439414
	Q91VD9	Q91VD9	Ndufs1	NADH-ubiquinone oxidoreductase 75 kDa subunit, mitochondrial	5.03501e+07	4.74025e+07	4.4778e+07	4.60111e+07	4.29601e+07	4.60106e+07	5.68023e+07	5.55493e+07	5.65227e+07	1.05486	0.0770536	0.585532	0.867139	-0.205664	1.15322	0.205664	0.264126	1.21648	0.282718	0.00243244	Q91VD9	NADH-ubiquinone oxidoreductase 75 kDa subunit, mitochondrial	Ndufs1	1.53119e+08	1.31498e+08	1.39389e+08	9.20869e+07	5.6345e+07	7.18308e+07	1.07033e+08	9.4439e+07	9.84927e+07	0.519481	-0.944858	0.00498679	0.734294	-0.44557	1.36185	0.44557	0.0730343	1.41352	0.499288	0.00485449
	Q91VA6	Q91VA6	Poldip2	Polymerase delta-interacting protein 2	1.76115e+06	1.82784e+06	939724	1.74533e+06	1.89481e+06	2.08407e+06	2.03052e+06	2.71916e+06	2.05325e+06	1.33161	0.413168	0.159229	0.839463	-0.252461	1.19124	0.252461	0.235115	1.58626	0.665629	0.139952	Q91VA6	Polymerase delta-interacting protein 2	Poldip2	1.03029e+07	1.09713e+07	1.11513e+07	1.08042e+07	1.17557e+07	1.18639e+07	1.1316e+07	1.2104e+07	1.22665e+07	1.06163	0.0862777	0.191443	0.964616	-0.0519738	1.03668	0.0519738	0.399343	0.90862	-0.138252	0.0497537
	Q91V92	Q91V92	Acly	ATP-citrate synthase	1.80269e+07	1.82537e+07	1.73881e+07	2.03517e+07	1.88855e+07	1.82397e+07	13263305	1.32821e+07	1.26405e+07	0.899899	-0.152164	0.399281	1.29587	0.373925	0.77168	-0.373925	0.194834	0.694435	-0.526089	0.016147	Q91V92	ATP-citrate synthase	Acly	2.72e+06	3.43876e+06	3.00238e+06	4.51446e+06	4.34552e+06	4.01758e+06	3.84731e+06	3.00579e+06	3.10642e+06	1.40567	0.491261	0.00828229	1.29299	0.370713	0.7734	-0.370713	0.0325118	0.919838	-0.120548	0.474869
	Q91V61	Q91V61	Sfxn3	Sideroflexin-3	1.43637e+07	1.407e+07	1.20874e+07	1.35072e+07	1.32027e+07	1.36267e+07	1.5924e+07	1.43069e+07	1.56302e+07	1.07787	0.108185	0.374408	0.952071	-0.0708589	1.05034	0.0708589	0.591342	1.13213	0.179044	0.149813	Q91V61	Sideroflexin-3	Sfxn3	2.75501e+07	2.56293e+07	2.66299e+07	1.50255e+07	7.52901e+06	1.20129e+07	1.45399e+07	1.12169e+07	1.27472e+07	0.433126	-1.20714	0.00256748	0.897762	-0.155595	1.11388	0.155595	0.610778	2.07275	1.05155	0.000241923
	Q91V12	Q91V12	Acot7	Cytosolic acyl coenzyme A thioester hydrolase	6.70662e+06	6.8028e+06	6.40584e+06	6.43025e+06	6.92189e+06	6.46769e+06	7.47159e+06	7.54698e+06	6.40272e+06	1.06224	0.0871077	0.268567	0.996971	-0.00437656	1.00304	0.00437656	0.97265	1.06547	0.0914843	0.418036	Q91V12	Cytosolic acyl coenzyme A thioester hydrolase	Acot7	7.89821e+06	1.03899e+07	1.01217e+07	9.58238e+06	1.26856e+07	1.15367e+07	8.64763e+06	9.13024e+06	9.45721e+06	1.18989	0.250833	0.208879	1.24122	0.311757	0.80566	-0.311757	0.0793808	1.04313	0.0609243	0.659392
	Q8VEM8	Q8VEM8	Slc25a3	Phosphate carrier protein, mitochondrial	9.61704e+07	9.01375e+07	9.15628e+07	9.13764e+07	8.88e+07	9.10151e+07	9.0788e+07	9.02046e+07	9.72499e+07	0.990942	-0.0131275	0.378676	0.962378	-0.055324	1.03909	0.055324	0.293893	1.02968	0.0421965	0.38896	Q8VEM8	Phosphate carrier protein, mitochondrial	Slc25a3	2.78272e+08	2.45365e+08	2.60256e+08	1.85614e+08	9.19226e+07	1.31378e+08	1.73444e+08	1.47512e+08	1.55485e+08	0.521646	-0.938857	0.0122184	0.858269	-0.220498	1.16514	0.220498	0.469763	1.64531	0.718359	0.00110579
	Q8VE22	Q8VE22	Mrps23	28S ribosomal protein S23, mitochondrial	432639	430961	1.20318e+06	1.03033e+06	406653	463597	452414	1.30365e+06	1.16876e+06	0.496408	-1.0104	0.129298	0.356646	-1.48743	2.8039	1.48743	0.000719859	1.39188	0.477032	0.338284	Q8VE22	28S ribosomal protein S23, mitochondrial	Mrps23	3.90069e+06	3.89435e+06	3.63276e+06	3.19672e+06	2.92219e+06	3.09963e+06	3.84864e+06	3.88714e+06	3.93888e+06	0.806678	-0.309936	0.0035064	0.789621	-0.340769	1.26643	0.340769	0.000635591	0.978855	-0.0308327	0.421928
	Q8VDT9	Q8VDT9	Mrpl50	39S ribosomal protein L50, mitochondrial	1.19758e+06	1.39741e+06	631142	1.22669e+06	805543	839259	1.40366e+06	1.25302e+06	1.0953e+06	0.936476	-0.0946864	0.830991	0.86543	-0.20851	1.15549	0.20851	0.582518	1.08209	0.113824	0.789642	Q8VDT9	39S ribosomal protein L50, mitochondrial	Mrpl50	477987	1.46306e+06	1.51455e+06	1.17588e+06	1.13116e+06	1.14061e+06	1.17518e+06	1.15124e+06	1.13944e+06	0.997698	-0.00332474	0.994109	0.994745	-0.00760144	1.00528	0.00760144	0.741878	0.99704	-0.0042767	0.992399
	Q8VCX5	Q8VCX5	Micu1	Calcium uptake protein 1, mitochondrial	2.78108e+06	2.85854e+06	1.69521e+06	2.03865e+06	2.16903e+06	1.99885e+06	2.87511e+06	1.9919e+06	2.63319e+06	1.06835	0.0953806	0.748437	1.01519	0.0217427	0.985042	-0.0217427	0.938747	1.05237	0.0736379	0.834573	Q8VCX5	Calcium uptake protein 1, mitochondrial	Micu1	1.22814e+06	1.24891e+06	946266	1.11152e+06	788387	1.03715e+06	831425	927785	917888	0.85796	-0.221017	0.305657	1.09711	0.133705	0.911488	-0.133705	0.445015	1.27874	0.354722	0.0718474
	Q8VCW8	Q8VCW8	Acsf2	Acyl-CoA synthetase family member 2, mitochondrial	5.63025e+06	5.79799e+06	3.93017e+06	5.71287e+06	5.04634e+06	5.46117e+06	3.92836e+06	4.1786e+06	4.00694e+06	0.934903	-0.0971115	0.682777	1.17572	0.233544	0.850543	-0.233544	0.312944	0.795175	-0.330655	0.27366	Q8VCW8	Acyl-CoA synthetase family member 2, mitochondrial	Acsf2	1.43194e+07	1.6655e+07	1.71179e+07	1.89801e+07	2.67783e+07	2.45968e+07	2.3442e+07	2.35658e+07	2.30367e+07	1.46292	0.548853	0.040197	1.00444	0.00638669	0.995583	-0.00638669	0.966645	0.686596	-0.542467	0.00114585
	Q8VCF0	Q8VCF0	Mavs	Mitochondrial antiviral-signaling protein	735295	775082	662531	905887	593557	809215	757337	715983	605781	0.921745	-0.117561	0.557909	1.08951	0.123677	0.917845	-0.123677	0.571545	0.846019	-0.241238	0.313845	Q8VCF0	Mitochondrial antiviral-signaling protein	Mavs	1.66958e+06	2.26649e+06	2.27853e+06	1.44676e+06	1.98664e+06	1.06195e+06	2.12783e+06	2.49771e+06	2.31158e+06	0.723354	-0.467225	0.162456	0.648015	-0.625901	1.54317	0.625901	0.0478433	0.895847	-0.158676	0.349659
	Q8R4N0	Q8R4N0	Clybl	Citramalyl-CoA lyase, mitochondrial	1.64237e+06	2.0395e+06	1.68648e+06	1.65829e+06	1.59118e+06	1.83932e+06	1.03631e+06	1.68155e+06	1.44883e+06	0.829603	-0.269508	0.316216	0.951282	-0.0720547	1.05121	0.0720547	0.826207	0.872089	-0.197453	0.29313	Q8R4N0	Citramalyl-CoA lyase, mitochondrial	Clybl	1.26568e+07	1.22018e+07	1.21526e+07	1.18152e+07	1.43525e+07	1.42233e+07	1.33381e+07	1.35449e+07	1.35792e+07	1.09132	0.126073	0.251201	0.99824	-0.00254171	1.00176	0.00254171	0.978512	0.91471	-0.128614	0.00290894
	Q8R3Q6	Q8R3Q6	Ccdc58	Coiled-coil domain-containing protein 58	2.50291e+06	2.37359e+06	2.94898e+06	2.72371e+06	2.60887e+06	2.6918e+06	2.75364e+06	2.83675e+06	2.43574e+06	1.001	0.00143932	0.988366	1.01841	0.0263146	0.981925	-0.0263146	0.780109	0.982906	-0.0248753	0.87259	Q8R3Q6	Coiled-coil domain-containing protein 58	Ccdc58	6.11454e+06	6.33052e+06	6.43484e+06	7.28496e+06	7.21428e+06	6.57478e+06	7.09935e+06	6.81773e+06	6.236e+06	1.11622	0.158615	0.0404186	1.0457	0.0644652	0.9563	-0.0644652	0.417707	0.936824	-0.0941498	0.192571
	Q8R3F5	Q8R3F5	Mcat	Malonyl-CoA-acyl carrier protein transacylase, mitochondrial	1.01227e+06	1.05212e+06	696474	679073	816220	904557	436412	991127	886335	0.888586	-0.170417	0.656816	0.765995	-0.384594	1.30549	0.384594	0.330187	1.16004	0.214176	0.481762	Q8R3F5	Malonyl-CoA-acyl carrier protein transacylase, mitochondrial	Mcat	2.65794e+06	2.99854e+06	2.58391e+06	3.14812e+06	3.27216e+06	2.71165e+06	2.50212e+06	2.68858e+06	3.14181e+06	1.10819	0.148207	0.234671	1.09594	0.132169	0.912459	-0.132169	0.354832	0.988945	-0.0160382	0.89975
	Q8R2Y8	Q8R2Y8	Ptrh2	Peptidyl-tRNA hydrolase 2, mitochondrial	856522	811139	790406	741605	773803	945041	858171	809819	923389	1.09981	0.137251	0.219231	0.991231	-0.0127066	1.00885	0.0127066	0.927212	1.10954	0.149958	0.185553	Q8R2Y8	Peptidyl-tRNA hydrolase 2, mitochondrial	Ptrh2	3.89161e+06	4.30719e+06	4.99368e+06	4.00351e+06	3.9888e+06	4.28244e+06	3.65485e+06	3.87518e+06	3.82536e+06	0.930436	-0.104022	0.413106	1.08096	0.112317	0.925101	-0.112317	0.0581681	1.16178	0.216339	0.135467
	Q8R2Q4	Q8R2Q4	Gfm2	Ribosome-releasing factor 2, mitochondrial	2.18508e+06	2.24593e+06	1.50304e+06	2.01991e+06	1.97547e+06	1.80042e+06	2.22892e+06	1.96995e+06	2.34847e+06	1.0409	0.0578289	0.771099	0.927008	-0.109347	1.07874	0.109347	0.514336	1.12286	0.167176	0.510138	Q8R2Q4	Ribosome-releasing factor 2, mitochondrial	Gfm2	1.69258e+07	1.80445e+07	1.77527e+07	1.53146e+07	1.97091e+07	1.66748e+07	1.90657e+07	1.9695e+07	1.8456e+07	0.980567	-0.0283116	0.811587	0.903558	-0.146311	1.10674	0.146311	0.243909	0.921464	-0.118	0.0377955
	Q8R1I1	Q8R1I1	Uqcr10	Cytochrome b-c1 complex subunit 9	1.35223e+06	1.53649e+06	1.32161e+06	1.32806e+06	1.86106e+06	1.50607e+06	1.30303e+06	1.08574e+06	1.28264e+06	1.11562	0.157846	0.415247	1.31458	0.394606	0.760697	-0.394606	0.193325	0.848649	-0.23676	0.168788	Q8R1I1	Cytochrome b-c1 complex subunit 9	Uqcr10	6.67782e+06	6.02528e+06	6.15057e+06	4.80866e+06	2.88516e+06	3.8071e+06	4.83932e+06	4.26984e+06	4.89242e+06	0.61001	-0.713096	0.0142385	0.821401	-0.283841	1.21743	0.283841	0.230642	1.34654	0.429255	0.00459401
	Q8R164	Q8R164	Bphl	Valacyclovir hydrolase	1.917e+06	2.78518e+06	1.56299e+06	1.66592e+06	2.09516e+06	3.37742e+06	2.86415e+06	2.47006e+06	2.10863e+06	1.3862	0.471135	0.225214	1.21385	0.279586	0.823827	-0.279586	0.399332	1.14199	0.191548	0.624053	Q8R164	Valacyclovir hydrolase	Bphl	6.45164e+06	8.05635e+06	8.00694e+06	7.35902e+06	9.01298e+06	7.78039e+06	8.63932e+06	8.51158e+06	7.15664e+06	1.07273	0.101284	0.492726	0.993617	-0.00923803	1.00642	0.00923803	0.943565	0.926253	-0.110522	0.446764
	Q8R086	Q8R086	Suox	Sulfite oxidase, mitochondrial	1.73613e+06	1.65897e+06	1.66301e+06	1.26502e+06	1.67339e+06	1.38209e+06	2.59252e+06	2.39271e+06	2.12891e+06	1.23131	0.30019	0.413482	0.832739	-0.264063	1.20086	0.264063	0.48919	1.47862	0.564253	0.0338113	Q8R086	Sulfite oxidase, mitochondrial	Suox	1.7715e+07	2.00442e+07	1.96248e+07	1.85275e+07	2.23083e+07	1.95881e+07	2.18968e+07	2.20738e+07	2.02851e+07	1.05298	0.0744713	0.490019	0.940366	-0.0887051	1.06342	0.0887051	0.368578	0.893057	-0.163176	0.0665647
	Q8R035	Q8R035	Ict1; Mrpl58	Peptidyl-tRNA hydrolase ICT1, mitochondrial	389846	386413	421881	367768	370017	364370	408322	433208	365859	0.97164	-0.0415059	0.625106	0.953369	-0.0688935	1.04891	0.0688935	0.587757	1.01916	0.0273876	0.831547	Q8R035	Peptidyl-tRNA hydrolase ICT1, mitochondrial	Ict1; Mrpl58	4.1194e+06	4.59706e+06	4.58151e+06	3.95394e+06	3.904e+06	3.60169e+06	4.20958e+06	4.02237e+06	4.37018e+06	0.861758	-0.214645	0.0328887	0.90934	-0.137109	1.0997	0.137109	0.0629404	1.05521	0.0775369	0.280765
	Q8QZT1	Q8QZT1	Acat1	Acetyl-CoA acetyltransferase, mitochondrial	4.519e+07	4.56531e+07	3.87602e+07	4.15867e+07	4.10739e+07	4.20912e+07	5.09269e+07	4.70376e+07	4.58714e+07	1.06422	0.0897996	0.507845	0.962174	-0.0556303	1.03931	0.0556303	0.694545	1.10606	0.14543	0.187525	Q8QZT1	Acetyl-CoA acetyltransferase, mitochondrial	Acat1	1.21859e+08	1.29213e+08	1.16714e+08	1.31943e+08	1.60852e+08	1.40334e+08	1.10789e+08	1.23827e+08	1.22002e+08	1.17767	0.235932	0.0796598	1.21455	0.28042	0.823351	-0.28042	0.0550424	1.03132	0.0444883	0.532504
	Q8QZS1	Q8QZS1	Hibch	3-hydroxyisobutyryl-CoA hydrolase, mitochondrial	5.16111e+06	4.97492e+06	3.60305e+06	5.27685e+06	5.32885e+06	5.70294e+06	5.77013e+06	5.16701e+06	6.05607e+06	1.21271	0.278239	0.139109	0.998058	-0.00280388	1.00195	0.00280388	0.978688	1.21507	0.281043	0.273558	Q8QZS1	3-hydroxyisobutyryl-CoA hydrolase, mitochondrial	Hibch	3.3419e+07	3.395e+07	3.6148e+07	3.56784e+07	4.09867e+07	3.53606e+07	3.33532e+07	3.32039e+07	3.30364e+07	1.0822	0.113963	0.230447	1.12483	0.169706	0.889024	-0.169706	0.0858954	1.03939	0.0557428	0.194622
	Q8K4Z3	Q8K4Z3	Apoa1bp; Naxe	NAD(P)H-hydrate epimerase	4.68163e+06	4.76794e+06	3.27349e+06	4.57758e+06	4.96943e+06	4.60779e+06	4.08761e+06	4.22373e+06	3.74497e+06	1.08288	0.114869	0.550098	1.14321	0.193088	0.874731	-0.193088	0.225943	0.947226	-0.0782195	0.748635	Q8K4Z3	NAD(P)H-hydrate epimerase	Apoa1bp; Naxe	8.37795e+06	7.06103e+06	7.60691e+06	9.76203e+06	1.03253e+07	9.11027e+06	9.90334e+06	9.34264e+06	8.87363e+06	1.26693	0.341341	0.0167845	1.03834	0.0542741	0.963079	-0.0542741	0.478582	0.819566	-0.287067	0.0250705
	Q8K411	Q8K411	Pitrm1	Presequence protease, mitochondrial	1.02464e+07	9.44194e+06	6.84667e+06	1.0126e+07	8.26817e+06	9.44667e+06	8.53331e+06	9.18691e+06	9.35507e+06	0.993699	-0.00911937	0.960792	0.943738	-0.0835425	1.05962	0.0835425	0.34371	1.05294	0.0744231	0.74198	Q8K411	Presequence protease, mitochondrial	Pitrm1	5.6701e+07	6.04437e+07	6.47533e+07	7.15692e+07	8.28988e+07	7.78729e+07	6.58806e+07	7.02331e+07	6.79344e+07	1.27731	0.353114	0.0138797	1.13866	0.187334	0.878227	-0.187334	0.0548504	0.891447	-0.16578	0.0492054
	Q8K3J1	Q8K3J1	Ndufs8	NADH dehydrogenase [ubiquinone] iron-sulfur protein 8, mitochondrial	7.04195e+06	7.22344e+06	4.67437e+06	7.32615e+06	6.90324e+06	7.42978e+06	8.04526e+06	7.63689e+06	9.10104e+06	1.16408	0.219193	0.320505	0.89132	-0.165985	1.12193	0.165985	0.280337	1.30602	0.385178	0.213476	Q8K3J1	NADH dehydrogenase [ubiquinone] iron-sulfur protein 8, mitochondrial	Ndufs8	1.20526e+07	1.146e+07	1.16998e+07	6.79182e+06	3.78425e+06	5.21171e+06	8.01598e+06	6.12349e+06	7.09227e+06	0.448359	-1.15727	0.00186052	0.743593	-0.427414	1.34482	0.427414	0.151716	1.65848	0.729859	0.00124203
	Q8K2B3	Q8K2B3	Sdha	Succinate dehydrogenase [ubiquinone] flavoprotein subunit, mitochondrial	3.84248e+07	3.88135e+07	3.43103e+07	3.91594e+07	3.50558e+07	3.88793e+07	4.72967e+07	4.61598e+07	4.67185e+07	1.0797	0.110627	0.491007	0.870183	-0.200609	1.14918	0.200609	0.287419	1.24077	0.311235	0.021173	Q8K2B3	Succinate dehydrogenase [ubiquinone] flavoprotein subunit, mitochondrial	Sdha	1.86632e+08	1.73913e+08	1.89736e+08	1.54085e+08	1.31387e+08	1.40738e+08	1.37081e+08	1.48266e+08	1.44839e+08	0.774532	-0.368603	0.00718202	0.990759	-0.0133942	1.00933	0.0133942	0.866055	1.27917	0.355208	0.00240692
	Q8K1Z0	Q8K1Z0	Coq9	Ubiquinone biosynthesis protein COQ9, mitochondrial	3.34308e+06	3.93593e+06	3.386e+06	3.2554e+06	3.3362e+06	3.69188e+06	3.86708e+06	3.30164e+06	3.25266e+06	1.03005	0.0427123	0.705068	1.10819	0.148211	0.902369	-0.148211	0.178169	0.929484	-0.105499	0.424756	Q8K1Z0	Ubiquinone biosynthesis protein COQ9, mitochondrial	Coq9	1.30382e+07	1.664e+07	1.53864e+07	1.35319e+07	1.81629e+07	1.63409e+07	1.66074e+07	1.72291e+07	1.64461e+07	1.06593	0.0921145	0.593796	0.955314	-0.0659531	1.04678	0.0659531	0.613131	0.896225	-0.158068	0.183305
	Q8K1R3	Q8K1R3	Pnpt1	Polyribonucleotide nucleotidyltransferase 1, mitochondrial	820262	863858	766167	484480	806308	845951	876540	794160	789887	1.19593	0.258133	0.297981	1.06428	0.0898747	0.939604	-0.0898747	0.148276	1.1237	0.168258	0.594444	Q8K1R3	Polyribonucleotide nucleotidyltransferase 1, mitochondrial	Pnpt1	523541	553973	473381	1.02729e+06	494157	600171	500282	539083	572019	1.36799	0.452062	0.312177	1.31664	0.396863	0.759508	-0.396863	0.358951	0.962462	-0.0551989	0.554956
	Q8K1M6	Q8K1M6	Dnm1l	Dynamin-1-like protein	4.43479e+06	4.90601e+06	3.84015e+06	4.94748e+06	4.01702e+06	4.30096e+06	4.3832e+06	5.26463e+06	4.5389e+06	0.927523	-0.108545	0.431983	0.863715	-0.211373	1.15779	0.211373	0.117033	1.07388	0.102828	0.576857	Q8K1M6	Dynamin-1-like protein	Dnm1l	1.02713e+06	978150	1.05609e+06	1.04274e+06	1.36059e+06	1.28743e+06	1.15007e+06	1.15218e+06	1.17708e+06	1.20559	0.269743	0.100851	1.06077	0.0851074	0.942714	-0.0851074	0.505654	0.879871	-0.184636	0.00461218
	Q8K0Z7	Q8K0Z7	Taco1	Translational activator of cytochrome c oxidase 1	1.95019e+06	2.37468e+06	695735	2.14791e+06	2.06134e+06	1.69192e+06	2.55493e+06	1.95101e+06	2.28936e+06	1.20885	0.273639	0.566539	0.991766	-0.011929	1.0083	0.011929	0.962981	1.21889	0.285568	0.619815	Q8K0Z7	Translational activator of cytochrome c oxidase 1	Taco1	6.01008e+06	6.88872e+06	7.42618e+06	6.68603e+06	9.70565e+06	8.40515e+06	1.2051e+07	1.24782e+07	1.12663e+07	1.22002	0.286902	0.198048	0.692736	-0.529622	1.44355	0.529622	0.0177693	0.567808	-0.816524	0.000692546
	Q8K0D5	Q8K0D5	Gfm1	Elongation factor G, mitochondrial	1.27988e+06	1.15065e+06	946030	1.05134e+06	2.74715e+06	1.01386e+06	2.08655e+06	993878	1.122e+06	1.85753	0.893389	0.151505	1.84244	0.881617	0.542759	-0.881617	0.266095	1.00819	0.0117724	0.929903	Q8K0D5	Elongation factor G, mitochondrial	Gfm1	5.1687e+07	4.72169e+07	4.84992e+07	4.90555e+07	5.00266e+07	5.19419e+07	6.35908e+07	6.08265e+07	6.26058e+07	1.02456	0.0350115	0.486561	0.807515	-0.308439	1.23837	0.308439	0.000512757	0.788154	-0.34345	0.00105576
	Q8K009	Q8K009	Aldh1l2	Mitochondrial 10-formyltetrahydrofolate dehydrogenase	1.17077e+07	1.16544e+07	1.10694e+07	1.03456e+07	9.80494e+06	1.08611e+07	1.30212e+07	1.31757e+07	1.36593e+07	1.01868	0.0267053	0.849751	0.836899	-0.256875	1.19489	0.256875	0.174552	1.21721	0.28358	0.0193446	Q8K009	Mitochondrial 10-formyltetrahydrofolate dehydrogenase	Aldh1l2	2.47135e+07	2.83561e+07	2.89014e+07	3.07626e+07	3.56059e+07	3.25792e+07	3.10292e+07	3.35202e+07	3.32371e+07	1.20711	0.271553	0.0427017	1.01188	0.0170321	0.988264	-0.0170321	0.822596	0.838266	-0.254521	0.0262844
	Q8JZU2	Q8JZU2	Slc25a1	Tricarboxylate transport protein, mitochondrial	1.0211e+06	1.05309e+06	1.24007e+06	929763	1.40017e+06	1.29183e+06	751027	880121	894731	1.06829	0.0953091	0.755625	1.29326	0.371018	0.773237	-0.371018	0.389421	0.826044	-0.275709	0.20726	Q8JZU2	Tricarboxylate transport protein, mitochondrial	Slc25a1	2.28992e+06	2.20403e+06	2.28605e+06	2.38451e+06	908031	1.51159e+06	1.62084e+06	1.10663e+06	1.10775e+06	0.708573	-0.497011	0.199934	1.25263	0.324966	0.798317	-0.324966	0.52261	1.76783	0.821976	0.00480938
	Q8JZQ2	Q8JZQ2	Afg3l2	AFG3-like protein 2	6.83197e+06	6.6951e+06	6.88228e+06	6.58542e+06	6.1757e+06	6.22471e+06	6.0588e+06	6.30569e+06	6.22122e+06	0.915509	-0.127354	0.00468821	0.982377	-0.0256514	1.01794	0.0256514	0.217384	0.931932	-0.101703	0.0292121	Q8JZQ2	AFG3-like protein 2	Afg3l2	2.04738e+07	1.77298e+07	1.76791e+07	1.9257e+07	1.22781e+07	1.60344e+07	1.46952e+07	1.44133e+07	1.56628e+07	0.851239	-0.232364	0.279629	1.0625	0.0874617	0.941177	-0.0874617	0.672977	1.24818	0.319826	0.0206162
	Q8JZN7	Q8JZN7	Rhot2	Mitochondrial Rho GTPase 2	1.24729e+06	992573	541664	1.12366e+06	1.25692e+06	1.1341e+06	1.97682e+06	1.12283e+06	896424	1.64334	0.716635	0.146056	1.44207	0.52814	0.693448	-0.52814	0.291639	1.13957	0.188496	0.645497	Q8JZN7	Mitochondrial Rho GTPase 2	Rhot2	1.42925e+06	1.37177e+06	1.40634e+06	801793	720116	728419	943027	842709	817364	0.534856	-0.902779	2.96256e-05	0.86448	-0.210095	1.15676	0.210095	0.0640752	1.61629	0.692683	0.000216115
	Q8JZN5	Q8JZN5	Acad9	Acyl-CoA dehydrogenase family member 9, mitochondrial	6.67223e+06	6.22761e+06	4.93729e+06	6.08352e+06	5.12582e+06	6.1005e+06	6.23836e+06	6.25514e+06	6.53153e+06	1.01254	0.0179762	0.899845	0.910567	-0.135163	1.09822	0.135163	0.305287	1.11199	0.153139	0.316581	Q8JZN5	Acyl-CoA dehydrogenase family member 9, mitochondrial	Acad9	3.66257e+07	3.81737e+07	3.86045e+07	3.182e+07	3.46819e+07	3.27793e+07	3.47277e+07	3.48704e+07	3.54324e+07	0.875465	-0.191879	0.01038	0.945261	-0.0812156	1.05791	0.0812156	0.0918602	1.07972	0.110663	0.0119315
	Q8CIM3	Q8CIM3	D2hgdh	D-2-hydroxyglutarate dehydrogenase, mitochondrial	503947	513343	427592	506375	327855	519646	506748	514587	526544	0.9357	-0.0958818	0.670706	0.867165	-0.205621	1.15318	0.205621	0.451106	1.07903	0.109739	0.364693	Q8CIM3	D-2-hydroxyglutarate dehydrogenase, mitochondrial	D2hgdh	7.36905e+06	6.61385e+06	7.0431e+06	8.79661e+06	7.22174e+06	6.2807e+06	6.38955e+06	7.31562e+06	8.17573e+06	1.06055	0.0848076	0.609015	1.01911	0.0273102	0.981248	-0.0273102	0.884042	0.96093	-0.0574974	0.637741
	Q8CHT0	Q8CHT0	Aldh4a1	Delta-1-pyrroline-5-carboxylate dehydrogenase, mitochondrial	6.9495e+06	6.87837e+06	5.85139e+06	5.93878e+06	4.80905e+06	5.25544e+06	5.8525e+06	5.68954e+06	7.77733e+06	0.852611	-0.230041	0.109215	0.787958	-0.34381	1.2691	0.34381	0.19948	1.08205	0.113768	0.604925	Q8CHT0	Delta-1-pyrroline-5-carboxylate dehydrogenase, mitochondrial	Aldh4a1	1.63088e+07	1.60766e+07	1.61117e+07	1.65521e+07	1.92234e+07	1.71568e+07	1.7763e+07	1.94317e+07	1.89532e+07	1.09145	0.126251	0.142737	0.942732	-0.0850804	1.06075	0.0850804	0.321752	0.86374	-0.211331	0.00704676
	Q8CGK3	Q8CGK3	Lonp1	Lon protease homolog, mitochondrial	3.25122e+07	3.12246e+07	2.87267e+07	3.4125e+07	3.00315e+07	3.11533e+07	3.04403e+07	2.81011e+07	3.46706e+07	0.973944	-0.0380893	0.635212	0.973103	-0.0393363	1.02764	0.0393363	0.756426	1.00086	0.00124694	0.993712	Q8CGK3	Lon protease homolog, mitochondrial	Lonp1	1.15917e+08	1.23636e+08	1.23296e+08	1.20159e+08	1.38365e+08	1.29169e+08	1.35209e+08	1.40887e+08	1.39918e+08	1.06847	0.0955432	0.228379	0.931922	-0.101719	1.07305	0.101719	0.163615	0.872204	-0.197262	0.00446544
	Q8CG76	Q8CG76	Akr7a5	Aflatoxin B1 aldehyde reductase member 2	1.75389e+06	1.43064e+06	2.20051e+06	1.66146e+06	1.61396e+06	1.80504e+06	1.51216e+06	1.30322e+06	1.39593e+06	0.931708	-0.102051	0.646985	1.21795	0.28446	0.821049	-0.28446	0.0851354	0.764978	-0.38651	0.256436	Q8CG76	Aflatoxin B1 aldehyde reductase member 2	Akr7a5	3.77675e+07	2.24643e+07	1.86054e+07	1.09075e+07	1.24836e+07	1.68398e+07	1.15418e+07	1.2833e+07	2.52866e+07	0.510304	-0.970572	0.103104	0.810105	-0.303819	1.23441	0.303819	0.542492	1.5875	0.666753	0.254184
	Q8CC88	Q8CC88	Vwa8	von Willebrand factor A domain-containing protein 8	1.07614e+06	1.0636e+06	898938	1.24786e+06	1.06014e+06	913282	1.16261e+06	1.12894e+06	975695	0.976838	-0.033809	0.85139	0.993374	-0.00959088	1.00667	0.00959088	0.953228	0.983353	-0.0242181	0.908157	Q8CC88	von Willebrand factor A domain-containing protein 8	Vwa8	1.65649e+08	1.41291e+08	1.47258e+08	1.55156e+08	1.28353e+08	1.34319e+08	1.34549e+08	1.45952e+08	1.44215e+08	0.919923	-0.120415	0.330029	0.983781	-0.0235905	1.01649	0.0235905	0.808418	1.06942	0.0968242	0.293987
	Q8CAQ8	Q8CAQ8	Immt	MICOS complex subunit Mic60	6.05126e+07	5.4421e+07	5.38755e+07	5.60879e+07	5.56273e+07	5.73473e+07	5.91037e+07	5.6747e+07	5.60676e+07	1.0468	0.0659918	0.100229	1.01688	0.0241491	0.9834	-0.0241491	0.522882	1.02943	0.0418426	0.169615	Q8CAQ8	MICOS complex subunit Mic60	Immt	4.11296e+06	4.36791e+06	5.52155e+06	3.10053e+06	1.90568e+06	2.75315e+06	4.10325e+06	3.5838e+06	3.22512e+06	0.554144	-0.851667	0.0205545	0.711074	-0.491928	1.40632	0.491928	0.0739264	1.28319	0.359738	0.109826
	Q8C7H1	Q8C7H1	Mmaa	Methylmalonic aciduria type A homolog, mitochondrial	952155	1.15865e+06	882810	841543	1.11206e+06	1.15522e+06	1.39954e+06	1.29049e+06	938509	1.27187	0.346956	0.122705	1.0967	0.133172	0.911825	-0.133172	0.581173	1.15973	0.213784	0.464557	Q8C7H1	Methylmalonic aciduria type A homolog, mitochondrial	Mmaa	3.18185e+06	3.47732e+06	3.4026e+06	4.75578e+06	5.38367e+06	4.69001e+06	3.72835e+06	3.86626e+06	3.51205e+06	1.47384	0.559582	0.00262307	1.33519	0.417041	0.748959	-0.417041	0.00704473	0.905922	-0.142541	0.0625595
	Q8BX10	Q8BX10	Pgam5	Serine/threonine-protein phosphatase PGAM5, mitochondrial	5.0462e+06	5.18865e+06	5.29943e+06	5.1398e+06	5.3261e+06	5.42278e+06	5.48711e+06	5.53078e+06	5.09176e+06	1.03891	0.0550728	0.0380651	1.01897	0.0271045	0.981388	-0.0271045	0.604068	1.01958	0.0279682	0.600215	Q8BX10	Serine/threonine-protein phosphatase PGAM5, mitochondrial	Pgam5	3.93476e+06	3.69748e+06	3.72136e+06	2.93653e+06	2.27097e+06	2.50201e+06	3.16781e+06	2.98554e+06	2.94795e+06	0.679036	-0.55844	0.00437504	0.847077	-0.239436	1.18053	0.239436	0.088051	1.24747	0.319004	0.00178088
	Q8BWT1	Q8BWT1	Acaa2	3-ketoacyl-CoA thiolase, mitochondrial	1.05108e+08	1.04585e+08	9.84082e+07	9.27618e+07	9.08762e+07	9.17156e+07	9.22599e+07	8.81003e+07	9.01499e+07	0.929322	-0.10575	0.112626	1.02796	0.0397868	0.972799	-0.0397868	0.0739364	0.904043	-0.145537	0.124813	Q8BWT1	3-ketoacyl-CoA thiolase, mitochondrial	Acaa2	2.13764e+08	2.32784e+08	2.28464e+08	2.57809e+08	3.31192e+08	2.97432e+08	2.28084e+08	2.50782e+08	2.37424e+08	1.31321	0.3931	0.0326759	1.23753	0.307468	0.808058	-0.307468	0.0630323	0.942372	-0.0856313	0.190843
	Q8BWM0	Q8BWM0	Ptges2	Prostaglandin E synthase 2	928548	874994	1.14031e+06	873545	873937	902248	904852	921370	796497	0.928064	-0.107704	0.480917	1.04045	0.0572103	0.961121	-0.0572103	0.523571	0.891982	-0.164914	0.461773	Q8BWM0	Prostaglandin E synthase 2	Ptges2	3.21636e+06	3.89668e+06	4.71063e+06	4.37913e+06	5.2258e+06	4.84306e+06	5.43175e+06	5.55791e+06	5.35331e+06	1.22196	0.289191	0.152865	0.884049	-0.177802	1.13116	0.177802	0.0662534	0.723471	-0.466993	0.0259376
	Q8BVU5	Q8BVU5	Nudt9	ADP-ribose pyrophosphatase, mitochondrial	1.54512e+06	1.67506e+06	1.61241e+06	1.83996e+06	2.00722e+06	1.3394e+06	1.61157e+06	1.35409e+06	1.8473e+06	0.966993	-0.0484223	0.797199	1.03251	0.0461533	0.968515	-0.0461533	0.877583	0.936548	-0.0945756	0.631234	Q8BVU5	ADP-ribose pyrophosphatase, mitochondrial	Nudt9	1.30773e+06	1.11179e+06	1.0898e+06	1.47736e+06	1.4244e+06	1.25551e+06	1.25981e+06	1.40811e+06	1.28279e+06	1.18464	0.244448	0.088334	1.05229	0.0735279	0.950311	-0.0735279	0.444368	0.888276	-0.17092	0.151717
	Q8BP40	Q8BP40	Acp6	Lysophosphatidic acid phosphatase type 6	1.00398e+06	1.10235e+06	598033	1.05025e+06	908943	898901	1.33801e+06	1.21565e+06	1.18491e+06	1.14368	0.193689	0.574595	0.873644	-0.194883	1.14463	0.194883	0.477123	1.3091	0.388572	0.264543	Q8BP40	Lysophosphatidic acid phosphatase type 6	Acp6	3.89256e+06	4.39824e+06	4.46537e+06	3.67331e+06	4.57029e+06	3.68004e+06	4.22208e+06	4.24388e+06	4.03023e+06	0.934735	-0.0973711	0.470383	0.954182	-0.0676643	1.04802	0.0676643	0.566039	1.0208	0.0297068	0.676847
	Q8BMS1	Q8BMS1	Hadha	Trifunctional enzyme subunit alpha, mitochondrial	1.20907e+08	1.21845e+08	1.11646e+08	1.21773e+08	1.03268e+08	1.1265e+08	1.20986e+08	1.16877e+08	1.28232e+08	0.94832	-0.0765545	0.37514	0.916336	-0.126051	1.0913	0.126051	0.282434	1.0349	0.0494968	0.545742	Q8BMS1	Trifunctional enzyme subunit alpha, mitochondrial	Hadha	2.66275e+08	2.67641e+08	2.58716e+08	2.67742e+08	3.0785e+08	2.98899e+08	2.36547e+08	2.56786e+08	2.56676e+08	1.10328	0.141793	0.093852	1.16597	0.221536	0.857652	-0.221536	0.0404718	1.05683	0.0797431	0.122652
	Q8BMF4	Q8BMF4	Dlat	Dihydrolipoyllysine-residue acetyltransferase component of pyruvate dehydrogenase complex, mitochondrial	2.54149e+07	2.61056e+07	2.41846e+07	2.5001e+07	2.5977e+07	2.51361e+07	2.55374e+07	2.38401e+07	2.45187e+07	1.01806	0.0258156	0.497049	1.05669	0.079555	0.94635	-0.079555	0.042359	0.963436	-0.0537394	0.314739	Q8BMF4	Dihydrolipoyllysine-residue acetyltransferase component of pyruvate dehydrogenase complex, mitochondrial	Dlat	1.21717e+08	1.27039e+08	1.29298e+08	1.16028e+08	1.20429e+08	1.19347e+08	1.27718e+08	1.33329e+08	1.33133e+08	0.941146	-0.0875102	0.0466863	0.902645	-0.14777	1.10786	0.14777	0.00484594	0.959091	-0.0602599	0.13777
	Q8BMD8	Q8BMD8	Slc25a24	Calcium-binding mitochondrial carrier protein SCaMC-1	1.23311e+07	1.63877e+07	1.91337e+07	1.5591e+07	1.53412e+07	1.60363e+07	1.32905e+07	1.43037e+07	1.61143e+07	0.873915	-0.194435	0.187563	0.97898	-0.0306492	1.02147	0.0306492	0.816099	0.89268	-0.163786	0.320786	Q8BMD8	Calcium-binding mitochondrial carrier protein SCaMC-1	Slc25a24	9.39116e+07	9.0335e+07	9.04711e+07	8.54113e+07	5.98437e+07	6.51089e+07	7.07941e+07	7.406e+07	7.101e+07	0.765746	-0.385063	0.0529019	0.97452	-0.0372361	1.02615	0.0372361	0.827134	1.27264	0.347826	0.00023902
	Q8BKZ9	Q8BKZ9	Pdhx	Pyruvate dehydrogenase protein X component, mitochondrial	7.26827e+06	4.97279e+06	5.51894e+06	4.95673e+06	4.70355e+06	4.78873e+06	5.43602e+06	4.894e+06	5.13153e+06	0.966329	-0.0494135	0.589515	0.992686	-0.0105911	1.00737	0.0105911	0.913717	0.973449	-0.0388224	0.628338	Q8BKZ9	Pyruvate dehydrogenase protein X component, mitochondrial	Pdhx	2.4393e+07	2.30357e+07	2.48429e+07	2.53779e+07	2.28437e+07	2.40186e+07	2.05156e+07	2.63005e+07	2.49469e+07	0.999566	-0.000626621	0.991394	1.00665	0.00956275	0.993394	-0.00956275	0.937103	1.00709	0.0101894	0.930617
	Q8BK72	Q8BK72	Mrps27	28S ribosomal protein S27, mitochondrial	2.45805e+06	2.28405e+06	1.69836e+06	2.17298e+06	1.93487e+06	2.36638e+06	2.13689e+06	2.35818e+06	2.51106e+06	1.04594	0.0647945	0.688601	0.88147	-0.182016	1.13447	0.182016	0.189525	1.18658	0.24681	0.207187	Q8BK72	28S ribosomal protein S27, mitochondrial	Mrps27	1.10832e+07	1.04711e+07	1.05572e+07	9.46431e+06	9.3053e+06	9.27998e+06	1.10448e+07	1.15845e+07	1.14068e+07	0.873505	-0.195112	0.002476	0.82411	-0.279091	1.21343	0.279091	0.000294057	0.943452	-0.0839786	0.0613053
	Q8BK30	Q8BK30	Ndufv3	NADH dehydrogenase [ubiquinone] flavoprotein 3, mitochondrial	2.13294e+06	2.06e+06	2.3781e+06	2.08178e+06	1.55288e+06	1.78093e+06	2.5498e+06	2.55001e+06	2.28343e+06	0.902411	-0.148143	0.541968	0.811514	-0.301313	1.23227	0.301313	0.33933	1.11201	0.15317	0.237845	Q8BK30	NADH dehydrogenase [ubiquinone] flavoprotein 3, mitochondrial	Ndufv3	1.63228e+06	1.56796e+06	1.40107e+06	1.0475e+06	556799	676022	962395	834401	862224	0.495581	-1.01281	0.00900142	0.857579	-0.221658	1.16607	0.221658	0.455117	1.73045	0.791148	0.00121396
	Q8BK08	Q8BK08	Tmem11	Transmembrane protein 11, mitochondrial	900747	1.09693e+06	865212	834005	847776	963579	985908	1.05182e+06	1.01885e+06	1.0004	0.000575576	0.997011	0.9006	-0.151042	1.11037	0.151042	0.166707	1.11081	0.151617	0.408562	Q8BK08	Transmembrane protein 11, mitochondrial	Tmem11	3.6795e+06	3.14373e+06	2.94153e+06	2.74137e+06	1.28088e+06	1.35123e+06	2.1587e+06	1.77126e+06	1.66307e+06	0.550293	-0.861728	0.0491487	0.960747	-0.0577719	1.04086	0.0577719	0.890449	1.74588	0.803956	0.00645095
	Q8BJZ4	Q8BJZ4	Mrps35	28S ribosomal protein S35, mitochondrial	713055	825611	445552	865839	694151	837309	861245	854764	689189	1.11965	0.163054	0.584998	1.03315	0.0470512	0.967913	-0.0470512	0.797553	1.08373	0.116003	0.76656	Q8BJZ4	28S ribosomal protein S35, mitochondrial	Mrps35	3.68092e+06	4.12216e+06	4.01439e+06	2.45916e+06	3.0766e+06	3.21247e+06	3.83206e+06	3.84961e+06	3.82829e+06	0.740279	-0.433858	0.0186251	0.760058	-0.395818	1.31569	0.395818	0.0165416	1.02672	0.0380401	0.483784
	Q8BIJ6	Q8BIJ6	Iars2	Isoleucine--tRNA ligase, mitochondrial	5.62023e+07	3.00709e+07	9.07355e+07	6.04528e+07	4.28615e+07	5.58776e+07	2.12007e+07	2.83416e+07	2.44429e+07	0.661703	-0.595744	0.36932	1.51484	0.599162	0.660137	-0.599162	0.377061	0.436815	-1.19491	0.230108	Q8BIJ6	Isoleucine--tRNA ligase, mitochondrial	Iars2	3.74021e+07	4.51979e+07	4.51046e+07	4.41864e+07	5.15937e+07	4.67799e+07	4.43933e+07	4.73639e+07	4.64758e+07	1.11633	0.158759	0.216081	1.0313	0.0444669	0.969648	-0.0444669	0.571284	0.923836	-0.114292	0.267852
	Q8BIG7	Q8BIG7	Comtd1	Catechol O-methyltransferase domain-containing protein 1	262639	350361	120019	344942	174410	327036	335239	357228	224641	1.0262	0.0373136	0.942127	0.958617	-0.0609738	1.04317	0.0609738	0.894698	1.0705	0.0982874	0.872504	Q8BIG7	Catechol O-methyltransferase domain-containing protein 1	Comtd1	5.09779e+06	2.00473e+06	4.75087e+06	3.23044e+06	2.26453e+06	3.03071e+06	3.22119e+06	2.91999e+06	3.18574e+06	0.719261	-0.475414	0.33866	0.914094	-0.129585	1.09398	0.129585	0.436627	1.27088	0.345828	0.439866
	Q8BHC4	Q8BHC4	Dcakd	Dephospho-CoA kinase domain-containing protein	1.15072e+07	1.25216e+07	9.98351e+06	1.12109e+07	1.03781e+07	1.07226e+07	1.5101e+07	1.33387e+07	1.46555e+07	1.07372	0.102624	0.649152	0.862122	-0.214035	1.15993	0.214035	0.410457	1.24544	0.31666	0.0812008	Q8BHC4	Dephospho-CoA kinase domain-containing protein	Dcakd	2.24573e+07	2.41287e+07	2.71014e+07	2.18484e+07	2.31344e+07	2.51376e+07	2.79289e+07	2.95226e+07	2.88868e+07	0.951592	-0.0715849	0.513742	0.812159	-0.300166	1.23129	0.300166	0.00705801	0.853474	-0.228581	0.0424344
	Q8BH95	Q8BH95	Echs1	Enoyl-CoA hydratase, mitochondrial	2.66481e+07	2.47271e+07	2.33786e+07	2.36003e+07	2.45714e+07	2.40467e+07	2.68062e+07	2.4404e+07	2.49863e+07	1.05185	0.0729345	0.259231	1.01807	0.0258366	0.982251	-0.0258366	0.715462	1.03318	0.0470979	0.265568	Q8BH95	Enoyl-CoA hydratase, mitochondrial	Echs1	3.65674e+07	3.48215e+07	3.78723e+07	3.83146e+07	4.33249e+07	3.858e+07	2.7809e+07	3.51027e+07	3.42381e+07	1.10029	0.137888	0.119867	1.23746	0.307387	0.808104	-0.307387	0.0525187	1.12467	0.169498	0.176752
	Q8BH59	Q8BH59	Slc25a12	Calcium-binding mitochondrial carrier protein Aralar1	2.14114e+07	2.37079e+07	2.16093e+07	2.04535e+07	2.10442e+07	1.93558e+07	2.09327e+07	2.16379e+07	2.05646e+07	0.932524	-0.100788	0.248967	0.968864	-0.0456347	1.03214	0.0456347	0.476439	0.962492	-0.0551533	0.570027	Q8BH59	Calcium-binding mitochondrial carrier protein Aralar1	Slc25a12	4.91503e+07	4.56871e+07	4.81699e+07	2.95899e+07	1.37571e+07	1.94592e+07	2.98406e+07	2.1434e+07	2.3544e+07	0.439182	-1.18711	0.00487647	0.839445	-0.252493	1.19126	0.252493	0.489965	1.91138	0.934618	0.00113279
	Q8BH04	Q8BH04	Pck2	Phosphoenolpyruvate carboxykinase [GTP], mitochondrial	2.76594e+07	2.75252e+07	2.68098e+07	2.4555e+07	2.3476e+07	2.55495e+07	3.03176e+07	3.24395e+07	3.44553e+07	1.00574	0.00826255	0.948893	0.790725	-0.338753	1.26466	0.338753	0.0822876	1.27193	0.347015	0.0139034	Q8BH04	Phosphoenolpyruvate carboxykinase [GTP], mitochondrial	Pck2	6.81044e+07	7.16569e+07	7.64998e+07	7.33234e+07	9.19853e+07	8.15254e+07	9.71394e+07	9.81475e+07	9.48996e+07	1.14137	0.190767	0.16045	0.850605	-0.233439	1.17563	0.233439	0.0579054	0.745249	-0.424206	0.000707578
	Q8BGT5	Q8BGT5	Gpt2	Alanine aminotransferase 2	6.39321e+07	6.19411e+07	6.03553e+07	4.98657e+07	5.00219e+07	4.92855e+07	6.37008e+07	6.01314e+07	6.127e+07	0.946829	-0.0788238	0.639285	0.895147	-0.159804	1.11714	0.159804	0.371139	1.05774	0.0809803	0.548101	Q8BGT5	Alanine aminotransferase 2	Gpt2	6.95302e+07	7.17621e+07	7.61679e+07	8.64054e+07	1.07461e+08	9.53562e+07	1.00463e+08	1.01301e+08	9.85055e+07	1.33	0.411431	0.0202148	0.963211	-0.0540769	1.03819	0.0540769	0.582016	0.724216	-0.465508	0.00020033
	Q8BGA9	Q8BGA9	Oxa1l	Mitochondrial inner membrane protein OXA1L	1.4229e+06	1.27846e+06	1.18337e+06	1.25025e+06	1.26571e+06	1.31038e+06	1.57839e+06	1.28561e+06	1.57509e+06	1.11918	0.162443	0.22038	0.968175	-0.04666	1.03287	0.04666	0.801615	1.15597	0.209103	0.188652	Q8BGA9	Mitochondrial inner membrane protein OXA1L	Oxa1l	497325	408558	385155	1.28004e+06	232077	326863	370852	304627	360757	1.42442	0.510376	0.615987	1.77468	0.827556	0.563483	-0.827556	0.469516	1.24589	0.31718	0.100322
	Q8BG51	Q8BG51	Rhot1	Mitochondrial Rho GTPase 1	2.21279e+06	2.41572e+06	2.10371e+06	1.92209e+06	1.99686e+06	2.35013e+06	2.40193e+06	2.52959e+06	2.39911e+06	1.04772	0.0672573	0.622344	0.912874	-0.131512	1.09544	0.131512	0.298972	1.14772	0.19877	0.197699	Q8BG51	Mitochondrial Rho GTPase 1	Rhot1	7.38256e+06	5.93223e+06	6.23306e+06	4.97292e+06	4.23127e+06	4.62118e+06	4.88557e+06	4.77502e+06	4.69552e+06	0.707257	-0.499693	0.0177781	0.96303	-0.0543478	1.03839	0.0543478	0.468568	1.36164	0.445345	0.0177516
	Q8BFR5	Q8BFR5	Tufm	Elongation factor Tu, mitochondrial	5.90823e+07	5.32674e+07	6.13932e+07	5.65994e+07	5.76861e+07	5.70213e+07	5.88411e+07	5.72911e+07	5.70646e+07	1.01336	0.0191504	0.768129	1.01175	0.0168476	0.98839	-0.0168476	0.403057	1.0016	0.00230286	0.977994	Q8BFR5	Elongation factor Tu, mitochondrial	Tufm	1.03757e+08	1.07449e+08	1.13016e+08	1.21358e+08	1.35643e+08	1.22445e+08	1.37965e+08	1.4571e+08	1.37241e+08	1.17033	0.226913	0.0258408	0.901475	-0.14964	1.10929	0.14964	0.0605068	0.770276	-0.376553	0.00107987
	Q80Y81	Q80Y81	Elac2	Zinc phosphodiesterase ELAC protein 2	542056	746014	309296	730900	698372	705079	156971	727343	679974	0.873594	-0.194965	0.761111	0.739195	-0.435973	1.35282	0.435973	0.491975	1.18182	0.241008	0.600679	Q80Y81	Zinc phosphodiesterase ELAC protein 2	Elac2	3.09087e+06	2.8517e+06	3.56212e+06	2.36392e+06	3.49848e+06	3.65345e+06	3.91818e+06	3.5818e+06	3.65866e+06	1.00117	0.00169153	0.993899	0.852778	-0.229757	1.17264	0.229757	0.261339	0.851779	-0.231449	0.0764504
	Q80Y14	Q80Y14	Glrx5	Glutaredoxin-related protein 5, mitochondrial	6.27442e+06	6.20178e+06	6.14319e+06	6.91137e+06	7.37188e+06	5.26582e+06	6.89298e+06	4.00665e+06	5.94343e+06	1.01425	0.0204088	0.900031	1.30858	0.388	0.764188	-0.388	0.25532	0.775075	-0.367591	0.164708	Q80Y14	Glutaredoxin-related protein 5, mitochondrial	Glrx5	1.03189e+07	1.04728e+07	1.02584e+07	1.04208e+07	1.17563e+07	1.16133e+07	1.09605e+07	1.11239e+07	1.06836e+07	1.08825	0.122016	0.0998138	1.0312	0.0443259	0.969743	-0.0443259	0.484095	0.947574	-0.0776901	0.0162459
	Q80X85	Q80X85	Mrps7	28S ribosomal protein S7, mitochondrial	679257	763300	339831	267520	693069	497205	513070	265948	715946	1.24273	0.313509	0.542732	1.1565	0.209769	0.864676	-0.209769	0.707701	1.07456	0.10374	0.904319	Q80X85	28S ribosomal protein S7, mitochondrial	Mrps7	3.25324e+06	4.07861e+06	3.75456e+06	2.33927e+06	3.3434e+06	3.19944e+06	3.88295e+06	4.19724e+06	4.10253e+06	0.80117	-0.319819	0.136269	0.729074	-0.455863	1.3716	0.455863	0.0281884	0.910011	-0.136044	0.228859
	Q80SW1	Q80SW1	Ahcyl1	S-adenosylhomocysteine hydrolase-like protein 1	7.67828e+06	6.92298e+06	5.81312e+06	5.2619e+06	5.27495e+06	5.45418e+06	4.77871e+06	4.54069e+06	4.16276e+06	0.861642	-0.214839	0.191435	1.18787	0.248376	0.841844	-0.248376	0.0702596	0.725368	-0.463215	0.0839506	Q80SW1	S-adenosylhomocysteine hydrolase-like protein 1	Ahcyl1	1.73514e+06	1.14365e+06	1.47093e+06	2.7211e+06	2.63941e+06	3.07399e+06	1.54482e+06	1.08603e+06	1.23284e+06	1.93909	0.95538	0.00328773	2.18301	1.12632	0.458082	-1.12632	0.00131066	1.12579	0.170942	0.49883
	Q7TMF3	Q7TMF3	Ndufa12	NADH dehydrogenase [ubiquinone] 1 alpha subcomplex subunit 12	2.79487e+06	2.66842e+06	3.82638e+06	2.83519e+06	2.88807e+06	3.0619e+06	3.12404e+06	2.96455e+06	3.79464e+06	0.972565	-0.0401341	0.82814	0.894979	-0.160074	1.11734	0.160074	0.351489	1.08669	0.11994	0.663045	Q7TMF3	NADH dehydrogenase [ubiquinone] 1 alpha subcomplex subunit 12	Ndufa12	1.13994e+07	1.09832e+07	1.09786e+07	6.45714e+06	2.65455e+06	4.28565e+06	6.9526e+06	5.5617e+06	6.61518e+06	0.401585	-1.31622	0.00389667	0.700351	-0.51385	1.42786	0.51385	0.18023	1.74397	0.802372	0.000425266
	Q791V5	Q791V5	Mtch2	Mitochondrial carrier homolog 2	1.61593e+07	1.59736e+07	1.40736e+07	1.62653e+07	1.78082e+07	1.72891e+07	1.73431e+07	1.59735e+07	1.62672e+07	1.13232	0.179277	0.0445318	1.08435	0.116828	0.922213	-0.116828	0.0107967	1.04424	0.0624482	0.500447	Q791V5	Mitochondrial carrier homolog 2	Mtch2	1.62475e+07	1.50975e+07	1.43477e+07	1.05014e+07	6.6182e+06	7.66059e+06	9.09643e+06	8.51687e+06	8.43754e+06	0.542323	-0.882775	0.0056019	0.951224	-0.0721427	1.05128	0.0721427	0.737532	1.75398	0.810632	0.000375605
	Q791T5	Q791T5	Mtch1	Mitochondrial carrier homolog 1	3.49411e+06	3.22185e+06	1.17476e+06	2.98833e+06	3.0239e+06	2.71283e+06	4.11578e+06	3.72959e+06	3.34717e+06	1.33414	0.415907	0.347978	0.928157	-0.107559	1.0774	0.107559	0.684499	1.4374	0.523466	0.293398	Q791T5	Mitochondrial carrier homolog 1	Mtch1	5.44319e+06	5.95314e+06	5.92764e+06	2.96841e+06	1.61168e+06	2.021e+06	4.26055e+06	2.47707e+06	2.20585e+06	0.381038	-1.39199	0.00119251	0.73809	-0.438131	1.35485	0.438131	0.362009	1.93705	0.953863	0.0137211
	Q78PY7	Q78PY7	Snd1	Staphylococcal nuclease domain-containing protein 1	1.01072e+08	1.05612e+08	9.37675e+07	9.46438e+07	9.50362e+07	9.53279e+07	9.45358e+07	8.8987e+07	8.99169e+07	0.968971	-0.0454744	0.470277	1.06165	0.086307	0.941931	-0.086307	0.00122813	0.912704	-0.131781	0.181162	Q78PY7	Staphylococcal nuclease domain-containing protein 1	Snd1	1.51789e+08	1.53523e+08	1.35975e+08	1.84568e+08	1.85329e+08	1.95706e+08	1.52434e+08	1.63441e+08	1.61737e+08	1.28171	0.35807	0.00335764	1.18423	0.243948	0.844432	-0.243948	0.00409661	0.923944	-0.114122	0.138098
	Q78IK4	Q78IK4	Apool	MICOS complex subunit Mic27	9.28814e+06	9.24204e+06	9.07191e+06	1.01649e+07	9.18011e+06	9.62938e+06	1.02967e+07	1.01425e+07	9.73486e+06	1.02203	0.0314333	0.679145	0.976189	-0.0347672	1.02439	0.0347672	0.632072	1.04696	0.0662005	0.407536	Q78IK4	MICOS complex subunit Mic27	Apool	1.19174e+07	1.21306e+07	9.60474e+06	9.16701e+06	4.89682e+06	6.94894e+06	7.74755e+06	7.70071e+06	8.71024e+06	0.624401	-0.679454	0.0460556	0.869788	-0.201265	1.14971	0.201265	0.457413	1.39299	0.47819	0.0222647
	Q6PCP5	Q6PCP5	Mff	Mitochondrial fission factor	861382	669734	652542	792757	1.03837e+06	761284	1.03576e+06	947816	890917	1.3406	0.42288	0.078125	1.02803	0.0398858	0.972732	-0.0398858	0.844433	1.30405	0.382995	0.0387902	Q6PCP5	Mitochondrial fission factor	Mff	3.24452e+06	4.09636e+06	4.63074e+06	2.04184e+06	1.88062e+06	2.51199e+06	3.25963e+06	3.01483e+06	3.0019e+06	0.537475	-0.89573	0.0143813	0.693639	-0.527743	1.44167	0.527743	0.010232	1.29055	0.367987	0.0948252
	Q6PB66	Q6PB66	Lrpprc	Leucine-rich PPR motif-containing protein, mitochondrial	3.37467e+07	3.15395e+07	3.2313e+07	3.31244e+07	3.26749e+07	3.2291e+07	3.26118e+07	3.26924e+07	3.57198e+07	1.00619	0.00890853	0.693681	0.950878	-0.0726673	1.05166	0.0726673	0.2365	1.05817	0.0815758	0.236275	Q6PB66	Leucine-rich PPR motif-containing protein, mitochondrial	Lrpprc	2.25116e+08	2.03726e+08	1.99187e+08	1.87983e+08	2.07e+08	1.96103e+08	2.21276e+08	2.27693e+08	2.29363e+08	0.941177	-0.0874616	0.273473	0.871382	-0.198623	1.1476	0.198623	0.00853202	0.925842	-0.111161	0.115544
	Q64521	Q64521	Gpd2	Glycerol-3-phosphate dehydrogenase, mitochondrial	2.01021e+07	1.7442e+07	1.65562e+07	1.95237e+07	1.79144e+07	1.82614e+07	1.60245e+07	1.71774e+07	1.77993e+07	0.975306	-0.0360726	0.714368	0.994953	-0.00729947	1.00507	0.00729947	0.930133	0.980254	-0.0287731	0.781	Q64521	Glycerol-3-phosphate dehydrogenase, mitochondrial	Gpd2	4.69215e+07	4.65827e+07	4.64897e+07	4.34437e+07	4.84028e+07	4.97857e+07	4.22049e+07	4.87829e+07	4.64987e+07	1.0117	0.0167849	0.79124	1.03015	0.0428585	0.97073	-0.0428585	0.638747	1.01824	0.0260736	0.687711
	Q64433	Q64433	Hspe1	10 kDa heat shock protein, mitochondrial	1.50134e+08	1.43047e+08	1.52217e+08	1.37585e+08	1.43612e+08	1.42861e+08	1.50511e+08	1.47127e+08	1.4909e+08	1.00955	0.0137135	0.793065	0.983477	-0.0240364	1.0168	0.0240364	0.503384	1.02651	0.0377499	0.540846	Q64433	10 kDa heat shock protein, mitochondrial	Hspe1	2.23808e+08	2.33293e+08	2.26322e+08	2.44944e+08	2.7288e+08	2.4246e+08	2.22226e+08	2.36378e+08	2.09642e+08	1.11246	0.153759	0.0651805	1.13773	0.186157	0.878944	-0.186157	0.0692264	1.02271	0.0323979	0.571885
	Q64133	Q64133	Maoa	Amine oxidase [flavin-containing] A	1.30253e+07	1.19177e+07	1.22423e+07	1.11535e+07	9.68442e+06	1.17006e+07	1.0025e+07	8.91198e+06	1.04046e+07	0.889463	-0.168993	0.137318	1.08404	0.11642	0.922474	-0.11642	0.467446	0.820506	-0.285414	0.0558665	Q64133	Amine oxidase [flavin-containing] A	Maoa	4.2099e+07	3.63023e+07	3.83171e+07	2.94696e+07	2.36344e+07	2.68844e+07	2.66997e+07	2.41024e+07	2.39706e+07	0.685312	-0.545167	0.00692576	1.06975	0.0972796	0.934794	-0.0972796	0.413665	1.56097	0.642446	0.00187999
	Q62425	Q62425	Ndufa4	Cytochrome c oxidase subunit NDUFA4	3.4759e+06	3.38913e+06	3.96252e+06	3.74898e+06	3.31531e+06	3.36079e+06	2.86507e+06	3.37893e+06	3.86474e+06	0.859516	-0.218403	0.0869223	0.878116	-0.187517	1.1388	0.187517	0.204221	0.978819	-0.0308857	0.799019	Q62425	Cytochrome c oxidase subunit NDUFA4	Ndufa4	6.38287e+06	6.92285e+06	7.03003e+06	6.26086e+06	5.60548e+06	5.95137e+06	5.49281e+06	5118864	4.92488e+06	0.876176	-0.190707	0.0381799	1.14682	0.197644	0.871973	-0.197644	0.0393599	1.3089	0.388351	0.00356741
	Q61733	Q61733	Mrps31	28S ribosomal protein S31, mitochondrial	835280	1.21589e+06	1.02039e+06	872775	868491	1.23638e+06	1.22402e+06	1.18974e+06	1.32167e+06	1.07071	0.0985632	0.663574	0.883673	-0.178416	1.13164	0.178416	0.436968	1.21166	0.276979	0.208638	Q61733	28S ribosomal protein S31, mitochondrial	Mrps31	2.66612e+06	3.72181e+06	3.29883e+06	2.68185e+06	2.61595e+06	2.84604e+06	3.21437e+06	3.37637e+06	3.68332e+06	0.840718	-0.250307	0.177089	0.79266	-0.335226	1.26157	0.335226	0.00985775	0.942837	-0.0849192	0.591578
	Q61578	Q61578	Fdxr	NADPH:adrenodoxin oxidoreductase, mitochondrial	7.54105e+06	7.82358e+06	6.35101e+06	7.82907e+06	7.82486e+06	6.94867e+06	6.42485e+06	6.19287e+06	5.99255e+06	0.963402	-0.0537899	0.69612	1.15977	0.213835	0.862242	-0.213835	0.164993	0.830686	-0.267625	0.147329	Q61578	NADPH:adrenodoxin oxidoreductase, mitochondrial	Fdxr	1.34526e+07	1.4753e+07	1.36365e+07	1.81957e+07	2.31402e+07	1.97436e+07	1.4472e+07	1.62555e+07	1.47519e+07	1.45976	0.545731	0.0133632	1.34302	0.425476	0.744593	-0.425476	0.029114	0.920025	-0.120255	0.152283
	Q61576	Q61576	Fkbp10	Peptidyl-prolyl cis-trans isomerase FKBP10	3.80767e+07	3.64225e+07	6.99572e+07	3.60612e+07	3.35039e+07	3.56908e+07	3.6326e+07	3.70328e+07	4.11689e+07	0.740803	-0.432838	0.336252	0.89956	-0.152709	1.11165	0.152709	0.130032	0.823517	-0.280129	0.606008	Q61576	Peptidyl-prolyl cis-trans isomerase FKBP10	Fkbp10	4.34137e+07	4.31876e+07	4.66299e+07	4.27339e+07	5.03069e+07	4.59124e+07	5.05745e+07	5.1294e+07	4.97687e+07	1.04295	0.0606679	0.481571	0.916353	-0.126025	1.09128	0.126025	0.13204	0.878618	-0.186692	0.00683432
	Q61425	Q61425	Hadh	Hydroxyacyl-coenzyme A dehydrogenase, mitochondrial	1.68846e+07	1.58465e+07	1.46621e+07	1.51524e+07	1.49601e+07	1.5067e+07	1.35197e+07	1.36137e+07	1.46715e+07	0.953698	-0.0683963	0.309357	1.02637	0.0375566	0.974304	-0.0375566	0.655263	0.929191	-0.105953	0.166982	Q61425	Hydroxyacyl-coenzyme A dehydrogenase, mitochondrial	Hadh	4.10832e+07	4.24695e+07	4.48221e+07	5.09513e+07	6.38824e+07	5.90555e+07	4.70631e+07	4.89098e+07	4.82249e+07	1.35454	0.437808	0.0180997	1.20591	0.270119	0.829251	-0.270119	0.0602363	0.890268	-0.167688	0.0123158
	Q61171	Q61171	Prdx2	Peroxiredoxin-2	1.09309e+08	1.10916e+08	1.14165e+08	1.11234e+08	1.16721e+08	1.10534e+08	1.04898e+08	1.06684e+08	1.04619e+08	0.987629	-0.0179594	0.717267	1.04795	0.0675694	0.954244	-0.0675694	0.339882	0.942439	-0.0855288	0.0248275	Q61171	Peroxiredoxin-2	Prdx2	2.90313e+07	2.98617e+07	3.3028e+07	4.17488e+07	3.92458e+07	3.78415e+07	2.77036e+07	2.02283e+07	2.24488e+07	1.29281	0.370507	0.00579669	1.68847	0.75572	0.592251	-0.75572	0.00292791	1.30605	0.385213	0.0469035
	Q60936	Q60936	Adck3; Coq8a	Atypical kinase COQ8A, mitochondrial	2.57206e+06	2.53391e+06	1.75889e+06	2.39586e+06	1.73538e+06	1.78511e+06	3.04537e+06	2.33172e+06	2.82088e+06	0.98164	-0.0267334	0.937513	0.849522	-0.235276	1.17713	0.235276	0.553367	1.15552	0.208543	0.404241	Q60936	Atypical kinase COQ8A, mitochondrial	Adck3; Coq8a	7.88876e+06	1.00115e+07	9.91159e+06	5.11659e+06	9.33842e+06	7.73587e+06	7.4423e+06	8.1382e+06	7.6521e+06	0.797893	-0.325733	0.255054	0.955161	-0.0661834	1.04694	0.0661834	0.794558	1.1971	0.25955	0.101874
	Q60932	Q60932	Vdac1	Voltage-dependent anion-selective channel protein 1	9.65878e+07	9.78647e+07	9.61992e+07	1.05221e+08	1.1107e+08	1.0514e+08	1.11917e+08	1.08313e+08	1.06372e+08	1.09637	0.132734	0.0514127	1.01894	0.027074	0.981409	-0.027074	0.526501	1.07599	0.10566	0.129443	Q60932	Voltage-dependent anion-selective channel protein 1	Vdac1	1.09526e+08	1.16021e+08	1.03878e+08	7.52085e+07	5.474e+07	6.24812e+07	6.4069e+07	5.46151e+07	5.44995e+07	0.584137	-0.775621	0.0027348	1.11113	0.15203	0.899983	-0.15203	0.39616	1.90218	0.927651	0.000386304
	Q60931	Q60931	Vdac3	Voltage-dependent anion-selective channel protein 3	2.34409e+07	2.08206e+07	1.99867e+07	2.26559e+07	2.45258e+07	2.36192e+07	26630604	2.53263e+07	2.49292e+07	1.17825	0.236645	0.0339391	0.991938	-0.011678	1.00813	0.011678	0.872594	1.18783	0.248323	0.0306678	Q60931	Voltage-dependent anion-selective channel protein 3	Vdac3	1.86247e+07	2.31334e+07	1.95093e+07	1.59265e+07	1.37865e+07	1.48888e+07	1.19393e+07	1.10589e+07	1.10501e+07	0.727986	-0.458018	0.0212861	1.30995	0.389516	0.763385	-0.389516	0.00680082	1.79942	0.847535	0.003004
	Q60930	Q60930	Vdac2	Voltage-dependent anion-selective channel protein 2	7.00904e+07	6.90428e+07	6.91297e+07	7.19882e+07	7.3383e+07	7.33996e+07	7.28373e+07	6.88587e+07	7.07365e+07	1.04501	0.0635159	0.0328773	1.04884	0.068796	0.953433	-0.068796	0.0191904	0.996347	-0.00528014	0.869537	Q60930	Voltage-dependent anion-selective channel protein 2	Vdac2	5.64482e+07	5.27381e+07	4.67914e+07	4.17375e+07	3.11712e+07	3.3454e+07	3.26407e+07	3.00549e+07	2.97075e+07	0.68191	-0.552347	0.0179151	1.15107	0.202981	0.868754	-0.202981	0.236076	1.68801	0.755327	0.00201659
	Q60759	Q60759	Gcdh	Glutaryl-CoA dehydrogenase, mitochondrial	5.29238e+06	5.41245e+06	5.54696e+06	5.55612e+06	5.30576e+06	5.58881e+06	5.43652e+06	5.25339e+06	5.31008e+06	0.988833	-0.0162015	0.549007	1.03066	0.0435743	0.970248	-0.0435743	0.229613	0.959413	-0.0597758	0.0390517	Q60759	Glutaryl-CoA dehydrogenase, mitochondrial	Gcdh	1.381e+07	1.58207e+07	1.63365e+07	1.49452e+07	2.06482e+07	1.9098e+07	2.09538e+07	2.12603e+07	2.02194e+07	1.18979	0.250709	0.19467	0.875994	-0.191006	1.14156	0.191006	0.210102	0.736258	-0.441716	0.00271427
	Q60597	Q60597	Ogdh	2-oxoglutarate dehydrogenase, mitochondrial	4.81159e+07	4.87393e+07	4.15007e+07	4.62827e+07	4.34504e+07	4.71975e+07	5.11163e+07	4.60937e+07	4.48652e+07	1.03839	0.0543525	0.599523	1.03903	0.0552436	0.962432	-0.0552436	0.58292	0.999383	-0.000891114	0.992574	Q60597	2-oxoglutarate dehydrogenase, mitochondrial	Ogdh	1.9147e+08	1.80941e+08	1.75846e+08	1.71484e+08	1.80685e+08	1.81151e+08	1.76049e+08	1.96345e+08	2.00802e+08	0.972756	-0.0398501	0.422206	0.930435	-0.104023	1.07477	0.104023	0.182123	0.956493	-0.0641731	0.403123
	Q5U458	Q5U458	Dnajc11	DnaJ homolog subfamily C member 11	1.22493e+06	1.2829e+06	1.24426e+06	1.18986e+06	1.24168e+06	1.44074e+06	1.72994e+06	1.79412e+06	1.50555e+06	1.18707	0.247402	0.183487	0.891477	-0.165731	1.12173	0.165731	0.46088	1.33157	0.413133	0.0358893	Q5U458	DnaJ homolog subfamily C member 11	Dnajc11	1.3789e+06	1.66327e+06	1.5543e+06	1.39135e+06	1.41871e+06	1.52048e+06	1.39984e+06	1.47528e+06	1.3856e+06	0.942146	-0.0859773	0.388353	1.01639	0.0234499	0.983877	-0.0234499	0.654047	1.0788	0.109427	0.269499
	Q59J78	Q59J78	Ndufaf2	NADH dehydrogenase [ubiquinone] 1 alpha subcomplex assembly factor 2	1.34138e+06	1.24216e+06	1.06732e+06	1.10517e+06	1.2407e+06	1.15314e+06	1.41109e+06	1.07714e+06	1.12397e+06	1.11429	0.15613	0.23233	1.15243	0.204677	0.867733	-0.204677	0.189779	0.966909	-0.0485476	0.631383	Q59J78	NADH dehydrogenase [ubiquinone] 1 alpha subcomplex assembly factor 2	Ndufaf2	3.01423e+06	5.3155e+06	5.52743e+06	5.34678e+06	5.57314e+06	5.44909e+06	5.17182e+06	5.07986e+06	4.61294e+06	1.18127	0.240335	0.358302	1.10121	0.139085	0.908095	-0.139085	0.053485	0.932225	-0.10125	0.704185
	Q3V3R1	Q3V3R1	Mthfd1l	Monofunctional C1-tetrahydrofolate synthase, mitochondrial	1.55854e+07	1.75881e+07	1.39727e+07	1.47503e+07	1.45492e+07	1.85654e+07	2.48304e+07	2.02523e+07	1.59443e+07	1.25121	0.323326	0.290544	1.06723	0.09387	0.937006	-0.09387	0.790069	1.17239	0.229456	0.302415	Q3V3R1	Monofunctional C1-tetrahydrofolate synthase, mitochondrial	Mthfd1l	4.05369e+07	4.2379e+07	3.75722e+07	4.19167e+07	3.55878e+07	3.80781e+07	3.73846e+07	3.8193e+07	4.10957e+07	0.959287	-0.0599662	0.518571	0.990651	-0.013551	1.00944	0.013551	0.874392	1.0327	0.0464152	0.518288
	Q3UV70	Q3UV70	Pdp1	[Pyruvate dehydrogenase [acetyl-transferring]]-phosphatase 1, mitochondrial	793821	811611	851177	658706	764946	717983	804686	751558	1.08392e+06	0.985406	-0.02121	0.868122	0.830886	-0.267278	1.20353	0.267278	0.312151	1.18597	0.246068	0.394689	Q3UV70	[Pyruvate dehydrogenase [acetyl-transferring]]-phosphatase 1, mitochondrial	Pdp1	7.22484e+06	6.88555e+06	7.12452e+06	6.26093e+06	6.94889e+06	6.26583e+06	6.24799e+06	6.82397e+06	6.56012e+06	0.917153	-0.124766	0.0786336	0.992032	-0.0115411	1.00803	0.0115411	0.862648	1.08164	0.113225	0.0515512
	Q3UMR5	Q3UMR5	Ccdc109a; Mcu	Calcium uniporter protein, mitochondrial	1.39345e+07	1.4659e+07	1.4311e+07	1.13796e+07	1.04067e+07	1.20575e+07	1.3291e+07	1.53301e+07	1.64748e+07	0.886134	-0.174403	0.314965	0.749469	-0.416059	1.33428	0.416059	0.0413987	1.18235	0.241656	0.180069	Q3UMR5	Calcium uniporter protein, mitochondrial	Ccdc109a; Mcu	4.88318e+06	5.16267e+06	5.15794e+06	4.49547e+06	1.09978e+06	2.99848e+06	3.36922e+06	2.62648e+06	2.97394e+06	0.565236	-0.823075	0.0893455	0.95809	-0.0617667	1.04374	0.0617667	0.906854	1.69503	0.761309	0.000882498
	Q3ULD5	Q3ULD5	Mccc2	Methylcrotonoyl-CoA carboxylase beta chain, mitochondrial	1.4496e+06	1.55504e+06	2.11216e+06	1.2426e+06	1.28923e+06	1.23144e+06	1.44223e+06	1.3289e+06	1.36323e+06	0.807141	-0.309107	0.294675	0.981357	-0.0271508	1.019	0.0271508	0.780069	0.822475	-0.281956	0.441676	Q3ULD5	Methylcrotonoyl-CoA carboxylase beta chain, mitochondrial	Mccc2	6.2445e+06	7.00287e+06	7.22238e+06	7.23254e+06	9.01878e+06	8.25948e+06	5.09655e+06	6.12225e+06	6.20912e+06	1.19742	0.259924	0.0867985	1.40641	0.492017	0.71103	-0.492017	0.0198759	1.17454	0.232093	0.0942412
	Q3UIU2	Q3UIU2	Ndufb6	NADH dehydrogenase [ubiquinone] 1 beta subcomplex subunit 6	2.62873e+06	1.87802e+06	2.26682e+06	2.42052e+06	2.24736e+06	2.15112e+06	2.97895e+06	2.63279e+06	2.78697e+06	1.12369	0.168246	0.428018	0.907472	-0.140074	1.10196	0.140074	0.516902	1.23827	0.308321	0.0948486	Q3UIU2	NADH dehydrogenase [ubiquinone] 1 beta subcomplex subunit 6	Ndufb6	3.40285e+06	2.95627e+06	2.87387e+06	1.65637e+06	871131	1.25989e+06	1.83238e+06	1.4948e+06	1.38815e+06	0.410203	-1.28559	0.00291762	0.803207	-0.316155	1.24501	0.316155	0.305204	1.95807	0.969434	0.00207367
	Q3TBW2	Q3TBW2	Mrpl10	39S ribosomal protein L10, mitochondrial	338302	440020	296995	466328	207046	419050	450153	457630	501791	0.894382	-0.161037	0.671534	0.747846	-0.419188	1.33717	0.419188	0.312939	1.19594	0.258151	0.342603	Q3TBW2	39S ribosomal protein L10, mitochondrial	Mrpl10	1.41338e+06	1.87968e+06	1.95709e+06	1.38783e+06	1.53153e+06	1.49765e+06	1.77151e+06	1.64943e+06	1.80081e+06	0.841311	-0.249288	0.188243	0.845888	-0.241462	1.18219	0.241462	0.0134155	1.00544	0.00782634	0.959683
	Q3KNM2	Q3KNM2	Marchf5	E3 ubiquitin-protein ligase MARCH5	1.10733e+06	1.07446e+06	1.0265e+06	1.22634e+06	1.34898e+06	1.2885e+06	1.45737e+06	1.51999e+06	1.47542e+06	1.23068	0.299459	0.0303735	0.911359	-0.133909	1.09726	0.133909	0.137381	1.35038	0.433368	0.0163821	Q3KNM2	E3 ubiquitin-protein ligase MARCH5	Marchf5	2.43102e+06	2.25738e+06	2.28937e+06	1.67945e+06	1.4576e+06	1.64779e+06	1.89175e+06	1.8869e+06	1.8231e+06	0.685727	-0.544294	0.0011197	0.85417	-0.227405	1.17073	0.227405	0.0200456	1.24564	0.31689	0.0013615
	Q2TPA8	Q2TPA8	Hsdl2	Hydroxysteroid dehydrogenase-like protein 2	2.30107e+06	2.27385e+06	562247	1.72802e+06	2.06559e+06	2.02664e+06	2.00305e+06	1.71136e+06	1.20256e+06	1.33548	0.417356	0.369443	1.39452	0.479771	0.717092	-0.479771	0.05729	0.95766	-0.0624146	0.930371	Q2TPA8	Hydroxysteroid dehydrogenase-like protein 2	Hsdl2	1.78474e+06	3.21926e+06	2.89474e+06	2.68162e+06	4.06527e+06	3.80917e+06	2.35491e+06	3.40026e+06	3.52802e+06	1.33642	0.418375	0.218677	1.13711	0.185377	0.879419	-0.185377	0.494119	0.850865	-0.232998	0.464716
	Q14C51	Q14C51	Ptcd3	Pentatricopeptide repeat domain-containing protein 3, mitochondrial	175422	233487	165011	271780	79110.2	204121	217364	216154	236640	0.746847	-0.421115	0.353955	0.737047	-0.440172	1.35677	0.440172	0.375716	1.0133	0.0190567	0.94684	Q14C51	Pentatricopeptide repeat domain-containing protein 3, mitochondrial	Ptcd3	9.989e+06	9.04176e+06	8.97558e+06	8.03303e+06	6.42677e+06	7.29763e+06	9.61981e+06	1.33965e+07	1.00162e+07	0.776875	-0.364245	0.0214482	0.658668	-0.602378	1.51822	0.602378	0.0430447	0.847842	-0.238133	0.248725
	Q07813	Q07813	Bax	Apoptosis regulator BAX	4.40648e+06	4.22947e+06	3.51267e+06	5.12391e+06	6.26035e+06	5.50406e+06	4.10385e+06	4.02057e+06	3.77243e+06	1.23334	0.302574	0.271407	1.35748	0.440931	0.736659	-0.440931	0.188244	0.908554	-0.138356	0.56529	Q07813	Apoptosis regulator BAX	Bax	9.17328e+06	7.74226e+06	8.07197e+06	8.53664e+06	1.08822e+07	9.55679e+06	9.31367e+06	9598211	9.20853e+06	1.15961	0.213635	0.174061	1.03041	0.0432245	0.970483	-0.0432245	0.700237	0.88859	-0.17041	0.0801789
	Q07417	Q07417	Acads	Short-chain specific acyl-CoA dehydrogenase, mitochondrial	2.47673e+07	2.66052e+07	2.14947e+07	2.41569e+07	2.16199e+07	2.43244e+07	2.69844e+07	2.61834e+07	2.74171e+07	1.0093	0.0133525	0.921659	0.907065	-0.140723	1.10246	0.140723	0.311555	1.11271	0.154075	0.260039	Q07417	Short-chain specific acyl-CoA dehydrogenase, mitochondrial	Acads	7.9573e+07	8.73735e+07	8.7669e+07	8.53028e+07	1.08033e+08	9.74466e+07	8.12484e+07	8.96713e+07	8.24662e+07	1.14205	0.191622	0.163896	1.14759	0.198606	0.871392	-0.198606	0.152797	1.00485	0.00698385	0.917859
	Q06185	Q06185	Atp5k	ATP synthase subunit e, mitochondrial	1.45019e+07	1.35394e+07	1.78369e+07	1.56395e+07	1.75394e+07	1.50459e+07	1.69612e+07	1.79672e+07	1.46729e+07	1.05383	0.0756397	0.592306	1.01198	0.017176	0.988165	-0.017176	0.908587	1.04136	0.0584638	0.769163	Q06185	ATP synthase subunit e, mitochondrial	Atp5k	3.44583e+07	3.25059e+07	3.35454e+07	3.20833e+07	2.87613e+07	3.05955e+07	2.70935e+07	3.03771e+07	2.93408e+07	0.909766	-0.136433	0.0533335	1.05332	0.0749445	0.949379	-0.0749445	0.321391	1.15779	0.211377	0.0151961
	Q03265	Q03265	Atp5a1	ATP synthase subunit alpha, mitochondrial	7.10952e+08	7.12139e+08	7.01715e+08	6.98694e+08	6.71232e+08	6.83144e+08	7.28668e+08	7.0472e+08	7.09728e+08	0.986034	-0.0202909	0.61326	0.981794	-0.0265084	1.01854	0.0265084	0.609792	1.00432	0.00621747	0.623585	Q03265	ATP synthase subunit alpha, mitochondrial	Atp5a1	1.95303e+09	1.86428e+09	1.93038e+09	1.84875e+09	1.58664e+09	1.67999e+09	1.62441e+09	1.77814e+09	1.76695e+09	0.889988	-0.168141	0.0602991	0.989533	-0.0151797	1.01058	0.0151797	0.852999	1.11185	0.152962	0.0265357
	P99029	P99029	Prdx5	Peroxiredoxin-5, mitochondrial	3.45607e+07	3.64281e+07	3.2777e+07	4.28855e+07	3.97753e+07	3.96855e+07	3.40048e+07	3.28115e+07	3.25367e+07	1.01227	0.0175906	0.902631	1.15755	0.211074	0.863894	-0.211074	0.128111	0.874492	-0.193483	0.306791	P99029	Peroxiredoxin-5, mitochondrial	Prdx5	6.20894e+07	6.23572e+07	6.71963e+07	7.71584e+07	8.12504e+07	7.49401e+07	7.88693e+07	7.25888e+07	7.19988e+07	1.21762	0.284068	0.00500219	1.04427	0.062492	0.957609	-0.062492	0.314935	0.857628	-0.221576	0.0183022
	P99028	P99028	Uqcrh	Cytochrome b-c1 complex subunit 6, mitochondrial	1.67315e+07	1.54229e+07	1.63473e+07	1.63425e+07	1.65392e+07	1.60797e+07	1.42239e+07	1.37054e+07	1.49899e+07	0.973605	-0.0385912	0.612441	1.08828	0.122049	0.918882	-0.122049	0.307028	0.894628	-0.16064	0.0726766	P99028	Cytochrome b-c1 complex subunit 6, mitochondrial	Uqcrh	9.30788e+06	8.24002e+06	9.1657e+06	6.93088e+06	4.66304e+06	5.30602e+06	6.63268e+06	6.19347e+06	6.3724e+06	0.632635	-0.660556	0.0122284	0.880272	-0.183979	1.13601	0.183979	0.327058	1.39144	0.476577	0.00220098
	P97807	P97807	Fh1	Fumarate hydratase, mitochondrial	3.77403e+07	4.25561e+07	3.53366e+07	4.02461e+07	3.75265e+07	4.32461e+07	4.18852e+07	4.02963e+07	4.20484e+07	1.03825	0.0541571	0.611716	0.993044	-0.01007	1.007	0.01007	0.909595	1.04552	0.0642271	0.57072	P97807	Fumarate hydratase, mitochondrial	Fh1	1.4497e+08	1.56735e+08	1.696e+08	1.7402e+08	1.94456e+08	1.77258e+08	2.05219e+08	2.07478e+08	1.99295e+08	1.15792	0.21154	0.0598176	0.891733	-0.165316	1.12141	0.165316	0.0313609	0.770114	-0.376856	0.00336769
	P97742	P97742	Cpt1a	Carnitine O-palmitoyltransferase 1, liver isoform	2.9672e+06	3.16524e+06	1.49688e+06	2.87545e+06	2.96583e+06	3.18635e+06	3479593	3.26199e+06	3.06891e+06	1.27783	0.3537	0.262529	1.01426	0.0204275	0.985941	-0.0204275	0.839963	1.25987	0.333273	0.400636	P97742	Carnitine O-palmitoyltransferase 1, liver isoform	Cpt1a	1.38271e+07	1.31498e+07	1.36042e+07	1.54276e+07	1.69103e+07	1.73185e+07	1.22986e+07	1.42594e+07	1.37483e+07	1.22364	0.291175	0.00762375	1.23198	0.300977	0.811703	-0.300977	0.0192047	1.00682	0.00980145	0.889735
	P97493	P97493	Txn2	Thioredoxin, mitochondrial	1.71892e+06	2.13493e+06	2.19907e+06	2.29258e+06	2.13818e+06	2.20992e+06	2.05145e+06	2.2056e+06	2.387e+06	0.965739	-0.0502951	0.30746	0.928965	-0.106304	1.07647	0.106304	0.16699	1.03959	0.0560093	0.401951	P97493	Thioredoxin, mitochondrial	Txn2	1.29778e+06	5.7986e+06	5.63189e+06	2.82049e+06	7.12635e+06	6.41526e+06	6.76646e+06	6.91957e+06	6.44732e+06	1.28549	0.362321	0.574982	0.812686	-0.299229	1.23049	0.299229	0.401269	0.632199	-0.66155	0.170641
	P97450	P97450	Atp5j	ATP synthase-coupling factor 6, mitochondrial	3.02723e+07	2.79596e+07	3.16634e+07	2.82733e+07	3.13285e+07	2.94067e+07	3.17179e+07	3.15749e+07	3.17773e+07	1.05184	0.0729192	0.334164	0.9729	-0.0396365	1.02785	0.0396365	0.422009	1.08114	0.112556	0.21867	P97450	ATP synthase-coupling factor 6, mitochondrial	Atp5j	6.00851e+06	5.10638e+06	4.7138e+06	4.64871e+06	6.23228e+06	4.48703e+06	3.28398e+06	4.28381e+06	3.74532e+06	0.970897	-0.0426105	0.831424	1.35843	0.441936	0.736146	-0.441936	0.0974521	1.39915	0.484547	0.0349819
	P85094	P85094	Isoc2a	Isochorismatase domain-containing protein 2A	402662	421934	160225	523931	362770	620880	572951	465875	518578	1.4073	0.492931	0.32586	1.05412	0.0760425	0.948656	-0.0760425	0.814734	1.33505	0.416888	0.446065	P85094	Isochorismatase domain-containing protein 2A	Isoc2a	687625	1.33013e+06	1.61179e+06	1.08684e+06	1.86693e+06	1.68288e+06	1.36594e+06	1.58407e+06	1.42668e+06	1.27747	0.353294	0.404882	1.0594	0.0832422	0.943934	-0.0832422	0.740663	0.82929	-0.270051	0.425676
	P84084	P84084	Arf5	ADP-ribosylation factor 5	2.16372e+06	2.48699e+06	2.77378e+06	2.09596e+06	1.43822e+06	1.8916e+06	1.22182e+06	1.91126e+06	1.8446e+06	0.618704	-0.692679	0.028356	0.807919	-0.307718	1.23775	0.307718	0.253549	0.7658	-0.384961	0.109547	P84084	ADP-ribosylation factor 5	Arf5	1.44883e+06	1.48047e+06	2.48395e+06	2.06084e+06	2.58732e+06	2.54544e+06	2.38217e+06	2.4097e+06	2.24208e+06	1.32889	0.410218	0.192974	1.0227	0.0323778	0.977807	-0.0323778	0.778342	0.769589	-0.37784	0.191225
	P70404	P70404	Idh3g	Isocitrate dehydrogenase [NAD] subunit gamma 1, mitochondrial	1.23987e+07	1.32502e+07	1.21506e+07	1.22126e+07	1.20386e+07	1.2212e+07	1.38025e+07	1.4051e+07	1.25712e+07	1.01169	0.016767	0.836362	0.952916	-0.0695798	1.04941	0.0695798	0.540734	1.06168	0.0863468	0.360606	P70404	Isocitrate dehydrogenase [NAD] subunit gamma 1, mitochondrial	Idh3g	2.64282e+07	3.5196e+07	3.75915e+07	3.79932e+07	4.96068e+07	4.50178e+07	4.36416e+07	4.40761e+07	4.27642e+07	1.33666	0.418633	0.0806241	1.01637	0.0234229	0.983896	-0.0234229	0.844335	0.760378	-0.39521	0.0379572
	P70349	P70349	Hint1	Histidine triad nucleotide-binding protein 1	1.27885e+07	1.40359e+07	1.3037e+07	1.57559e+07	1.84156e+07	1.62287e+07	1.75404e+07	1.70075e+07	1.37106e+07	1.21844	0.285041	0.037423	1.13255	0.179573	0.882964	-0.179573	0.262007	1.07584	0.105468	0.547123	P70349	Histidine triad nucleotide-binding protein 1	Hint1	1.19725e+06	1.14971e+06	921880	1.34853e+06	1.12818e+06	1.02117e+06	811836	856748	825485	1.07006	0.0976971	0.584378	1.40248	0.487976	0.713025	-0.487976	0.0263064	1.31065	0.390279	0.0398455
	P67778	P67778	Phb	Prohibitin	6.16024e+07	6.23409e+07	5.69295e+07	5.97108e+07	5.60305e+07	6.00217e+07	5.76575e+07	6.01952e+07	6.32808e+07	0.970547	-0.0431303	0.417407	0.937887	-0.0925141	1.06623	0.0925141	0.135031	1.03482	0.0493838	0.436818	P67778	Prohibitin	Phb	1.05385e+08	1.00253e+08	1.01617e+08	7.69892e+07	3.46256e+07	5.33062e+07	7.19782e+07	5.7705e+07	6.25884e+07	0.536756	-0.897662	0.0184497	0.85775	-0.221371	1.16584	0.221371	0.520359	1.59803	0.676292	0.00100784
	P63038	P63038	Hspd1	60 kDa heat shock protein, mitochondrial	2.76403e+08	2.76977e+08	2.46086e+08	2.76824e+08	2.68741e+08	2.68142e+08	3.02497e+08	2.7305e+08	2.80477e+08	1.04937	0.0695299	0.438344	1.01095	0.0157082	0.989171	-0.0157082	0.852029	1.03801	0.0538218	0.508679	P63038	60 kDa heat shock protein, mitochondrial	Hspd1	6.96701e+08	7.4767e+08	7.69012e+08	7.98984e+08	8.96467e+08	8.05967e+08	8.24282e+08	8.60885e+08	8.28872e+08	1.13013	0.176493	0.0650055	0.99498	-0.0072609	1.00505	0.0072609	0.905953	0.880409	-0.183754	0.0146523
	P62897	P62897	Cycs; Gm10053	Cytochrome c, somatic	1.67026e+07	1.73485e+07	1.81659e+07	1.5439e+07	1.60928e+07	1.42707e+07	1.71989e+07	1.30345e+07	1.42251e+07	0.933449	-0.0993563	0.390678	1.1632	0.218095	0.8597	-0.218095	0.157905	0.802486	-0.317451	0.0595665	P62897	Cytochrome c, somatic	Cycs; Gm10053	4.40272e+07	4.14828e+07	4.01139e+07	4.71756e+07	4.14478e+07	4.12852e+07	3.33676e+07	3.57978e+07	3.50053e+07	1.03411	0.0483851	0.560219	1.24707	0.318547	0.801877	-0.318547	0.0142045	1.20594	0.270162	0.0061235
	P62077	P62077	Timm8b	Mitochondrial import inner membrane translocase subunit Tim8 B	1.20395e+06	1.10615e+06	512400	1.37567e+06	1.3555e+06	1.3452e+06	1.14445e+06	995796	1.29996e+06	1.28419	0.360858	0.343278	1.1166	0.159111	0.895577	-0.159111	0.421007	1.15009	0.201747	0.696046	P62077	Mitochondrial import inner membrane translocase subunit Tim8 B	Timm8b	1.16251e+06	940066	908999	1.0089e+06	1.04206e+06	825521	921885	1.05751e+06	1.0108e+06	0.955142	-0.0662122	0.688568	0.961973	-0.0559316	1.03953	0.0559316	0.653279	1.00715	0.0102806	0.940142
	P62075	P62075	Timm13	Mitochondrial import inner membrane translocase subunit Tim13	8.50872e+06	8.75293e+06	8.56426e+06	9.38459e+06	9.5318e+06	9.85131e+06	9.52364e+06	8.18338e+06	9.38721e+06	1.08258	0.114471	0.0531423	1.09679	0.133282	0.911755	-0.133282	0.167985	0.987046	-0.0188112	0.847708	P62075	Mitochondrial import inner membrane translocase subunit Tim13	Timm13	8.99122e+06	8.18081e+06	8.05306e+06	9.05075e+06	6.91015e+06	6.91594e+06	6.44887e+06	6.15925e+06	5.99267e+06	0.906908	-0.140972	0.367263	1.22989	0.298524	0.813084	-0.298524	0.120694	1.35613	0.439496	0.00238344
	P62073	P62073	Timm10	Mitochondrial import inner membrane translocase subunit Tim10	7.17143e+06	4.76963e+06	6.19066e+06	4.71548e+06	5.45261e+06	5.79281e+06	4.4217e+06	4.88323e+06	4.90259e+06	0.999448	-0.00079588	0.996596	1.06733	0.0940118	0.936914	-0.0940118	0.579715	0.936397	-0.0948077	0.630992	P62073	Mitochondrial import inner membrane translocase subunit Tim10	Timm10	3.14171e+06	1.8838e+06	2.81341e+06	2.35557e+06	760896	1.15927e+06	1.48466e+06	1.43405e+06	1.31273e+06	0.545449	-0.874484	0.123148	1.01047	0.0150268	0.989638	-0.0150268	0.977019	1.85255	0.889511	0.0340768
	P59017	P59017	Bcl2l13	Bcl-2-like protein 13	2.37715e+06	2.22961e+06	2.55904e+06	2.12719e+06	1.90486e+06	2.083e+06	1.73423e+06	2.05957e+06	2.29508e+06	0.82739	-0.273361	0.0730264	0.876011	-0.190978	1.14154	0.190978	0.183693	0.944497	-0.0823825	0.548356	P59017	Bcl-2-like protein 13	Bcl2l13	1.44672e+07	1.48209e+07	1.49902e+07	1.06669e+07	1.21877e+07	1.20933e+07	1.30854e+07	1.34463e+07	1.30759e+07	0.789275	-0.341399	0.0038052	0.882351	-0.180576	1.13334	0.180576	0.0374916	1.11792	0.160823	0.00137271
	P58281	P58281	Opa1	Dynamin-like 120 kDa protein, mitochondrial	4.28097e+06	4.69187e+06	3.36446e+06	3.80657e+06	4.30271e+06	4.99736e+06	3.88594e+06	3.95131e+06	3.57653e+06	1.11153	0.15255	0.433716	1.16776	0.223739	0.856343	-0.223739	0.247767	0.951854	-0.0711884	0.739891	P58281	Dynamin-like 120 kDa protein, mitochondrial	Opa1	1.6173e+07	1.47281e+07	1.55653e+07	1.18354e+07	1.50282e+07	1.39112e+07	1.68973e+07	1.65219e+07	1.7473e+07	0.877514	-0.188507	0.137817	0.801201	-0.319763	1.24813	0.319763	0.0258806	0.913036	-0.131257	0.0424193
	P58044	P58044	Idi1; LOC102635781; Gm38481	Isopentenyl-diphosphate Delta-isomerase 1	2.49254e+06	2.70216e+06	2.32796e+06	2.5368e+06	2.75119e+06	2.94662e+06	2.30083e+06	2.38647e+06	1.76104e+06	1.05705	0.0800466	0.54827	1.28569	0.362546	0.777791	-0.362546	0.179312	0.822166	-0.282499	0.197421	P58044	Isopentenyl-diphosphate Delta-isomerase 1	Idi1; LOC102635781; Gm38481	2.94326e+06	3.10196e+06	3.40049e+06	3.54018e+06	4.08162e+06	3.57919e+06	3.58945e+06	3.48113e+06	3.06782e+06	1.18583	0.245894	0.0563539	1.10481	0.143797	0.905134	-0.143797	0.207652	0.931678	-0.102097	0.329012
	P56480	P56480	Atp5b	ATP synthase subunit beta, mitochondrial	6.83743e+08	7.13612e+08	5.93416e+08	7.17457e+08	6.76808e+08	6.9229e+08	7.66307e+08	7.0153e+08	7.22895e+08	1.05479	0.0769547	0.494177	0.999423	-0.00083252	1.00058	0.00083252	0.991732	1.0554	0.0777872	0.532645	P56480	ATP synthase subunit beta, mitochondrial	Atp5b	1.57753e+09	1.58326e+09	1.6694e+09	1.44648e+09	1.38095e+09	1.43213e+09	1.41044e+09	1.49764e+09	1.47469e+09	0.881863	-0.181373	0.00600669	0.971888	-0.0411377	1.02892	0.0411377	0.278864	1.10209	0.140236	0.0195823
	P56391	P56391	Cox6b1	Cytochrome c oxidase subunit 6B1	1.04466e+07	1.34565e+07	1.51546e+07	1.27452e+07	1.31796e+07	1.45841e+07	1.59368e+07	1.36336e+07	1.47156e+07	1.05668	0.079542	0.505599	1.02767	0.0393814	0.973072	-0.0393814	0.745845	1.02823	0.0401606	0.72494	P56391	Cytochrome c oxidase subunit 6B1	Cox6b1	1.40779e+07	1.20974e+07	1.14194e+07	7.57399e+06	3.83031e+06	5.25883e+06	7.9698e+06	7.21282e+06	7.40037e+06	0.443231	-1.17387	0.00668157	0.737862	-0.438577	1.35527	0.438577	0.151273	1.66473	0.735292	0.00380453
	P56382	P56382	Atp5e	ATP synthase subunit epsilon, mitochondrial	1.35625e+07	1.16971e+07	1.28449e+07	1.208e+07	1.20838e+07	1.14361e+07	1.20954e+07	9.69834e+06	1.15101e+07	0.972512	-0.0402123	0.450433	1.11953	0.162898	0.893229	-0.162898	0.181515	0.868676	-0.203111	0.13998	P56382	ATP synthase subunit epsilon, mitochondrial	Atp5e	5.22325e+07	5.03411e+07	5.60346e+07	4.89522e+07	4.84027e+07	5.35769e+07	4.60419e+07	52372557	5.20328e+07	0.951602	-0.0715701	0.336373	1.00322	0.00463911	0.99679	-0.00463911	0.953984	1.05424	0.0762092	0.362882
	P56135	P56135	Atp5j2	ATP synthase subunit f, mitochondrial	9.82572e+06	9.89933e+06	1.09605e+07	1.05847e+07	1.15286e+07	1.02213e+07	1.18136e+07	1.24499e+07	1.33679e+07	1.06739	0.0940888	0.290453	0.866676	-0.206435	1.15383	0.206435	0.0965374	1.23159	0.300524	0.019255	P56135	ATP synthase subunit f, mitochondrial	Atp5j2	4.10313e+07	3.96146e+07	4.11114e+07	3.21723e+07	3.29165e+07	3.44502e+07	3.29424e+07	3.63759e+07	3.39203e+07	0.817519	-0.290676	0.000865179	0.964165	-0.0526486	1.03717	0.0526486	0.369917	1.17938	0.238027	0.00547971
	P55096	P55096	Abcd3	ATP-binding cassette sub-family D member 3	624063	700278	735844	716763	451502	779644	686257	629980	857865	0.890621	-0.167117	0.468676	0.859141	-0.219033	1.16395	0.219033	0.540023	1.03664	0.0519159	0.77968	P55096	ATP-binding cassette sub-family D member 3	Abcd3	633328	464716	550800	415569	468726	483664	557875	579562	499481	0.829647	-0.26943	0.15135	0.835691	-0.258958	1.19661	0.258958	0.0470222	1.00728	0.0104712	0.945096
	P54116	P54116	Stom	Erythrocyte band 7 integral membrane protein	1.16603e+07	1.23706e+07	1.09e+07	7.45839e+06	7.25766e+06	7.62951e+06	6.00687e+06	6.83221e+06	6.32998e+06	0.679947	-0.556507	0.0997384	1.05829	0.0817302	0.944924	-0.0817302	0.602247	0.642498	-0.638237	0.147842	P54116	Erythrocyte band 7 integral membrane protein	Stom	5.96388e+07	5.90754e+07	5.35857e+07	7.8726e+07	8.48892e+07	7.18172e+07	2.9854e+07	3.05251e+07	3.01482e+07	1.36641	0.450391	0.00769217	2.60068	1.37889	0.384516	-1.37889	0.000216279	1.90329	0.928496	0.000149018
	P54071	P54071	Idh2	Isocitrate dehydrogenase [NADP], mitochondrial	9.21929e+07	9.06322e+07	8.07579e+07	8.6269e+07	9.02693e+07	9.10293e+07	8.13971e+07	8.30338e+07	8.41619e+07	1.01955	0.0279284	0.710411	1.04746	0.0668921	0.954692	-0.0668921	0.395798	0.973354	-0.0389637	0.581182	P54071	Isocitrate dehydrogenase [NADP], mitochondrial	Idh2	1.40894e+08	1.51341e+08	1.72386e+08	2.1485e+08	2.30369e+08	2.00145e+08	1.77974e+08	1.70842e+08	1.65021e+08	1.38901	0.47406	0.00907161	1.25597	0.328801	0.796198	-0.328801	0.00990372	0.904217	-0.145259	0.17588
	P53702	P53702	Hccs	Cytochrome c-type heme lyase	2.58909e+06	2.7505e+06	2.76144e+06	2.64015e+06	2.68757e+06	3.13333e+06	3.19163e+06	3.18842e+06	2.73402e+06	1.10555	0.144761	0.154918	1.01451	0.0207763	0.985702	-0.0207763	0.882111	1.08974	0.123984	0.261156	P53702	Cytochrome c-type heme lyase	Hccs	2.12062e+06	1.51788e+06	1.78426e+06	1.49041e+06	1.10463e+06	1.43505e+06	1.36863e+06	1.85586e+06	1.80282e+06	0.743179	-0.428217	0.0936438	0.801637	-0.318979	1.24745	0.318979	0.164731	1.07866	0.109239	0.601613
	P53395	P53395	Dbt	Lipoamide acyltransferase component of branched-chain alpha-keto acid dehydrogenase complex, mitochondrial	2.89924e+06	3.04856e+06	2.88927e+06	2.90831e+06	2.69747e+06	2.85515e+06	2.99581e+06	2.98426e+06	3.20513e+06	0.966346	-0.0493888	0.376057	0.920762	-0.1191	1.08606	0.1191	0.174519	1.04951	0.0697108	0.257857	P53395	Lipoamide acyltransferase component of branched-chain alpha-keto acid dehydrogenase complex, mitochondrial	Dbt	8.20896e+06	9.78088e+06	9.81697e+06	1.03138e+07	1.04109e+07	1.11302e+07	5.92136e+06	6.13998e+06	6.17253e+06	1.14558	0.196078	0.0838801	1.74702	0.804895	0.572404	-0.804895	7.25218e-05	1.52501	0.608817	0.00399313
	P52825	P52825	Cpt2	Carnitine O-palmitoyltransferase 2, mitochondrial	5.54094e+06	5.6542e+06	6.34044e+06	5.62668e+06	5.74264e+06	5.57808e+06	5.85964e+06	6.00654e+06	6.29278e+06	0.974976	-0.036561	0.58432	0.931237	-0.10278	1.07384	0.10278	0.0667676	1.04697	0.0662191	0.451666	P52825	Carnitine O-palmitoyltransferase 2, mitochondrial	Cpt2	4.13212e+07	3.97348e+07	4.12448e+07	3.71022e+07	3.93745e+07	3.62441e+07	3.34808e+07	3.50222e+07	3.36708e+07	0.921669	-0.11768	0.0402507	1.10323	0.141728	0.906433	-0.141728	0.0288223	1.19699	0.259408	0.000694595
	P52503	P52503	Ndufs6	NADH dehydrogenase [ubiquinone] iron-sulfur protein 6, mitochondrial	1.76554e+07	1.52038e+07	1.40465e+07	1.50264e+07	1.49013e+07	1.48159e+07	1.966e+07	1.82058e+07	1.72863e+07	1.1152	0.157298	0.358598	0.927478	-0.108614	1.07819	0.108614	0.582404	1.2024	0.265912	0.0140056	P52503	NADH dehydrogenase [ubiquinone] iron-sulfur protein 6, mitochondrial	Ndufs6	1.47278e+07	1.20374e+07	1.269e+07	9.14104e+06	4.68987e+06	5.87783e+06	7.97627e+06	7.24536e+06	7.1592e+06	0.499522	-1.00138	0.0134246	0.880608	-0.183428	1.13558	0.183428	0.547058	1.7629	0.817952	0.00259558
	P51881	P51881	Slc25a5	ADP/ATP translocase 2	2.36524e+08	2.19561e+08	2.29079e+08	2.01418e+08	1.96731e+08	2.00847e+08	2.19119e+08	2.1234e+08	2.37495e+08	0.948682	-0.076004	0.354886	0.91396	-0.129796	1.09414	0.129796	0.230948	1.03799	0.0537924	0.599279	P51881	ADP/ATP translocase 2	Slc25a5	6.15762e+08	6.08828e+08	6.27507e+08	4.4793e+08	2.37169e+08	3.40565e+08	3.93638e+08	3.42967e+08	3.58788e+08	0.553785	-0.852603	0.0107444	0.936343	-0.0948906	1.06798	0.0948906	0.729488	1.69081	0.757712	9.29472e-05
	P51660	P51660	Hsd17b4	Peroxisomal multifunctional enzyme type 2	2.87455e+07	2.69477e+07	2.42845e+07	2.69704e+07	2.57134e+07	2.6457e+07	2.56598e+07	2.48752e+07	2.43479e+07	0.995237	-0.00688764	0.900025	1.05411	0.0760302	0.948664	-0.0760302	0.0409032	0.944146	-0.0829178	0.300904	P51660	Peroxisomal multifunctional enzyme type 2	Hsd17b4	1.79695e+07	2.02819e+07	2.19513e+07	2.25162e+07	2.34714e+07	2.24309e+07	2.78095e+07	2.65078e+07	2.76456e+07	1.13647	0.184558	0.0848763	0.834748	-0.260587	1.19797	0.260587	0.00102688	0.734511	-0.445145	0.00407335
	P51174	P51174	Acadl	Long-chain specific acyl-CoA dehydrogenase, mitochondrial	7.52537e+07	7.56655e+07	6.91705e+07	6.77052e+07	6.49182e+07	6.56878e+07	8.15872e+07	7.34255e+07	7.57226e+07	0.998363	-0.002363	0.985406	0.948468	-0.0763295	1.05433	0.0763295	0.624325	1.05261	0.0739665	0.337375	P51174	Long-chain specific acyl-CoA dehydrogenase, mitochondrial	Acadl	2.60369e+08	2.56054e+08	2.67832e+08	2.65069e+08	3.02694e+08	2.74715e+08	2.47375e+08	2.59785e+08	2.46757e+08	1.07424	0.103316	0.175261	1.11747	0.160234	0.89488	-0.160234	0.0705315	1.04024	0.0569176	0.137796
	P50544	P50544	Acadvl	Very long-chain specific acyl-CoA dehydrogenase, mitochondrial	3.52502e+07	3.36271e+07	3.31949e+07	3.32335e+07	3.08919e+07	3.24405e+07	3.6063e+07	3.42952e+07	3.39241e+07	0.993402	-0.00955067	0.893176	0.971333	-0.0419623	1.02951	0.0419623	0.655773	1.02272	0.0324116	0.0437888	P50544	Very long-chain specific acyl-CoA dehydrogenase, mitochondrial	Acadvl	9.08475e+07	8.86053e+07	9.16149e+07	9.31457e+07	1.01495e+08	9.57174e+07	8.6607e+07	9.41316e+07	9.41762e+07	1.07117	0.0991811	0.0707417	1.05618	0.07885	0.946812	-0.07885	0.217941	0.986006	-0.020331	0.65644
	P50171	P50171	H2-Ke6	Estradiol 17-beta-dehydrogenase 8	2.42912e+06	2.49622e+06	2.30204e+06	2.48058e+06	2.50919e+06	2.39931e+06	2.7967e+06	2.69951e+06	2.36674e+06	1.05858	0.0821259	0.348177	1.01393	0.019953	0.986265	-0.019953	0.869234	1.04404	0.0621728	0.522011	P50171	Estradiol 17-beta-dehydrogenase 8	H2-Ke6	4.53496e+06	4.33058e+06	4.70463e+06	4.11265e+06	5.09957e+06	4.65948e+06	4.593e+06	4.7212e+06	4.78291e+06	1.02222	0.0317059	0.75847	0.98401	-0.023255	1.01625	0.023255	0.808917	0.96262	-0.054961	0.222554
	P48962	P48962	Slc25a4	ADP/ATP translocase 1	4.46467e+07	4.48003e+07	4.95414e+07	4.54037e+07	4.06118e+07	4.07697e+07	4.37571e+07	4.73866e+07	4.36916e+07	0.895477	-0.159272	0.0544475	0.915979	-0.126613	1.09173	0.126613	0.138622	0.977617	-0.0326593	0.689229	P48962	ADP/ATP translocase 1	Slc25a4	9.5998e+07	8.60645e+07	9.00018e+07	6.2778e+07	3.16698e+07	4.56367e+07	5.56743e+07	4.58746e+07	4.97215e+07	0.514895	-0.95765	0.00961547	0.926054	-0.110832	1.07985	0.110832	0.712917	1.79853	0.846819	0.000579171
	P47934	P47934	Crat	Carnitine O-acetyltransferase	981327	1.39325e+06	655570	1.16192e+06	1.12901e+06	1.18675e+06	1.40052e+06	1.41771e+06	1.24556e+06	1.15746	0.210958	0.509479	0.930258	-0.104298	1.07497	0.104298	0.509596	1.24423	0.315256	0.431624	P47934	Carnitine O-acetyltransferase	Crat	2.3921e+06	2.44649e+06	2.29431e+06	2.11705e+06	2.43565e+06	2.19608e+06	1.76914e+06	2.02087e+06	2.04221e+06	0.946147	-0.0798643	0.292126	1.15715	0.210581	0.864189	-0.210581	0.0782836	1.22302	0.290446	0.0116114
	P47791	P47791	Gsr	Glutathione reductase, mitochondrial	846882	686620	677960	756823	1.21058e+06	745471	583620	675018	1.4726e+06	1.19717	0.259625	0.502837	0.78837	-0.343055	1.26844	0.343055	0.595325	1.51854	0.60268	0.307527	P47791	Glutathione reductase, mitochondrial	Gsr	4.07168e+06	4.23929e+06	4.13748e+06	4.58227e+06	5.02746e+06	4.66917e+06	4.70646e+06	4.08541e+06	4.47771e+06	1.14704	0.197917	0.0135153	1.07606	0.105761	0.929315	-0.105761	0.212148	0.93812	-0.0921562	0.218687
	P47740	P47740	Aldh3a2	Aldehyde dehydrogenase family 3 member A2	3.40075e+06	3.08186e+06	3.21053e+06	3.17431e+06	2.83752e+06	3.20204e+06	2.81077e+06	3.07016e+06	3.24513e+06	0.934891	-0.0971293	0.194277	0.934275	-0.0980801	1.07035	0.0980801	0.322158	1.00066	0.000950754	0.981318	P47740	Aldehyde dehydrogenase family 3 member A2	Aldh3a2	8.44568e+06	9.08574e+06	9.70225e+06	9.03991e+06	1.05667e+07	1.03695e+07	9.84372e+06	1.0002e+07	1.00446e+07	1.1007	0.138421	0.20303	1.00287	0.00413249	0.99714	-0.00413249	0.955683	0.911119	-0.134289	0.0737742
	P47738	P47738	Aldh2	Aldehyde dehydrogenase, mitochondrial	1.11669e+08	1.05135e+08	1.11006e+08	1.10747e+08	1.0409e+08	1.07088e+08	9.15163e+07	9.31725e+07	9.52775e+07	0.925986	-0.110938	0.191739	1.07082	0.0987187	0.933862	-0.0987187	0.361159	0.864743	-0.209657	0.0108057	P47738	Aldehyde dehydrogenase, mitochondrial	Aldh2	2.86398e+08	2.97698e+08	3.18771e+08	3.40045e+08	4.24684e+08	3.71438e+08	4.18312e+08	4.37489e+08	4.13921e+08	1.2584	0.331589	0.0424395	0.894815	-0.160339	1.11755	0.160339	0.15878	0.711074	-0.491929	0.00051083
	P46656	P46656	Fdx1	Adrenodoxin, mitochondrial	891627	369303	362704	428234	790252	827260	578453	666937	761656	1.89268	0.920431	0.012629	1.02477	0.0352978	0.97583	-0.0352978	0.87818	1.84693	0.885133	0.00514184	P46656	Adrenodoxin, mitochondrial	Fdx1	1.37357e+06	2.34461e+06	2.33835e+06	1.4916e+06	2.83166e+06	1.34764e+06	2.67352e+06	1.49401e+06	1.31962e+06	0.936328	-0.0949136	0.83325	1.03349	0.0475209	0.967598	-0.0475209	0.927873	1.10377	0.142434	0.740122
	P45952	P45952	Acadm	Medium-chain specific acyl-CoA dehydrogenase, mitochondrial	3.60362e+07	3.52453e+07	3.16062e+07	3.23742e+07	3.25615e+07	3.22957e+07	3.19058e+07	2.90659e+07	3.14212e+07	0.975181	-0.0362586	0.505543	1.06649	0.0928644	0.937659	-0.0928644	0.114537	0.914387	-0.129123	0.190017	P45952	Medium-chain specific acyl-CoA dehydrogenase, mitochondrial	Acadm	8.42649e+07	8.61803e+07	8.41661e+07	1.02381e+08	1.17034e+08	1.04313e+08	8.39316e+07	92156710	8.99932e+07	1.27146	0.346481	0.00769436	1.21665	0.282909	0.821932	-0.282909	0.021106	0.956892	-0.0635721	0.207783
	P43024	P43024	Cox6a1	Cytochrome c oxidase subunit 6A1, mitochondrial	3.08017e+06	4.29953e+06	3.95225e+06	3.76907e+06	5.24303e+06	4.40757e+06	5.12957e+06	4.19866e+06	4.01412e+06	1.22954	0.298124	0.0390962	1.19977	0.262758	0.833493	-0.262758	0.097632	1.02482	0.0353664	0.671386	P43024	Cytochrome c oxidase subunit 6A1, mitochondrial	Cox6a1	1.3971e+06	2.1957e+06	1.84253e+06	372261	574308	933998	1.25149e+06	1.04429e+06	936090	0.34599	-1.5312	0.0139221	0.581881	-0.781203	1.71856	0.781203	0.075246	1.68179	0.749996	0.0419263
	P42125	P42125	Eci1	Enoyl-CoA delta isomerase 1, mitochondrial	1.35343e+07	1.25298e+07	1.11019e+07	1.19263e+07	1.12273e+07	1.22116e+07	1.86259e+07	1.41611e+07	1.39139e+07	1.18299	0.242441	0.409396	0.998869	-0.00163308	1.00113	0.00163308	0.996103	1.18433	0.244074	0.0274687	P42125	Enoyl-CoA delta isomerase 1, mitochondrial	Eci1	3.47868e+07	3.77502e+07	3.98971e+07	3.96541e+07	3.90982e+07	3.54332e+07	3.96786e+07	3.88228e+07	3.78612e+07	1.01558	0.0223017	0.783496	0.981291	-0.0272468	1.01907	0.0272468	0.63724	0.966239	-0.0495485	0.451612
	P41216	P41216	Acsl1	Long-chain-fatty-acid--CoA ligase 1	3.02279e+06	2.69405e+06	3.18071e+06	2.08282e+06	1.8472e+06	1.70837e+06	2.2365e+06	2.46129e+06	3.14571e+06	0.727868	-0.458251	0.111623	0.688671	-0.538113	1.45207	0.538113	0.0755643	1.05692	0.0798625	0.775025	P41216	Long-chain-fatty-acid--CoA ligase 1	Acsl1	9.19155e+06	1.04039e+07	1.0782e+07	7.558e+06	1.04108e+07	9.32304e+06	9.67991e+06	1.15674e+07	1.08167e+07	0.898425	-0.154529	0.344218	0.851168	-0.232483	1.17486	0.232483	0.185475	0.9474	-0.0779541	0.483515
	P38647	P38647	Hspa9	Stress-70 protein, mitochondrial	2.83998e+08	2.8614e+08	2.63733e+08	2.91592e+08	2.99454e+08	3.01542e+08	3.14918e+08	2.88782e+08	2.91338e+08	1.08848	0.12231	0.0645891	1.05256	0.0738985	0.950067	-0.0738985	0.0950347	1.03413	0.0484113	0.449939	P38647	Stress-70 protein, mitochondrial	Hspa9	7.52995e+08	7.03757e+08	7.11419e+08	7.49883e+08	8.19845e+08	7.77111e+08	8.23762e+08	8.83108e+08	8.56151e+08	1.08241	0.114241	0.0794996	0.915654	-0.127126	1.09212	0.127126	0.0537307	0.845944	-0.241367	0.00460423
	P38060	P38060	Hmgcl	Hydroxymethylglutaryl-CoA lyase, mitochondrial	6.52349e+06	6.60142e+06	5.27134e+06	5.82785e+06	4.81408e+06	5.8139e+06	4.96717e+06	4.88371e+06	5.80508e+06	0.881052	-0.182701	0.22952	0.97268	-0.0399632	1.02809	0.0399632	0.800177	0.905799	-0.142738	0.42588	P38060	Hydroxymethylglutaryl-CoA lyase, mitochondrial	Hmgcl	1.32981e+07	1.39037e+07	1.47483e+07	1.47e+07	1.74299e+07	1.53326e+07	1.52125e+07	1.6688e+07	1.55085e+07	1.13141	0.178116	0.11822	1.00113	0.00162655	0.998873	-0.00162655	0.985779	0.884854	-0.176489	0.0418861
	P36552	P36552	Cpox	Oxygen-dependent coproporphyrinogen-III oxidase, mitochondrial	1.4577e+06	929596	922403	1.45794e+06	1.48673e+06	1.39058e+06	1.25133e+06	1.14775e+06	1.26661e+06	1.24735	0.318861	0.224335	1.14002	0.189063	0.877175	-0.189063	0.185357	1.09414	0.129798	0.686179	P36552	Oxygen-dependent coproporphyrinogen-III oxidase, mitochondrial	Cpox	5.35962e+06	5.42445e+06	4.80001e+06	6.59281e+06	7.85277e+06	7.26545e+06	8.65774e+06	8.55193e+06	7.13685e+06	1.39315	0.478354	0.00788701	0.89175	-0.165289	1.12139	0.165289	0.223635	0.640095	-0.643643	0.00524818
	P35486	P35486	Pdha1	Pyruvate dehydrogenase E1 component subunit alpha, somatic form, mitochondrial	6.63694e+07	6.98048e+07	6.83921e+07	6.5348e+07	6.41003e+07	6.75782e+07	6.50737e+07	6.7276e+07	7.06591e+07	0.966628	-0.0489679	0.24759	0.950941	-0.0725728	1.05159	0.0725728	0.162893	1.0165	0.0236049	0.633271	P35486	Pyruvate dehydrogenase E1 component subunit alpha, somatic form, mitochondrial	Pdha1	2.53794e+08	2.45526e+08	2.40398e+08	2.39487e+08	2.40119e+08	2.34716e+08	2.38101e+08	2.51618e+08	2.54598e+08	0.965668	-0.050401	0.11776	0.959701	-0.0593429	1.04199	0.0593429	0.135264	0.993821	-0.00894197	0.822535
	P32020	P32020	Scp2	Non-specific lipid-transfer protein	1.58602e+07	1.67322e+07	1.32509e+07	1.62414e+07	1.56133e+07	1.64292e+07	1.69341e+07	1.60354e+07	1.52674e+07	1.05954	0.0834408	0.471101	1.04307	0.0608422	0.958704	-0.0608422	0.324435	1.01579	0.0225986	0.876035	P32020	Non-specific lipid-transfer protein	Scp2	2.42505e+07	2.50769e+07	2.44003e+07	2.28085e+07	2.82323e+07	2.30447e+07	2.87229e+07	3.1341e+07	2.7475e+07	1.00485	0.0069847	0.950018	0.846316	-0.240731	1.18159	0.240731	0.100143	0.842229	-0.247716	0.0168987
	P31786	P31786	Dbi	Acyl-CoA-binding protein	1.03337e+06	1.40021e+06	648034	1.1844e+06	1.21139e+06	1.27966e+06	1.00591e+06	959559	984205	1.08176	0.113383	0.730302	1.19938	0.262283	0.833767	-0.262283	0.166706	0.901937	-0.148901	0.738754	P31786	Acyl-CoA-binding protein	Dbi	1.55946e+06	1.97625e+06	1.68218e+06	2.94047e+06	2.57603e+06	2.77563e+06	2.03469e+06	2.02548e+06	1.82393e+06	1.58917	0.668275	0.00322997	1.40924	0.494921	0.7096	-0.494921	0.00309751	0.886779	-0.173354	0.191628
	P29758	P29758	Oat	Ornithine aminotransferase, mitochondrial	2.99675e+07	3.03167e+07	3.1269e+07	3.46589e+07	3.71782e+07	3.20668e+07	2.88808e+07	2.92414e+07	2.68933e+07	1.01955	0.027927	0.830963	1.16536	0.220777	0.858103	-0.220777	0.247464	0.874875	-0.19285	0.126763	P29758	Ornithine aminotransferase, mitochondrial	Oat	8.75521e+07	9.30776e+07	9.33523e+07	9.52323e+07	1.15179e+08	1.04306e+08	1.16347e+08	1.19746e+08	1.14642e+08	1.14868	0.199975	0.0888287	0.897307	-0.156326	1.11445	0.156326	0.114123	0.781165	-0.356301	0.000447442
	P28352	P28352	Apex1	DNA-(apurinic or apyrimidinic site) lyase	6.91775e+06	6.74391e+06	5.30689e+06	8.66099e+06	8.56216e+06	7.90106e+06	6.93807e+06	6.75273e+06	8.34378e+06	1.12985	0.176136	0.453127	1.03341	0.0474107	0.967671	-0.0474107	0.786016	1.09333	0.128725	0.673971	P28352	DNA-(apurinic or apyrimidinic site) lyase	Apex1	2.18464e+06	2.04435e+06	2.14026e+06	2.45264e+06	2.39371e+06	2.30171e+06	1.70954e+06	1.87634e+06	1.676e+06	1.12228	0.166429	0.0126303	1.35846	0.441972	0.736128	-0.441972	0.00116154	1.21045	0.275543	0.00773923
	P26443	P26443	Glud1	Glutamate dehydrogenase 1, mitochondrial	9.47537e+07	9.64525e+07	9.1938e+07	9.39017e+07	9.37386e+07	9.88263e+07	9.41166e+07	9.60853e+07	9.57212e+07	1.01555	0.02226	0.52328	0.996426	-0.00516537	1.00359	0.00516537	0.881677	1.01919	0.0274254	0.364253	P26443	Glutamate dehydrogenase 1, mitochondrial	Glud1	9.24022e+07	8.92258e+07	1.0069e+08	8.69358e+07	7.96673e+07	7.45343e+07	9.69725e+07	9.34787e+07	8.54333e+07	0.854134	-0.227465	0.0505163	0.874052	-0.19421	1.1441	0.19421	0.0798542	1.02332	0.0332557	0.680146
	P24270	P24270	Cat	Catalase	1.30219e+07	1.1763e+07	1.1329e+07	1.21315e+07	1.15942e+07	1.25377e+07	1.31935e+07	1.16875e+07	1.12927e+07	1.05968	0.0836242	0.248245	1.08283	0.114811	0.923504	-0.114811	0.220631	0.978615	-0.0311863	0.506362	P24270	Catalase	Cat	4.41863e+07	4.88186e+07	4.99894e+07	4.63631e+07	5.82391e+07	5.00236e+07	5.39792e+07	5.65604e+07	5.17722e+07	1.08134	0.112824	0.38004	0.952647	-0.0699869	1.04971	0.0699869	0.53449	0.880985	-0.182811	0.0457277
	P20108	P20108	Prdx3	Thioredoxin-dependent peroxide reductase, mitochondrial	1.7412e+07	1.7781e+07	1.89749e+07	1.77822e+07	1.78105e+07	1.72419e+07	1.7249e+07	1.80511e+07	1.97245e+07	0.958989	-0.060414	0.165508	0.923019	-0.115567	1.0834	0.115567	0.118212	1.03897	0.0551531	0.445063	P20108	Thioredoxin-dependent peroxide reductase, mitochondrial	Prdx3	8.31168e+07	9.64383e+07	9.90237e+07	8.79761e+07	1.06718e+08	9.48435e+07	1.01986e+08	9.97453e+07	9.74332e+07	1.03934	0.0556672	0.645948	0.967823	-0.0471842	1.03325	0.0471842	0.599208	0.931191	-0.102851	0.249728
	P19783	P19783	Cox4i1	Cytochrome c oxidase subunit 4 isoform 1, mitochondrial	2.64149e+07	2.33845e+07	2.1486e+07	2.50711e+07	2.41222e+07	2.4236e+07	2.65459e+07	2.39022e+07	2.33601e+07	1.07095	0.0988953	0.272846	1.05657	0.0793924	0.946456	-0.0793924	0.288572	1.01361	0.0195029	0.829558	P19783	Cytochrome c oxidase subunit 4 isoform 1, mitochondrial	Cox4i1	4.66588e+07	3.94302e+07	3.93359e+07	3.44273e+07	2.43365e+07	2.77203e+07	3.13548e+07	3.12663e+07	3.13064e+07	0.68953	-0.536315	0.0275702	0.920754	-0.119112	1.08607	0.119112	0.449819	1.33534	0.417203	0.0123639
	P19096	P19096	Fasn	Fatty acid synthase	8.17223e+07	8.05943e+07	7.44398e+07	7.55314e+07	7.37544e+07	7.07065e+07	4.94321e+07	5.55284e+07	5.40105e+07	0.840945	-0.249916	0.195852	1.18006	0.238855	0.847417	-0.238855	0.392301	0.712632	-0.488771	0.00310044	P19096	Fatty acid synthase	Fasn	1.58335e+07	1.47519e+07	1.55075e+07	1.72735e+07	1.5533e+07	1.58847e+07	1.23477e+07	1.25079e+07	1.14988e+07	1.05637	0.0791141	0.235229	1.33935	0.421529	0.746633	-0.421529	0.00262857	1.26788	0.342415	0.00192432
	P18155	P18155	Mthfd2	Bifunctional methylenetetrahydrofolate dehydrogenase/cyclohydrolase, mitochondrial	6.06841e+06	5.7229e+06	5.51688e+06	5.21977e+06	4.46922e+06	5.08301e+06	1.0618e+07	1.1111e+07	1.05566e+07	1.22544	0.293301	0.562409	0.620596	-0.688275	1.61136	0.688275	0.203071	1.97462	0.981576	0.000312579	P18155	Bifunctional methylenetetrahydrofolate dehydrogenase/cyclohydrolase, mitochondrial	Mthfd2	6.86809e+06	6.09607e+06	7.0324e+06	7.06536e+06	6.41506e+06	6.19913e+06	1.07724e+07	1.12153e+07	1.0994e+07	0.984147	-0.0230543	0.79919	0.596682	-0.744967	1.67594	0.744967	0.000106784	0.606293	-0.721913	0.000163962
	P16332	P16332	Mut	Methylmalonyl-CoA mutase, mitochondrial	3.08564e+06	3.56135e+06	2.66326e+06	3.00788e+06	3.50841e+06	3.53634e+06	2.33238e+06	2.91443e+06	3.34897e+06	1.01566	0.0224244	0.924079	0.998086	-0.00276369	1.00192	0.00276369	0.991799	1.01761	0.0251881	0.894106	P16332	Methylmalonyl-CoA mutase, mitochondrial	Mut	8.0429e+06	9.16373e+06	1.08615e+07	1.23058e+07	1.46845e+07	1.36492e+07	1.09593e+07	1.19566e+07	1.1755e+07	1.44789	0.533949	0.0173149	1.17215	0.229156	0.853134	-0.229156	0.0574273	0.809559	-0.304793	0.0654925
	P12787	P12787	Cox5a	Cytochrome c oxidase subunit 5A, mitochondrial	3.04605e+07	3.01877e+07	2.73106e+07	2.99964e+07	3.16047e+07	3.24902e+07	3.36644e+07	2.84935e+07	3.0931e+07	1.11732	0.160039	0.0362351	1.09673	0.133212	0.911799	-0.133212	0.0947268	1.01877	0.0268265	0.740085	P12787	Cytochrome c oxidase subunit 5A, mitochondrial	Cox5a	3.35179e+07	3.06901e+07	2.88005e+07	2.17252e+07	1.97102e+07	2.13056e+07	2.35635e+07	2.33723e+07	2.27484e+07	0.674572	-0.567956	0.0025568	0.900361	-0.151425	1.11067	0.151425	0.0248992	1.33471	0.416532	0.00504841
	P09671	P09671	Sod2	Superoxide dismutase [Mn], mitochondrial	1.12249e+07	1.20179e+07	1.2822e+07	1.15851e+07	1.09713e+07	1.05222e+07	1.1346e+07	1.30217e+07	1.25414e+07	0.901567	-0.149494	0.0510522	0.856433	-0.223587	1.16763	0.223587	0.0141273	1.0527	0.0740931	0.291374	P09671	Superoxide dismutase [Mn], mitochondrial	Sod2	3.71451e+07	4.70121e+07	4.81691e+07	4.37809e+07	5.78302e+07	5.17418e+07	5.0579e+07	5.09618e+07	4.94326e+07	1.1589	0.212755	0.261451	1.01576	0.0225603	0.984484	-0.0225603	0.85581	0.876487	-0.190195	0.152878
	P08249	P08249	Mdh2	Malate dehydrogenase, mitochondrial	3.40133e+08	3.36207e+08	3.37792e+08	3.13987e+08	3.23974e+08	3.14202e+08	3.54497e+08	3.37157e+08	3.49207e+08	1.00474	0.00682757	0.918629	0.964185	-0.0526178	1.03715	0.0526178	0.50556	1.04207	0.0594453	0.292972	P08249	Malate dehydrogenase, mitochondrial	Mdh2	7.78223e+08	7.36909e+08	7.83548e+08	8.67949e+08	8.681e+08	8.15824e+08	7.34819e+08	7.51401e+08	7.6526e+08	1.11015	0.150751	0.020816	1.13342	0.180683	0.882285	-0.180683	0.00681363	1.02096	0.0299317	0.411244
	P08228	P08228	Sod1	Superoxide dismutase [Cu-Zn]	3.33653e+07	3.46143e+07	4.08626e+07	3.47091e+07	3.73798e+07	3.51561e+07	2.7295e+07	3.29011e+07	2.44702e+07	0.906023	-0.142381	0.40277	1.16006	0.214197	0.862026	-0.214197	0.430016	0.781015	-0.356577	0.146123	P08228	Superoxide dismutase [Cu-Zn]	Sod1	1.59241e+07	1.66701e+07	1.58461e+07	3.24013e+07	3.26078e+07	2.99905e+07	1.50203e+07	1.49439e+07	1.31398e+07	1.96117	0.971714	6.07715e-05	2.20397	1.1401	0.453727	-1.1401	7.67855e-05	1.1238	0.168389	0.0562852
	P08074	P08074	Cbr2	Carbonyl reductase [NADPH] 2	4.08798e+06	2.50522e+06	2.13639e+06	3.92912e+06	3.85085e+06	4.43341e+06	2.05752e+06	2.42091e+06	2.60256e+06	1.20664	0.270993	0.547645	1.37246	0.456765	0.728618	-0.456765	0.386525	0.879179	-0.185772	0.65966	P08074	Carbonyl reductase [NADPH] 2	Cbr2	1.66358e+07	1.66306e+07	1.83438e+07	2.38157e+07	2.84817e+07	2.33763e+07	2.02431e+07	2.14362e+07	2.06645e+07	1.46626	0.552138	0.00976206	1.21381	0.279546	0.82385	-0.279546	0.0563906	0.827831	-0.272591	0.00588341
	P05202	P05202	Got2	Aspartate aminotransferase, mitochondrial	9.5093e+07	9.68735e+07	8.6683e+07	8.30751e+07	8.73283e+07	6.92506e+07	8.74822e+07	8.32064e+07	9.48506e+07	0.915349	-0.127606	0.362571	0.913794	-0.13006	1.09434	0.13006	0.453611	1.0017	0.00245373	0.983828	P05202	Aspartate aminotransferase, mitochondrial	Got2	5.59987e+08	6.6513e+08	6.81476e+08	7.04609e+08	8.379e+08	7.3737e+08	8.36862e+08	8.26638e+08	8.05631e+08	1.19579	0.25796	0.0876028	0.923353	-0.115046	1.08301	0.115046	0.199969	0.772172	-0.373006	0.00872183
	P05132	P05132	Prkaca	cAMP-dependent protein kinase catalytic subunit alpha	3.42171e+07	2.8871e+07	3.93673e+07	2.85986e+07	2.39441e+07	2.55957e+07	2.3028e+07	2.21117e+07	2.11083e+07	0.749381	-0.416229	0.089372	1.11936	0.162669	0.893371	-0.162669	0.0891688	0.669475	-0.578898	0.102759	P05132	cAMP-dependent protein kinase catalytic subunit alpha	Prkaca	1.32905e+07	1.94628e+07	1.724e+07	1.80616e+07	2.30467e+07	2.01096e+07	2.07421e+07	2.21778e+07	2.06532e+07	1.22452	0.29222	0.181072	0.962952	-0.0544643	1.03847	0.0544643	0.634626	0.786389	-0.346684	0.0728409
	P03930	P03930	ATP8	ATP synthase protein 8	1.68866e+07	1.86656e+07	1.03982e+07	1.80835e+07	2.1114e+07	1.97781e+07	2.47515e+07	2.2736e+07	2.19382e+07	1.39231	0.47748	0.113354	0.979591	-0.0297478	1.02083	0.0297478	0.829468	1.42132	0.507228	0.150928	P03930	ATP synthase protein 8	ATP8	2.00809e+07	1.92606e+07	1.85826e+07	1.90641e+07	1.52308e+07	1.6438e+07	1.57108e+07	1.68662e+07	1.64422e+07	0.875853	-0.191239	0.11903	1.03496	0.0495754	0.966221	-0.0495754	0.65384	1.18166	0.240814	0.00567035
	P03921	P03921	ND5	NADH-ubiquinone oxidoreductase chain 5	188684	250055	226922	278506	67199	210261	188390	257955	317485	0.616626	-0.697532	0.10878	0.539703	-0.889764	1.85287	0.889764	0.120615	1.14253	0.192231	0.309051	P03921	NADH-ubiquinone oxidoreductase chain 5	ND5	3.2434e+06	3.24079e+06	3.13729e+06	2.0916e+06	949113	1.34942e+06	2.21361e+06	1.62771e+06	2.17334e+06	0.456285	-1.13199	0.00659757	0.729905	-0.454219	1.37004	0.454219	0.231645	1.59967	0.677775	0.00332765
	P00405	P00405	COX2	Cytochrome c oxidase subunit 2	1.15089e+07	1.11321e+07	1.26413e+07	1.25146e+07	1.12395e+07	1.1975e+07	9.75467e+06	1.14185e+07	1.35576e+07	0.908541	-0.138376	0.244945	0.880019	-0.184393	1.13634	0.184393	0.287085	1.03241	0.0460163	0.724424	P00405	Cytochrome c oxidase subunit 2	COX2	4.87719e+07	4.4977e+07	4.49907e+07	2.8247e+07	1.42696e+07	2.10265e+07	2.84613e+07	2.16374e+07	2.38495e+07	0.458003	-1.12657	0.00405898	0.859294	-0.218776	1.16375	0.218776	0.484639	1.87618	0.907795	0.000809323
	O88986	O88986	Gcat	2-amino-3-ketobutyrate coenzyme A ligase, mitochondrial	466648	463706	383020	483620	343445	417362	406892	375123	410676	0.87774	-0.188134	0.231447	0.990668	-0.013527	1.00942	0.013527	0.917612	0.886009	-0.174607	0.313717	O88986	2-amino-3-ketobutyrate coenzyme A ligase, mitochondrial	Gcat	799679	1.64247e+06	2.01341e+06	1.46584e+06	3.45571e+06	3.61203e+06	3.53087e+06	3.37442e+06	3.11622e+06	1.91527	0.937546	0.155754	0.851526	-0.231878	1.17436	0.231878	0.518461	0.444599	-1.16942	0.00806331
	O88967	O88967	Yme1l1	ATP-dependent zinc metalloprotease YME1L1	758837	1.00775e+06	833623	945437	908856	886264	1.02529e+06	936502	890463	1.01206	0.0172903	0.874814	1.02918	0.0414941	0.971648	-0.0414941	0.678073	0.983363	-0.0242039	0.834732	O88967	ATP-dependent zinc metalloprotease YME1L1	Yme1l1	5.67294e+06	4.75582e+06	5.15085e+06	3.5771e+06	3.35136e+06	3.97615e+06	5.38876e+06	5.21907e+06	5.54447e+06	0.699928	-0.514721	0.00843435	0.675112	-0.566802	1.48124	0.566802	0.00104312	0.964544	-0.0520809	0.535195
	O88696	O88696	Clpp	ATP-dependent Clp protease proteolytic subunit, mitochondrial	5.76278e+06	6.26494e+06	6.06339e+06	4.94591e+06	5.98056e+06	5.84563e+06	6.75589e+06	6.35142e+06	6.202e+06	1.07571	0.105289	0.431402	0.986826	-0.0191321	1.01335	0.0191321	0.83767	1.09007	0.124421	0.401933	O88696	ATP-dependent Clp protease proteolytic subunit, mitochondrial	Clpp	1.10172e+07	1.5952e+07	1.53841e+07	1.29232e+07	1.68597e+07	1.51333e+07	1.13426e+07	1.58201e+07	1.41734e+07	1.06051	0.0847595	0.68104	1.08661	0.119835	0.920293	-0.119835	0.529185	1.02461	0.0350757	0.875721
	O88587	O88587	Comt	Catechol O-methyltransferase	823747	913241	1.11634e+06	1.22375e+06	934272	1.08565e+06	917453	813694	936440	0.902883	-0.147389	0.375007	1.11891	0.162097	0.893725	-0.162097	0.297916	0.806929	-0.309486	0.195484	O88587	Catechol O-methyltransferase	Comt	3.5354e+06	4.41677e+06	4.56393e+06	3.69085e+06	4.85616e+06	4.72737e+06	5.08998e+06	4.87586e+06	4.79561e+06	1.06058	0.0848596	0.632538	0.899259	-0.153191	1.11203	0.153191	0.261188	0.84789	-0.23805	0.0878393
	O35972	O35972	Mrpl23; Mrpl23-ps1	39S ribosomal protein L23, mitochondrial	969776	1.00491e+06	837228	971552	956805	938712	865143	963258	955666	0.981153	-0.0274496	0.777266	0.9591	-0.0602464	1.04264	0.0602464	0.35879	1.02299	0.0327969	0.766071	O35972	39S ribosomal protein L23, mitochondrial	Mrpl23; Mrpl23-ps1	2.45946e+06	2.92396e+06	2.7856e+06	2.77845e+06	2.1918e+06	2.48782e+06	2.74602e+06	2.90762e+06	2.64783e+06	0.912969	-0.131362	0.338636	0.898402	-0.154567	1.11309	0.154567	0.204242	0.984045	-0.0232043	0.792679
	O35857	O35857	Timm44	Mitochondrial import inner membrane translocase subunit TIM44	6.0474e+06	5.66577e+06	5.72246e+06	5.7244e+06	4.87381e+06	5.91316e+06	5.3454e+06	5.80434e+06	4.68844e+06	0.942717	-0.0851037	0.338823	1.02498	0.0356004	0.975626	-0.0356004	0.832542	0.919739	-0.120704	0.352083	O35857	Mitochondrial import inner membrane translocase subunit TIM44	Timm44	4.17998e+07	4.47461e+07	4.63682e+07	4.18672e+07	4.48454e+07	4.12925e+07	4.26989e+07	4.69598e+07	4.33141e+07	0.963066	-0.054293	0.398308	0.962641	-0.0549304	1.03881	0.0549304	0.391792	0.999558	-0.00063734	0.992214
	O35855	O35855	Bcat2	Branched-chain-amino-acid aminotransferase, mitochondrial	1.05082e+07	1.06844e+07	7.41281e+06	9.24572e+06	9.65082e+06	9.59702e+06	7.41336e+06	7.15236e+06	1.14867e+07	0.975066	-0.0364277	0.858992	0.953596	-0.0685498	1.04866	0.0685498	0.832399	1.02252	0.0321221	0.925697	O35855	Branched-chain-amino-acid aminotransferase, mitochondrial	Bcat2	3.93206e+07	4.4283e+07	4.59101e+07	4.20337e+07	5.28927e+07	4.48123e+07	4.67869e+07	4.89063e+07	4.74671e+07	1.07895	0.109627	0.421853	0.9761	-0.0348998	1.02449	0.0348998	0.748225	0.904676	-0.144527	0.0937819
	O35465	O35465	Fkbp8	Peptidyl-prolyl cis-trans isomerase FKBP8	4.74568e+06	4.6426e+06	4.35285e+06	5.05507e+06	4.71249e+06	5.09695e+06	5.67643e+06	4.58689e+06	5.08097e+06	1.10216	0.140329	0.239371	1.06786	0.0947211	0.936453	-0.0947211	0.478104	1.03212	0.0456078	0.671368	O35465	Peptidyl-prolyl cis-trans isomerase FKBP8	Fkbp8	6.22532e+06	5.95949e+06	6.32517e+06	5.75612e+06	5.21942e+06	5.87821e+06	6.05817e+06	6.61073e+06	6.78771e+06	0.910522	-0.135235	0.0742374	0.866222	-0.207191	1.15444	0.207191	0.0439048	0.951347	-0.0719565	0.267749
	O35459	O35459	Ech1	Delta(3,5)-Delta(2,4)-dienoyl-CoA isomerase, mitochondrial	2.90176e+06	3.30194e+06	3.35237e+06	5.42509e+06	5.45554e+06	5.66976e+06	4.46186e+06	4.22422e+06	4.24673e+06	1.29039	0.36781	0.214033	1.22671	0.2948	0.815185	-0.2948	0.139514	1.05191	0.0730101	0.831853	O35459	Delta(3,5)-Delta(2,4)-dienoyl-CoA isomerase, mitochondrial	Ech1	1.22847e+07	1.374e+07	1.34851e+07	1.14562e+07	1.35002e+07	1.27818e+07	1.0039e+07	1.03196e+07	1.10071e+07	0.955161	-0.0661847	0.474068	1.20317	0.266838	0.831139	-0.266838	0.0329531	1.25965	0.333023	0.00701256
	O35143	O35143	Atpif1	ATPase inhibitor, mitochondrial	1.29255e+07	1.53397e+07	1.68107e+07	1.24529e+07	1.24199e+07	1.5045e+07	1.4139e+07	1.43534e+07	1.39974e+07	0.932758	-0.100425	0.539927	0.978313	-0.0316326	1.02217	0.0316326	0.779185	0.953436	-0.0687925	0.704306	O35143	ATPase inhibitor, mitochondrial	Atpif1	5.59478e+06	5.83484e+06	5.74308e+06	5.9286e+06	7.68305e+06	7.75754e+06	4.66132e+06	5.37341e+06	5.25541e+06	1.24437	0.315414	0.0807112	1.39758	0.482929	0.715523	-0.482929	0.0334923	1.12312	0.167515	0.0532919
	O35129	O35129	Phb2	Prohibitin-2	5.35922e+07	4.92767e+07	5.33544e+07	4.82599e+07	4.49974e+07	4.7967e+07	4.68107e+07	4.79362e+07	5.10686e+07	0.926332	-0.110399	0.105889	0.9412	-0.0874266	1.06247	0.0874266	0.169247	0.984203	-0.0229724	0.754989	O35129	Prohibitin-2	Phb2	1.29027e+08	1.15721e+08	1.18252e+08	9.36233e+07	3.81628e+07	5.80492e+07	8.21974e+07	6.70495e+07	7.07623e+07	0.522962	-0.935223	0.0260365	0.862851	-0.212816	1.15895	0.212816	0.582718	1.64993	0.722407	0.00146349
	O09174	O09174	Amacr	Alpha-methylacyl-CoA racemase	6.83131e+06	7.9446e+06	7.21013e+06	7.18397e+06	7.74132e+06	8.25008e+06	8.02654e+06	7.82886e+06	7.97208e+06	1.07517	0.104567	0.125335	1.01335	0.0191396	0.986821	-0.0191396	0.630105	1.061	0.0854278	0.258074	O09174	Alpha-methylacyl-CoA racemase	Amacr	3.53671e+07	4.03726e+07	4.09115e+07	3.13819e+07	4.3403e+07	3.64782e+07	4.40138e+07	4.50178e+07	4.11058e+07	0.953811	-0.0682249	0.669479	0.854966	-0.226061	1.16964	0.226061	0.162135	0.896369	-0.157836	0.101218
	O09111	O09111	Ndufb11	NADH dehydrogenase [ubiquinone] 1 beta subcomplex subunit 11, mitochondrial	6.24539e+06	5.62802e+06	5.1933e+06	5.59406e+06	5.09677e+06	5.61063e+06	6.2203e+06	5.73908e+06	6.37931e+06	1.03121	0.0443369	0.654252	0.931239	-0.102776	1.07384	0.102776	0.451266	1.10735	0.147113	0.144216	O09111	NADH dehydrogenase [ubiquinone] 1 beta subcomplex subunit 11, mitochondrial	Ndufb11	1.38753e+07	1.14358e+07	1.0575e+07	7.41488e+06	4.49077e+06	6.56217e+06	7.33709e+06	7.58624e+06	7.5967e+06	0.514622	-0.958414	0.0115695	0.820062	-0.286194	1.21942	0.286194	0.196449	1.59352	0.672219	0.0108949
	O08807	O08807	Prdx4	Peroxiredoxin-4	7.06853e+06	6.30451e+06	6.97417e+06	5.24527e+06	6.30466e+06	5.9403e+06	6.70585e+06	5.89454e+06	5.55951e+06	1.02304	0.0328675	0.808536	1.10301	0.14144	0.906614	-0.14144	0.154602	0.927506	-0.108572	0.547189	O08807	Peroxiredoxin-4	Prdx4	4.03445e+07	4.51423e+07	4.68095e+07	5.81149e+07	6.50604e+07	6.03329e+07	5.90717e+07	5.26996e+07	5.1427e+07	1.3871	0.472072	0.00375642	1.12445	0.169218	0.889324	-0.169218	0.0964566	0.810647	-0.302854	0.0280671
	O08749	O08749	Dld	Dihydrolipoyl dehydrogenase, mitochondrial	8.5414e+07	9.18533e+07	8.23528e+07	7.93725e+07	7.99833e+07	8.34531e+07	9.80228e+07	8.82786e+07	9.18343e+07	1.03108	0.0441521	0.714444	0.96776	-0.0472782	1.03331	0.0472782	0.715865	1.06543	0.0914302	0.352361	O08749	Dihydrolipoyl dehydrogenase, mitochondrial	Dld	2.50775e+08	2.64826e+08	2.68487e+08	2.68088e+08	2.88131e+08	2.7418e+08	2.65833e+08	2.80855e+08	2.73507e+08	1.05906	0.0827906	0.126591	1.01244	0.0178384	0.987712	-0.0178384	0.667512	0.955977	-0.0649522	0.157185
	O08709	O08709	Prdx6	Peroxiredoxin-6	1.38018e+07	1.54313e+07	1.49261e+07	1.58138e+07	1.69258e+07	1.60099e+07	1.29572e+07	1.57122e+07	1.34072e+07	0.993973	-0.00872207	0.943363	1.05069	0.0713309	0.95176	-0.0713309	0.704938	0.946023	-0.080053	0.433509	O08709	Peroxiredoxin-6	Prdx6	5.76346e+06	5.54235e+06	5.65131e+06	6.64167e+06	7.02752e+06	6.75979e+06	5.19328e+06	4.76511e+06	4.65496e+06	1.20474	0.268727	0.000900374	1.39797	0.48333	0.715324	-0.48333	0.000633699	1.16039	0.214604	0.0113786

## Sheet: Group2
MitoCarta3.0 symbol	Protein Name	Accession	WCP_UNT-1	WCP_UNT-2	WCP_UNT-3	WCP_24hAmAc-1	WCP_24hAmAc-2	WCP_24hAmA-3	WCP_24h-WD1	WCP_24h-WD2	WCP_24h-WD3	WCP_24hAmAc vs UnT ratio	WCP_24hAmAc vs UnT LFC	WCP_24hAmAc vs UnT p-value	WCP_24hAmAc vs WD ratio	WCP_24hAmAc vs WD LFC	WCP_WD vs 24hAmAc ratio	WCP_WD vs 24h AmAc LFC	WCP_24hAmAc vs WD p-value	WCP_WD vs UnT ratio	WCP_WD vs UnT LFC	WCP_WD vs UnT p-value
Mtx2	Metaxin-2	O88441	563370	639770	771776	496018	701096	546543	697874	564171	569868	0.882902	-0.179674	0.424006	0.951823	-0.0712347	1.05062	0.0712347	0.716893	0.927591	-0.108439	0.559122
Fabp1	Fatty acid-binding protein, liver	P12710	1.457e+06	1.68412e+06	2.087e+06	2.34756e+06	2.22468e+06	3.58664e+06	2.16568e+06	2.01783e+06	2.44457e+06	1.56057	0.642078	0.107452	1.23096	0.299779	0.812377	-0.299779	0.322614	1.26777	0.342299	0.104166
Tfam	Transcription factor A, mitochondrial	P40630	4.41596e+06	4.05221e+06	3.66471e+06	5.01002e+06	4.1313e+06	4.15579e+06	4.10195e+06	3.98576e+06	3.86422e+06	1.09596	0.132191	0.343214	1.11255	0.153869	0.898837	-0.153869	0.20556	0.985086	-0.021678	0.80402
Cryz	Quinone oxidoreductase	P47199	1.20255e+06	1.34787e+06	1.34037e+06	1.02571e+06	1.43849e+06	1.26613e+06	1.6651e+06	1.92453e+06	1.75201e+06	0.958758	-0.0607611	0.69899	0.698347	-0.517984	1.43195	0.517984	0.0193567	1.3729	0.457223	0.00572097
Nudt2	Bis(5'-nucleosyl)-tetraphosphatase [asymmetrical]	P56380	536612	625123	730336	747055	657085	646600	864701	1.04309e+06	803199	1.08386	0.116178	0.457834	0.756454	-0.402675	1.32196	0.402675	0.0489629	1.43282	0.518853	0.0401631
Casp3	Caspase-3	P70677	1.80193e+06	2.16034e+06	1.67933e+06	2.47328e+06	3.05429e+06	2.08493e+06	2.97035e+06	2.9719e+06	3.03903e+06	1.34935	0.432266	0.106524	0.847597	-0.23855	1.17981	0.23855	0.181689	1.59197	0.670817	0.00159161
Nsun2	tRNA (cytosine(34)-C(5))-methyltransferase	Q1HFZ0	7.3467e+06	7.2444e+06	7.48349e+06	5.58448e+06	5.36337e+06	5.33878e+06	7.69551e+06	7.21477e+06	7.97637e+06	0.7378	-0.438699	5.04606e-05	0.711621	-0.490819	1.40524	0.490819	0.00073331	1.03679	0.05212	0.309752
Trmt1	tRNA (guanine(26)-N(2))-dimethyltransferase	Q3TX08	782443	1.31785e+06	1.3428e+06	800779	901706	675039	1.22793e+06	992141	832906	0.69052	-0.534245	0.141352	0.778757	-0.360756	1.2841	0.360756	0.163645	0.886696	-0.173489	0.57928
Samm50	Sorting and assembly machinery component 50 homolog	Q8BGH2	4.09438e+06	3.96305e+06	4.10196e+06	3.57859e+06	3.54611e+06	3.73281e+06	3.36648e+06	3.7829e+06	3.72648e+06	0.892931	-0.16338	0.00404518	0.998311	-0.00243806	1.00169	0.00243806	0.967811	0.894441	-0.160942	0.0362098
Nrd1	Nardilysin	Q8BHG1	632090	685296	556031	732140	638187	38258	171408	446905	567488	0.75188	-0.411425	0.521073	1.18788	0.248384	0.841839	-0.248384	0.778598	0.632962	-0.659809	0.136029
Qdpr; LOC102643271	Dihydropteridine reductase	Q8BVI4	1.23645e+06	1.30755e+06	1.10822e+06	1.72653e+06	1.42847e+06	1.30429e+06	1.72834e+06	1.67396e+06	1.45635e+06	1.22098	0.288044	0.123427	0.917805	-0.12374	1.08956	0.12374	0.425934	1.33033	0.411784	0.0166615
Cps1	Carbamoyl-phosphate synthase [ammonia], mitochondrial	Q8C196	71622.4	245517	272400	449314	387029	1.11186e+06	390586	378563	389297	3.30462	1.72449	0.132578	1.68174	0.749956	0.594622	-0.749956	0.319808	1.965	0.97453	0.0396235
Cbr3	Carbonyl reductase [NADPH] 3	Q8K354	1.46303e+06	1.57282e+06	1.30829e+06	1.65121e+06	1.30748e+06	1.01604e+06	2.1147e+06	2.08948e+06	1.94246e+06	0.914962	-0.128217	0.569471	0.64665	-0.628942	1.54643	0.628942	0.0193472	1.41493	0.500726	0.00303421
2410015M20Rik	MICOS complex subunit MIC13	Q8R404	3.9385e+06	3.6273e+06	3.63835e+06	3.15396e+06	3.47346e+06	2.74937e+06	3.57768e+06	2.63557e+06	3.62375e+06	0.836903	-0.256867	0.0591516	0.953216	-0.0691254	1.04908	0.0691254	0.710047	0.877979	-0.187741	0.248557
Chchd6	MICOS complex subunit Mic25	Q91VN4	777839	357091	822790	324452	374802	7.41331e+06	311879	366788	447956	4.14388	2.05098	0.433591	7.20078	2.84815	0.138874	-2.84815	0.378721	0.575477	-0.79717	0.145402
Ndufa3	NADH dehydrogenase [ubiquinone] 1 alpha subcomplex subunit 3	Q9CQ91	3.29548e+06	3.12979e+06	3.17713e+06	2.72082e+06	2.53433e+06	2.06835e+06	2.56541e+06	2.49587e+06	2.67218e+06	0.762674	-0.390863	0.0191913	0.946989	-0.0785797	1.05598	0.0785797	0.533297	0.805366	-0.312283	0.000935845
Pam16	Mitochondrial import inner membrane translocase subunit TIM16	Q9CQV1	1.50576e+06	1.37176e+06	415918	1.10924e+06	977705	468411	1.13549e+06	1.23023e+06	1.14783e+06	0.775893	-0.366071	0.567015	0.727286	-0.459406	1.37498	0.459406	0.181423	1.06683	0.0933354	0.841722
Ndufb3	NADH dehydrogenase [ubiquinone] 1 beta subcomplex subunit 3	Q9CQZ6	6.18067e+06	5.92888e+06	6.13753e+06	6.46462e+06	5.66927e+06	5.4601e+06	5.18333e+06	4.71607e+06	4.84199e+06	0.964208	-0.0525832	0.528402	1.19351	0.255209	0.837866	-0.255209	0.0474798	0.807877	-0.307793	0.00185905
Tomm34	Mitochondrial import receptor subunit TOM34	Q9CYG7	365252	297146	296830	366267	434083	342132	397849	409439	424719	1.19104	0.252224	0.162354	0.927334	-0.108839	1.07836	0.108839	0.355707	1.28437	0.361064	0.0194195
5033414D02Rik; Plgrkt	Plasminogen receptor (KT)	Q9D3P8	1.91979e+06	1.77903e+06	2.1023e+06	2.01746e+06	1.84163e+06	2.19242e+06	1.67465e+06	1.77558e+06	1.88551e+06	1.04316	0.0609662	0.577615	1.13415	0.181609	0.881719	-0.181609	0.1136	0.919778	-0.120643	0.237037
Triap1	TP53-regulated inhibitor of apoptosis 1	Q9D8Z2	783054	871358	889210	789490	773455	1.02087e+06	958209	750638	880268	1.0158	0.0226179	0.884292	0.997953	-0.00295693	1.00205	0.00295693	0.986783	1.01789	0.0255748	0.836482
Myg1	UPF0160 protein MYG1, mitochondrial	Q9JK81	7.09358e+06	6.95946e+06	6.46731e+06	5.2257e+06	5.49447e+06	5.0566e+06	6.3559e+06	6.92208e+06	6.84068e+06	0.768835	-0.379254	0.00231222	0.784186	-0.350732	1.27521	0.350732	0.00266761	0.980424	-0.0285217	0.63341

## Sheet: Group3
MitoProteome Protein Name	Accession	Gene Symbol	MP_Ctrl-1	MP_Ctrl-2	MP_Ctrl-3	MP_24AmAc-1	MP_24AmAc-2	MP_24AmAc-3	MP_24+24-1	MP_24+24-2	MP_24+24-3	24hAmAc vs UnT ratio	MP_24hAmAc vs UnT LFC	MP_24hAmAc vs UnT p-value	MP_24hAmAc vs WD ratio	MP_24hAmAc vs WD LFC	MP_WD vs 24hAmAc ratio	MP_WD vs 24h AmAc LFC	MP_24hAmAc vs WD p-value	MP_WD vs UnT ratio	MP_WD vs UnT LFC	MP_WD vs UnT p-value
Ndufaf5	Arginine-hydroxylase NDUFAF5, mitochondrial	A2APY7	2.99517e+06	3.06068e+06	2.96227e+06	2.49558e+06	3.05469e+06	2.9092e+06	2.77704e+06	2.66632e+06	3.15993e+06	0.938052	-0.0922597	0.334757	0.983283	-0.0243211	1.017	0.0243211	0.841363	0.954	-0.0679386	0.415298
Mipep	Mitochondrial intermediate peptidase	A6H611	1.58901e+06	1.36414e+06	986085	2.05487e+06	2.02995e+06	1.89577e+06	3.11629e+06	2.90329e+06	1.90942e+06	1.51821	0.602373	0.0204026	0.754268	-0.406852	1.32579	0.406852	0.158478	2.01283	1.00922	0.031898
Dhodh	Dihydroorotate dehydrogenase (quinone), mitochondrial	O35435	1.12704e+07	2.10752e+07	1.92425e+07	1.01913e+07	1.15248e+07	1.53797e+07	1.72542e+07	1.78422e+07	1.80928e+07	0.719078	-0.47578	0.227052	0.697432	-0.519876	1.43383	0.519876	0.0271451	1.03104	0.0440959	0.868309
Fxn	Frataxin, mitochondrial	O35943	588901	820426	1.02397e+06	741086	941287	924297	908174	856001	757533	1.07125	0.0992933	0.703067	1.03369	0.0478067	0.967406	-0.0478067	0.73438	1.03633	0.0514866	0.83576
ND1	NADH-ubiquinone oxidoreductase chain 1	P03888	2.09566e+06	1.16808e+06	1.10792e+06	498511	87227.4	260861	787494	265323	267890	0.193656	-2.36843	0.0262012	0.64102	-0.641558	1.56001	0.641558	0.494764	0.302106	-1.72687	0.0490385
ND4	NADH-ubiquinone oxidoreductase chain 4	P03911	1.83258e+06	2.56236e+06	3.07158e+06	585564	619965	1.02776e+06	1.71044e+06	1.51609e+06	1.32374e+06	0.299107	-1.74126	0.0107205	0.490804	-1.02678	2.03747	1.02678	0.0128925	0.609423	-0.714483	0.0611975
Fth1	Ferritin heavy chain	P09528	1.33988e+06	1.24755e+06	1.28045e+06	3.74259e+06	2.86171e+06	2.97832e+06	1.29387e+06	1.41519e+06	1.29198e+06	2.47748	1.30888	0.0023607	2.39503	1.26005	0.417531	-1.26005	0.00263619	1.03443	0.0488301	0.415393
Surf1	Surfeit locus protein 1	P09925	1.8527e+06	1.56553e+06	1.48228e+06	633155	401415	770906	1.1651e+06	1.15326e+06	1.16057e+06	0.368426	-1.44055	0.00268455	0.518975	-0.946264	1.92688	0.946264	0.00664477	0.709912	-0.494288	0.0134636
Rab24	Ras-related protein Rab-24	P35290	1.84882e+06	1.54259e+06	1.86036e+06	1.37016e+06	1.46614e+06	1.52723e+06	1.50514e+06	1.38323e+06	1.30414e+06	0.830872	-0.267303	0.0597286	1.0408	0.0576862	0.960804	-0.0576862	0.485205	0.798305	-0.324989	0.041624
Cox7a2	Cytochrome c oxidase subunit 7A2, mitochondrial	P48771	2.25161e+06	1.83799e+06	1.65108e+06	1.37171e+06	617931	876330	927953	860051	936356	0.49924	-1.0022	0.0277946	1.05198	0.0731072	0.950588	-0.0731072	0.842338	0.474571	-1.0753	0.00494436
Tspo	Translocator protein	P50637	1.61478e+06	2.64053e+06	3.43325e+06	2.79558e+06	863060	1.5199e+06	1.32943e+06	1.00698e+06	1.06754e+06	0.673539	-0.570166	0.34048	1.52134	0.605339	0.657317	-0.605339	0.362396	0.442729	-1.17551	0.0560072
Ppox	Protoporphyrinogen oxidase	P51175	478414	742192	821798	854880	953152	985563	797959	900547	860250	1.3678	0.451855	0.087001	1.09178	0.12668	0.915937	-0.12668	0.187781	1.25282	0.325175	0.186151
Cox17	Cytochrome c oxidase copper chaperone	P56394	3.83637e+06	3.65458e+06	3.59127e+06	2.96089e+06	2.01745e+06	4.05132e+06	3.73836e+06	3.47451e+06	3.58272e+06	0.814787	-0.295504	0.312276	0.836421	-0.257699	1.19557	0.257699	0.37678	0.974136	-0.037805	0.418813
Mrps6	28S ribosomal protein S6, mitochondrial	P58064	1.63205e+06	1.58958e+06	1.48069e+06	1.11273e+06	1.21271e+06	1.34553e+06	1.48705e+06	1.40017e+06	1.50241e+06	0.780675	-0.357205	0.0132769	0.836284	-0.257934	1.19577	0.257934	0.0325024	0.933505	-0.0992708	0.131915
Mpc1	Mitochondrial pyruvate carrier 1	P63030	3.03607e+06	3.56422e+06	3.42306e+06	3.02662e+06	2.11047e+06	2.53701e+06	2.62512e+06	2.36037e+06	2.78248e+06	0.765622	-0.385295	0.063916	0.987914	-0.0175421	1.01223	0.0175421	0.919795	0.774988	-0.367753	0.0198672
Mcl1	Induced myeloid leukemia cell differentiation protein Mcl-1 homolog	P97287	257438	251474	311662	103432	204426	199343	457722	476232	415248	0.618105	-0.694076	0.0515187	0.375927	-1.41148	2.66009	1.41148	0.00170132	1.64422	0.7174	0.00258731
Sptlc2	Serine palmitoyltransferase 2	P97363	496665	551177	645278	683320	854390	841298	610247	624918	614588	1.4051	0.490675	0.0309586	1.28612	0.363027	0.777532	-0.363027	0.032924	1.09251	0.127649	0.297439
Lypla1	Acyl-protein thioesterase 1	P97823	4.09131e+06	4.98149e+06	4.8828e+06	4.41339e+06	5.22909e+06	4.81231e+06	5.08152e+06	2.80819e+06	5.04817e+06	1.03577	0.0507046	0.673914	1.11725	0.159947	0.895058	-0.159947	0.55614	0.927075	-0.109242	0.694513
Aars2	Alanine--tRNA ligase, mitochondrial	Q14CH7	6.11807e+06	5.39233e+06	6.8994e+06	6.11366e+06	7.14559e+06	6.415e+06	7.0287e+06	6.61556e+06	6.46475e+06	1.06868	0.095835	0.472684	0.97838	-0.0315334	1.0221	0.0315334	0.699811	1.0923	0.127368	0.291612
Fahd2a	Fumarylacetoacetate hydrolase domain-containing protein 2A	Q3TC72	2.24914e+06	2.21265e+06	2.33212e+06	1.97901e+06	2.32692e+06	2.24756e+06	2.54174e+06	2.55733e+06	2.42215e+06	0.964614	-0.051977	0.510426	0.871336	-0.1987	1.14766	0.1987	0.0468878	1.10705	0.146723	0.0119364
Echdc2	Enoyl-CoA hydratase domain-containing protein 2, mitochondrial	Q3TLP5	851957	915257	251261	970968	981835	927651	268143	204848	910254	1.42704	0.51303	0.247205	2.08239	1.05824	0.480218	-1.05824	0.0917379	0.685292	-0.545208	0.530944
Rars2	Probable arginine--tRNA ligase, mitochondrial	Q3U186	2.46002e+06	2.22896e+06	2.86365e+06	2.33004e+06	3.16193e+06	3.09262e+06	2.98056e+06	3.49989e+06	3.22534e+06	1.13664	0.18477	0.349126	0.884481	-0.177097	1.13061	0.177097	0.288758	1.28509	0.361867	0.0395913
Vars2	Valine--tRNA ligase, mitochondrial	Q3U2A8	3.50927e+06	2.38214e+06	2.4721e+06	3.11527e+06	2.40337e+06	2.34587e+06	2.28674e+06	2.38393e+06	2.22633e+06	0.940335	-0.0887535	0.72354	1.14028	0.189387	0.876978	-0.189387	0.269263	0.824653	-0.278141	0.251027
Trmt10c	tRNA methyltransferase 10 homolog C	Q3UFY8	1.13506e+06	993874	851085	1.06385e+06	1.29424e+06	1.14294e+06	1.033e+06	1.01276e+06	1.16076e+06	1.17483	0.232458	0.177474	1.09185	0.126774	0.915877	-0.126774	0.297029	1.076	0.105685	0.467603
Nt5dc3	5'-nucleotidase domain-containing protein 3	Q3UHB1	1.55863e+07	1.6851e+07	1.67768e+07	1.74683e+07	2.09404e+07	1.99404e+07	1.78686e+07	1.75726e+07	1.79504e+07	1.18562	0.245638	0.0517698	1.09285	0.128096	0.915039	-0.128096	0.18669	1.08489	0.117542	0.0307219
Tars2	Threonine--tRNA ligase, mitochondrial	Q3UQ84	1.82542e+06	2.00405e+06	2.06077e+06	2.13791e+06	2.45103e+06	2.38136e+06	2.46077e+06	2.62251e+06	2.69297e+06	1.18337	0.242897	0.0384515	0.896358	-0.157853	1.11563	0.157853	0.0836324	1.32019	0.40075	0.0031219
Acsf3	Acyl-CoA synthetase family member 3, mitochondrial	Q3URE1	92358.9	404178	352453	82672.3	498145	392255	507185	596381	450729	1.14615	0.1968	0.805974	0.626054	-0.675641	1.59731	0.675641	0.215126	1.83076	0.872441	0.0895259
Ccdc51	Coiled-coil domain-containing protein 51	Q3URS9	1.93115e+06	2.20607e+06	1.92124e+06	1.79513e+06	1.36234e+06	1.56635e+06	1.59618e+06	1.59604e+06	1.7184e+06	0.779709	-0.358993	0.0463186	0.961961	-0.0559493	1.03954	0.0559493	0.660505	0.810541	-0.303043	0.019832
Mars2	Methionine--tRNA ligase, mitochondrial	Q499X9	589619	584023	905747	941993	1.1927e+06	1.09018e+06	1.17841e+06	1.2963e+06	1.20142e+06	1.55087	0.633081	0.0414075	0.877244	-0.18895	1.13993	0.18895	0.137679	1.76789	0.82203	0.00903348
Tmem65	Transmembrane protein 65	Q4VAE3	4.37026e+06	4.2188e+06	4.63765e+06	4.18074e+06	4.00491e+06	4.08095e+06	3.8398e+06	4.36985e+06	4.49758e+06	0.927411	-0.108719	0.0732866	0.965325	-0.0509132	1.03592	0.0509132	0.518524	0.960724	-0.0578059	0.503252
Opa3	Optic atrophy 3 protein homolog	Q505D7	707265	746629	592024	1.02188e+06	872797	810353	693066	698068	661399	1.32216	0.402896	0.0480443	1.3179	0.398239	0.758784	-0.398239	0.0270351	1.00323	0.00465688	0.96541
Clpb	Caseinolytic peptidase B protein homolog	Q60649	2.68131e+06	2.87219e+06	2.90318e+06	2.04163e+06	2.71381e+06	2.50539e+06	2.9145e+06	2.98726e+06	3.06367e+06	0.858591	-0.219957	0.131085	0.80987	-0.304238	1.23477	0.304238	0.0490468	1.06016	0.0842812	0.106396
Abcb7	ATP-binding cassette sub-family B member 7, mitochondrial	Q61102	6.06504e+06	7.65834e+06	5.50112e+06	5.27297e+06	6.26851e+06	6.60801e+06	5.88987e+06	8.39047e+06	7.01557e+06	0.944082	-0.0830165	0.661888	0.852252	-0.230648	1.17336	0.230648	0.273322	1.10775	0.147631	0.515704
Cox7a2l	Cytochrome c oxidase subunit 7A-related protein, mitochondrial	Q61387	2.04171e+06	1.83564e+06	1.7717e+06	916341	618010	866472	1.25575e+06	1.08828e+06	1.13627e+06	0.424996	-1.23448	0.000921117	0.689831	-0.535686	1.44963	0.535686	0.0264834	0.616088	-0.698792	0.00163128
Abhd10	Mycophenolic acid acyl-glucuronide esterase, mitochondrial	Q6PE15	779202	727868	851508	686981	833984	768119	682717	632842	883521	0.970535	-0.0431473	0.698426	1.04093	0.0578708	0.960681	-0.0578708	0.749272	0.932375	-0.101018	0.56377
Usmg5; LOC100504912; LOC102642507	ATP synthase membrane subunit DAPIT, mitochondrial	Q78IK2	8.96551e+06	9.47167e+06	9.39801e+06	8.56131e+06	9.43417e+06	9.11074e+06	8.33411e+06	9276535	8.56911e+06	0.973811	-0.0382857	0.463017	1.03539	0.0501724	0.965821	-0.0501724	0.463036	0.940527	-0.0884581	0.164011
Pdpr	Pyruvate dehydrogenase phosphatase regulatory subunit, mitochondrial	Q7TSQ8	6.51186e+06	6.49021e+06	6.41994e+06	5.22173e+06	6.3402e+06	5.77973e+06	6.61923e+06	7.17993e+06	6.36623e+06	0.892886	-0.163452	0.0991027	0.859971	-0.21764	1.16283	0.21764	0.0795385	1.03827	0.0541885	0.363791
Mfn2	Mitofusin-2	Q80U63	1.47109e+06	1.40105e+06	1.58457e+06	1.31145e+06	1.38254e+06	1.72844e+06	1.23474e+06	1.62738e+06	1.60276e+06	0.992309	-0.0111388	0.938636	0.990493	-0.0137818	1.0096	0.0137818	0.941399	1.00183	0.00264298	0.985173
Acad11	Acyl-CoA dehydrogenase family member 11	Q80XL6	4.03305e+06	3.78237e+06	3.6916e+06	3.76387e+06	2.9534e+06	3.40965e+06	3.56908e+06	3.70841e+06	3.50831e+06	0.880064	-0.184319	0.146557	0.938912	-0.0909386	1.06506	0.0909386	0.415343	0.937324	-0.0933805	0.111377
Supv3l1	ATP-dependent RNA helicase SUPV3L1, mitochondrial	Q80YD1	5.1601e+06	4.69867e+06	4.86441e+06	4.31131e+06	5.39846e+06	5.19035e+06	4.6572e+06	5.2682e+06	5.05091e+06	1.01202	0.0172362	0.877613	0.994913	-0.00735784	1.00511	0.00735784	0.949675	1.01719	0.024594	0.725556
Mrps26	28S ribosomal protein S26, mitochondrial	Q80ZS3	4.50459e+06	4.62963e+06	4.31936e+06	4.13352e+06	3.7999e+06	3.72967e+06	4.40484e+06	4.33307e+06	4.80622e+06	0.866913	-0.206041	0.0178164	0.861118	-0.215716	1.16128	0.215716	0.0313393	1.00673	0.00967576	0.86971
Mfn1	Mitofusin-1	Q811U4	2.61704e+06	1.80147e+06	2.00718e+06	1.8424e+06	1.81387e+06	1.91958e+06	2.18433e+06	2.27784e+06	2.44879e+06	0.867743	-0.204661	0.315206	0.806813	-0.309694	1.23944	0.309694	0.00599576	1.07552	0.105033	0.562999
Pdk1	[Pyruvate dehydrogenase (acetyl-transferring)] kinase isozyme 1, mitochondrial	Q8BFP9	503300	505882	553133	917028	897646	1.00033e+06	848767	922255	923648	1.80182	0.849453	0.000296265	1.04466	0.0630296	0.957252	-0.0630296	0.373209	1.72479	0.786423	0.000216859
Coq4	Ubiquinone biosynthesis protein COQ4 homolog, mitochondrial	Q8BGB8	824505	1.23317e+06	1.20838e+06	851333	1.25078e+06	1.11679e+06	1.30225e+06	1.31851e+06	1.04164e+06	0.985566	-0.0209761	0.933466	0.878909	-0.186215	1.13777	0.186215	0.373612	1.12135	0.165239	0.454927
Zadh2	Prostaglandin reductase-3	Q8BGC4	4.97034e+06	6.60361e+06	7.0362e+06	5.58956e+06	9.2158e+06	8.06853e+06	8.4764e+06	8.4045e+06	8.27639e+06	1.22911	0.297612	0.316065	0.909235	-0.137274	1.09983	0.137274	0.516777	1.3518	0.434886	0.0259485
1810026J23Rik; Timm29	Mitochondrial import inner membrane translocase subunit Tim29	Q8BGX2	1.45069e+06	1.67837e+06	1.14838e+06	1.03197e+06	304203	415646	574991	856697	766556	0.409547	-1.2879	0.0369808	0.796915	-0.327502	1.25484	0.327502	0.570454	0.513915	-0.960399	0.0165249
4933403F05Rik; Fam210a	Protein FAM210A	Q8BGY7	1.0538e+06	3.48148e+06	1.78875e+06	3.04882e+06	1.12521e+06	1.34457e+06	1.24328e+06	1.25855e+06	1.25836e+06	0.872639	-0.196542	0.789655	1.46764	0.553496	0.681367	-0.553496	0.389598	0.594588	-0.750038	0.300209
Thnsl1	Threonine synthase-like 1	Q8BH55	823057	1.04499e+06	1.04154e+06	1.16058e+06	1.26185e+06	1.27718e+06	1.00804e+06	1.26089e+06	1.25089e+06	1.27153	0.346564	0.0325631	1.05108	0.0718779	0.951399	-0.0718779	0.54358	1.20973	0.274686	0.13962
9030617O03Rik; Dglucy	D-glutamate cyclase, mitochondrial	Q8BH86	9.2287e+06	8.84907e+06	9.29778e+06	8.65465e+06	1.06651e+07	9.21479e+06	8.7945e+06	8.64686e+06	8.46434e+06	1.04233	0.0598184	0.564013	1.10148	0.139437	0.907873	-0.139437	0.222077	0.946308	-0.0796185	0.0441872
9430016H08Rik; Maip1	m-AAA protease-interacting protein 1, mitochondrial	Q8BHE8	2.26995e+06	2.40717e+06	2.34565e+06	2.1116e+06	2.41882e+06	2.49239e+06	2.53802e+06	2.64308e+06	2.68634e+06	1.00001	8.52955e-06	0.999916	0.892642	-0.163847	1.12027	0.163847	0.08682	1.12028	0.163855	0.00897322
Pgs1	CDP-diacylglycerol--glycerol-3-phosphate 3-phosphatidyltransferase, mitochondrial	Q8BHF7	1.69991e+06	2.43508e+06	2.20989e+06	2.20903e+06	2.95467e+06	2.84399e+06	2.65692e+06	2.27216e+06	2.76933e+06	1.26207	0.335793	0.156505	1.04017	0.0568253	0.961377	-0.0568253	0.728467	1.21333	0.278968	0.163226
Dars2	Aspartate--tRNA ligase, mitochondrial	Q8BIP0	3.38581e+06	3.89114e+06	3.69677e+06	3.63659e+06	4.30576e+06	4.23177e+06	4.46025e+06	4.5118e+06	4.76795e+06	1.10939	0.149765	0.195743	0.886035	-0.174564	1.12862	0.174564	0.0878445	1.25208	0.324329	0.00624701
Cox15	Cytochrome c oxidase assembly protein COX15 homolog	Q8BJ03	3.49801e+06	3.52076e+06	3.8038e+06	2.65481e+06	2.30691e+06	2.72614e+06	2.98375e+06	3.17591e+06	3.35794e+06	0.710354	-0.49339	0.00301621	0.807751	-0.308017	1.238	0.308017	0.0224258	0.879422	-0.185373	0.0408449
Coq3	Ubiquinone biosynthesis O-methyltransferase, mitochondrial	Q8BMS4	986480	1.04003e+06	1.0233e+06	695190	986624	997107	1.1986e+06	1.18379e+06	1.17858e+06	0.878387	-0.187071	0.284777	0.752301	-0.410619	1.32926	0.410619	0.0412965	1.1676	0.223548	0.000546658
Hsdl1	Inactive hydroxysteroid dehydrogenase-like protein 1	Q8BTX9	960397	936470	991612	875507	957050	799930	758192	846971	766566	0.911374	-0.133884	0.150693	1.10994	0.150487	0.900947	-0.150487	0.179375	0.8211	-0.284371	0.00608238
Mrpl22	39S ribosomal protein L22, mitochondrial	Q8BU88	4.1412e+06	4.11431e+06	4.27002e+06	5.48021e+06	3.62557e+06	3.89245e+06	3.9714e+06	3.69776e+06	4.10222e+06	1.03774	0.0534426	0.79962	1.10422	0.143031	0.905614	-0.143031	0.527044	0.939791	-0.0895888	0.122037
Timmdc1	Complex I assembly factor TIMMDC1, mitochondrial	Q8BUY5	1.62934e+06	1.33576e+06	1.44018e+06	1.04753e+06	666351	913276	1.06983e+06	1.11634e+06	1.16715e+06	0.596365	-0.745732	0.0136118	0.783451	-0.352085	1.2764	0.352085	0.103329	0.761203	-0.393648	0.0178562
Aldh5a1	Succinate-semialdehyde dehydrogenase, mitochondrial	Q8BWF0	478536	577503	849340	644640	954506	827355	1.08313e+06	1.05771e+06	897148	1.2735	0.3488	0.290518	0.798719	-0.324241	1.25201	0.324241	0.129844	1.59443	0.673041	0.0393483
Yars2	Tyrosine--tRNA ligase, mitochondrial	Q8BYL4	1.01566e+06	952377	1.07308e+06	976016	1.20112e+06	1.01466e+06	1.16362e+06	1149181	1.11282e+06	1.04955	0.0697667	0.553461	0.931744	-0.101995	1.07326	0.101995	0.334673	1.12643	0.171762	0.0279548
Ccdc90b	Coiled-coil domain-containing protein 90B, mitochondrial	Q8C3X2	590861	638176	914166	180122	650914	575961	653948	457459	669055	0.656493	-0.607149	0.238903	0.790243	-0.339632	1.26543	0.339632	0.482977	0.830748	-0.267517	0.376643
Nadk2; Nadkd1	NAD kinase 2, mitochondrial	Q8C5H8	4.56607e+06	4.76528e+06	5.08756e+06	5.735e+06	6.02438e+06	5.65971e+06	5.55297e+06	5.60283e+06	5.03003e+06	1.20807	0.272706	0.00603662	1.07619	0.105938	0.929201	-0.105938	0.127491	1.12254	0.166769	0.0685991
Grsf1	G-rich sequence factor 1	Q8C5Q4	3.59274e+06	3.20244e+06	2.75339e+06	3.5943e+06	3.74223e+06	3.66002e+06	4.16232e+06	4.32864e+06	4.4345e+06	1.15164	0.203693	0.121541	0.850766	-0.233165	1.17541	0.233165	0.00203351	1.35365	0.436859	0.0115789
Iba57	Putative transferase CAF17 homolog, mitochondrial	Q8CAK1	430739	488315	471952	483510	451336	450564	527469	610289	526962	0.995977	-0.00581554	0.931136	0.832218	-0.264967	1.20161	0.264967	0.0351774	1.19677	0.259151	0.0487091
Angel2	Protein angel homolog 2	Q8K1C0	90357.7	115166	146613	75799.5	164561	140732	98705.2	125480	126579	1.08223	0.114008	0.771925	1.08646	0.119641	0.920416	-0.119641	0.736723	0.996103	-0.00563322	0.981612
Trnt1	CCA tRNA nucleotidyltransferase 1, mitochondrial	Q8K1J6	6.44253e+06	7.20893e+06	7.0767e+06	6.12621e+06	7.62346e+06	6.95082e+06	7.31013e+06	7.60025e+06	7.13802e+06	0.998666	-0.00192649	0.985984	0.938866	-0.0910083	1.06511	0.0910083	0.377878	1.06369	0.0890818	0.18134
Mrpl38	39S ribosomal protein L38, mitochondrial	Q8K2M0	5.53292e+06	5.08765e+06	5.08967e+06	4.5817e+06	4.02567e+06	4.34436e+06	4.59844e+06	4.70149e+06	4.74887e+06	0.824413	-0.278561	0.0136705	0.921909	-0.117303	1.08471	0.117303	0.0938407	0.894245	-0.161257	0.0231226
Mrpl47	39S ribosomal protein L47, mitochondrial	Q8K2Y7	2.8225e+06	2.2474e+06	2.19128e+06	2.13184e+06	2.16337e+06	2.16759e+06	2.41792e+06	2.639e+06	2.61865e+06	0.890048	-0.168045	0.258117	0.841996	-0.248114	1.18765	0.248114	0.00480778	1.05707	0.0800694	0.55323
Abhd11	Protein ABHD11	Q8K4F5	1.30255e+06	1.86152e+06	2.2432e+06	1.83346e+06	2.4625e+06	1.75968e+06	1.64673e+06	1.94933e+06	1.49444e+06	1.11991	0.16338	0.573061	1.1896	0.250476	0.840619	-0.250476	0.283615	0.941416	-0.0870956	0.745919
Agpat4	1-acyl-sn-glycerol-3-phosphate acyltransferase delta	Q8K4X7	1.69323e+06	1.40259e+06	1.49919e+06	1.09245e+06	1.69535e+06	1.81853e+06	1.40971e+06	1.57572e+06	1.66898e+06	1.00246	0.00354716	0.98822	0.989668	-0.0149838	1.01044	0.0149838	0.949277	1.01293	0.018531	0.870817
Fahd1	Acylpyruvase FAHD1, mitochondrial	Q8R0F8	636097	841180	805918	657363	952071	830116	813706	792882	778918	1.06848	0.0955612	0.64985	1.02266	0.0323204	0.977846	-0.0323204	0.844473	1.04481	0.0632408	0.62293
Coq6	Ubiquinone biosynthesis monooxygenase COQ6, mitochondrial	Q8R1S0	2.36437e+06	3.31269e+06	3.56358e+06	2.98598e+06	3.67137e+06	3.09878e+06	3.74151e+06	4.0686e+06	3.94857e+06	1.05578	0.0783154	0.704949	0.829696	-0.269345	1.20526	0.269345	0.0455296	1.2725	0.34766	0.0902459
Ptcd2	Pentatricopeptide repeat-containing protein 2, mitochondrial	Q8R3K3	636361	1.02389e+06	1.06006e+06	1.35423e+06	1.70993e+06	1.5169e+06	1.17142e+06	1.18618e+06	1.21011e+06	1.68401	0.751905	0.0218714	1.28403	0.360682	0.778796	-0.360682	0.0309036	1.3115	0.391223	0.10653
Lars2	Probable leucine--tRNA ligase, mitochondrial	Q8VDC0	4.4282e+06	3.80631e+06	3.6617e+06	5.38783e+06	6.09971e+06	4.126e+06	4.79591e+06	4.62876e+06	5.0837e+06	1.31248	0.392295	0.117659	1.07617	0.105912	0.929217	-0.105912	0.56759	1.21958	0.286384	0.0321585
Nit1	Deaminated glutathione amidase	Q8VDK1	131067	332418	370774	149168	440574	400971	353436	344674	312219	1.18754	0.24797	0.680615	0.980585	-0.0282852	1.0198	0.0282852	0.946817	1.21105	0.276256	0.47976
Oxnad1	Oxidoreductase NAD-binding domain-containing protein 1	Q8VE38	9487.03	71850.1	66375	13028.7	96777.7	90080.9	84296.1	73829.4	80769.7	1.35322	0.436399	0.630649	0.836715	-0.257191	1.19515	0.257191	0.65579	1.6173	0.69359	0.206374
C030006K11Rik	UPF0598 protein C8orf82 homolog	Q8VE95	980047	886463	1.05145e+06	883670	1.18095e+06	1.03768e+06	1.06611e+06	1.10415e+06	1.1168e+06	1.06318	0.0883793	0.565548	0.943793	-0.083457	1.05955	0.083457	0.518897	1.12649	0.171836	0.0701608
Chchd4	Mitochondrial intermembrane space import and assembly protein 40	Q8VEA4	2.07538e+06	2.0558e+06	1.93835e+06	1.12403e+06	1.73076e+06	1.60066e+06	1.50633e+06	1.96599e+06	1.9796e+06	0.734067	-0.446016	0.0467784	0.817226	-0.291193	1.22365	0.291193	0.240614	0.898242	-0.154823	0.270946
Ghitm	Growth hormone-inducible transmembrane protein	Q91VC9	3.02567e+06	2.71394e+06	3.0375e+06	1.89156e+06	1.08874e+06	1.17765e+06	2.65002e+06	2.2171e+06	2.3353e+06	0.473727	-1.07787	0.00501425	0.5773	-0.792608	1.7322	0.792608	0.0235816	0.820591	-0.285265	0.0347896
Cbr4	Carbonyl reductase family member 4	Q91VT4	1.66354e+06	1.62116e+06	1.63682e+06	1.88573e+06	1.97273e+06	1.66255e+06	1.83585e+06	2.03164e+06	1.93452e+06	1.12181	0.165831	0.098629	0.951571	-0.0716175	1.05089	0.0716175	0.435885	1.17891	0.237449	0.00711693
Spryd4	SPRY domain-containing protein 4	Q91WK1	1.2568e+07	1.45132e+07	1.49739e+07	1.33307e+07	1.66062e+07	1.46349e+07	1.52428e+07	1.51672e+07	1.52786e+07	1.05984	0.0838469	0.524399	0.975557	-0.0357019	1.02506	0.0357019	0.7159	1.08639	0.119549	0.176127
Gcsh	Glycine cleavage system H protein, mitochondrial	Q91WK5	2.02658e+06	1.99584e+06	1.99853e+06	2.0459e+06	2.19635e+06	2.04637e+06	2.04869e+06	1.95727e+06	1.97388e+06	1.04446	0.0627532	0.155282	1.05164	0.0726391	0.950897	-0.0726391	0.147542	0.993171	-0.00988585	0.669302
Cecr5; Hdhd5	Haloacid dehalogenase-like hydrolase domain-containing 5	Q91WM2	1.54762e+06	2.18044e+06	2.37778e+06	2.40954e+06	2.94793e+06	2.31789e+06	2.80853e+06	2.6137e+06	2.49066e+06	1.25705	0.330043	0.175606	0.969982	-0.0439698	1.03095	0.0439698	0.733943	1.29595	0.374012	0.0870254
Mtif2	Translation initiation factor IF-2, mitochondrial	Q91YJ5	3.79301e+06	3.44662e+06	3.42623e+06	3.79622e+06	3.19098e+06	3.25843e+06	3.6048e+06	3.64247e+06	3.66119e+06	0.960601	-0.0579903	0.568078	0.939238	-0.0904371	1.06469	0.0904371	0.314427	1.02275	0.0324469	0.537831
Tbrg4	FAST kinase domain-containing protein 4	Q91YM4	7.1429e+06	7.2958e+06	7.34394e+06	6.42693e+06	8.11013e+06	7.93174e+06	7.43571e+06	8.14005e+06	8.40028e+06	1.0315	0.0447445	0.692216	0.937136	-0.0936696	1.06708	0.0936696	0.4541	1.10069	0.138414	0.0679717
L2hgdh	L-2-hydroxyglutarate dehydrogenase, mitochondrial	Q91YP0	3.38725e+06	3.70628e+06	3.88237e+06	3.35209e+06	5.83618e+06	4.53792e+06	4.91859e+06	5.18665e+06	4.29997e+06	1.25058	0.322593	0.27855	0.952863	-0.0696587	1.04947	0.0696587	0.781747	1.31244	0.392252	0.0189094
Atpaf2	ATP synthase mitochondrial F1 complex assembly factor 2	Q91YY4	1.89588e+06	1.83747e+06	1.94255e+06	2.05572e+06	1.76142e+06	1.80635e+06	1.63551e+06	1.53487e+06	1.48041e+06	0.990768	-0.0133812	0.865097	1.20915	0.273993	0.827027	-0.273993	0.033764	0.819392	-0.287374	0.00333909
Tmlhe	Trimethyllysine dioxygenase, mitochondrial	Q91ZE0	2.41179e+06	2.04196e+06	2.46973e+06	2.77987e+06	4.25897e+06	3.19734e+06	3.03904e+06	3.28527e+06	2.91644e+06	1.47847	0.564107	0.0744016	1.10772	0.147596	0.902754	-0.147596	0.504868	1.3347	0.416511	0.0109801
Selrc1; Coa7	Cytochrome c oxidase assembly factor 7	Q921H9	2.49987e+06	1.92424e+06	1.99e+06	582287	1.53545e+06	1.34188e+06	1.76724e+06	1.60257e+06	1.51276e+06	0.539376	-0.890636	0.0454411	0.708564	-0.497031	1.41131	0.497031	0.189336	0.761225	-0.393606	0.0602404
Mrpl37	39S ribosomal protein L37, mitochondrial	Q921S7	8.70695e+06	8.56805e+06	8.88675e+06	7.70905e+06	6.91585e+06	6.89297e+06	8.18256e+06	8.33743e+06	8.81462e+06	0.822494	-0.281924	0.00548449	0.849347	-0.235574	1.17738	0.235574	0.018017	0.968384	-0.0463493	0.262134
Pdk3	[Pyruvate dehydrogenase (acetyl-transferring)] kinase isozyme 3, mitochondrial	Q922H2	389003	1.81997e+06	1.27166e+06	1.84896e+06	1.31788e+06	2.19202e+06	1.94357e+06	1.14236e+06	1.86061e+06	1.53962	0.622579	0.269023	1.08336	0.115507	0.923058	-0.115507	0.721802	1.42116	0.507072	0.373617
Rtn4ip1	Reticulon-4-interacting protein 1, mitochondrial	Q924D0	244708	581537	658291	208237	634983	600032	606631	684469	476079	0.97219	-0.0406891	0.944773	0.816698	-0.292125	1.22444	0.292125	0.510636	1.19039	0.251436	0.540091
Pet112; Pet112l; Gatb	Glutamyl-tRNA(Gln) amidotransferase subunit B, mitochondrial	Q99JT1	314381	517248	350731	383948	445101	356985	426090	422660	331890	1.00311	0.00447778	0.986423	1.00457	0.00657576	0.995452	-0.00657576	0.966624	0.998547	-0.00209798	0.993833
Hars2	Probable histidine--tRNA ligase, mitochondrial	Q99KK9	8.45181e+06	8.55831e+06	8.73459e+06	1.52019e+07	1.51655e+07	1.8016e+07	9.29148e+06	1.07102e+07	8.95803e+06	1.87935	0.910237	0.00134781	1.67071	0.740464	0.598547	-0.740464	0.00397789	1.12488	0.169774	0.11991
Lactb2	Endoribonuclease LACTB2	Q99KR3	924297	844949	979367	1.4448e+06	1.59373e+06	1.40877e+06	1.44671e+06	1.28098e+06	1.06542e+06	1.61802	0.694226	0.0011852	1.17247	0.229549	0.852902	-0.229549	0.153606	1.38001	0.464677	0.0409862
Dhrs4	Dehydrogenase/reductase SDR family member 4	Q99LB2	1.51459e+06	1.20877e+06	1.19135e+06	1.4566e+06	1.4245e+06	1.19004e+06	1.00676e+06	1.30702e+06	1.24913e+06	1.03996	0.0565261	0.717894	1.14264	0.192373	0.875165	-0.192373	0.245441	0.910135	-0.135847	0.448044
Sardh	Sarcosine dehydrogenase, mitochondrial	Q99LB7	1.20164e+06	1.47163e+06	1.26888e+06	1.24825e+06	1.31276e+06	1.51101e+06	1.54537e+06	1.30374e+06	1.49503e+06	1.03295	0.0467643	0.721798	0.937359	-0.0933263	1.06683	0.0933263	0.448311	1.10197	0.140091	0.288412
Lias	Lipoyl synthase, mitochondrial	Q99M04	1.15259e+06	1.0604e+06	1.30082e+06	1.14809e+06	1.4197e+06	1.33827e+06	1.35588e+06	1.45347e+06	1.26428e+06	1.11163	0.152675	0.287569	0.958863	-0.0606035	1.0429	0.0606035	0.596506	1.15932	0.213278	0.10352
Mrps18b	28S ribosomal protein S18b, mitochondrial	Q99N84	3.62438e+06	2.34168e+06	2.97751e+06	3.01005e+06	2.38828e+06	2.55937e+06	2.56941e+06	2.44713e+06	2.71592e+06	0.889767	-0.1685	0.471884	1.02913	0.041424	0.971695	-0.041424	0.727786	0.864583	-0.209924	0.346089
Mrpl27; Gm6304	39S ribosomal protein L27, mitochondrial	Q99N92	1.81566e+06	1.64563e+06	1.83915e+06	1.84766e+06	1.47284e+06	1.37735e+06	1.74291e+06	1.73568e+06	1.82176e+06	0.886312	-0.174114	0.267182	0.886328	-0.174087	1.12825	0.174087	0.241369	0.999981	-2.69693e-05	0.99963
Mrpl16	39S ribosomal protein L16, mitochondrial	Q99N93	3.04865e+06	2.76111e+06	3.03726e+06	2.89747e+06	2.45145e+06	2.27348e+06	2.67884e+06	3.13583e+06	2.89563e+06	0.861578	-0.214946	0.121253	0.875102	-0.192477	1.14272	0.192477	0.186519	0.984546	-0.0224695	0.792463
Mrpl9	39S ribosomal protein L9, mitochondrial	Q99N94	5.7774e+06	5.16765e+06	5.96772e+06	5.49261e+06	4.94207e+06	4.95393e+06	5.86715e+06	5.50294e+06	5.42442e+06	0.909881	-0.136251	0.167788	0.916288	-0.126127	1.09136	0.126127	0.108002	0.993008	-0.0101233	0.893785
Dhx30	ATP-dependent RNA helicase DHX30	Q99PU8	312238	244333	262803	194461	280314	265284	409116	354406	364161	0.903201	-0.146881	0.472173	0.656265	-0.60765	1.52377	0.60765	0.0146379	1.37628	0.460769	0.0175559
Mrpl24	39S ribosomal protein L24, mitochondrial	Q9CQ06	1.33189e+06	2.34883e+06	1.86757e+06	1.43836e+06	1.93315e+06	1.84236e+06	2.71176e+06	2.9437e+06	2.16556e+06	0.939726	-0.0896884	0.753029	0.666649	-0.585	1.50004	0.585	0.0346604	1.40963	0.495312	0.112393
Chchd1	Coiled-coil-helix-coiled-coil-helix domain-containing protein 1	Q9CQA6	1.45424e+06	1.48925e+06	1.30423e+06	1.59212e+06	978052	1.28336e+06	1.50666e+06	1.35919e+06	1.22842e+06	0.907201	-0.140506	0.519172	0.941204	-0.0874202	1.06247	0.0874202	0.701283	0.963872	-0.0530862	0.630552
Nipsnap3b	Protein NipSnap homolog 3B	Q9CQE1	7.98364e+06	8.1917e+06	1.00177e+07	8.90353e+06	1.06315e+07	9.96029e+06	8.10516e+06	7.99682e+06	7.84177e+06	1.12607	0.1713	0.250026	1.23186	0.300837	0.811782	-0.300837	0.0220109	0.914125	-0.129536	0.313367
Mrps17	28S ribosomal protein S17, mitochondrial	Q9CQE3	1.71588e+06	1.34849e+06	1.49465e+06	1.46695e+06	1.21694e+06	1.23718e+06	1.71173e+06	1.11567e+06	1.43373e+06	0.860068	-0.217478	0.186506	0.920194	-0.11999	1.08673	0.11999	0.582791	0.934659	-0.0974878	0.649757
Mrpl20	39S ribosomal protein L20, mitochondrial	Q9CQL4	836618	934366	829776	953216	360425	296050	355475	343637	355508	0.618931	-0.692149	0.193938	1.52632	0.61006	0.65517	-0.61006	0.426404	0.405505	-1.30221	0.000110568
Tmem14c	Transmembrane protein 14C	Q9CQN6	3.34114e+06	2.71323e+06	3.07095e+06	2.1004e+06	1.7582e+06	1.89303e+06	2.20806e+06	1.62572e+06	1.95161e+06	0.630293	-0.665906	0.00559911	0.994164	-0.00844366	1.00587	0.00844366	0.956901	0.633993	-0.657462	0.0109002
Slc25a46	Solute carrier family 25 member 46	Q9CQS4	990295	623027	735233	479291	355430	246615	662866	589391	933112	0.460426	-1.11896	0.029766	0.494807	-1.01506	2.02099	1.01506	0.0414802	0.930516	-0.103897	0.736488
Mrps24	28S ribosomal protein S24, mitochondrial	Q9CQV5	822214	637296	605867	596043	559699	505916	729647	564108	667820	0.80453	-0.313782	0.136557	0.847104	-0.23939	1.18049	0.23939	0.142896	0.949742	-0.0743926	0.698134
Cyb5b	Cytochrome b5 type B	Q9CQX2	2.99143e+07	3.37428e+07	3.26329e+07	2.54195e+07	2.60248e+07	2.74093e+07	2.89776e+07	2.92541e+07	2.88139e+07	0.818919	-0.288208	0.010511	0.905889	-0.142594	1.10389	0.142594	0.0105749	0.903995	-0.145614	0.0545203
Ndufab1	Acyl carrier protein, mitochondrial	Q9CR21	2.03246e+07	2.11435e+07	1.83124e+07	1.61568e+07	1.37048e+07	1.40389e+07	1.61715e+07	1.648e+07	1.65347e+07	0.734361	-0.445438	0.00967482	0.892538	-0.164015	1.1204	0.164015	0.0856825	0.822779	-0.281423	0.0141329
Gadd45gip1	Growth arrest and DNA damage-inducible proteins-interacting protein 1	Q9CR59	530726	358573	303231	833980	273254	339568	1.25943e+06	329167	323938	1.21322	0.278841	0.678137	0.756485	-0.402616	1.3219	0.402616	0.686714	1.60376	0.681458	0.492948
Mrps14	28S ribosomal protein S14, mitochondrial	Q9CR88	256540	547523	565009	286421	188728	497684	513356	611140	583366	0.710578	-0.492934	0.384404	0.56962	-0.811927	1.75556	0.811927	0.0626317	1.24746	0.318993	0.33934
2410091C18Rik; Ndufaf7	Protein arginine methyltransferase NDUFAF7, mitochondrial	Q9CWG8	1.41943e+06	1.92649e+06	1.77771e+06	2.86282e+06	2.6633e+06	3.48366e+06	3.32016e+06	2.41398e+06	2.51757e+06	1.75848	0.814325	0.0110015	1.09187	0.126799	0.915861	-0.126799	0.540594	1.61052	0.687526	0.0321813
Uqcc; Uqcc1	Ubiquinol-cytochrome-c reductase complex assembly factor 1	Q9CWU6	698483	901923	1.10666e+06	590562	1.04208e+06	961112	1.00967e+06	1.0285e+06	1.04169e+06	0.95814	-0.0616914	0.845905	0.842164	-0.247827	1.18742	0.247827	0.309402	1.13771	0.186135	0.352424
Ndufaf1	Complex I intermediate-associated protein 30, mitochondrial	Q9CWX2	2.56263e+06	2.91402e+06	2.66557e+06	2.63049e+06	2.35591e+06	2.42177e+06	2.51332e+06	2.61291e+06	2.80959e+06	0.909847	-0.136305	0.139967	0.933511	-0.099261	1.07122	0.099261	0.216951	0.97465	-0.0370436	0.63917
Coq5	2-methoxy-6-polyprenyl-1,4-benzoquinol methylase, mitochondrial	Q9CXI0	1.18608e+06	1.68937e+06	1.67794e+06	1.28172e+06	1.49538e+06	1.35989e+06	1.39613e+06	1.69106e+06	1.28822e+06	0.908552	-0.138358	0.477337	0.945509	-0.0808375	1.05763	0.0808375	0.589315	0.960914	-0.0575208	0.786636
Ears2	Probable glutamate--tRNA ligase, mitochondrial	Q9CXJ1	327646	396933	372261	356766	382993	341352	364751	515011	388347	0.98566	-0.0208374	0.835352	0.852539	-0.230163	1.17297	0.230163	0.26567	1.15615	0.209326	0.324557
Sdhd	Succinate dehydrogenase [ubiquinone] cytochrome b small subunit, mitochondrial	Q9CXV1	5.95619e+06	5.53662e+06	6.11986e+06	4.57096e+06	3.61872e+06	4.425e+06	4.11144e+06	4.12205e+06	4.01789e+06	0.716228	-0.481509	0.00832058	1.02965	0.0421588	0.971201	-0.0421588	0.705222	0.695601	-0.523668	0.000539227
Mrpl44	39S ribosomal protein L44, mitochondrial	Q9CY73	4.84792e+06	4.60299e+06	4.91414e+06	4.22673e+06	4.14148e+06	4.00751e+06	4.51916e+06	4.70611e+06	4.58552e+06	0.861516	-0.215051	0.00436657	0.896091	-0.158282	1.11596	0.158282	0.00470843	0.961415	-0.0567683	0.166259
Ssbp1	Single-stranded DNA-binding protein, mitochondrial	Q9CYR0	9.64896e+06	9.21426e+06	9.19972e+06	7.78517e+06	7.97278e+06	7.65212e+06	8.87498e+06	9.83716e+06	9.04392e+06	0.834199	-0.261537	0.0008811	0.843422	-0.245674	1.18565	0.245674	0.00958718	0.989065	-0.0158633	0.772854
Hdhd3	Haloacid dehalogenase-like hydrolase domain-containing protein 3	Q9CYW4	7.0638e+06	7.92204e+06	9.65857e+06	9.31813e+06	1.15697e+07	9.63282e+06	9.22203e+06	9.21686e+06	9.01505e+06	1.23844	0.308525	0.132285	1.1117	0.152773	0.89952	-0.152773	0.221876	1.114	0.155752	0.288729
Sdhc	Succinate dehydrogenase cytochrome b560 subunit, mitochondrial	Q9CZB0	4.19447e+06	7.33199e+06	8.1248e+06	5.67393e+06	5.00587e+06	5.41635e+06	5.82132e+06	5.49488e+06	5.28418e+06	0.81909	-0.287906	0.384854	0.969625	-0.0445012	1.03133	0.0445012	0.537465	0.844749	-0.243405	0.447999
Pcbd2	Pterin-4-alpha-carbinolamine dehydratase 2	Q9CZL5	1.28247e+06	1.54398e+06	1.35026e+06	1.4582e+06	1.86697e+06	1.79518e+06	1.70024e+06	1.5736e+06	1.43438e+06	1.22593	0.293873	0.101362	1.08753	0.121057	0.919514	-0.121057	0.404556	1.12726	0.172816	0.181598
Qrsl1	Glutamyl-tRNA(Gln) amidotransferase subunit A, mitochondrial	Q9CZN8	985539	1.37466e+06	1.56951e+06	1.04746e+06	1.54996e+06	1.31154e+06	1.50531e+06	1.52365e+06	1.45078e+06	0.994718	-0.00764089	0.976918	0.872586	-0.196631	1.14602	0.196631	0.264579	1.13997	0.18899	0.349118
Bcs1l	Mitochondrial chaperone BCS1	Q9CZP5	2.19231e+06	2.49506e+06	2.5795e+06	2.21888e+06	2.0553e+06	2.42196e+06	2.18524e+06	2.82216e+06	2.18686e+06	0.921461	-0.118004	0.295766	0.930762	-0.103516	1.07439	0.103516	0.5223	0.990008	-0.0144879	0.925279
2610029I01Rik; Tstd3	Thiosulfate sulfurtransferase/rhodanese-like domain-containing protein 3	Q9D0B5	850829	706699	882126	888521	962050	687590	715172	714274	662240	1.04038	0.0571064	0.754935	1.21345	0.279117	0.824095	-0.279117	0.150656	0.85737	-0.22201	0.110606
Arl2	ADP-ribosylation factor-like protein 2	Q9D0J4	189953	251876	280828	191722	383186	338122	373108	290836	306249	1.26343	0.337348	0.375585	0.94108	-0.0876108	1.06261	0.0876108	0.777616	1.34253	0.424959	0.0885496
Adck1	Uncharacterized aarF domain-containing protein kinase 1	Q9D0L4	1.2759e+06	1.4119e+06	1.55641e+06	906855	1.08867e+06	1.19762e+06	781614	1.12895e+06	1.04422e+06	0.752354	-0.410517	0.0404331	1.08067	0.111921	0.925355	-0.111921	0.586822	0.696194	-0.522439	0.0313824
Mrps25	28S ribosomal protein S25, mitochondrial	Q9D125	1.84113e+06	1.83846e+06	1.72382e+06	503793	615002	1.55201e+06	1.71171e+06	1.61496e+06	1.74216e+06	0.494281	-1.0166	0.0528925	0.526907	-0.924379	1.89787	0.924379	0.0752707	0.93808	-0.0922179	0.109947
Mrpl14	39S ribosomal protein L14, mitochondrial	Q9D1I6	3.60963e+06	3.02735e+06	3.45333e+06	3.40162e+06	3.17353e+06	3.44397e+06	3.67598e+06	3.75102e+06	3.46342e+06	0.992945	-0.0102148	0.908169	0.919994	-0.120304	1.08696	0.120304	0.0732154	1.07929	0.110089	0.241489
Mrpl13	39S ribosomal protein L13, mitochondrial	Q9D1P0	6.43884e+06	7.33875e+06	5.25834e+06	5.12942e+06	4.33586e+06	4.23001e+06	4.54086e+06	4.2036e+06	4.06284e+06	0.719444	-0.475045	0.0556074	1.06933	0.0967138	0.935161	-0.0967138	0.403666	0.672796	-0.571759	0.0284383
Mmab	Corrinoid adenosyltransferase	Q9D273	850628	852357	829862	983369	1.03988e+06	863277	765330	721152	706439	1.13964	0.188577	0.0883681	1.3163	0.396484	0.759708	-0.396484	0.0136519	0.865792	-0.207907	0.00405813
Mrps33	28S ribosomal protein S33, mitochondrial	Q9D2R8	3.43522e+06	3.42702e+06	3.37525e+06	3.07995e+06	2.87934e+06	2.99192e+06	2.93484e+06	2.82208e+06	3.11953e+06	0.874356	-0.193707	0.00216065	1.00842	0.0120991	0.991649	-0.0120991	0.822985	0.867054	-0.205807	0.00691343
Mrpl19	39S ribosomal protein L19, mitochondrial	Q9D338	4.09446e+06	3.98476e+06	4.21424e+06	3.8051e+06	2.92142e+06	3.02385e+06	3.61655e+06	3.70037e+06	4.22366e+06	0.793136	-0.334359	0.0417412	0.844878	-0.243185	1.1836	0.243185	0.151844	0.938758	-0.0911749	0.280277
Oxsm	3-oxoacyl-[acyl-carrier-protein] synthase, mitochondrial	Q9D404	1.68064e+06	1.13682e+06	1.51474e+06	1.14322e+06	1.68037e+06	1.46557e+06	1.44855e+06	1.36884e+06	1.56538e+06	0.990065	-0.0144051	0.952043	0.97864	-0.0311502	1.02183	0.0311502	0.860205	1.01167	0.0167451	0.926094
Synj2bp; Gm20498; Synj2bp-cox16	Synaptojanin-2-binding protein	Q9D6K5	1.1422e+06	1.01162e+06	759239	715620	569976	570323	782177	685670	653767	0.637103	-0.650402	0.0450755	0.874768	-0.193028	1.14316	0.193028	0.22622	0.728311	-0.457373	0.0906256
Fundc2	FUN14 domain-containing protein 2	Q9D6K8	8.49263e+06	1.02426e+07	9.63549e+06	7.83235e+06	1.02011e+07	9.5827e+06	9.94415e+06	9.87549e+06	1.03747e+07	0.973401	-0.0388932	0.788122	0.914612	-0.128768	1.09336	0.128768	0.302242	1.06428	0.0898745	0.320327
Mrrf	Ribosome-recycling factor, mitochondrial	Q9D6S7	1.45471e+06	1.44624e+06	1.40405e+06	1.54445e+06	1.5139e+06	1.59239e+06	1.42624e+06	1.42796e+06	1.30191e+06	1.08031	0.111444	0.014138	1.11901	0.162226	0.893645	-0.162226	0.0256888	0.965413	-0.050782	0.327931
Cox20; Fam36a	Cytochrome c oxidase assembly protein COX20, mitochondrial	Q9D7J4	716302	1.38768e+06	1.36526e+06	1.09616e+06	908716	989807	1.38032e+06	1.25792e+06	1.21057e+06	0.863211	-0.212215	0.523828	0.778079	-0.362011	1.28522	0.362011	0.0184935	1.10941	0.149796	0.605271
Mrps9	28S ribosomal protein S9, mitochondrial	Q9D7N3	6.37279e+06	6.49414e+06	6.51732e+06	3.61357e+06	2.50699e+06	6.12218e+06	6.17423e+06	7.17702e+06	3.75725e+06	0.631582	-0.662958	0.0902153	0.715594	-0.482788	1.39744	0.482788	0.333062	0.882599	-0.18017	0.496756
Mrpl17	39S ribosomal protein L17, mitochondrial	Q9D8P4	2.52212e+06	1.85583e+06	2.27555e+06	2.78888e+06	1.37954e+06	1.54176e+06	1.54691e+06	2.09137e+06	2.05318e+06	0.858221	-0.220579	0.552764	1.00329	0.00473626	0.996722	-0.00473626	0.990223	0.855408	-0.225316	0.288045
Bola1	BolA-like protein 1	Q9D8S9	510851	356888	426152	389766	774404	423746	1.95888e+06	378083	485523	1.22724	0.295419	0.495193	0.562595	-0.82983	1.77748	0.82983	0.476611	2.18139	1.12525	0.375899
Tmem126a	Transmembrane protein 126A	Q9D8Y1	1.2302e+07	1.19107e+07	1.19027e+07	9.61847e+06	4.53713e+06	6.39341e+06	7.97834e+06	7.27307e+06	7.1888e+06	0.568983	-0.813543	0.0253142	0.915723	-0.127018	1.09203	0.127018	0.696908	0.621348	-0.686526	8.67583e-05
Isca1	Iron-sulfur cluster assembly 1 homolog, mitochondrial	Q9D924	901722	884684	1.00452e+06	1.10203e+06	1.21985e+06	884565	1.08841e+06	1.29984e+06	1.07634e+06	1.14888	0.200229	0.257941	0.925488	-0.111714	1.08051	0.111714	0.519861	1.24138	0.311943	0.0513755
Echdc1	Ethylmalonyl-CoA decarboxylase	Q9D9V3	444103	763745	800812	546391	922502	692044	775476	686082	395220	1.07581	0.105424	0.763395	1.16381	0.218856	0.859247	-0.218856	0.557511	0.924387	-0.113431	0.769226
Trmu	Mitochondrial tRNA-specific 2-thiouridylase 1	Q9DAT5	243940	352301	449122	286039	439987	428099	544621	370738	559973	1.10404	0.142798	0.663029	0.782282	-0.354239	1.27831	0.354239	0.243199	1.41131	0.497037	0.166341
Coasy	Bifunctional coenzyme A synthase	Q9DBL7	1.65393e+06	2.90483e+06	2.8078e+06	2.22436e+06	3.34485e+06	2.91158e+06	2.68948e+06	2.76907e+06	2.24347e+06	1.15126	0.203209	0.512647	1.10111	0.138963	0.908172	-0.138963	0.516145	1.04554	0.0642462	0.809298
Abcb6	ATP-binding cassette sub-family B member 6, mitochondrial	Q9DC29	2.03799e+06	2.10831e+06	2.50921e+06	1.7152e+06	2.33034e+06	2.81562e+06	1.69963e+06	2.01848e+06	1.89564e+06	1.0309	0.0439051	0.854509	1.22221	0.289491	0.818191	-0.289491	0.278224	0.843473	-0.245585	0.116179
Mrps15	28S ribosomal protein S15, mitochondrial	Q9DC71	2.3501e+06	2.42591e+06	2.69828e+06	2.49109e+06	2.26235e+06	1.82481e+06	3.14703e+06	2.97549e+06	3.20184e+06	0.880117	-0.184233	0.250094	0.705491	-0.5033	1.41745	0.5033	0.0114946	1.24752	0.319067	0.00802977
Mrpl4	39S ribosomal protein L4, mitochondrial	Q9DCU6	6.13584e+06	6.10889e+06	6.00012e+06	4.92953e+06	4.92634e+06	4.4739e+06	4.70299e+06	5.3889e+06	5.40211e+06	0.785415	-0.348474	0.00114226	0.924859	-0.112694	1.08125	0.112694	0.232504	0.849226	-0.235779	0.0174066
Fam82b; Rmdn1	Regulator of microtubule dynamics protein 1	Q9DCV4	9.5343e+06	1.06048e+07	1.07222e+07	9.77271e+06	1.02505e+07	9.61287e+06	9.68817e+06	9.18818e+06	9.20397e+06	0.960303	-0.0584379	0.38971	1.05541	0.0777978	0.947503	-0.0777978	0.10894	0.90989	-0.136236	0.0876518
Nif3l1	NIF3-like protein 1	Q9EQ80	998268	1.67486e+06	1.45425e+06	1.29834e+06	1.98465e+06	1.48027e+06	1.70907e+06	1.51911e+06	1.54005e+06	1.15407	0.206725	0.499844	0.998959	-0.00150284	1.00104	0.00150284	0.994198	1.15527	0.208227	0.362657
Dap3	28S ribosomal protein S29, mitochondrial	Q9ER88	7.80658e+06	7.1803e+06	7.10576e+06	7.17057e+06	6.27232e+06	6.53865e+06	7.95953e+06	8.62951e+06	8.23661e+06	0.904443	-0.144898	0.112394	0.804875	-0.313163	1.24243	0.313163	0.00806196	1.12371	0.168265	0.0367282
Snap29	Synaptosomal-associated protein 29	Q9ERB0	575470	621459	580972	622629	582496	510933	581892	532327	459468	0.965216	-0.0510767	0.59499	1.09047	0.12495	0.917036	-0.12495	0.381298	0.885137	-0.176027	0.150935
Abcb10	ATP-binding cassette sub-family B member 10, mitochondrial	Q9JI39	1.06738e+06	984710	1.12806e+06	1.11524e+06	889946	1.00404e+06	1.06083e+06	967421	998880	0.946254	-0.0797005	0.501337	0.994087	-0.00855647	1.00595	0.00855647	0.936698	0.951883	-0.071144	0.363514
Diablo	Diablo homolog, mitochondrial	Q9JIQ3	3.358e+06	3.51466e+06	3.5417e+06	2.90922e+06	3.81465e+06	3.18997e+06	3.80602e+06	3.65457e+06	3.51705e+06	0.951939	-0.0710586	0.574996	0.903094	-0.147052	1.1073	0.147052	0.274518	1.05409	0.0759939	0.137162
Plscr3	Phospholipid scramblase 3	Q9JIZ9	7.23911e+06	6.60608e+06	6.78788e+06	8.35138e+06	7.04984e+06	6.62663e+06	4.67861e+06	4.30096e+06	4.16332e+06	1.0676	0.09437	0.447078	1.67603	0.745045	0.596649	-0.745045	0.00543092	0.636982	-0.650675	0.000507472
Txnrd2	Thioredoxin reductase 2, mitochondrial	Q9JLT4	433728	1.00307e+06	1.0902e+06	545568	1.28011e+06	839539	927958	1.09727e+06	1.04364e+06	1.0547	0.0768313	0.884049	0.868472	-0.20345	1.15145	0.20345	0.572557	1.21443	0.280281	0.441866
Dguok	Deoxyguanosine kinase, mitochondrial	Q9QX60	3.28099e+06	4.87934e+06	4.93594e+06	3.17509e+06	5.88496e+06	5.0617e+06	4.6874e+06	4.37319e+06	3.90764e+06	1.0783	0.108762	0.741899	1.08895	0.122936	0.918317	-0.122936	0.668534	0.990223	-0.0141739	0.945609
Car5b	Carbonic anhydrase 5B, mitochondrial	Q9QZA0	1.18541e+06	1.52346e+06	1.93503e+06	2.88096e+06	3.94764e+06	3.32038e+06	2.46134e+06	2.536e+06	2.31694e+06	2.18544	1.12792	0.00830066	1.38756	0.472548	0.720691	-0.472548	0.0403753	1.57503	0.655377	0.016999
Slc25a10; 0610009L18Rik	Mitochondrial dicarboxylate carrier	Q9QZD8	1.0597e+06	832591	820317	618686	339622	406642	547186	477632	408107	0.503187	-0.990834	0.0172457	0.952562	-0.0701156	1.0498	0.0701156	0.819869	0.528246	-0.920719	0.0082151
Pus1	tRNA pseudouridine synthase A	Q9WU56	204600	230366	229400	263454	326048	206209	362192	270946	252306	1.1977	0.260265	0.286368	0.898656	-0.154159	1.11277	0.154159	0.570627	1.33277	0.414424	0.102889
Ak4	Adenylate kinase 4, mitochondrial	Q9WUR9	1.48463e+06	1.44121e+06	1.53468e+06	3.92339e+06	4.09402e+06	3.7989e+06	3.25993e+06	3.37359e+06	2.99066e+06	2.64909	1.4055	1.06526e-05	1.22777	0.296045	0.814482	-0.296045	0.00679098	2.15764	1.10945	0.000123045
Nme3	Nucleoside diphosphate kinase 3	Q9WV85	631055	500242	732825	969187	776244	766249	713111	719926	725048	1.34738	0.430156	0.083956	1.16385	0.218901	0.85922	-0.218901	0.149296	1.15769	0.211255	0.21969
Timm17b	Mitochondrial import inner membrane translocase subunit Tim17-B	Q9Z0V7	1.11946e+06	2.05039e+06	2.23519e+06	328518	589217	1.06343e+06	1.44521e+06	1.19894e+06	1.05508e+06	0.366542	-1.44795	0.0485339	0.535563	-0.900871	1.86719	0.900871	0.0782811	0.684404	-0.54708	0.192868
Mrpl40	39S ribosomal protein L40, mitochondrial	Q9Z2Q5	2.5965e+06	2.14721e+06	2.00562e+06	1.98903e+06	1.45498e+06	1.72229e+06	1.89424e+06	2.03016e+06	1.75985e+06	0.765453	-0.385614	0.0886212	0.908879	-0.13784	1.10026	0.13784	0.374252	0.842195	-0.247774	0.141931
Slc25a20	Mitochondrial carnitine/acylcarnitine carrier protein	Q9Z2Z6	5.06773e+06	4.58415e+06	4.84149e+06	3.18203e+06	1.01471e+06	1.73223e+06	2.00974e+06	1.61575e+06	2.06246e+06	0.409082	-1.28954	0.0119244	1.04237	0.059874	0.959348	-0.059874	0.907991	0.392452	-1.34941	0.000121633
Gls	Glutaminase kidney isoform, mitochondrial	D3Z7P3	4.49934e+07	4.68759e+07	4.46454e+07	3.53427e+07	5.16121e+07	4.47421e+07	3.42285e+07	3.97438e+07	4.0788e+07	0.964709	-0.0518337	0.753097	1.14758	0.198599	0.871396	-0.198599	0.33337	0.840644	-0.250432	0.027956

## Sheet: Group5
MitoCarta3,0Symbol	WCP MC- Accession	Accession	Gene Symbol	Protein Name		WCP_UNT-1	WCP_UNT-2	WCP_UNT-3	WCP_24h-1	WCP_24h-2	WCP_24h-3	WCP_24h-WD1	WCP_24h-WD2	WCP_24h-WD3	WCP_24hAmAc vs UnT ratio	WCP_24hAmAc vs UnT LFC	WCP_24hAmAc vs UnT p-value	WCP_24hAmAc vs WD ratio	WCP_24hAmAc vs WD LFC	WCP_WD vs 24hAmAc ratio	WCP_WD vs 24h AmAc LFC	WCP_24hAmAc vs WD p-value	WCP_WD vs UnT ratio	WCP_WD vs UnT LFC	WCP_WD vs UnT p-value	UniProt MitoCarta
NA	Q9DAK9	Q9DAK9	Phpt1	14 kDa phosphohistidine phosphatase		813000	331000	820000	926000	485000	768000	854000	884000	857000	1.10947	0.149871	0.746585	0.839692	-0.252068	1.19091	0.252068	0.344085	1.32128	0.40194	0.26428	NA
NA	P58871	P58871	Tnks1bp1	182 kDa tankyrase-1-binding protein		1360000	1830000	2660000	2300000	2470000	922000	2750000	2800000	2560000	0.972991	-0.039501	0.936407	0.70185	-0.510766	1.42481	0.510766	0.179178	1.38632	0.471265	0.123446	NA
NA	Q8BJY1	Q8BJY1	Psmd5	26S proteasome non-ATPase regulatory subunit 5		18000000	17500000	17700000	15400000	15500000	14200000	16700000	15800000	16200000	0.847744	-0.238299	0.00364169	0.926078	-0.110794	1.07982	0.110794	0.0713447	0.915414	-0.127504	0.00732754	NA
NA	Q9CR00	Q9CR00	Psmd9	26S proteasome non-ATPase regulatory subunit 9		1880000	1910000	1630000	1570000	1610000	1370000	2060000	2180000	1910000	0.839483	-0.252426	0.0663217	0.739837	-0.43472	1.35165	0.43472	0.00776394	1.13469	0.182294	0.108677	NA
NA	Q9Z0S1	Q9Z0S1	Bpnt1	3'(2'),5'-bisphosphate nucleotidase 1		9180000	9330000	10000000	10800000	9670000	10100000	10200000	10600000	9660000	1.07226	0.100649	0.173103	1.00361	0.00520061	0.996402	-0.00520061	0.935745	1.0684	0.0954479	0.154744	NA
NA	Q9JM14	Q9JM14	Nt5c	5'(3')-deoxyribonucleotidase, cytosolic type		3060000	3850000	3650000	3530000	3800000	3750000	4510000	3960000	3830000	1.04924	0.069348	0.528158	0.900813	-0.1507	1.11011	0.1507	0.144038	1.16477	0.220048	0.140055	NA
NA	Q9DBR1	Q9DBR1	Xrn2	5'-3' exoribonuclease 2		2620000	2510000	2160000	1750000	2520000	2800000	2460000	3050000	2900000	0.969822	-0.0442086	0.841244	0.840666	-0.250396	1.18953	0.250396	0.28296	1.15364	0.206187	0.172245	NA
NA	P62892	P62892	Rpl39	60S ribosomal protein L39		264000	312000	269000	279000	341000	255000	315000	390000	401000	1.0355	0.0503317	0.754125	0.791139	-0.337996	1.264	0.337996	0.10749	1.30888	0.388328	0.0485799	NA
NA	P97822	P97822	Anp32e	Acidic leucine-rich nuclear phosphoprotein 32 family member E		772000	903000	780000	813000	469000	1020000	1120000	1040000	1000000	0.937678	-0.0928352	0.774248	0.728481	-0.457037	1.37272	0.457037	0.157128	1.28717	0.364202	0.0130448	NA
NA	P63260	P63260	Actg1	Actin, cytoplasmic 2		6060000	6220000	6530000	6770000	6360000	5920000	6110000	6080000	6090000	1.01276	0.0182911	0.790399	1.04212	0.0595249	0.95958	-0.0595249	0.354959	0.971823	-0.0412338	0.270393	NA
NA	Q8K4G5	Q8K4G5	Ablim1	Actin-binding LIM protein 1		18600000	16800000	14400000	12600000	13500000	6530000	12500000	14700000	13200000	0.655221	-0.609947	0.0842721	0.807673	-0.308156	1.23812	0.308156	0.319968	0.811245	-0.30179	0.0854918	NA
NA	Q91WC0	Q91WC0	Setd3	Actin-histidine N-methyltransferase		7380000	7670000	7720000	5100000	5720000	5560000	7680000	7700000	7890000	0.719368	-0.475199	0.000571577	0.703911	-0.506536	1.42063	0.506536	0.000312623	1.02196	0.0313369	0.254385	NA
NA	Q9Z2N8	Q9Z2N8	Actl6a	Actin-like protein 6A		781000	703000	734000	470000	618000	395000	795000	318000	676000	0.66862	-0.580741	0.0241438	0.828955	-0.270635	1.20634	0.270635	0.552779	0.806583	-0.310106	0.380236	NA
NA	Q9QZB7	Q9QZB7	Actr10	Actin-related protein 10		26600000	27900000	25300000	34300000	34300000	35300000	28400000	29100000	30300000	1.30201	0.380735	0.000612057	1.18337	0.242903	0.845043	-0.242903	0.00115492	1.10025	0.137832	0.0460622	NA
NA	Q9CPW4	Q9CPW4	Arpc5	Actin-related protein 2/3 complex subunit 5		959000	855000	938000	587000	606000	396000	543000	898000	413000	0.577398	-0.792361	0.00640564	0.857066	-0.222522	1.16677	0.222522	0.609645	0.673692	-0.569839	0.113841	NA
NA	Q9D898	Q9D898	Arpc5l	Actin-related protein 2/3 complex subunit 5-like protein		3890000	3820000	4350000	3360000	3420000	2120000	3920000	3740000	3700000	0.737977	-0.438353	0.0816413	0.783451	-0.352086	1.2764	0.352086	0.128572	0.941957	-0.0862671	0.263423	NA
NA	Q5XG73	Q5XG73	Acbd5	Acyl-CoA-binding domain-containing protein 5		569000	595000	685000	669000	766000	738000	612000	783000	608000	1.17523	0.232943	0.0763099	1.08487	0.117526	0.921767	-0.117526	0.429114	1.08329	0.115417	0.489571	NA
NA	Q80T21	Q80T21	Adamtsl4	ADAMTS-like protein 4		4320000	4300000	3680000	4640000	4010000	7690000	4500000	4900000	4110000	1.32846	0.40975	0.308625	1.20947	0.27438	0.826805	-0.27438	0.461358	1.09837	0.135369	0.263211	NA
NA	P55264	P55264	Adk	Adenosine kinase		1690000	1560000	1300000	1210000	1170000	1320000	1530000	1510000	1460000	0.813187	-0.298341	0.0828019	0.822222	-0.2824	1.21622	0.2824	0.00571653	0.989011	-0.0159415	0.89318	NA
NA	P28650	P28650	Adssl1	Adenylosuccinate synthetase isozyme 1		849000	743000	743000	830000	605000	747000	370000	794000	814000	0.934475	-0.0977714	0.531702	1.10313	0.141609	0.906508	-0.141609	0.690887	0.847109	-0.23938	0.469308	NA
NA	P46664	P46664	Adss	Adenylosuccinate synthetase isozyme 2		1530000	1520000	1460000	1520000	1270000	413000	1510000	1550000	1330000	0.7102	-0.493704	0.264389	0.729613	-0.454797	1.37059	0.454797	0.311635	0.973392	-0.0389065	0.603762	NA
NA	P84078	P84078	Arf1	ADP-ribosylation factor 1		2400000	2560000	2210000	2800000	2430000	2190000	3290000	3720000	3130000	1.03487	0.0494461	0.704147	0.731755	-0.450567	1.36658	0.450567	0.0222318	1.41423	0.500013	0.00819932	NA
NA	O08915	O08915	Aip	AH receptor-interacting protein		9870000	11200000	11400000	9540000	10100000	10700000	7850000	7650000	8180000	0.934401	-0.0978863	0.291934	1.28125	0.357552	0.780488	-0.357552	0.00383875	0.729289	-0.455438	0.00437031	NA
NA	Q9DBR0	Q9DBR0	Akap8	A-kinase anchor protein 8		764000	812000	709000	561000	849000	472000	741000	1080000	830000	0.823632	-0.279928	0.317062	0.709921	-0.49427	1.40861	0.49427	0.167973	1.16018	0.214343	0.312863	NA
NA	P28474	P28474	Adh5	Alcohol dehydrogenase class-3		4250000	5210000	5920000	5470000	6050000	8710000	6780000	5860000	6030000	1.31534	0.395441	0.218529	1.08356	0.115774	0.922887	-0.115774	0.642321	1.21391	0.279666	0.121971	NA
NA	P47739	P47739	Aldh3a1	Aldehyde dehydrogenase, dimeric NADP-preferring		2490000	2390000	2160000	1430000	1800000	1840000	2480000	2480000	2300000	0.72017	-0.47359	0.0157601	0.698347	-0.517984	1.43195	0.517984	0.00707064	1.03125	0.0443941	0.557208	NA
NA	Q61234	Q61234	Snta1	Alpha-1-syntrophin		158000	187000	225000	216000	125000	175000	147000	214000	221000	0.905263	-0.143591	0.6112	0.886598	-0.173648	1.12791	0.173648	0.567291	1.02105	0.0300572	0.902116	NA
NA	Q8BGW1	Q8BGW1	Fto	Alpha-ketoglutarate-dependent dioxygenase FTO		5490000	5270000	5980000	7070000	6960000	6700000	7230000	7870000	7640000	1.23835	0.308421	0.00493785	0.911609	-0.133512	1.09696	0.133512	0.0366351	1.35842	0.441933	0.00206467	NA
NA	Q8WTY4	Q8WTY4	Ciapin1	Anamorsin		5130000	4900000	5780000	5460000	5170000	6650000	6240000	5900000	6510000	1.09298	0.128266	0.402584	0.926542	-0.110072	1.07928	0.110072	0.400585	1.17963	0.238338	0.0405374	NA
NA	Q9R045	Q9R045	Angptl2	Angiopoietin-related protein 2		2180000	2600000	2040000	2260000	2420000	1330000	1590000	1850000	1810000	0.881232	-0.182407	0.515771	1.14476	0.195048	0.873544	-0.195048	0.50845	0.769795	-0.377454	0.0486342	NA
NA	Q9EP71	Q9EP71	Rai14	Ankycorbin		1570000	1470000	1590000	1180000	1290000	863000	1700000	1600000	1580000	0.71987	-0.474191	0.0315564	0.682992	-0.55006	1.46415	0.55006	0.0180056	1.054	0.075869	0.187591	NA
NA	Q9CR42	Q9CR42	Ankrd1	Ankyrin repeat domain-containing protein 1		2220000	2480000	2090000	2730000	2480000	3130000	2780000	2920000	2670000	1.22828	0.296636	0.0798496	0.996416	-0.00518024	1.0036	0.00518024	0.963009	1.2327	0.301816	0.017766	NA
NA	Q8BH79	Q8BH79	Ano10	Anoctamin-10		1060000	1190000	1140000	2380000	2410000	1840000	1290000	1330000	1270000	1.95575	0.967724	0.00464226	1.70437	0.769239	0.586727	-0.769239	0.00799033	1.14749	0.198485	0.016259	NA
NA	Q9DCR2	Q9DCR2	Ap3s1	AP-3 complex subunit sigma-1		6210000	6310000	6180000	8190000	7350000	5840000	7600000	7810000	7800000	1.14332	0.193224	0.264309	0.921155	-0.118485	1.08559	0.118485	0.427161	1.24118	0.311708	4.46572e-05	NA
NA	O35841	O35841	Api5	Apoptosis inhibitor 5		35600000	44500000	37400000	35100000	39100000	45100000	43800000	40100000	41600000	1.01532	0.0219333	0.887415	0.950598	-0.0730933	1.05197	0.0730933	0.541247	1.06809	0.0950266	0.41301	NA
NA	Q9JIX8	Q9JIX8	Acin1	Apoptotic chromatin condensation inducer in the nucleus		917000	969000	1030000	1330000	1150000	899000	838000	821000	885000	1.15878	0.212606	0.298181	1.32822	0.409498	0.752885	-0.409498	0.0925132	0.872428	-0.196892	0.0306146	NA
NA	Q68FF6	Q68FF6	Git1	ARF GTPase-activating protein GIT1		636000	821000	701000	851000	937000	1530000	1050000	972000	986000	1.53753	0.620619	0.153965	1.10306	0.141509	0.90657	-0.141509	0.655592	1.39388	0.47911	0.00877142	NA
NA	Q3UL36	Q3UL36	Arglu1	Arginine and glutamate-rich protein 1		5820000	5310000	5740000	4370000	4880000	3200000	5100000	5240000	5060000	0.737996	-0.438314	0.0476813	0.808442	-0.306785	1.23695	0.306785	0.12078	0.912863	-0.13153	0.0430104	NA
NA	Q91YI0	Q91YI0	Asl	Argininosuccinate lyase		2650000	2670000	2230000	2400000	1640000	2320000	2500000	2200000	2100000	0.842384	-0.24745	0.230295	0.935294	-0.096508	1.06918	0.096508	0.615084	0.900662	-0.150942	0.252527	NA
NA	P16460	P16460	Ass1	Argininosuccinate synthase		252000	185000	209000	292000	248000	202000	197000	255000	226000	1.14861	0.199885	0.38116	1.0944	0.130134	0.913747	-0.130134	0.528044	1.04954	0.0697511	0.70024	NA
NA	Q8BNU0	Q8BNU0	Armc6	Armadillo repeat-containing protein 6		777000	1120000	1280000	805000	792000	773000	613000	916000	1040000	0.745987	-0.422778	0.144638	0.922538	-0.11632	1.08397	0.11632	0.629472	0.808624	-0.306458	0.357765	NA
NA	Q62048	Q62048	Pea15a	Astrocytic phosphoprotein PEA-15		434000	608000	531000	844000	798000	896000	917000	654000	757000	1.61348	0.690173	0.00509125	1.09021	0.124601	0.917258	-0.124601	0.439248	1.47997	0.565572	0.0514908	NA
NA	Q7TQH0	Q7TQH0	Atxn2l	Ataxin-2-like protein		1970000	2230000	2050000	2600000	2470000	2090000	2370000	1950000	1670000	1.1456	0.196103	0.151189	1.19533	0.257404	0.836592	-0.257404	0.200239	0.9584	-0.0613002	0.71059	NA
NA	Q99LE6	Q99LE6	Abcf2	ATP-binding cassette sub-family F member 2		707000	729000	706000	647000	563000	600000	610000	754000	734000	0.845005	-0.242969	0.0121534	0.862726	-0.213025	1.15912	0.213025	0.133931	0.979458	-0.0299438	0.764128	NA
NA	Q61655	Q61655	Ddx19a	ATP-dependent RNA helicase DDX19A		1750000	2310000	2380000	2330000	2450000	2320000	2750000	2820000	2840000	1.10248	0.140758	0.34088	0.844233	-0.244287	1.18451	0.244287	0.000939041	1.3059	0.385045	0.0309798	NA
NA	Q810A7	Q810A7	Ddx42	ATP-dependent RNA helicase DDX42		2730000	2790000	2310000	3310000	2530000	3640000	2620000	4360000	2820000	1.21073	0.275875	0.20338	0.967347	-0.0478947	1.03376	0.0478947	0.87585	1.2516	0.323769	0.313521	NA
NA	Q99MJ9	Q99MJ9	Ddx50	ATP-dependent RNA helicase DDX50		9440000	9490000	8900000	8930000	9290000	36600000	8230000	8400000	8790000	1.96982	0.978061	0.3819	2.15657	1.10874	0.463699	-1.10874	0.345195	0.913403	-0.130677	0.0330073	NA
NA	Q91YN9	Q91YN9	Bag2	BAG family molecular chaperone regulator 2		2120000	2090000	2020000	2400000	2060000	559000	2290000	2170000	2110000	0.805618	-0.311832	0.515377	0.763927	-0.388493	1.30903	0.388493	0.414237	1.05457	0.0766612	0.135017	NA
NA	Q9JLV1	Q9JLV1	Bag3	BAG family molecular chaperone regulator 3		5000000	4970000	4290000	4430000	4040000	3540000	4500000	4920000	4640000	0.842216	-0.247738	0.0964276	0.854196	-0.22736	1.17069	0.22736	0.0749796	0.985975	-0.0203774	0.81215	NA
NA	Q8K019	Q8K019	Bclaf1	Bcl-2-associated transcription factor 1		739000	816000	803000	622000	678000	611000	790000	654000	906000	0.810433	-0.303236	0.00917385	0.813191	-0.298333	1.22972	0.298333	0.125444	0.996607	-0.00490296	0.973901	NA
NA	Q99L88	Q99L88	Sntb1	Beta-1-syntrophin		3610000	3620000	3660000	4420000	4050000	4960000	4110000	4530000	4220000	1.23324	0.302455	0.0329296	1.04432	0.0625687	0.957558	-0.0625687	0.551531	1.1809	0.239887	0.00658721	NA
NA	Q61235	Q61235	Sntb2	Beta-2-syntrophin		3720000	4220000	3320000	5320000	5100000	6250000	4460000	4880000	4850000	1.48046	0.566047	0.0146644	1.17477	0.23238	0.85123	-0.23238	0.0937121	1.26021	0.333668	0.0291355	NA
NA	Q8BFZ3	Q8BFZ3	Actbl2	Beta-actin-like protein 2		3870000	4150000	4290000	4020000	4010000	4150000	3810000	3740000	4110000	0.989439	-0.0153166	0.758191	1.0446	0.0629463	0.957307	-0.0629463	0.228773	0.947197	-0.078263	0.265945	NA
NA	Q9CWL8	Q9CWL8	Ctnnbl1	Beta-catenin-like protein 1		5720000	5430000	5120000	6590000	5690000	5710000	5470000	5470000	5550000	1.10572	0.144981	0.170512	1.09096	0.125604	0.91662	-0.125604	0.168589	1.01352	0.0193771	0.697153	NA
NA	Q8R5C5	Q8R5C5	Actr1b	Beta-centractin		625000	525000	1050000	1290000	1300000	1210000	599000	1360000	1280000	1.72727	0.788496	0.0309901	1.1732	0.230451	0.852368	-0.230451	0.484685	1.47227	0.558045	0.298595	NA
NA	Q60967	Q60967	Papss1	Bifunctional 3'-phosphoadenosine 5'-phosphosulfate synthase 1		2730000	2120000	1830000	2550000	2220000	6640000	2420000	3130000	2300000	1.70808	0.772379	0.336853	1.4535	0.539534	0.687993	-0.539534	0.457625	1.17515	0.232845	0.352132	NA
NA	Q9CY64	Q9CY64	Blvra	Biliverdin reductase A		960000	527000	1090000	390000	824000	641000	1080000	1070000	845000	0.719829	-0.474273	0.318962	0.619366	-0.691137	1.61456	0.691137	0.0613947	1.1622	0.216863	0.496925	NA
NA	Q8R016	Q8R016	Blmh	Bleomycin hydrolase		980000	1090000	1230000	1200000	1390000	1340000	1490000	772000	1110000	1.19091	0.252063	0.0845765	1.16548	0.220925	0.858015	-0.220925	0.435856	1.02182	0.0311385	0.918252	NA
NA	Q8BGS2	Q8BGS2	Bola2	BolA-like protein 2		159000	187000	194000	190000	199000	127000	536000	158000	171000	0.955556	-0.0655883	0.765405	0.596532	-0.745329	1.67636	0.745329	0.407922	1.60185	0.679741	0.432815	NA
NA	Q8K3W0	Q8K3W0	Bre; Babam2	BRISC and BRCA1-A complex member 2		58200	721000	713000	844000	722000	252000	1070000	1140000	567000	1.21834	0.284911	0.72185	0.654663	-0.611175	1.5275	0.611175	0.278617	1.86101	0.896086	0.206371	NA
NA	Q8K2Q7	Q8K2Q7	Brox	BRO1 domain-containing protein BROX		801000	850000	724000	1240000	1210000	864000	828000	665000	599000	1.39537	0.480646	0.0680461	1.58413	0.663691	0.631261	-0.663691	0.0423594	0.880842	-0.183045	0.289386	NA
NA	Q9JMD0	Q9JMD0	Zfp207	BUB3-interacting and GLEBS motif-containing protein ZNF207		702000	735000	840000	882000	888000	792000	872000	915000	963000	1.12516	0.170136	0.141232	0.931636	-0.102161	1.07338	0.102161	0.198281	1.20773	0.272297	0.0327802	NA
NA	Q9WV35	Q9WV35	Apobec2	C->U-editing enzyme APOBEC-2		1110000	1080000	1060000	1100000	1020000	799000	1150000	1210000	1230000	0.898154	-0.154966	0.292864	0.813092	-0.29851	1.22987	0.29851	0.0742996	1.10462	0.143544	0.0156679	NA
NA	Q922D8	Q922D8	Mthfd1	C-1-tetrahydrofolate synthase, cytoplasmic		1030000	894000	944000	1090000	1190000	1180000	1280000	976000	1110000	1.20642	0.270727	0.0178617	1.02793	0.0397369	0.972832	-0.0397369	0.754458	1.17364	0.23099	0.160553	NA
NA	B2RQC6	B2RQC6	Cad	CAD protein		3130000	3550000	1900000	2100000	1500000	986000	2830000	2920000	3010000	0.534499	-0.903741	0.0872111	0.523516	-0.933695	1.91016	0.933695	0.0129813	1.02098	0.0299532	0.909874	NA
NA	Q63810	Q63810	Ppp3r1	Calcineurin subunit B type 1		813000	1020000	909000	909000	1100000	856000	1010000	653000	806000	1.04486	0.0633066	0.688966	1.16039	0.214608	0.86178	-0.214608	0.35805	0.900438	-0.151302	0.488632	NA
NA	P11798	P11798	Camk2a	Calcium/calmodulin-dependent protein kinase type II subunit alpha		13400000	14200000	14700000	15000000	15700000	16500000	15600000	16000000	15500000	1.11584	0.158129	0.0469392	1.00212	0.0030598	0.997881	-0.0030598	0.945649	1.11348	0.155069	0.0172596	NA
NA	Q8CGU1	Q8CGU1	Calcoco1	Calcium-binding and coiled-coil domain-containing protein 1		5140000	6320000	6210000	6380000	6750000	6300000	6760000	6400000	6750000	1.0996	0.136984	0.217346	0.975892	-0.0352073	1.0247	0.0352073	0.429605	1.12677	0.172191	0.131355	NA
NA	O35350	O35350	Capn1	Calpain-1 catalytic subunit		1030000	1090000	1170000	1310000	1280000	1290000	1250000	1260000	1110000	1.17933	0.237969	0.0090439	1.07182	0.100067	0.93299	-0.100067	0.153048	1.1003	0.137902	0.156532	NA
NA	P51125	P51125	Cast	Calpastatin		286000	268000	330000	262000	328000	225000	199000	109000	265000	0.921946	-0.117246	0.550297	1.42234	0.508265	0.703067	-0.508265	0.211762	0.64819	-0.625511	0.100935	NA
NA	P31324	P31324	Prkar2b	cAMP-dependent protein kinase type II-beta regulatory subunit		1150000	1390000	1100000	2680000	2580000	2590000	1100000	1280000	1280000	2.15659	1.10875	0.000122176	2.14481	1.10085	0.466242	-1.10085	3.30049e-05	1.00549	0.0079052	0.953635	NA
NA	Q922J3	Q922J3	Clip1	CAP-Gly domain-containing linker protein 1		1970000	2370000	2060000	1330000	2190000	1890000	1110000	1140000	1720000	0.845312	-0.242443	0.303325	1.36272	0.44649	0.733826	-0.44649	0.208939	0.620312	-0.688933	0.0252871	NA
NA	Q9D6N1	Q9D6N1	Car13	Carbonic anhydrase 13		2710000	3480000	2770000	3950000	3990000	4650000	4460000	4300000	4090000	1.40513	0.490708	0.0226565	0.979767	-0.0294901	1.02065	0.0294901	0.74725	1.43415	0.520198	0.00857503	NA
NA	P16015	P16015	Car3	Carbonic anhydrase 3		626000	727000	723000	865000	917000	887000	1000000	819000	1010000	1.28565	0.362493	0.00552154	0.943443	-0.0839929	1.05995	0.0839929	0.450676	1.36272	0.446486	0.0233715	NA
NA	P48758	P48758	Cbr1	Carbonyl reductase [NADPH] 1		1880000	2570000	1940000	3100000	2830000	2690000	2440000	2500000	2480000	1.34898	0.431872	0.0416643	1.16173	0.216269	0.860789	-0.216269	0.0302378	1.16119	0.215603	0.195879	NA
NA	P29268	P29268	Ctgf	CCN family member 2		366000	371000	162000	646000	590000	668000	747000	715000	650000	2.11791	1.08264	0.00995097	0.901515	-0.149576	1.10924	0.149576	0.132573	2.34928	1.23222	0.0055975	NA
NA	Q9JKY0	Q9JKY0	Rqcd1; Cnot9	CCR4-NOT transcription complex subunit 9		1490000	2070000	3640000	5980000	2210000	5590000	6950000	8180000	4220000	1.91389	0.936507	0.181682	0.712145	-0.489758	1.40421	0.489758	0.32955	2.6875	1.42626	0.0386239	NA
NA	Q91W92	Q91W92	Cdc42ep1	Cdc42 effector protein 1		3760000	4020000	3270000	4210000	3960000	3430000	4100000	4500000	3960000	1.04977	0.0700784	0.595324	0.923567	-0.114712	1.08276	0.114712	0.318616	1.13665	0.18479	0.138985	NA
NA	Q8VDP4	Q8VDP4	2610301G19Rik; Ccar2	Cell cycle and apoptosis regulator protein 2		497000	776000	1340000	2560000	2330000	6830000	1320000	606000	826000	4.48527	2.16519	0.110246	4.25872	2.09042	0.234812	-2.09042	0.113226	1.0532	0.0747733	0.893737	NA
NA	Q6A068	Q6A068	Cdc5l	Cell division cycle 5-like protein		958000	864000	938000	853000	952000	622000	782000	848000	864000	0.879348	-0.185494	0.337101	0.973136	-0.0392874	1.02761	0.0392874	0.83573	0.903623	-0.146207	0.0801797	NA
NA	Q8CH18	Q8CH18	Ccar1	Cell division cycle and apoptosis regulator protein 1		857000	874000	718000	863000	867000	565000	626000	782000	771000	0.937117	-0.0936986	0.669282	1.05324	0.074828	0.949455	-0.074828	0.747153	0.889751	-0.168527	0.27074	NA
NA	Q6A065	Q6A065	Cep170	Centrosomal protein of 170 kDa		5300000	5130000	5460000	4280000	5140000	4570000	4370000	3910000	4360000	0.880428	-0.183723	0.0788715	1.1068	0.146399	0.903503	-0.146399	0.201422	0.795469	-0.330123	0.00377158	NA
NA	Q924Z4	Q924Z4	Cers2; Lass2	Ceramide synthase 2		3310000	3150000	3050000	2570000	2970000	845000	3000000	3500000	3240000	0.671399	-0.574759	0.187692	0.655544	-0.609235	1.52545	0.609235	0.169298	1.02419	0.0344764	0.662657	NA
NA	Q9D7S9	Q9D7S9	Chmp5	Charged multivesicular body protein 5		2480000	2160000	2240000	1290000	2220000	1190000	2080000	940000	1850000	0.68314	-0.549748	0.10062	0.965092	-0.051261	1.03617	0.051261	0.911387	0.707849	-0.498487	0.137117	NA
NA	P49586	P49586	Pcyt1a	Choline-phosphate cytidylyltransferase A		4950000	4590000	4660000	2540000	2380000	2030000	2980000	2840000	3220000	0.489437	-1.03081	0.000205082	0.768805	-0.37931	1.30072	0.37931	0.0203956	0.63662	-0.651496	0.000388356	NA
NA	Q9CY57	Q9CY57	Chtop	Chromatin target of PRMT1 protein		2300000	1920000	1850000	1770000	1870000	787000	1580000	2220000	1870000	0.729325	-0.455367	0.215696	0.780776	-0.357019	1.28078	0.357019	0.350088	0.934102	-0.0983478	0.596111	NA
NA	P83917	P83917	Cbx1	Chromobox protein homolog 1		1620000	2000000	1730000	1660000	1610000	1100000	2130000	1730000	1700000	0.816822	-0.291906	0.19744	0.785971	-0.347452	1.27231	0.347452	0.154536	1.03925	0.055546	0.715331	NA
NA	P23198	P23198	Cbx3	Chromobox protein homolog 3		891000	1030000	1540000	784000	650000	483000	1510000	1280000	1450000	0.553886	-0.852339	0.0754449	0.452123	-1.14521	2.21179	1.14521	0.00222182	1.22508	0.292875	0.28188	NA
NA	Q61686	Q61686	Cbx5	Chromobox protein homolog 5		2570000	1870000	2110000	974000	960000	486000	1520000	1930000	1620000	0.369466	-1.43649	0.00615708	0.477318	-1.06698	2.09504	1.06698	0.012017	0.774046	-0.369509	0.108584	NA
NA	Q6PDQ2	Q6PDQ2	Chd4	Chromodomain-helicase-DNA-binding protein 4		3590000	3550000	3730000	3240000	3170000	3310000	3430000	3410000	3700000	0.894204	-0.161324	0.00484904	0.922201	-0.116847	1.08436	0.116847	0.0550497	0.969641	-0.0444771	0.367093	NA
NA	Q8K327	Q8K327	Champ1; Zfp828	Chromosome alignment-maintaining phosphoprotein 1		17800000	17900000	17200000	14400000	14300000	13600000	17400000	18200000	17400000	0.799622	-0.32261	0.000448321	0.798113	-0.325335	1.25296	0.325335	0.000625447	1.00189	0.00272464	0.927636	NA
NA	Q58A65	Q58A65	Spag9	C-Jun-amino-terminal kinase-interacting protein 4		4620000	5190000	6220000	5020000	5060000	5760000	5210000	6440000	5460000	0.988147	-0.0172021	0.910011	0.925774	-0.111267	1.08018	0.111267	0.39595	1.06737	0.0940653	0.580886	NA
NA	Q9CQF3	Q9CQF3	Nudt21	Cleavage and polyadenylation specificity factor subunit 5		6790000	5960000	6390000	5150000	4520000	4160000	5080000	5330000	5680000	0.722571	-0.46879	0.00922949	0.85954	-0.218363	1.16341	0.218363	0.0894719	0.840648	-0.250427	0.0264671	NA
NA	Q6NVF9	Q6NVF9	Cpsf6	Cleavage and polyadenylation specificity factor subunit 6		468000	420000	381000	214000	190000	178000	181000	244000	215000	0.458629	-1.1246	0.00110426	0.909375	-0.137053	1.09966	0.137053	0.41052	0.504334	-0.987548	0.00250955	NA
NA	Q8BTV2	Q8BTV2	Cpsf7	Cleavage and polyadenylation specificity factor subunit 7		1330000	1310000	1050000	906000	1550000	1290000	1360000	1460000	1390000	1.01518	0.0217301	0.932695	0.889786	-0.168469	1.12387	0.168469	0.459955	1.14092	0.190199	0.14189	NA
NA	Q99LC2	Q99LC2	Cstf1	Cleavage stimulation factor subunit 1		5170000	5150000	5100000	4000000	4100000	4800000	4580000	4600000	4450000	0.836576	-0.257432	0.0292019	0.946442	-0.0794145	1.05659	0.0794145	0.3957	0.883917	-0.178017	0.000315273	NA
NA	Q8BIQ5	Q8BIQ5	Cstf2	Cleavage stimulation factor subunit 2		3410000	3350000	3010000	2510000	2600000	2110000	2770000	2990000	3250000	0.738997	-0.43636	0.0121608	0.801332	-0.319528	1.24792	0.319528	0.0434978	0.922211	-0.116831	0.24576	NA
NA	Q80TV8	Q80TV8	Clasp1	CLIP-associating protein 1		2570000	2440000	2050000	2240000	2190000	2080000	2390000	2290000	2310000	0.922096	-0.117011	0.324225	0.93133	-0.102635	1.07373	0.102635	0.0467125	0.990085	-0.0143757	0.890564	NA
NA	Q9EQS3	Q9EQS3	Mycbp	c-Myc-binding protein		611000	704000	510000	587000	675000	663000	563000	522000	575000	1.05479	0.076962	0.621669	1.15964	0.213675	0.862338	-0.213675	0.0503049	0.909589	-0.136713	0.398685	NA
NA	Q9D8X2	Q9D8X2	Ccdc124	Coiled-coil domain-containing protein 124		4900000	5090000	4910000	5320000	4960000	4940000	5370000	5120000	5670000	1.02148	0.030656	0.482815	0.941832	-0.0864588	1.06176	0.0864588	0.194567	1.08456	0.117115	0.0695004	NA
NA	Q9CR29	Q9CR29	Ccdc43	Coiled-coil domain-containing protein 43		1010000	1270000	1160000	1490000	1530000	1060000	1330000	1400000	1370000	1.18605	0.246161	0.273616	0.995122	-0.00705476	1.0049	0.00705476	0.967076	1.19186	0.253215	0.0478583	NA
NA	P60824	P60824	Cirbp	Cold-inducible RNA-binding protein		1190000	1240000	1230000	1200000	1510000	1390000	936000	901000	1180000	1.12022	0.16378	0.18433	1.35897	0.442509	0.735854	-0.442509	0.045564	0.824317	-0.278729	0.0738462	NA
NA	P11087	P11087	Col1a1	Collagen alpha-1(I) chain		1750000	2130000	2110000	2440000	2570000	2440000	2470000	2170000	2370000	1.24374	0.314684	0.0204885	1.06277	0.087826	0.94094	-0.087826	0.209827	1.17028	0.226858	0.0885422	NA
NA	P02463	P02463	Col4a1	Collagen alpha-1(IV) chain		913000	548000	422000	956000	925000	1110000	868000	1050000	1000000	1.58842	0.667595	0.0795305	1.02502	0.035648	0.975593	-0.035648	0.773065	1.54965	0.631947	0.0928003	NA
NA	Q60847	Q60847	Col12a1	Collagen alpha-1(XII) chain		1910000	1570000	995000	1540000	1260000	1080000	1910000	1840000	1710000	0.867039	-0.205831	0.542998	0.710623	-0.492844	1.40722	0.492844	0.0226591	1.22011	0.287013	0.295997	NA
NA	Q0VF58	Q0VF58	Col19a1	Collagen alpha-1(XIX) chain		15700000	15800000	13200000	17800000	15900000	19900000	9380000	7900000	9040000	1.19911	0.261958	0.107462	2.03647	1.02607	0.491045	-1.02607	0.0018341	0.588814	-0.764115	0.00310583	NA
NA	Q3V4B5	Q3V4B5	Commd6	COMM domain-containing protein 6		1750000	1240000	521000	729000	1340000	313000	1890000	1570000	970000	0.678439	-0.559709	0.46354	0.537698	-0.895133	1.85978	0.895133	0.164765	1.26175	0.335425	0.530787	NA
NA	P61202	P61202	Cops2	COP9 signalosome complex subunit 2		22600000	22800000	22400000	21500000	20300000	21300000	12400000	15700000	14100000	0.930678	-0.103645	0.0157307	1.49526	0.580397	0.66878	-0.580397	0.00242556	0.622419	-0.684042	0.00088417	NA
NA	O88545	O88545	Cops6	COP9 signalosome complex subunit 6		1430000	1450000	2020000	1650000	1770000	1950000	1470000	1280000	1280000	1.09592	0.13214	0.501227	1.33251	0.414142	0.750466	-0.414142	0.0143158	0.822449	-0.282002	0.227312	NA
NA	Q9CZ04	Q9CZ04	Cops7a	COP9 signalosome complex subunit 7a		996000	1870000	1710000	1190000	2000000	680000	1170000	2300000	2060000	0.845717	-0.241753	0.642127	0.699819	-0.514946	1.42894	0.514946	0.34362	1.20848	0.273192	0.506438	NA
NA	Q3U898	Q3U898	Myeov2; Cops9	COP9 signalosome complex subunit 9		1590000	2430000	3900000	1600000	1540000	2150000	1520000	2780000	2370000	0.667929	-0.582233	0.28007	0.793103	-0.334419	1.26087	0.334419	0.333667	0.842172	-0.247814	0.617286	NA
NA	P59108	P59108	Cpne2	Copine-2		1640000	1370000	1330000	845000	1340000	1140000	1260000	1240000	1190000	0.766129	-0.384341	0.123156	0.901084	-0.150266	1.10977	0.150266	0.449418	0.85023	-0.234074	0.0951308	NA
NA	O08997	O08997	Atox1	Copper transport protein ATOX1		1230000	1240000	1470000	1150000	1220000	1400000	1440000	1270000	1330000	0.956853	-0.0636311	0.627887	0.933168	-0.0997908	1.07162	0.0997908	0.37183	1.02538	0.0361597	0.737757	NA
NA	Q9QZQ8	Q9QZQ8	H2afy	Core histone macro-H2A.1		435000	489000	482000	241000	473000	88000	559000	149000	141000	0.570413	-0.809922	0.149919	0.944641	-0.0821623	1.0586	0.0821623	0.933982	0.603841	-0.72776	0.252735	NA
NA	Q08024	Q08024	Cbfb	Core-binding factor subunit beta		255000	185000	243000	260000	258000	156000	347000	345000	263000	0.986823	-0.019137	0.944608	0.705759	-0.502752	1.41691	0.502752	0.100896	1.39824	0.483615	0.0611868	NA
NA	Q920M5	Q920M5	Coro6	Coronin-6		6410000	6640000	6790000	6590000	7310000	7310000	9210000	8870000	9240000	1.06905	0.0963326	0.158985	0.776354	-0.365213	1.28807	0.365213	0.00160249	1.37702	0.461545	0.000104335	NA
NA	O88712	O88712	Ctbp1	C-terminal-binding protein 1		8490000	6460000	7820000	6150000	6610000	6120000	7200000	7220000	7680000	0.829161	-0.270276	0.103821	0.854299	-0.227188	1.17055	0.227188	0.00856356	0.970575	-0.0430879	0.735861	NA
NA	P56546	P56546	Ctbp2	C-terminal-binding protein 2		1100000	856000	1150000	799000	974000	985000	850000	899000	1030000	0.887959	-0.171435	0.347163	0.992443	-0.0109434	1.00761	0.0109434	0.935068	0.89472	-0.160492	0.359989	NA
NA	Q9D4H8	Q9D4H8	Cul2	Cullin-2		4560000	4210000	4530000	3220000	3770000	2760000	3430000	2920000	3100000	0.733083	-0.447952	0.0193636	1.03175	0.0450879	0.969231	-0.0450879	0.775613	0.710526	-0.49304	0.00234509	NA
NA	Q3TCH7	Q3TCH7	Cul4a	Cullin-4A		5320000	4840000	4760000	4890000	4530000	4220000	4300000	4420000	4520000	0.914209	-0.129404	0.177279	1.03021	0.0429405	0.970674	-0.0429405	0.548611	0.887399	-0.172344	0.0395655	NA
NA	Q6ZQ73	Q6ZQ73	Cand2	Cullin-associated NEDD8-dissociated protein 2		485000	484000	375000	445000	437000	337000	456000	462000	461000	0.906994	-0.140835	0.4548	0.883974	-0.177924	1.13126	0.177924	0.200079	1.02604	0.0370893	0.765541	NA
NA	Q01147	Q01147	Creb1	Cyclic AMP-responsive element-binding protein 1		191000	498000	539000	434000	531000	681000	627000	395000	441000	1.34039	0.422654	0.34818	1.12509	0.170035	0.888821	-0.170035	0.578287	1.19137	0.252619	0.581292	NA
NA	P30285	P30285	Cdk4	Cyclin-dependent kinase 4		1580000	1570000	1670000	2040000	1700000	2010000	1850000	1490000	1790000	1.19295	0.254529	0.0520305	1.12086	0.164603	0.892174	-0.164603	0.254828	1.06432	0.0899257	0.422663	NA
NA	P49615	P49615	Cdk5	Cyclin-dependent-like kinase 5		1800000	1980000	2780000	2880000	2730000	1560000	2040000	1870000	1620000	1.09299	0.128277	0.712912	1.29656	0.374694	0.771269	-0.374694	0.276975	0.842988	-0.246416	0.350287	NA
NA	P50462	P50462	Csrp3	Cysteine and glycine-rich protein 3		3370000	2910000	3250000	3300000	2750000	3360000	3680000	3690000	3800000	0.987408	-0.0182815	0.874699	0.842435	-0.247363	1.18704	0.247363	0.0413572	1.17209	0.229081	0.0187424	NA
NA	Q9D1P4	Q9D1P4	Chordc1	Cysteine and histidine-rich domain-containing protein 1		3320000	3490000	3970000	4790000	4760000	4010000	4730000	4740000	4060000	1.25788	0.331	0.0446661	1.00222	0.00319534	0.997788	-0.00319534	0.977958	1.2551	0.327805	0.0368904	NA
NA	P28271	P28271	Aco1	Cytoplasmic aconitate hydratase		509000	515000	519000	491000	554000	487000	653000	648000	772000	0.992871	-0.0103218	0.875107	0.739026	-0.436304	1.35313	0.436304	0.0172046	1.34349	0.425982	0.0121742	NA
NA	Q6PDL0	Q6PDL0	Dync1li2	Cytoplasmic dynein 1 light intermediate chain 2		4330000	4870000	4210000	4650000	4250000	3920000	3910000	3800000	3950000	0.956003	-0.064913	0.538617	1.09949	0.136828	0.909516	-0.136828	0.147597	0.8695	-0.201741	0.0485041	NA
NA	Q9D1A2	Q9D1A2	Cndp2	Cytosolic non-specific dipeptidase		2980000	2540000	2460000	2420000	2620000	2560000	3080000	2590000	2230000	0.952381	-0.0703893	0.502733	0.962025	-0.0558532	1.03947	0.0558532	0.713204	0.989975	-0.0145361	0.932236	NA
NA	Q2KN98	Q2KN98	Specc1l	Cytospin-A		1740000	1830000	1920000	1870000	2200000	1840000	2080000	1700000	1810000	1.0765	0.106352	0.33046	1.05725	0.0803098	0.945854	-0.0803098	0.544769	1.01821	0.0260421	0.801794	NA
NA	Q5SXY1	Q5SXY1	Specc1	Cytospin-B		1120000	1210000	1190000	1200000	1190000	1420000	1380000	1160000	1440000	1.08239	0.114216	0.292743	0.957286	-0.0629774	1.04462	0.0629774	0.643747	1.13068	0.177193	0.161396	NA
NA	O88291	O88291	Zfp326	DBIRD complex subunit ZNF326		1380000	2080000	1800000	2300000	1880000	1910000	2560000	2600000	2450000	1.15779	0.211379	0.320697	0.800263	-0.321454	1.24959	0.321454	0.0236893	1.44677	0.532834	0.0197646	NA
NA	Q9QZ73	Q9QZ73	Dcun1d1	DCN1-like protein 1		2190000	1990000	1810000	2080000	1800000	1390000	1810000	2020000	1890000	0.8798	-0.184753	0.352738	0.921329	-0.118212	1.08539	0.118212	0.513566	0.954925	-0.0665409	0.513427	NA
NA	O35215	O35215	Ddt	D-dopachrome decarboxylase		459000	569000	641000	858000	874000	592000	766000	801000	751000	1.39245	0.477626	0.107666	1.00259	0.0037295	0.997418	-0.0037295	0.98381	1.38886	0.473897	0.0170075	NA
NA	Q8R1A4	Q8R1A4	Dock7	Dedicator of cytokinesis protein 7		1980000	1690000	2060000	1990000	1790000	1340000	1860000	1860000	1540000	0.893543	-0.162391	0.412801	0.973384	-0.038919	1.02734	0.038919	0.842259	0.917976	-0.123472	0.369185	NA
NA	P82347	P82347	Sgcd	Delta-sarcoglycan		317000	309000	339000	392000	318000	386000	357000	425000	393000	1.13575	0.183647	0.160306	0.932766	-0.100413	1.07208	0.100413	0.440805	1.21762	0.28406	0.0316166	NA
NA	Q9CQJ6	Q9CQJ6	Denr	Density-regulated protein		1950000	1480000	2270000	2470000	2670000	2790000	3400000	3600000	2050000	1.39123	0.476359	0.0398945	0.876243	-0.190597	1.14124	0.190597	0.493213	1.58772	0.666956	0.106611	NA
NA	Q60710	Q60710	0	Deoxynucleoside triphosphate triphosphohydrolase SAMHD1		2900000	2940000	2520000	3200000	3430000	2390000	3030000	3340000	3180000	1.07895	0.109624	0.555752	0.944503	-0.0823733	1.05876	0.0823733	0.618577	1.14234	0.191998	0.0694141	NA
NA	Q8R2M2	Q8R2M2	Dnttip2	Deoxynucleotidyltransferase terminal-interacting protein 2		1050000	1030000	927000	1190000	1030000	1100000	1030000	1240000	1260000	1.10409	0.142858	0.156889	0.94051	-0.0884849	1.06325	0.0884849	0.465784	1.17393	0.231343	0.103147	NA
NA	Q9QXB9	Q9QXB9	Drg2	Developmentally-regulated GTP-binding protein 2		1030000	1290000	1130000	1330000	1250000	1280000	1270000	1110000	1170000	1.11884	0.162004	0.159635	1.08732	0.120782	0.919689	-0.120782	0.118731	1.02899	0.0412227	0.726858	NA
NA	P98078	P98078	Dab2	Disabled homolog 2		236000	162000	1420000	118000	143000	180000	164000	127000	145000	0.242574	-2.0435	0.323483	1.01147	0.0164505	0.988662	-0.0164505	0.940382	0.239824	-2.05995	0.321678	NA
NA	P97310	P97310	Mcm2	DNA replication licensing factor MCM2		903000	1050000	556000	594000	904000	932000	1010000	977000	1080000	0.968513	-0.0461562	0.892039	0.792305	-0.335872	1.26214	0.335872	0.132091	1.2224	0.289716	0.281549	NA
NA	P25206	P25206	Mcm3	DNA replication licensing factor MCM3		50800	75400	188000	518000	441000	381000	420000	542000	450000	4.2648	2.09248	0.00412239	0.949008	-0.0755071	1.05373	0.0755071	0.679872	4.49395	2.16799	0.00282514	NA
NA	P49717	P49717	Mcm4	DNA replication licensing factor MCM4		2620000	3210000	2920000	1980000	2390000	1240000	2980000	3060000	3070000	0.641143	-0.641282	0.0500649	0.615807	-0.69945	1.62389	0.69945	0.025943	1.04114	0.058168	0.525381	NA
NA	P49718	P49718	0	DNA replication licensing factor MCM5		758000	678000	485000	530000	364000	37300	643000	490000	752000	0.4848	-1.04454	0.117594	0.494058	-1.01725	2.02405	1.01725	0.1237	0.98126	-0.027293	0.919176	NA
NA	P97311	P97311	Mcm6	DNA replication licensing factor MCM6		787000	696000	541000	361000	504000	77500	709000	553000	804000	0.465662	-1.10264	0.0670668	0.456196	-1.13228	2.19204	1.13228	0.0612891	1.02075	0.029631	0.897976	NA
NA	Q61881	Q61881	Mcm7	DNA replication licensing factor MCM7		1620000	1770000	1650000	1110000	1240000	1100000	1510000	1420000	1610000	0.684524	-0.546827	0.00118087	0.759912	-0.396096	1.31594	0.396096	0.0069071	0.900794	-0.150731	0.0801412	NA
NA	Q04750	Q04750	Top1	DNA topoisomerase 1		1410000	1240000	1480000	1250000	1210000	1480000	1580000	1140000	1430000	0.953995	-0.0679462	0.596431	0.949398	-0.0749157	1.0533	0.0749157	0.673261	1.00484	0.00696955	0.966116	NA
NA	Q64511	Q64511	Top2b	DNA topoisomerase 2-beta		3510000	3970000	3440000	2530000	2700000	2660000	3940000	3770000	3780000	0.722527	-0.468876	0.00437953	0.686684	-0.542282	1.45627	0.542282	9.0526e-05	1.0522	0.0734059	0.338949	NA
NA	P08775	P08775	Polr2a	DNA-directed RNA polymerase II subunit RPB1		928000	481000	638000	526000	520000	540000	816000	721000	661000	0.774792	-0.368118	0.306069	0.721565	-0.470799	1.38588	0.470799	0.0109691	1.07377	0.10268	0.734659	NA
NA	Q8CFI7	Q8CFI7	Polr2b	DNA-directed RNA polymerase II subunit RPB2		2080000	1780000	2650000	1780000	1980000	1840000	1670000	2010000	1820000	0.860215	-0.217231	0.311283	1.01818	0.0259952	0.982143	-0.0259952	0.786049	0.844854	-0.243226	0.285702	NA
NA	P97760	P97760	Polr2c	DNA-directed RNA polymerase II subunit RPB3		637000	667000	672000	722000	703000	540000	841000	598000	760000	0.994433	-0.00805363	0.953258	0.893588	-0.162318	1.11908	0.162318	0.443673	1.11285	0.154265	0.361797	NA
NA	P60898	P60898	Polr2i	DNA-directed RNA polymerase II subunit RPB9		1790000	1800000	1510000	1840000	1480000	1300000	1570000	1640000	1770000	0.905882	-0.142604	0.435949	0.927711	-0.108253	1.07792	0.108253	0.517371	0.976471	-0.0343515	0.738264	NA
NA	Q80UW8	Q80UW8	Polr2e	DNA-directed RNA polymerases I, II, and III subunit RPABC1		902000	848000	992000	559000	954000	203000	925000	952000	878000	0.625821	-0.676179	0.196524	0.622868	-0.683003	1.60548	0.683003	0.187278	1.00474	0.00682375	0.93132	NA
NA	Q9QYJ3	Q9QYJ3	f	DnaJ homolog subfamily B member 1		755000	731000	342000	413000	453000	117000	524000	594000	675000	0.537746	-0.895003	0.174301	0.548243	-0.867112	1.82401	0.867112	0.0779911	0.980853	-0.0278906	0.937934	NA
NA	Q9D832	Q9D832	Dnajb4	DnaJ homolog subfamily B member 4		932000	1070000	780000	687000	850000	473000	809000	837000	847000	0.722502	-0.468927	0.134779	0.806258	-0.310687	1.2403	0.310687	0.216289	0.896118	-0.15824	0.317984	NA
NA	Q6NZB0	Q6NZB0	Dnajc8	DnaJ homolog subfamily C member 8		1750000	1750000	1420000	1620000	1780000	1610000	1910000	1740000	1800000	1.01829	0.0261523	0.819331	0.919266	-0.121446	1.08782	0.121446	0.119393	1.10772	0.147598	0.217242	NA
NA	Q9D7X3	Q9D7X3	Dusp3	Dual specificity protein phosphatase 3		2950000	2980000	2800000	3900000	3690000	4190000	3450000	3460000	3260000	1.34937	0.432286	0.00281307	1.15831	0.21202	0.863328	-0.21202	0.0278445	1.16495	0.220266	0.00497542	NA
NA	Q8CBY8	Q8CBY8	Dctn4	Dynactin subunit 4		340000	502000	349000	244000	331000	193000	392000	793000	610000	0.644836	-0.632995	0.100316	0.427855	-1.22481	2.33724	1.22481	0.0493204	1.50714	0.59181	0.18882	NA
NA	Q9WUB4	Q9WUB4	Dctn6	Dynactin subunit 6		2300000	2640000	2180000	1870000	2640000	1540000	2870000	2810000	2700000	0.849719	-0.234942	0.370461	0.721957	-0.470015	1.38512	0.470015	0.078018	1.17697	0.235073	0.0455906	NA
NA	Q91ZU6	Q91ZU6	Dst	Dystonin		1300000	1060000	1120000	1350000	1200000	1100000	1250000	1240000	1240000	1.04885	0.0688092	0.609341	0.978552	-0.0312792	1.02192	0.0312792	0.732431	1.07184	0.100088	0.312612	NA
NA	Q9ERU9	Q9ERU9	Ranbp2	E3 SUMO-protein ligase RanBP2		577000	785000	322000	371000	772000	333000	929000	866000	371000	0.876485	-0.190199	0.738892	0.68144	-0.553341	1.46748	0.553341	0.365423	1.28622	0.363141	0.508371	NA
NA	Q69ZR2	Q69ZR2	Hectd1	E3 ubiquitin-protein ligase HECTD1		8500000	8470000	9110000	9060000	9610000	6980000	8420000	7240000	8900000	0.983512	-0.023985	0.870911	1.04438	0.0626483	0.957505	-0.0626483	0.71895	0.941718	-0.0866333	0.397616	NA
NA	Q7TMY8	Q7TMY8	Huwe1	E3 ubiquitin-protein ligase HUWE1		5310000	4720000	4960000	5880000	5320000	5670000	4640000	4890000	4590000	1.12542	0.17046	0.0571233	1.19476	0.25672	0.836989	-0.25672	0.00816242	0.941961	-0.0862603	0.210836	NA
NA	Q80UY2	Q80UY2	Kcmf1	E3 ubiquitin-protein ligase KCMF1		279000	205000	193000	219000	232000	113000	233000	187000	235000	0.833087	-0.263461	0.46154	0.861069	-0.2158	1.16135	0.2158	0.498675	0.967504	-0.0476609	0.825318	NA
NA	O70583	O70583	Mid1	E3 ubiquitin-protein ligase Midline-1		2160000	1940000	2450000	2140000	2330000	2040000	2810000	2020000	2330000	0.993893	-0.00883736	0.941398	0.909218	-0.137302	1.09985	0.137302	0.426529	1.09313	0.128465	0.498019	NA
NA	Q8BHI7	Q8BHI7	Elovl5	Elongation of very long chain fatty acids protein 5		148000	171000	193000	178000	237000	145000	257000	136000	191000	1.09375	0.129283	0.620721	0.958904	-0.0605415	1.04286	0.0605415	0.864964	1.14062	0.189825	0.555103	NA
NA	P21995	P21995	Emb	Embigin		1500000	1230000	1230000	1030000	994000	745000	1080000	1040000	1110000	0.699242	-0.516135	0.0353219	0.857276	-0.222169	1.16649	0.222169	0.169712	0.815657	-0.293966	0.0577253	NA
NA	Q62419	Q62419	Sh3gl1	Endophilin-A2		295000	256000	314000	1200000	1150000	1170000	433000	332000	534000	4.06936	2.0248	2.45975e-06	2.70978	1.43817	0.369034	-1.43817	0.000249438	1.50173	0.586629	0.0759106	NA
NA	Q8R3V5	Q8R3V5	Sh3glb2	Endophilin-B2		681000	920000	1000000	1800000	1800000	823000	1290000	1510000	1470000	1.7005	0.765959	0.148114	1.03583	0.0507892	0.965408	-0.0507892	0.885564	1.64168	0.71517	0.00901935	NA
NA	P84089	P84089	Erh	Enhancer of rudimentary homolog		30600000	29900000	25500000	36900000	31400000	32800000	32700000	35700000	30000000	1.17558	0.233374	0.0934494	1.02744	0.0390528	0.973294	-0.0390528	0.719074	1.14419	0.194322	0.145797	NA
NA	Q91V76	Q91V76	4931406C07Rik	Ester hydrolase C11orf54 homolog		276000	334000	163000	288000	300000	292000	182000	224000	268000	1.13842	0.187035	0.517662	1.30564	0.384755	0.765909	-0.384755	0.0520039	0.871928	-0.19772	0.587413	NA
NA	Q8R050	Q8R050	Gspt1	Eukaryotic peptide chain release factor GTP-binding subunit ERF3A		2280000	2450000	2210000	1470000	1510000	1910000	2310000	2710000	2410000	0.704611	-0.505101	0.0122703	0.658143	-0.603528	1.51943	0.603528	0.0101855	1.07061	0.0984265	0.30732	NA
NA	Q9D1M4	Q9D1M4	Eef1e1	Eukaryotic translation elongation factor 1 epsilon-1		428000	369000	444000	520000	547000	267000	449000	433000	498000	1.07494	0.104256	0.753202	0.966667	-0.0489096	1.03448	0.0489096	0.874767	1.11201	0.153165	0.197852	NA
NA	Q60872	Q60872	Eif1a	Eukaryotic translation initiation factor 1A		7980000	8810000	7790000	9910000	9330000	8760000	9210000	9490000	8930000	1.13914	0.187942	0.0669179	1.01339	0.0191913	0.986786	-0.0191913	0.755148	1.12408	0.168751	0.0448015	NA
NA	Q9CZU3	Q9CZU3	Skiv2l2	Exosome RNA helicase MTR4		1500000	1430000	1380000	1350000	1250000	981000	1340000	1300000	1570000	0.830858	-0.267325	0.103299	0.850594	-0.233458	1.17565	0.233458	0.204967	0.976798	-0.0338676	0.732814	NA
NA	Q920B9	Q920B9	Supt16; Supt16h	FACT complex subunit SPT16		8670000	9180000	8520000	9770000	8930000	10000000	9500000	9110000	9930000	1.08836	0.122153	0.111562	1.00561	0.0080654	0.994425	-0.0080654	0.900927	1.08229	0.114088	0.0798297	NA
NA	Q08943	Q08943	Ssrp1	FACT complex subunit SSRP1		799000	715000	852000	755000	298000	269000	329000	458000	828000	0.558749	-0.839728	0.0987184	0.818576	-0.288812	1.22163	0.288812	0.676115	0.682587	-0.550916	0.181092	NA
NA	Q08879	Q08879	Fbln1	Fibulin-1		2530000	2460000	2290000	2550000	2030000	1720000	2280000	2310000	2250000	0.865385	-0.208587	0.265264	0.921053	-0.118644	1.08571	0.118644	0.499581	0.93956	-0.0899421	0.116117	NA
NA	Q9CS72	Q9CS72	Filip1	Filamin-A-interacting protein 1		3190000	3330000	3060000	2700000	2690000	2460000	2250000	2750000	3210000	0.819415	-0.287333	0.00644444	0.956151	-0.0646896	1.04586	0.0646896	0.698387	0.856994	-0.222643	0.187956	NA
NA	Q9WVR4	Q9WVR4	Fxr2	Fragile X mental retardation syndrome-related protein 2		556000	539000	720000	867000	754000	784000	931000	806000	854000	1.32507	0.406067	0.0423574	0.928213	-0.107472	1.07734	0.107472	0.280057	1.42755	0.513539	0.0192536	NA
NA	P35505	P35505	Fah	Fumarylacetoacetase		740000	785000	613000	409000	538000	373000	484000	407000	496000	0.617399	-0.695724	0.019179	0.951694	-0.0714299	1.05076	0.0714299	0.716704	0.648737	-0.624294	0.0129024	NA
NA	Q8R0A0	Q8R0A0	Gtf2f2	General transcription factor IIF subunit 2		5100000	4990000	5010000	5070000	5040000	5150000	4530000	4560000	4790000	1.0106	0.0152064	0.321132	1.09942	0.136747	0.909567	-0.136747	0.00651136	0.919205	-0.121541	0.0101944	NA
NA	Q9ESZ8	Q9ESZ8	Gtf2i	General transcription factor II-I		1580000	1710000	1490000	1490000	1710000	993000	1870000	1680000	2000000	0.877197	-0.189028	0.426879	0.755495	-0.404505	1.32363	0.404505	0.122439	1.16109	0.215477	0.0851097	NA
NA	Q00612	Q00612	G6pdx	Glucose-6-phosphate 1-dehydrogenase X		489000	392000	356000	481000	303000	148000	214000	166000	184000	0.753436	-0.408444	0.383976	1.65248	0.724635	0.60515	-0.724635	0.275597	0.455942	-1.13308	0.0059772	NA
NA	Q810D6	Q810D6	Grwd1	Glutamate-rich WD repeat-containing protein 1		328000	423000	419000	271000	258000	318000	552000	501000	457000	0.723932	-0.466075	0.0402372	0.560927	-0.834115	1.78276	0.834115	0.00257114	1.2906	0.36804	0.052116	NA
NA	Q9QUH0	Q9QUH0	Glrx	Glutaredoxin-1		2690000	2910000	2890000	3220000	3320000	4480000	3890000	3740000	3780000	1.298	0.376288	0.109093	0.965819	-0.0501746	1.03539	0.0501746	0.765315	1.34393	0.426462	0.00030722	NA
NA	O09131	O09131	Gsto1	Glutathione S-transferase omega-1		351000	377000	358000	248000	354000	200000	364000	489000	380000	0.73849	-0.43735	0.109548	0.650446	-0.620499	1.53741	0.620499	0.0751329	1.13536	0.183149	0.288123	NA
NA	P51855	P51855	Gss	Glutathione synthetase		1240000	1470000	1190000	1710000	1580000	1200000	1780000	2130000	1710000	1.15128	0.203241	0.325492	0.798932	-0.323855	1.25167	0.323855	0.133811	1.44103	0.527096	0.0212581	NA
NA	Q8CHP8	Q8CHP8	Pgp	Glycerol-3-phosphate phosphatase		5060000	5830000	4770000	6060000	6080000	4470000	5490000	6420000	5650000	1.06066	0.0849679	0.636469	0.9459	-0.0802408	1.05719	0.0802408	0.628735	1.12133	0.165209	0.212284	NA
NA	Q8CI94	Q8CI94	Pygb	Glycogen phosphorylase, brain form		14900000	17600000	15700000	16600000	17700000	19800000	16300000	14200000	14800000	1.12241	0.166595	0.186158	1.19426	0.256118	0.837338	-0.256118	0.0599361	0.939834	-0.0895221	0.395019	NA
NA	Q9R062	Q9R062	Gyg	Glycogenin-1		1100000	1110000	948000	1470000	1300000	1180000	1390000	1380000	1250000	1.25079	0.322841	0.0561896	0.982587	-0.0253428	1.01772	0.0253428	0.818909	1.27296	0.348184	0.0141937	NA
NA	Q3THK7	Q3THK7	Gmps	GMP synthase [glutamine-hydrolyzing]		499000	533000	635000	751000	897000	845000	788000	1050000	730000	1.4955	0.580629	0.00960936	0.970794	-0.0427623	1.03008	0.0427623	0.827215	1.54049	0.623391	0.0479285	NA
NA	P55937	P55937	Golga3	Golgin subfamily A member 3		2210000	2530000	2190000	3040000	2790000	3170000	1660000	2650000	3190000	1.2987	0.37707	0.0116706	1.2	0.263034	0.833333	-0.263034	0.339712	1.08225	0.114035	0.701566	NA
NA	Q6Y7W8	Q6Y7W8	Gigyf2	GRB10-interacting GYF protein 2		10000000	9800000	8510000	7190000	8040000	5970000	9810000	9800000	10500000	0.748852	-0.417247	0.0357006	0.704085	-0.506178	1.42028	0.506178	0.00993467	1.06358	0.088931	0.313816	NA
NA	Q61411	Q61411	Hras1; Hras	GTPase HRas		1340000	1540000	736000	396000	979000	695000	1220000	925000	1030000	0.572456	-0.804764	0.155045	0.651969	-0.617126	1.53382	0.617126	0.123358	0.878042	-0.187638	0.597423	NA
NA	O35969	O35969	Gamt	Guanidinoacetate N-methyltransferase		1850000	1760000	1090000	1720000	1630000	1190000	1260000	1510000	1710000	0.965957	-0.0499685	0.863184	1.01339	0.0191936	0.986784	-0.0191936	0.928427	0.953191	-0.069162	0.801369	NA
NA	Q9CY66	Q9CY66	Gar1	H/ACA ribonucleoprotein complex subunit 1		2530000	2070000	2190000	2560000	2410000	2200000	2340000	1970000	2040000	1.05596	0.0785615	0.504306	1.12913	0.175217	0.885635	-0.175217	0.150984	0.935199	-0.096655	0.457378	NA
NA	Q9CRB2	Q9CRB2	Nhp2	H/ACA ribonucleoprotein complex subunit 2		885000	1210000	1420000	1470000	1490000	1370000	1230000	1190000	1290000	1.23186	0.300842	0.164739	1.16712	0.222948	0.856813	-0.222948	0.0118373	1.05548	0.0778945	0.702427	NA
NA	Q9CQS2	Q9CQS2	Nop10	H/ACA ribonucleoprotein complex subunit 3		1420000	1310000	1210000	1090000	1140000	759000	1200000	1380000	1380000	0.758629	-0.398533	0.07725	0.754798	-0.405838	1.32486	0.405838	0.0727735	1.00508	0.0073048	0.941465	NA
NA	Q9ESX5	Q9ESX5	Dkc1	H/ACA ribonucleoprotein complex subunit DKC1		595000	1070000	1110000	1100000	1050000	1230000	1070000	1030000	1250000	1.21802	0.284535	0.310654	1.00896	0.0128622	0.991124	-0.0128622	0.913382	1.20721	0.271673	0.343883	NA
NA	Q3UGR5	Q3UGR5	Hdhd2	Haloacid dehalogenase-like hydrolase domain-containing protein 2		1340000	1310000	1210000	1060000	984000	979000	1130000	1090000	1140000	0.783161	-0.35262	0.0041122	0.899702	-0.15248	1.11148	0.15248	0.0207754	0.870466	-0.20014	0.0167779	NA
NA	Q8BQM4	Q8BQM4	Heatr3	HEAT repeat-containing protein 3		3240000	2910000	2810000	2160000	2820000	2370000	2320000	2730000	3050000	0.820312	-0.285754	0.0835813	0.907407	-0.140178	1.10204	0.140178	0.433291	0.904018	-0.145577	0.312081	NA
NA	P48722	P48722	Hspa4l	Heat shock 70 kDa protein 4L		345000	382000	456000	431000	471000	366000	568000	551000	521000	1.07185	0.100105	0.560873	0.773171	-0.371141	1.29338	0.371141	0.0208875	1.38631	0.471246	0.0126204	NA
NA	Q99PR8	Q99PR8	Hspb2	Heat shock protein beta-2		1350000	1220000	1330000	812000	879000	635000	1110000	1040000	1040000	0.59641	-0.745623	0.00324031	0.729154	-0.455705	1.37145	0.455705	0.0196377	0.817949	-0.289918	0.00712329	NA
NA	P35385	P35385	Hspb7	Heat shock protein beta-7		5400000	4470000	5140000	6450000	6740000	5840000	6320000	5880000	6760000	1.26782	0.342352	0.0250333	1.00369	0.0053166	0.996322	-0.0053166	0.952389	1.26316	0.337035	0.0248289	NA
NA	Q9JK92	Q9JK92	Hspb8	Heat shock protein beta-8		955000	1040000	1000000	467000	480000	775000	481000	679000	781000	0.574958	-0.798471	0.0148663	0.887172	-0.172715	1.12718	0.172715	0.61404	0.64808	-0.625756	0.0184154	NA
NA	P17156	P17156	Hspa2	Heat shock-related 70 kDa protein 2		3640000	3800000	3510000	3530000	4010000	3450000	3640000	3090000	3040000	1.00365	0.00526052	0.948487	1.12487	0.169761	0.88899	-0.169761	0.192634	0.892237	-0.1645	0.133958	NA
NA	P51859	P51859	Hdgf	Hepatoma-derived growth factor		3660000	3740000	4070000	5080000	5740000	3330000	4100000	3920000	3970000	1.23365	0.302937	0.288147	1.18015	0.23897	0.84735	-0.23897	0.374517	1.04534	0.0639663	0.272877	NA
NA	Q3UMU9	Q3UMU9	Hdgfrp2; Hdgfl2	Hepatoma-derived growth factor-related protein 2		909000	1080000	945000	1460000	1340000	1220000	1100000	1180000	1220000	1.37014	0.454327	0.0139463	1.14857	0.199841	0.870647	-0.199841	0.0896625	1.19291	0.254486	0.0399185	NA
NA	Q3TEA8	Q3TEA8	Hp1bp3	Heterochromatin protein 1-binding protein 3		14900000	17700000	18200000	15700000	15400000	19600000	18900000	19000000	19200000	0.998031	-0.00284275	0.985281	0.887916	-0.171505	1.12623	0.171505	0.190677	1.12402	0.168662	0.111251	NA
NA	Q921F4	Q921F4	Hnrnpll; Hnrpll	Heterogeneous nuclear ribonucleoprotein L-like		1330000	1590000	1520000	1640000	1740000	2410000	1710000	1640000	1790000	1.30405	0.383004	0.151028	1.12646	0.171795	0.887737	-0.171795	0.427469	1.15766	0.211209	0.0585925	NA
NA	Q8VDM6	Q8VDM6	Hnrnpul1	Heterogeneous nuclear ribonucleoprotein U-like protein 1		870000	312000	714000	192000	456000	156000	620000	629000	830000	0.424051	-1.23769	0.129731	0.386724	-1.37062	2.58582	1.37062	0.0219919	1.09652	0.132931	0.75147	NA
NA	Q00PI9	Q00PI9	Hnrnpul2	Heterogeneous nuclear ribonucleoprotein U-like protein 2		2960000	3480000	5910000	3770000	3240000	3670000	3590000	4060000	3750000	0.864777	-0.209599	0.579189	0.936842	-0.0941222	1.06742	0.0941222	0.323319	0.923077	-0.115477	0.747911	NA
NA	P17095	P17095	Hmga1; Hmga1-rs1; Hmga1b	High mobility group protein HMG-I/HMG-Y		1150000	881000	846000	1150000	1160000	840000	767000	1040000	957000	1.09489	0.130787	0.557348	1.13965	0.188594	0.87746	-0.188594	0.386574	0.960723	-0.0578076	0.779033	NA
NA	O09106	O09106	Hdac1	Histone deacetylase 1		6960000	4950000	5200000	4400000	3700000	3580000	3900000	4030000	3920000	0.682642	-0.550799	0.0567915	0.985654	-0.0208468	1.01455	0.0208468	0.83744	0.692577	-0.529953	0.0505076	NA
NA	P70288	P70288	Hdac2	Histone deacetylase 2		661000	693000	525000	1090000	933000	670000	848000	820000	859000	1.43321	0.519249	0.110753	1.06569	0.0917886	0.938359	-0.0917886	0.676286	1.34486	0.427461	0.0149584	NA
NA	O55128	O55128	Sap18; Gm10094; Sap18b	Histone deacetylase complex subunit SAP18		947000	1040000	981000	857000	976000	803000	890000	716000	871000	0.88814	-0.171141	0.128427	1.06419	0.0897565	0.939681	-0.0897565	0.519578	0.834569	-0.260897	0.0561651	NA
NA	P10922	P10922	H1f0	Histone H1.0		4570000	4330000	4730000	5830000	4630000	4230000	4170000	4140000	4570000	1.07777	0.108049	0.51446	1.14053	0.189702	0.876787	-0.189702	0.29431	0.944974	-0.081653	0.239126	NA
NA	P43275	P43275	Hist1h1a	Histone H1.1		2100000	1890000	2500000	2060000	2240000	2350000	2220000	2210000	2330000	1.02465	0.0351359	0.800857	0.983728	-0.0236689	1.01654	0.0236689	0.713085	1.0416	0.0588048	0.648625	NA
NA	P15864	P15864	Hist1h1c	Histone H1.2		2350000	1600000	1600000	1790000	1310000	1950000	1940000	2770000	2340000	0.90991	-0.136204	0.625162	0.716312	-0.48134	1.39604	0.48134	0.0958436	1.27027	0.345135	0.222292	NA
NA	P43274	P43274	Hist1h1e	Histone H1.4		2430000	1410000	1310000	1110000	572000	806000	1160000	1520000	1440000	0.483107	-1.04959	0.0853769	0.603883	-0.727658	1.65595	0.727658	0.0459071	0.8	-0.321928	0.410683	NA
NA	P43276	P43276	Hist1h1b	Histone H1.5		21600000	15000000	12000000	9830000	7270000	8800000	10500000	15200000	12300000	0.532922	-0.908004	0.0612465	0.681579	-0.553047	1.46718	0.553047	0.0607668	0.781893	-0.354957	0.324604	NA
NA	Q64522	Q64522	Hist2h2ab	Histone H2A type 2-B		77900000	50000000	42100000	44500000	26600000	33300000	39400000	57800000	49700000	0.614118	-0.703413	0.14374	0.710688	-0.492713	1.40709	0.492713	0.130283	0.864118	-0.2107	0.558942	NA
NA	Q8BFU2	Q8BFU2	Hist3h2a	Histone H2A type 3		13000000	8780000	7060000	8650000	4400000	6480000	6850000	9890000	8770000	0.677184	-0.562379	0.222259	0.765582	-0.385371	1.3062	0.385371	0.258442	0.884535	-0.177008	0.604153	NA
NA	Q3THW5	Q3THW5	H2afv	Histone H2A.V		590000	640000	625000	618000	534000	824000	519000	589000	652000	1.06523	0.0911638	0.668483	1.12273	0.167008	0.890688	-0.167008	0.48781	0.948787	-0.0758438	0.484685	NA
NA	P27661	P27661	H2afx	Histone H2AX		72400000	68900000	99500000	56700000	65100000	78800000	77500000	81900000	89600000	0.833056	-0.263514	0.312989	0.805622	-0.311824	1.24128	0.311824	0.0930892	1.03405	0.0483104	0.803761	NA
NA	Q64525	Q64525	Hist2h2bb	Histone H2B type 2-B		25400000	24500000	22300000	26400000	27200000	28300000	26300000	27700000	25200000	1.13435	0.181865	0.0394088	1.03409	0.048363	0.967033	-0.048363	0.378273	1.09695	0.133502	0.11709	NA
NA	P68433	P68433	Hist1h3i; Hist1h3a; Hist1h3g; Hist1h3h	Histone H3.1		1870000	2510000	2660000	1790000	2320000	364000	2420000	1490000	2400000	0.635511	-0.65401	0.247552	0.709033	-0.496075	1.41037	0.496075	0.406077	0.896307	-0.157935	0.567288	NA
NA	P84228	P84228	Hist1h3d; Hist1h3f; Hist2h3c1; Hist2h3b; Hist2h3c2; Hist1h3c; Hist1h3e; Hist1h3b	Histone H3.2		997000	933000	1080000	688000	1140000	519000	1090000	464000	782000	0.779734	-0.358946	0.309845	1.00471	0.00677757	0.995313	-0.00677757	0.989378	0.77608	-0.365723	0.292862	NA
NA	Q9WVG6	Q9WVG6	Carm1	Histone-arginine methyltransferase CARM1		173000000	144000000	176000000	135000000	116000000	93100000	135000000	176000000	113000000	0.697972	-0.51876	0.0350545	0.811557	-0.301236	1.2322	0.301236	0.294185	0.860041	-0.217523	0.336805	NA
NA	Q60972	Q60972	Rbbp4	Histone-binding protein RBBP4		1770000	2480000	2010000	751000	2530000	796000	2010000	965000	985000	0.651278	-0.618655	0.306767	1.02955	0.0420075	0.971302	-0.0420075	0.956998	0.632588	-0.660662	0.129991	NA
NA	Q60973	Q60973	Rbbp7	Histone-binding protein RBBP7		1700000	1590000	1530000	1420000	1520000	1220000	1460000	1440000	1550000	0.863071	-0.21245	0.0955514	0.934831	-0.0972218	1.06971	0.0972218	0.363977	0.923237	-0.115228	0.109785	NA
NA	Q61191	Q61191	Hcfc1	Host cell factor 1		10300000	8930000	11100000	8100000	8990000	8480000	10300000	9370000	10900000	0.84306	-0.246293	0.0811766	0.836441	-0.257664	1.19554	0.257664	0.0316679	1.00791	0.0113711	0.922682	NA
NA	Q9JKY5	Q9JKY5	Hip1r	Huntingtin-interacting protein 1-related protein		4480000	5640000	5160000	3690000	5180000	3420000	4620000	5320000	4800000	0.804319	-0.31416	0.195753	0.833786	-0.262252	1.19935	0.262252	0.235942	0.96466	-0.051908	0.673463	NA
NA	Q9CR41	Q9CR41	2310003F16Rik; Hypk	Huntingtin-interacting protein K		9080000	9010000	7560000	7260000	6110000	7210000	8240000	8200000	8510000	0.802339	-0.317716	0.05303	0.82485	-0.277797	1.21234	0.277797	0.0198229	0.97271	-0.039919	0.667993	NA
NA	Q8JZK9	Q8JZK9	Hmgcs1	Hydroxymethylglutaryl-CoA synthase, cytoplasmic		473000	480000	449000	525000	530000	441000	405000	450000	379000	1.06705	0.0936238	0.360316	1.21232	0.277768	0.824866	-0.277768	0.0699261	0.880171	-0.184144	0.0696936	NA
NA	Q61249	Q61249	Igbp1	Immunoglobulin-binding protein 1		1570000	1610000	1540000	1220000	1600000	1690000	1560000	1460000	1710000	0.955508	-0.0656594	0.65547	0.953488	-0.0687128	1.04878	0.0687128	0.672975	1.00212	0.00305332	0.966868	NA
NA	O35343	O35343	Kpna4	Importin subunit alpha-3		3100000	3300000	2990000	5260000	5720000	5700000	3740000	3620000	3350000	1.77636	0.828922	0.00015738	1.55742	0.639161	0.642086	-0.639161	0.000462976	1.14058	0.189761	0.040003	NA
NA	Q60960	Q60960	Kpna1	Importin subunit alpha-5		592000	612000	855000	882000	618000	493000	862000	1030000	713000	0.967946	-0.0470021	0.884742	0.765067	-0.386342	1.30707	0.386342	0.236809	1.26518	0.33934	0.217949	NA
NA	O35345	O35345	Kpna6	Importin subunit alpha-7		986000	1020000	941000	837000	1130000	927000	919000	914000	915000	0.982016	-0.0261821	0.853343	1.05313	0.0746829	0.949551	-0.0746829	0.604401	0.932474	-0.100865	0.0444341	NA
NA	Q8VI75	Q8VI75	Ipo4	Importin-4		49100	57300	82300	62700	81900	58800	64000	37800	58100	1.0779	0.108225	0.71014	1.27205	0.34715	0.786136	-0.34715	0.245885	0.847377	-0.238924	0.493491	NA
NA	Q148W8	Q148W8	Dusp27	Inactive dual specificity phosphatase 27		2360000	2480000	2480000	2940000	2950000	2260000	2770000	2350000	2220000	1.11339	0.154956	0.298651	1.11035	0.15102	0.900613	-0.15102	0.393005	1.00273	0.00393641	0.970721	NA
NA	Q920Q8	Q920Q8	Ivns1abp	Influenza virus NS1A-binding protein homolog		391000	424000	400000	290000	450000	223000	505000	394000	420000	0.792593	-0.335349	0.284644	0.730099	-0.453837	1.36968	0.453837	0.189787	1.0856	0.118488	0.37721	NA
NA	O55023	O55023	Impa1	Inositol monophosphatase 1		1900000	1910000	1950000	1680000	1870000	1710000	1410000	1480000	1490000	0.913194	-0.131006	0.0521263	1.20091	0.264132	0.8327	-0.264132	0.0102228	0.760417	-0.395138	9.7962e-05	NA
NA	Q07079	Q07079	Igfbp5	Insulin-like growth factor-binding protein 5		1120000	1370000	1430000	1500000	1510000	1220000	1720000	1590000	1600000	1.07908	0.109804	0.48465	0.861507	-0.215065	1.16076	0.215065	0.0943906	1.25255	0.324869	0.0334717	NA
NA	Q9WTX2	Q9WTX2	Prkra	Interferon-inducible double-stranded RNA-dependent protein kinase activator A		2310000	2630000	2190000	2570000	2870000	1860000	2700000	2850000	2930000	1.02384	0.0339944	0.870833	0.860849	-0.216168	1.16164	0.216168	0.269294	1.18934	0.250162	0.0380818	NA
NA	P97825	P97825	Hn1; Jpt1	Jupiter microtubule associated homolog 1		7210000	6460000	6030000	7210000	7210000	7320000	4570000	4370000	4670000	1.10355	0.142156	0.121391	1.59735	0.675685	0.626035	-0.675685	9.18095e-06	0.690863	-0.533529	0.00466965	NA
NA	Q9D783	Q9D783	Kbtbd5; Klhl40	Kelch-like protein 40		1640000	1680000	1830000	1970000	1560000	2130000	2150000	1870000	1770000	1.09903	0.13623	0.396798	0.977547	-0.0327613	1.02297	0.0327613	0.842405	1.12427	0.168991	0.169823	NA
NA	Q60749	Q60749	Khdrbs1	KH domain-containing, RNA-binding, signal transduction-associated protein 1		1850000	2290000	979000	2220000	2140000	2280000	1360000	1420000	1280000	1.29713	0.375321	0.26069	1.63547	0.709704	0.611446	-0.709704	0.00011521	0.793124	-0.334382	0.413667	NA
NA	O88448	O88448	Klc2	Kinesin light chain 2		12600000	11100000	12400000	11800000	11900000	10200000	9010000	8420000	9040000	0.939058	-0.0907136	0.368512	1.2807	0.356927	0.780826	-0.356927	0.0134538	0.733241	-0.447641	0.0032964	NA
NA	P28740	P28740	Kif2a	Kinesin-like protein KIF2A		13200000	12400000	12700000	10900000	10800000	10900000	11900000	11300000	12000000	0.851175	-0.232472	0.00128617	0.926136	-0.110703	1.07975	0.110703	0.0172528	0.91906	-0.121769	0.0319158	NA
NA	Q8BX02	Q8BX02	Kank2	KN motif and ankyrin repeat domain-containing protein 2		1860000	1910000	1680000	1920000	1980000	2220000	1920000	1920000	1760000	1.12294	0.167275	0.12464	1.09286	0.128105	0.915033	-0.128105	0.177471	1.02752	0.0391706	0.599794	NA
NA	Q61033	Q61033	Tmpo	Lamina-associated polypeptide 2, isoforms alpha/zeta		286000	307000	370000	372000	299000	277000	253000	272000	293000	0.984424	-0.0226487	0.902251	1.15892	0.212786	0.862869	-0.212786	0.234046	0.849429	-0.235435	0.156598	NA
NA	P14733	P14733	Lmnb1	Lamin-B1		9310000	9270000	9480000	10400000	9330000	9610000	11300000	10800000	10700000	1.04562	0.0643539	0.261681	0.894512	-0.160827	1.11793	0.160827	0.0356955	1.16892	0.225181	0.00129708	NA
NA	P21619	P21619	Lmnb2	Lamin-B2		2300000	1900000	1930000	1920000	1720000	1400000	2370000	2030000	2410000	0.822186	-0.282463	0.14145	0.740088	-0.434231	1.35119	0.434231	0.0380989	1.11093	0.151768	0.26791	NA
NA	Q61292	Q61292	Lamb2	Laminin subunit beta-2		42400000	43100000	43500000	43900000	39900000	44100000	40000000	39500000	41900000	0.991473	-0.0123548	0.807019	1.05354	0.0752478	0.949179	-0.0752478	0.234943	0.941085	-0.0876026	0.0337872	NA
NA	Q8CG19	Q8CG19	Ltbp1	Latent-transforming growth factor beta-binding protein 1		51600000	56600000	58900000	63300000	61800000	70500000	69200000	74200000	67400000	1.17056	0.227195	0.0508847	0.927894	-0.107968	1.07771	0.107968	0.207003	1.26152	0.335163	0.00795386	NA
NA	Q61810	Q61810	0	Latent-transforming growth factor beta-binding protein 3		466000	420000	532000	947000	993000	880000	711000	779000	758000	1.98872	0.991838	0.000536757	1.25445	0.327053	0.797163	-0.327053	0.00773139	1.58533	0.664785	0.00193214	NA
NA	Q3UHZ5	Q3UHZ5	Lmod2	Leiomodin-2		2180000	2380000	1850000	2230000	2480000	1430000	2050000	2220000	1890000	0.957878	-0.0620857	0.810993	0.996753	-0.0046917	1.00326	0.0046917	0.984881	0.960998	-0.057394	0.67004	NA
NA	E9QA62	E9QA62	Lmod3	Leiomodin-3		933000	765000	773000	825000	705000	743000	602000	870000	510000	0.91987	-0.120497	0.368489	1.14682	0.197641	0.871975	-0.197641	0.441446	0.802104	-0.318138	0.24938	NA
NA	Q6DVA0	Q6DVA0	Lemd2	LEM domain-containing protein 2		2510000	2300000	2390000	2710000	2870000	2300000	2090000	1740000	1990000	1.09444	0.130199	0.277112	1.35395	0.437176	0.738579	-0.437176	0.0260855	0.808333	-0.306978	0.0188475	NA
NA	Q8R4U7	Q8R4U7	Luzp1	Leucine zipper protein 1		3500000	3810000	3120000	2540000	2510000	1800000	1810000	1870000	1980000	0.656759	-0.606563	0.0189995	1.21025	0.275302	0.826277	-0.275302	0.183409	0.542665	-0.881865	0.00150686	NA
NA	Q3UZ39	Q3UZ39	Lrrfip1	Leucine-rich repeat flightless-interacting protein 1		2520000	2360000	2640000	2570000	2570000	2170000	2320000	2470000	2310000	0.972074	-0.0408613	0.67699	1.02958	0.0420524	0.971272	-0.0420524	0.650162	0.944149	-0.0829136	0.219307	NA
NA	Q9DBN5	Q9DBN5	Lonp2	Lon protease homolog 2, peroxisomal		1320000	1520000	1250000	1630000	1730000	1680000	1550000	1540000	1610000	1.23227	0.301323	0.0210794	1.07234	0.100763	0.93254	-0.100763	0.0351868	1.14914	0.20056	0.0722575	NA
NA	Q9D358	Q9D358	Acp1; LOC631286; LOC102642088	Low molecular weight phosphotyrosine protein phosphatase		1810000	1920000	871000	1660000	1430000	1710000	1270000	1270000	1040000	1.04325	0.0610869	0.85642	1.34078	0.423075	0.745833	-0.423075	0.0243449	0.778092	-0.361988	0.375454	NA
NA	Q5SUF2	Q5SUF2	Luc7l3	Luc7-like protein 3		2270000	2160000	2550000	2120000	2250000	2360000	2080000	2120000	2460000	0.964183	-0.0526205	0.571098	1.01051	0.0150843	0.989599	-0.0150843	0.874909	0.954155	-0.0677049	0.558563	NA
NA	Q6ZQ88	Q6ZQ88	Kdm1a	Lysine-specific histone demethylase 1A		2620000	2640000	2680000	2500000	2560000	2190000	3120000	3200000	3030000	0.913098	-0.131158	0.118423	0.775401	-0.366985	1.28966	0.366985	0.00495204	1.17758	0.235827	0.000840899	NA
NA	P97873	P97873	Loxl1	Lysyl oxidase homolog 1		745000	583000	452000	513000	640000	408000	426000	466000	531000	0.876966	-0.189407	0.53641	1.09698	0.133535	0.911595	-0.133535	0.566469	0.799438	-0.322942	0.25705	NA
NA	Q9DAR7	Q9DAR7	Dcps	m7GpppX diphosphatase		751000	749000	636000	735000	692000	280000	690000	611000	539000	0.799157	-0.323449	0.394203	0.927717	-0.108243	1.07791	0.108243	0.784283	0.861423	-0.215206	0.163246	NA
NA	Q9DB27	Q9DB27	Mcts1	Malignant T-cell-amplified sequence 1		2020000	1370000	1630000	1420000	1410000	934000	1140000	1250000	726000	0.749801	-0.415421	0.166352	1.20796	0.272571	0.827843	-0.272571	0.393687	0.620717	-0.687992	0.0621734	NA
NA	Q924M7	Q924M7	Mpi	Mannose-6-phosphate isomerase		2470000	2920000	2800000	2160000	2260000	2430000	2990000	3030000	3110000	0.836386	-0.257759	0.0457116	0.750274	-0.414511	1.33285	0.414511	0.000919135	1.11477	0.156751	0.0873709	NA
NA	A2AJI0	A2AJI0	Map7d1; Mtap7d1	MAP7 domain-containing protein 1		574000	753000	605000	632000	783000	531000	871000	555000	661000	1.00725	0.0104166	0.961859	0.932439	-0.100919	1.07246	0.100919	0.711325	1.08023	0.111336	0.657451	NA
NA	Q3UGS4	Q3UGS4	Fam195b; Mcrip1	Mapk-regulated corepressor-interacting protein 1		781000	941000	986000	1300000	1180000	525000	1210000	1200000	1000000	1.10968	0.150137	0.710955	0.881232	-0.182407	1.13478	0.182407	0.618347	1.25923	0.332544	0.0645914	NA
NA	Q9QYH6	Q9QYH6	Maged1	Melanoma-associated antigen D1		4160000	4230000	3370000	3850000	3680000	4450000	3430000	3570000	3890000	1.01871	0.0267398	0.849087	1.10009	0.137624	0.909015	-0.137624	0.250105	0.92602	-0.110884	0.399058	NA
NA	Q8K273	Q8K273	Mmgt1	Membrane magnesium transporter 1		2100000	2050000	2050000	1760000	2150000	2040000	1790000	2160000	2020000	0.959677	-0.0593785	0.516611	0.99665	-0.00484126	1.00336	0.00484126	0.968459	0.962903	-0.0545373	0.521111	NA
NA	P02798	P02798	Mt2	Metallothionein-2		238000	361000	392000	449000	408000	411000	429000	384000	453000	1.27952	0.355598	0.131683	1.00158	0.00227734	0.998423	-0.00227734	0.979297	1.2775	0.35332	0.147829	NA
NA	Q8K4B0	Q8K4B0	Mta1	Metastasis-associated protein MTA1		1800000	1570000	1510000	1960000	1720000	1480000	1530000	1710000	1570000	1.05738	0.0804899	0.600468	1.07277	0.101334	0.932171	-0.101334	0.477175	0.985656	-0.0208443	0.833268	NA
NA	Q99LB6	Q99LB6	Mat2b	Methionine adenosyltransferase 2 subunit beta		508000	631000	571000	759000	1060000	1400000	2440000	2920000	2440000	1.88246	0.912616	0.0559212	0.412692	-1.27686	2.42311	1.27686	0.003361	4.5614	2.18948	0.000244214	NA
NA	O08663	O08663	Metap2	Methionine aminopeptidase 2		2970000	2960000	2760000	2600000	2680000	2610000	2580000	2640000	2850000	0.90794	-0.139331	0.0215971	0.977695	-0.0325434	1.02281	0.0325434	0.522136	0.928654	-0.106788	0.124735	NA
NA	Q99J09	Q99J09	Wdr77	Methylosome protein 50		707000	716000	842000	719000	723000	31700	631000	633000	727000	0.65064	-0.620068	0.322451	0.740181	-0.43405	1.35102	0.43405	0.498514	0.879029	-0.186018	0.165243	NA
NA	Q61189	Q61189	Clns1a	Methylosome subunit pICln		826000	828000	640000	1420000	1390000	1430000	917000	735000	657000	1.8483	0.886199	0.000516997	1.83629	0.876796	0.544575	-0.876796	0.00117418	1.00654	0.00940278	0.962177	NA
NA	Q9CQT1	Q9CQT1	Mri1	Methylthioribose-1-phosphate isomerase		1230000	1300000	1180000	1220000	1190000	1020000	1430000	1170000	1330000	0.924528	-0.113211	0.260868	0.872774	-0.196321	1.14577	0.196321	0.164345	1.0593	0.0831101	0.428554	NA
NA	Q9WVQ5	Q9WVQ5	Apip	Methylthioribulose-1-phosphate dehydratase		580000	701000	507000	648000	560000	685000	754000	601000	609000	1.05872	0.0823277	0.632126	0.963849	-0.0531205	1.03751	0.0531205	0.722164	1.09843	0.135448	0.479523	NA
NA	Q9QYR6	Q9QYR6	Map1a; Mtap1a	Microtubule-associated protein 1A		571000	492000	719000	474000	474000	167000	699000	705000	638000	0.625701	-0.676454	0.142625	0.546033	-0.872939	1.83139	0.872939	0.0417369	1.1459	0.196486	0.282725	NA
NA	Q91VR7	Q91VR7	Map1lc3a	Microtubule-associated proteins 1A/1B light chain 3A		675000	895000	776000	1130000	1180000	712000	964000	1050000	889000	1.28815	0.365301	0.235223	1.04099	0.0579591	0.960622	-0.0579591	0.81122	1.23743	0.307342	0.0779285	NA
NA	Q9CQV6	Q9CQV6	Map1lc3b	Microtubule-associated proteins 1A/1B light chain 3B		840000	1110000	1140000	4010000	1290000	1480000	835000	922000	949000	2.19417	1.13368	0.235564	2.50554	1.32512	0.399115	-1.32512	0.196591	0.875728	-0.191445	0.275434	NA
NA	Q63844	Q63844	Mapk3	Mitogen-activated protein kinase 3		1250000	1230000	1080000	3620000	2710000	1230000	1330000	1390000	1250000	2.1236	1.08651	0.128919	1.90428	0.929247	0.525132	-0.929247	0.161427	1.11517	0.157262	0.11192	NA
NA	Q9WVA3	Q9WVA3	Bub3	Mitotic checkpoint protein BUB3		2950000	3230000	3210000	3900000	3670000	4160000	4140000	4210000	4710000	1.2492	0.321006	0.00967895	0.898162	-0.154952	1.11338	0.154952	0.124436	1.39084	0.475958	0.00367499	NA
NA	Q9D071	Q9D071	Mms19	MMS19 nucleotide excision repair protein homolog		7210000	6900000	6400000	5580000	5850000	5410000	6940000	6440000	7130000	0.821063	-0.284435	0.010368	0.821063	-0.284435	1.21793	0.284435	0.0072471	1	0	1	NA
NA	Q8BUN5	Q8BUN5	Smad3	Mothers against decapentaplegic homolog 3		348000	349000	339000	412000	456000	61600	442000	412000	413000	0.897297	-0.156342	0.790406	0.733702	-0.446735	1.36295	0.446735	0.419706	1.22297	0.290393	0.00173612	NA
NA	Q9D0L8	Q9D0L8	Rnmt	mRNA cap guanine-N7 methyltransferase		1030000	1610000	555000	1120000	1640000	536000	508000	490000	480000	1.03161	0.0449003	0.942851	2.23004	1.15707	0.448422	-1.15707	0.130269	0.462598	-1.11217	0.133978	NA
NA	Q8C570	Q8C570	Rae1	mRNA export factor		1130000	1540000	1410000	1560000	1440000	765000	1450000	1270000	1590000	0.922794	-0.115919	0.722417	0.87355	-0.195038	1.14475	0.195038	0.529498	1.05637	0.0791187	0.641256	NA
NA	Q8R0P4	Q8R0P4	1810020D17Rik; Aamdc	Mth938 domain-containing protein		4870000	5000000	4400000	4230000	4950000	3890000	4630000	5060000	4910000	0.915907	-0.126726	0.330856	0.895205	-0.159709	1.11706	0.159709	0.204669	1.02313	0.032983	0.645602	NA
NA	Q9DCG9	Q9DCG9	Gm13072; Trmt112-ps2; Trmt112	Multifunctional methyltransferase subunit TRM112-like protein		968000	1180000	811000	907000	984000	596000	479000	371000	815000	0.840487	-0.250703	0.380252	1.49369	0.578884	0.669481	-0.578884	0.200005	0.56269	-0.829588	0.0653737	NA
NA	Q99JI1	Q99JI1	Mustn1	Musculoskeletal embryonic nuclear protein 1		1620000	1560000	1650000	1220000	1340000	1020000	1730000	1770000	1720000	0.741201	-0.432064	0.0126953	0.685824	-0.54409	1.4581	0.54409	0.00444964	1.08075	0.112027	0.0131031	NA
NA	Q7TPV4	Q7TPV4	Mybbp1a	Myb-binding protein 1A		1490000	1830000	1220000	2040000	1880000	2010000	1770000	1680000	1680000	1.30617	0.38534	0.0647084	1.15595	0.209073	0.865093	-0.209073	0.00977583	1.12996	0.176267	0.333612	NA
NA	Q8C854	Q8C854	Myef2	Myelin expression factor 2		21600000	18500000	20100000	15700000	14900000	12600000	17000000	17300000	17200000	0.717608	-0.478732	0.0117614	0.838835	-0.253541	1.19213	0.253541	0.0413781	0.855482	-0.225191	0.0321449	NA
NA	Q62234	Q62234	Myom1	Myomesin-1		12000000	11600000	10800000	9400000	11100000	9990000	9860000	11200000	11300000	0.886337	-0.174072	0.0996868	0.942213	-0.0858755	1.06133	0.0858755	0.411854	0.940698	-0.088197	0.308301	NA
NA	Q8CI43	Q8CI43	Myl6b	Myosin light chain 6B		5310000	4870000	5210000	4120000	4530000	3970000	2550000	2040000	2570000	0.820013	-0.286281	0.0124762	1.76257	0.81768	0.567353	-0.81768	0.00164782	0.465237	-1.10396	0.000232232	NA
NA	P97434	P97434	Mprip	Myosin phosphatase Rho-interacting protein		126000000	124000000	118000000	121000000	113000000	121000000	94600000	91200000	87700000	0.964674	-0.0518867	0.29392	1.29799	0.376278	0.770423	-0.376278	0.0012267	0.743207	-0.428165	0.00054276	NA
NA	Q9CQ19	Q9CQ19	Myl9	Myosin regulatory light polypeptide 9		6520000	6750000	6940000	7120000	7640000	8080000	7860000	8130000	8030000	1.13013	0.176493	0.044355	0.950874	-0.0726735	1.05166	0.0726735	0.244355	1.18852	0.249167	0.00093073	NA
NA	Q5SX40	Q5SX40	Myh1	Myosin-1		1700000	1850000	2450000	1800000	1920000	1510000	1950000	1940000	1620000	0.871667	-0.198152	0.378521	0.949183	-0.0752414	1.05354	0.0752414	0.597476	0.918333	-0.12291	0.554408	NA
NA	Q61879	Q61879	Myh10	Myosin-10		685000000	655000000	656000000	452000000	443000000	462000000	275000000	224000000	254000000	0.67986	-0.556691	4.60708e-05	1.80212	0.849699	0.554901	-0.849699	0.000217614	0.377255	-1.40639	2.00543e-05	NA
NA	Q5SX39	Q5SX39	Myh4	Myosin-4		20700000	20000000	21300000	19700000	19300000	17800000	18200000	18600000	18600000	0.916129	-0.126377	0.0658101	1.02527	0.036005	0.975352	-0.036005	0.475649	0.893548	-0.162382	0.00526153	NA
NA	P62774	P62774	Mtpn	Myotrophin		29900000	30400000	25900000	18500000	18800000	18200000	12300000	9700000	11200000	0.643852	-0.6352	0.00204186	1.67169	0.741305	0.598198	-0.741305	0.000654342	0.385151	-1.3765	0.000392909	NA
NA	Q6ZPE2	Q6ZPE2	Sbf1	Myotubularin-related protein 5		1800000	1880000	1740000	1310000	2040000	2600000	1950000	2880000	2920000	1.09779	0.134597	0.66265	0.767742	-0.381307	1.30252	0.381307	0.287768	1.42989	0.515903	0.0718897	NA
NA	P0DN34	P0DN34	LOC102631912	NADH dehydrogenase [ubiquinone] 1 beta subcomplex subunit 1		226000	266000	256000	281000	252000	266000	294000	242000	213000	1.06818	0.0951572	0.310355	1.06676	0.0932298	0.937422	-0.0932298	0.543472	1.00134	0.00192745	0.990591	NA
NA	P06801	P06801	Me1	NADP-dependent malic enzyme		6860000	6150000	6170000	6590000	5000000	5060000	5000000	5570000	5350000	0.868092	-0.204081	0.213252	1.04585	0.0646818	0.956156	-0.0646818	0.678961	0.830031	-0.268762	0.0191978	NA
NA	Q9QY36	Q9QY36	Naa10	N-alpha-acetyltransferase 10		418000	742000	784000	818000	788000	772000	923000	1080000	1020000	1.22325	0.29072	0.281877	0.786636	-0.346232	1.27124	0.346232	0.0107505	1.55504	0.636953	0.0444618	NA
NA	Q6PGB6	Q6PGB6	Naa50	N-alpha-acetyltransferase 50		1050000	1420000	950000	1290000	1170000	663000	1360000	1220000	1130000	0.913158	-0.131064	0.700527	0.841779	-0.248487	1.18796	0.248487	0.390677	1.0848	0.117423	0.573338	NA
NA	P29595	P29595	Nedd8	NEDD8		3430000	3480000	3140000	3830000	3500000	3350000	3520000	3950000	3930000	1.06269	0.0877161	0.30113	0.936842	-0.0941222	1.06742	0.0941222	0.294957	1.13433	0.181838	0.0625491	NA
NA	Q8C878	Q8C878	Uba3	NEDD8-activating enzyme E1 catalytic subunit		1120000	1360000	1210000	1270000	1410000	1290000	1600000	1990000	1850000	1.07588	0.105518	0.321305	0.729779	-0.454468	1.37028	0.454468	0.01598	1.47425	0.559986	0.0120746	NA
NA	Q8VBW6	Q8VBW6	Nae1	NEDD8-activating enzyme E1 regulatory subunit		1610000	1590000	1620000	1620000	1460000	1500000	2130000	2280000	2090000	0.950207	-0.0736855	0.177016	0.704615	-0.505092	1.41921	0.505092	0.00104575	1.34855	0.431407	0.000665369	NA
NA	P61082	P61082	Ube2m	NEDD8-conjugating enzyme Ubc12		1860000	1900000	1920000	1680000	1640000	389000	2030000	1940000	1240000	0.652993	-0.614861	0.196345	0.7119	-0.490253	1.40469	0.490253	0.366608	0.917254	-0.124608	0.565328	NA
NA	Q6ZWR6	Q6ZWR6	Syne1	Nesprin-1		2380000	2290000	2020000	2210000	1970000	1920000	2190000	2590000	2220000	0.911809	-0.133197	0.23388	0.871429	-0.198546	1.14754	0.198546	0.128086	1.04634	0.0653487	0.571904	NA
NA	Q6R891	Q6R891	Ppp1r9b	Neurabin-2		560000	580000	392000	350000	837000	430000	323000	288000	657000	1.05548	0.0779034	0.869764	1.27524	0.350765	0.784168	-0.350765	0.575789	0.827676	-0.272862	0.541027	NA
NA	Q7TPW1	Q7TPW1	Nexn	Nexilin		1160000	1390000	1370000	1260000	1360000	2070000	1040000	853000	1230000	1.19643	0.258734	0.388216	1.50176	0.586655	0.665885	-0.586655	0.132647	0.796684	-0.327921	0.113184	NA
NA	Q9D0T1	Q9D0T1	Nhp2l1; Snu13; LOC100862468	NHP2-like protein 1		32100000	35800000	38100000	40100000	32000000	35500000	24000000	25300000	25600000	1.01509	0.0216138	0.864186	1.43658	0.52264	0.696097	-0.52264	0.010428	0.706604	-0.501027	0.00465051	NA
NA	Q99KQ4	Q99KQ4	Nampt	Nicotinamide phosphoribosyltransferase		13100000	12600000	11100000	8900000	10400000	11100000	8710000	11300000	9750000	0.826087	-0.275634	0.0733885	1.02151	0.0306968	0.978947	-0.0306968	0.840506	0.808696	-0.306331	0.0714499	NA
NA	P18608	P18608	Hmgn1; LOC100044391; LOC102641809	Non-histone chromosomal protein HMG-14		1610000	1330000	1810000	1570000	1800000	2030000	2030000	2540000	2320000	1.13684	0.185032	0.323064	0.783745	-0.351545	1.27593	0.351545	0.0667123	1.45053	0.536576	0.0245648	NA
NA	Q99MD9	Q99MD9	Nasp	Nuclear autoantigenic sperm protein		10600000	8320000	7310000	9750000	10400000	7120000	9680000	10800000	9490000	1.03965	0.0560969	0.816266	0.90991	-0.136204	1.09901	0.136204	0.452611	1.14258	0.192301	0.302942	NA
NA	P70255	P70255	Nfic	Nuclear factor 1 C-type		2660000	2690000	2550000	1840000	2120000	2190000	2360000	1970000	2670000	0.778481	-0.361266	0.00713672	0.878571	-0.186769	1.13821	0.186769	0.283672	0.886076	-0.174498	0.220734	NA
NA	P70257	P70257	Nfix	Nuclear factor 1 X-type		1040000	1000000	1200000	1700000	1080000	1130000	1240000	1160000	1400000	1.20679	0.271175	0.343474	1.02895	0.0411692	0.971867	-0.0411692	0.870484	1.17284	0.230006	0.116117	NA
NA	Q5F2E7	Q5F2E7	Nufip2	Nuclear fragile X mental retardation-interacting protein 2		5390000	5000000	4370000	3910000	3800000	3200000	3720000	3820000	3670000	0.73916	-0.436042	0.0256423	0.973238	-0.0391352	1.0275	0.0391352	0.6797	0.759485	-0.396906	0.0169726	NA
NA	E9Q7G0	E9Q7G0	Numa1	Nuclear mitotic apparatus protein 1		1360000	1480000	1280000	1450000	816000	1450000	1320000	1450000	1450000	0.901942	-0.148894	0.57217	0.880569	-0.183492	1.13563	0.183492	0.479625	1.02427	0.0345987	0.669541	NA
NA	Q8R0G9	Q8R0G9	Nup133	Nuclear pore complex protein Nup133		12800000	13100000	13100000	8120000	8480000	8720000	11900000	12400000	12700000	0.649231	-0.623197	2.23589e-05	0.684324	-0.547248	1.4613	0.547248	0.000181166	0.948718	-0.0759489	0.0584227	NA
NA	Q99P88	Q99P88	Nup155	Nuclear pore complex protein Nup155		1240000	1140000	1290000	1300000	953000	1250000	1220000	1140000	1190000	0.954496	-0.0671891	0.658869	0.986761	-0.019228	1.01342	0.019228	0.894378	0.967302	-0.047961	0.467605	NA
NA	Q9JIH2	Q9JIH2	Nup50	Nuclear pore complex protein Nup50		4010000	4450000	3540000	4030000	3690000	2940000	3750000	3820000	3930000	0.888333	-0.170827	0.34298	0.926957	-0.109426	1.0788	0.109426	0.439112	0.958333	-0.0614005	0.567586	NA
NA	Q8BJ71	Q8BJ71	Nup93	Nuclear pore complex protein Nup93		538000	423000	312000	371000	356000	303000	419000	427000	374000	0.809112	-0.305588	0.302053	0.844262	-0.244237	1.18447	0.244237	0.0745206	0.958366	-0.0613513	0.805888	NA
NA	Q6PFD9	Q6PFD9	Nup98	Nuclear pore complex protein Nup98-Nup96		3540000	3480000	3530000	3760000	3510000	3390000	3260000	3710000	3710000	1.01043	0.0149644	0.756794	0.998127	-0.00270421	1.00188	0.00270421	0.97304	1.01232	0.0176686	0.788577	NA
NA	Q63850	Q63850	Nup62	Nuclear pore glycoprotein p62		2330000	2280000	2190000	2050000	2190000	1410000	1890000	1990000	2170000	0.830882	-0.267284	0.190631	0.933884	-0.0986843	1.0708	0.0986843	0.626963	0.889706	-0.1686	0.0524684	NA
NA	Q91W39	Q91W39	Ncoa5	Nuclear receptor coactivator 5		511000	428000	525000	390000	547000	206000	512000	493000	527000	0.780738	-0.35709	0.357907	0.746084	-0.422591	1.34033	0.422591	0.26056	1.04645	0.0655007	0.515718	NA
NA	P61971	P61971	Nutf2; Gm10349; Nutf2-ps2	Nuclear transport factor 2		868000	985000	914000	868000	884000	885000	891000	974000	1020000	0.953018	-0.0694251	0.277149	0.914038	-0.129674	1.09405	0.129674	0.0961198	1.04265	0.0602487	0.482164	NA
NA	Q80XU3	Q80XU3	Nucks1	Nuclear ubiquitous casein and cyclin-dependent kinase substrate 1		526000	668000	575000	711000	771000	538000	705000	718000	628000	1.14189	0.191421	0.361688	0.984885	-0.0219722	1.01535	0.0219722	0.897457	1.15941	0.213393	0.134605	NA
NA	E9Q5C9	E9Q5C9	Nolc1	Nucleolar and coiled-body phosphoprotein 1		3880000	4610000	3780000	3950000	4140000	2540000	4510000	5010000	4600000	0.866341	-0.206994	0.390654	0.752833	-0.409598	1.32832	0.409598	0.0921401	1.15077	0.202605	0.111975	NA
NA	Q9D6Z1	Q9D6Z1	Nop56	Nucleolar protein 56		3510000	3090000	2840000	3460000	3110000	3010000	3160000	3510000	3430000	1.01483	0.0212388	0.854333	0.948515	-0.0762577	1.05428	0.0762577	0.372307	1.06992	0.0974965	0.378387	NA
NA	Q6DFW4	Q6DFW4	Nop58	Nucleolar protein 58		13400000	14300000	13500000	12400000	11400000	7940000	12100000	12100000	12800000	0.770388	-0.376342	0.0844544	0.857838	-0.221223	1.16572	0.221223	0.270155	0.898058	-0.155119	0.0190626	NA
NA	Q9JIK5	Q9JIK5	Ddx21	Nucleolar RNA helicase 2		8960000	9380000	9460000	9000000	8760000	5420000	8370000	8170000	9120000	0.833813	-0.262204	0.256999	0.903352	-0.146641	1.10699	0.146641	0.52584	0.923022	-0.115564	0.0953744	NA
NA	P25976	P25976	Ubtf	Nucleolar transcription factor 1		7620000	7040000	6680000	3240000	3100000	2720000	5680000	6010000	5910000	0.424555	-1.23598	0.000201908	0.514773	-0.957992	1.9426	0.957992	0.000100822	0.824742	-0.277985	0.0127654	NA
NA	Q9CPP0	Q9CPP0	Npm3	Nucleoplasmin-3		2090000	2050000	1460000	1710000	392000	1350000	1680000	1370000	1670000	0.616429	-0.697994	0.181277	0.731356	-0.451354	1.36732	0.451354	0.356899	0.842857	-0.24664	0.267031	NA
NA	Q8R4R6	Q8R4R6	Nup35	Nucleoporin NUP35		883000	727000	2150000	362000	510000	488000	471000	591000	1620000	0.361702	-1.46713	0.152107	0.507084	-0.979703	1.97206	0.979703	0.296726	0.713298	-0.487423	0.568886	NA
NA	Q8R332	Q8R332	Nupl1	Nucleoporin p58/p45		969000	865000	743000	1020000	775000	818000	795000	867000	851000	1.01397	0.0200146	0.910133	1.03979	0.0562965	0.96173	-0.0562965	0.69338	0.975165	-0.0362819	0.772178	NA
NA	Q8R2U0	Q8R2U0	Seh1l	Nucleoporin SEH1		1840000	1350000	1790000	1370000	1420000	1700000	1450000	1450000	1390000	0.901606	-0.14943	0.430563	1.04662	0.0657378	0.955457	-0.0657378	0.558608	0.861446	-0.215168	0.216673	NA
NA	F6ZDS4	F6ZDS4	Tpr	Nucleoprotein TPR		833000	770000	776000	762000	659000	746000	885000	842000	707000	0.910887	-0.134656	0.134734	0.890304	-0.16763	1.12321	0.16763	0.227223	1.02312	0.0329739	0.764852	NA
NA	Q6PIP5	Q6PIP5	Nudcd1	NudC domain-containing protein 1		17900000	13400000	13600000	12600000	12800000	11200000	11900000	13300000	13000000	0.815145	-0.294872	0.149164	0.958115	-0.061729	1.04372	0.061729	0.463808	0.85078	-0.233143	0.217718	NA
NA	Q9CQ48	Q9CQ48	Nudcd2	NudC domain-containing protein 2		359000	657000	577000	850000	572000	716000	835000	752000	853000	1.34212	0.424516	0.204265	0.87623	-0.190619	1.14125	0.190619	0.307175	1.5317	0.615135	0.0402081	NA
NA	A2AAJ9	A2AAJ9	0	Obscurin		759000	919000	831000	1120000	936000	876000	1170000	1160000	1110000	1.16859	0.224773	0.179487	0.852326	-0.230523	1.17326	0.230523	0.0889734	1.37106	0.455296	0.00339008	NA
NA	B2RRE7	B2RRE7	Otud4	OTU domain-containing protein 4		12100000	11500000	11600000	10300000	10100000	10400000	7800000	6410000	7320000	0.875	-0.192645	0.00203757	1.43056	0.516582	0.699026	-0.516582	0.0017703	0.611648	-0.709227	0.000525667	NA
NA	Q9ET54	Q9ET54	Palld	Palladin		1170000	1170000	1140000	1220000	1500000	1750000	772000	695000	1200000	1.28448	0.361188	0.0978544	1.67604	0.745057	0.596644	-0.745057	0.0518999	0.766379	-0.383869	0.160223	NA
NA	Q8R326	Q8R326	Pspc1	Paraspeckle component 1		19300000	20200000	19900000	19200000	18500000	17200000	18800000	19800000	19700000	0.924242	-0.113657	0.0799765	0.941681	-0.0866897	1.06193	0.0866897	0.164355	0.981481	-0.026967	0.425477	NA
NA	Q9D0J8	Q9D0J8	Ptms	Parathymosin		2740000	2380000	2410000	1920000	2040000	1690000	2280000	1880000	2580000	0.750332	-0.414399	0.0153704	0.838279	-0.254498	1.19292	0.254498	0.185149	0.895086	-0.159901	0.322052	NA
NA	Q8VI36	Q8VI36	Pxn	Paxillin		6390000	6610000	6000000	9130000	8050000	6850000	9620000	9610000	9800000	1.26474	0.338837	0.0698642	0.827764	-0.272708	1.20807	0.272708	0.0653554	1.52789	0.611545	5.96628e-05	NA
NA	Q99JF8	Q99JF8	Psip1	PC4 and SFRS1-interacting protein		2220000	2840000	2280000	4110000	3750000	4000000	3370000	3280000	3420000	1.6158	0.692252	0.00255857	1.17776	0.23604	0.849073	-0.23604	0.00638959	1.37193	0.456212	0.0107141	NA
NA	Q8CI51	Q8CI51	Pdlim5	PDZ and LIM domain protein 5		7020000	6500000	7370000	6880000	7050000	7380000	6880000	6600000	7120000	1.02011	0.0287181	0.656943	1.03447	0.0488863	0.966682	-0.0488863	0.322886	0.986118	-0.0201682	0.758828	NA
NA	Q9Z0G0	Q9Z0G0	Gipc1	PDZ domain-containing protein GIPC1		6730000	7790000	6950000	10500000	10000000	12100000	10100000	10300000	10100000	1.5184	0.60255	0.00643401	1.06885	0.0960627	0.935583	-0.0960627	0.333397	1.42059	0.506487	0.000799483	NA
NA	Q8BFY6	Q8BFY6	Pef1	Peflin		2750000	2140000	2670000	2450000	2210000	2720000	3020000	3030000	2550000	0.97619	-0.0347654	0.81604	0.85814	-0.220716	1.16531	0.220716	0.133241	1.13757	0.18595	0.235349	NA
NA	Q64378	Q64378	Fkbp5	Peptidyl-prolyl cis-trans isomerase FKBP5		305000	401000	341000	307000	426000	171000	511000	392000	380000	0.863419	-0.211867	0.577919	0.704599	-0.505126	1.41925	0.505126	0.210111	1.22541	0.29326	0.193016	NA
NA	Q9QUR7	Q9QUR7	Pin1	Peptidyl-prolyl cis-trans isomerase NIMA-interacting 1		978000	932000	949000	1080000	996000	1070000	1050000	984000	844000	1.10038	0.138008	0.032248	1.09312	0.128452	0.914812	-0.128452	0.248865	1.00665	0.00955597	0.923797	NA
NA	Q9D0W5	Q9D0W5	Ppil1	Peptidyl-prolyl cis-trans isomerase-like 1		3590000	8840000	3640000	3060000	2980000	2610000	3390000	3710000	3540000	0.53827	-0.893598	0.22983	0.81297	-0.298726	1.23006	0.298726	0.0163793	0.662103	-0.594872	0.358003	NA
NA	Q9R0L6	Q9R0L6	Pcm1	Pericentriolar material 1 protein		2840000	3010000	2920000	2930000	2400000	3310000	2430000	2740000	3060000	0.985177	-0.0215455	0.87957	1.04982	0.0701389	0.952546	-0.0701389	0.691738	0.938426	-0.0916844	0.393438	NA
NA	Q6P8I4	Q6P8I4	Pcnp	PEST proteolytic signal-containing nuclear protein		1230000	1160000	1150000	1440000	1360000	1120000	1020000	1080000	1070000	1.10734	0.147104	0.271499	1.23659	0.306371	0.808673	-0.306371	0.0631024	0.89548	-0.159267	0.0168999	NA
NA	P83870	P83870	Phf5a	PHD finger-like domain-containing protein 5A		1260000	1940000	1220000	2190000	2760000	3490000	4530000	2300000	2600000	1.9095	0.933197	0.0389404	0.895016	-0.160015	1.1173	0.160015	0.698867	2.13348	1.09321	0.0860373	NA
NA	Q6P549	Q6P549	Inppl1	Phosphatidylinositol 3,4,5-trisphosphate 5-phosphatase 2		6060000	6180000	6040000	5490000	5700000	6150000	6540000	6980000	6830000	0.948578	-0.0761622	0.191417	0.852088	-0.230925	1.17359	0.230925	0.0126983	1.11324	0.154763	0.00717632	NA
NA	Q9CYR6	Q9CYR6	Pgm3	Phosphoacetylglucosamine mutase		3140000	3990000	3540000	3680000	3410000	3040000	3080000	2370000	2410000	0.949391	-0.074926	0.589984	1.2888	0.366033	0.775913	-0.366033	0.0627169	0.736645	-0.440959	0.0496869	NA
NA	Q7TSV4	Q7TSV4	Pgm1	Phosphoglucomutase-2		974000	1120000	1140000	1520000	1120000	590000	1380000	1500000	1100000	0.998763	-0.00178551	0.996355	0.811558	-0.301234	1.2322	0.301234	0.443413	1.23067	0.299449	0.127338	NA
NA	O70250	O70250	Pgam2	Phosphoglycerate mutase 2		1030000	1180000	1070000	1130000	1100000	1110000	1410000	1410000	1360000	1.01829	0.0261523	0.684271	0.799043	-0.323655	1.2515	0.323655	0.000119761	1.27439	0.349807	0.00330103	NA
NA	Q5SUR0	Q5SUR0	Pfas	Phosphoribosylformylglycinamidine synthase		2520000	3580000	3000000	5060000	5050000	5270000	4410000	3160000	3600000	1.69011	0.757117	0.0026533	1.3769	0.461426	0.726268	-0.461426	0.0197419	1.22747	0.295691	0.221894	NA
NA	O35691	O35691	Pnn	Pinin		3930000	3110000	3370000	1740000	2390000	2030000	3650000	4140000	4030000	0.591739	-0.756968	0.00985395	0.521151	-0.940228	1.91883	0.940228	0.00140466	1.13545	0.18326	0.173094	NA
NA	Q8K124	Q8K124	Plekho2	Pleckstrin homology domain-containing family O member 2		226000	409000	272000	473000	455000	434000	564000	470000	518000	1.50165	0.586552	0.0539119	0.877577	-0.188402	1.1395	0.188402	0.0973969	1.71114	0.774954	0.0247264	NA
NA	Q922V4	Q922V4	Plrg1	Pleiotropic regulator 1		945000	803000	858000	799000	753000	854000	857000	842000	875000	0.923254	-0.1152	0.258119	0.934732	-0.0973754	1.06983	0.0973754	0.142332	0.987721	-0.017825	0.81387	NA
NA	P57724	P57724	Pcbp4	Poly(rC)-binding protein 4		1180000	1160000	1130000	850000	1020000	567000	944000	1080000	1050000	0.702305	-0.509829	0.0606445	0.792778	-0.335011	1.26139	0.335011	0.199791	0.885879	-0.174818	0.0392377	NA
NA	Q3UEB3	Q3UEB3	Puf60	Poly(U)-binding-splicing factor PUF60		5720000	5950000	5330000	4610000	4640000	3370000	5020000	5170000	5320000	0.742353	-0.429823	0.0328184	0.813669	-0.297487	1.229	0.297487	0.0872084	0.912353	-0.132336	0.0685205	NA
NA	Q8CCS6	Q8CCS6	Pabpn1	Polyadenylate-binding protein 2		1120000	1340000	1270000	582000	1070000	118000	1260000	638000	674000	0.474531	-1.07543	0.0817208	0.68818	-0.539141	1.45311	0.539141	0.47671	0.689544	-0.536285	0.14245	NA
NA	Q91VJ5	Q91VJ5	Pqbp1	Polyglutamine-binding protein 1		375000	429000	394000	425000	487000	482000	470000	453000	454000	1.16361	0.218603	0.0618878	1.01235	0.017702	0.987805	-0.017702	0.797206	1.14942	0.200901	0.023524	NA
NA	Q8BG81	Q8BG81	Poldip3	Polymerase delta-interacting protein 3		1130000	1160000	757000	378000	516000	632000	800000	896000	907000	0.50082	-0.997635	0.0271925	0.586247	-0.77042	1.70577	0.77042	0.0113545	0.854283	-0.227214	0.331364	NA
NA	Q9CWM4	Q9CWM4	Pfdn1	Prefoldin subunit 1		2140000	2360000	2600000	2250000	2180000	2200000	2860000	2900000	2310000	0.933803	-0.0988102	0.308682	0.821561	-0.28356	1.21719	0.28356	0.0662891	1.13662	0.18475	0.236051	NA
NA	O70591	O70591	Pfdn2	Prefoldin subunit 2		5650000	5690000	4980000	5330000	5410000	5930000	5890000	6390000	5960000	1.02145	0.030613	0.714796	0.913925	-0.129852	1.09418	0.129852	0.0991022	1.11765	0.160465	0.0829899	NA
NA	P61759	P61759	Vbp1	Prefoldin subunit 3		2950000	3070000	3310000	2940000	3140000	2800000	3390000	3060000	3450000	0.951768	-0.0713174	0.358414	0.89697	-0.156869	1.11486	0.156869	0.0952606	1.06109	0.0855514	0.303169	NA
NA	Q9WU28	Q9WU28	Pfdn5	Prefoldin subunit 5		4220000	4130000	3960000	4640000	4210000	4270000	4670000	4740000	4670000	1.0658	0.091937	0.15558	0.931818	-0.10188	1.07317	0.10188	0.0789495	1.14379	0.193817	0.00177809	NA
NA	Q03958	Q03958	H2-Ke2; Pfdn6	Prefoldin subunit 6		3060000	3130000	2610000	2840000	2720000	725000	2910000	3100000	3180000	0.714205	-0.485591	0.300132	0.683896	-0.548152	1.46221	0.548152	0.233466	1.04432	0.0625613	0.513507	NA
NA	Q9D824	Q9D824	Fip1l1	Pre-mRNA 3'-end-processing factor FIP1		723000	820000	806000	641000	830000	986000	847000	736000	749000	1.04598	0.0648511	0.747216	1.0536	0.0753301	0.949125	-0.0753301	0.713596	0.992763	-0.0104789	0.908495	NA
NA	Q99KP6	Q99KP6	Prpf19	Pre-mRNA-processing factor 19		18800000	18800000	16900000	17200000	16600000	15900000	18900000	17300000	17800000	0.911927	-0.13301	0.0955042	0.92037	-0.119714	1.08652	0.119714	0.0764639	0.990826	-0.0132968	0.843265	NA
NA	Q9R1C7	Q9R1C7	Prpf40a	Pre-mRNA-processing factor 40 homolog A		842000	1040000	1110000	1010000	1120000	583000	844000	911000	1080000	0.906751	-0.141221	0.636953	0.956966	-0.0634597	1.04497	0.0634597	0.830669	0.947527	-0.0777614	0.649291	NA
NA	Q91YR7	Q91YR7	Prpf6	Pre-mRNA-processing factor 6		3190000	4100000	4010000	3500000	3630000	3450000	4960000	3560000	3870000	0.936283	-0.0949831	0.460746	0.853914	-0.227837	1.17108	0.227837	0.231366	1.09646	0.132853	0.518535	NA
NA	Q99PV0	Q99PV0	Prpf8	Pre-mRNA-processing-splicing factor 8		10100000	11200000	12200000	10500000	10700000	9910000	10700000	10600000	11200000	0.928657	-0.106783	0.288301	0.957231	-0.0630613	1.04468	0.0630613	0.198716	0.970149	-0.0437214	0.626963	NA
NA	Q4FK66	Q4FK66	Prpf38a	Pre-mRNA-splicing factor 38A		995000	928000	808000	911000	923000	549000	926000	902000	918000	0.872574	-0.19665	0.436621	0.867808	-0.204553	1.15233	0.204553	0.380653	1.00549	0.00790231	0.932124	NA
NA	O35286	O35286	Dhx15	Pre-mRNA-splicing factor ATP-dependent RNA helicase DHX15		11200000	11700000	10300000	9180000	9410000	9250000	10600000	10800000	10300000	0.838554	-0.254024	0.0126167	0.878233	-0.187324	1.13865	0.187324	0.00131196	0.954819	-0.0667004	0.314057	NA
NA	Q9D287	Q9D287	Bcas2	Pre-mRNA-splicing factor SPF27		2470000	2380000	2110000	1970000	1980000	1870000	2320000	2080000	2280000	0.836207	-0.258068	0.0287982	0.871257	-0.198829	1.14777	0.198829	0.0251084	0.95977	-0.0592392	0.516107	NA
NA	Q922K7	Q922K7	Nop2	Probable 28S rRNA (cytosine-C(5))-methyltransferase		3800000	3690000	3610000	2170000	1810000	683000	3410000	3820000	2960000	0.42009	-1.25123	0.00893931	0.457605	-1.12782	2.18529	1.12782	0.0228119	0.918018	-0.123406	0.298997	NA
NA	Q6NSR8	Q6NSR8	Npepl1	Probable aminopeptidase NPEPL1		860000	1210000	1010000	825000	797000	644000	1090000	1020000	1140000	0.735714	-0.442782	0.0793516	0.697231	-0.520292	1.43425	0.520292	0.00771287	1.05519	0.0775094	0.625006	NA
NA	Q501J6	Q501J6	Ddx17	Probable ATP-dependent RNA helicase DDX17		22300000	20800000	21600000	21800000	21500000	21700000	21400000	21600000	22100000	1.00464	0.00667401	0.832183	0.998464	-0.00221783	1.00154	0.00221783	0.889917	1.00618	0.00889183	0.795255	NA
NA	Q569Z5	Q569Z5	Ddx46	Probable ATP-dependent RNA helicase DDX46		6160000	6180000	5690000	6240000	5760000	5580000	5860000	6070000	5770000	0.975042	-0.0364643	0.586342	0.99322	-0.00981429	1.00683	0.00981429	0.862159	0.981697	-0.02665	0.580421	NA
NA	Q8K3X4	Q8K3X4	Irf2bpl	Probable E3 ubiquitin-protein ligase IRF2BPL		1790000	1770000	1570000	1560000	1370000	1460000	1480000	1410000	1430000	0.85575	-0.224738	0.050463	1.0162	0.0231896	0.984055	-0.0231896	0.711248	0.842105	-0.247928	0.0210995	NA
NA	Q9D903	Q9D903	Ebna1bp2	Probable rRNA-processing protein EBP2		1200000	1040000	1060000	766000	847000	590000	1080000	1270000	1400000	0.667576	-0.582997	0.0159093	0.587467	-0.767421	1.70222	0.767421	0.0126557	1.13636	0.184425	0.228771	NA
NA	P70398	P70398	Usp9x	Probable ubiquitin carboxyl-terminal hydrolase FAF-X		762000	1050000	956000	1270000	1110000	832000	1100000	1070000	974000	1.1604	0.214628	0.389573	1.02163	0.0308707	0.978829	-0.0308707	0.873403	1.13584	0.183757	0.248686	NA
NA	P56812	P56812	Gm3837; Pdcd5-ps; Pdcd5	Programmed cell death protein 5		5090000	5110000	5140000	6090000	5460000	5530000	5690000	6060000	6070000	1.11343	0.155009	0.0440467	0.958474	-0.0611894	1.04333	0.0611894	0.353704	1.16167	0.216199	0.00278143	NA
NA	Q9DBD5	Q9DBD5	Pelp1	Proline-, glutamic acid- and leucine-rich protein 1		1810000	1230000	2290000	2320000	1860000	604000	1530000	605000	1120000	0.897561	-0.155918	0.775827	1.46974	0.55556	0.680393	-0.55556	0.428024	0.610694	-0.711478	0.164337	NA
NA	Q99M15	Q99M15	Pstpip2	Proline-serine-threonine phosphatase-interacting protein 2		1830000	1940000	1730000	1680000	2020000	1600000	1610000	1630000	1700000	0.963636	-0.0534393	0.66387	1.07287	0.101481	0.932075	-0.101481	0.413475	0.898182	-0.154921	0.0484634	NA
NA	Q91YR9	Q91YR9	Ptgr1	Prostaglandin reductase 1		3820000	3650000	3820000	5660000	5490000	5860000	5870000	6010000	5670000	1.50664	0.591338	9.48034e-05	0.969231	-0.0450879	1.03175	0.0450879	0.283674	1.55447	0.636426	5.19933e-05	NA
NA	Q9JKV1	Q9JKV1	Adrm1	Proteasomal ubiquitin receptor ADRM1		1950000	2110000	2320000	2490000	2250000	3070000	2510000	2240000	2620000	1.22414	0.291766	0.147536	1.0597	0.0836579	0.943662	-0.0836579	0.613691	1.15517	0.208108	0.101302	NA
NA	P61290	P61290	Psme3	Proteasome activator complex subunit 3		7480000	7360000	7140000	6270000	5340000	6180000	7400000	7450000	7620000	0.809372	-0.305125	0.0110716	0.791722	-0.336934	1.26307	0.336934	0.00679389	1.02229	0.0318087	0.244351	NA
NA	Q8CIG8	Q8CIG8	Prmt5	Protein arginine N-methyltransferase 5		1580000	1610000	1630000	1590000	1890000	987000	2040000	1920000	1860000	0.926763	-0.109727	0.681007	0.767526	-0.381713	1.30289	0.381713	0.171084	1.20747	0.271986	0.00371052	NA
NA	O35127	O35127	Grcc10	Protein C10		1530000	1420000	1480000	965000	1770000	1620000	1620000	1590000	1750000	0.98307	-0.024634	0.924915	0.878024	-0.187667	1.13892	0.187667	0.468368	1.11964	0.163033	0.039165	NA
NA	Q9CQ89	Q9CQ89	Cuta	Protein CutA		623000	732000	841000	898000	860000	535000	927000	987000	788000	1.04417	0.0623583	0.817551	0.848631	-0.236791	1.17837	0.236791	0.351482	1.23042	0.29915	0.122078	NA
NA	A2ADY9	A2ADY9	Ddi2	Protein DDI1 homolog 2		374000	424000	179000	431000	463000	489000	475000	456000	404000	1.41556	0.501371	0.152011	1.03596	0.0509614	0.965293	-0.0509614	0.585988	1.36643	0.450409	0.199358	NA
NA	Q7TNV0	Q7TNV0	Dek	Protein DEK		2700000	2850000	2420000	2510000	2390000	1430000	3050000	2900000	2930000	0.794228	-0.332374	0.207803	0.712838	-0.488354	1.40284	0.488354	0.0693133	1.11418	0.15598	0.0864593	NA
NA	Q99LT0	Q99LT0	Dpy30	Protein dpy-30 homolog		3700000	3190000	2340000	2590000	3020000	2680000	3250000	2880000	3220000	0.898158	-0.154959	0.494902	0.886631	-0.173594	1.12786	0.173594	0.116164	1.013	0.0186357	0.927682	NA
NA	Q03173	Q03173	Enah	Protein enabled homolog		3320000	4180000	3830000	4500000	4110000	4130000	4080000	3830000	4230000	1.12445	0.169217	0.168584	1.04942	0.0695969	0.952904	-0.0695969	0.310303	1.07149	0.0996206	0.382714	NA
NA	Q80VD1	Q80VD1	Fam98b	Protein FAM98B		386000	468000	351000	415000	328000	331000	399000	466000	343000	0.891286	-0.166039	0.385761	0.889073	-0.169626	1.12477	0.169626	0.382546	1.00249	0.00358731	0.984899	NA
NA	Q8BUK6	Q8BUK6	Hook3	Protein Hook homolog 3		2690000	2650000	2590000	2920000	2860000	2070000	2650000	2790000	2520000	0.989912	-0.0146282	0.927525	0.986181	-0.0200758	1.01401	0.0200758	0.90376	1.00378	0.00544756	0.910126	NA
NA	P20444	P20444	Prkca	Protein kinase C alpha type		920000	836000	796000	814000	907000	865000	872000	845000	890000	1.01332	0.0190939	0.815034	0.991945	-0.0116683	1.00812	0.0116683	0.82639	1.02155	0.0307623	0.661259	NA
NA	Q9D0R8	Q9D0R8	Lsm12	Protein LSM12 homolog		1390000	1510000	1300000	1490000	1580000	1290000	1400000	1500000	1610000	1.0381	0.0539388	0.638514	0.966741	-0.0487993	1.0344	0.0487993	0.658743	1.07381	0.102738	0.295298	NA
NA	Q8K2F8	Q8K2F8	Lsm14a	Protein LSM14 homolog A		668000	598000	599000	471000	586000	699000	441000	547000	553000	0.941555	-0.0868828	0.630068	1.13952	0.188426	0.877563	-0.188426	0.394557	0.826273	-0.275309	0.066463	NA
NA	P61327	P61327	Magoh	Protein mago nashi homolog		6460000	6240000	7010000	5670000	5510000	5650000	6150000	6180000	6320000	0.853881	-0.227893	0.0149177	0.902413	-0.14814	1.10814	0.14814	0.00112418	0.94622	-0.0797521	0.206973	NA
NA	Q91VH6	Q91VH6	Memo1	Protein MEMO1		3190000	3580000	3280000	4550000	4110000	3010000	4140000	4540000	4020000	1.16119	0.215609	0.317212	0.918898	-0.122024	1.08826	0.122024	0.517416	1.26368	0.337633	0.0108607	NA
NA	Q8BYB9	Q8BYB9	Poglut1	Protein O-glucosyltransferase 1		1350000	1350000	656000	474000	1030000	523000	484000	486000	503000	0.603993	-0.727397	0.20349	1.3761	0.460589	0.72669	-0.460589	0.357718	0.438915	-1.18799	0.0534081	NA
NA	Q62084	Q62084	Ppp1r14b	Protein phosphatase 1 regulatory subunit 14B		2220000	2230000	1750000	1340000	1510000	1700000	2400000	2720000	2010000	0.733871	-0.446402	0.043975	0.638149	-0.648036	1.56703	0.648036	0.0201707	1.15	0.201634	0.297866	NA
NA	Q3UM45	Q3UM45	Ppp1r7	Protein phosphatase 1 regulatory subunit 7		549000	521000	592000	473000	569000	123000	631000	608000	565000	0.700963	-0.51259	0.293439	0.645787	-0.630869	1.5485	0.630869	0.194728	1.08544	0.118279	0.169638	NA
NA	P49443	P49443	Ppm1a	Protein phosphatase 1A		335000	382000	270000	327000	403000	416000	384000	566000	445000	1.16109	0.215485	0.282498	0.821505	-0.283658	1.21728	0.283658	0.240417	1.41337	0.499143	0.0954186	NA
NA	P36993	P36993	Ppm1b	Protein phosphatase 1B		1180000	1500000	1150000	1570000	1240000	789000	1660000	1580000	1470000	0.939687	-0.0897483	0.775655	0.764119	-0.388131	1.3087	0.388131	0.187108	1.22977	0.298383	0.0784964	NA
NA	Q61074	Q61074	Ppm1g	Protein phosphatase 1G		4720000	4530000	4370000	4120000	4060000	3740000	4530000	5130000	4990000	0.875184	-0.192342	0.0218319	0.813652	-0.297516	1.22903	0.297516	0.0136028	1.07562	0.105174	0.173429	NA
NA	Q52KR3	Q52KR3	Prune2	Protein prune homolog 2		3890000	4260000	3660000	4830000	4750000	4260000	4880000	4200000	4540000	1.17189	0.228835	0.0534681	1.01615	0.0231172	0.984104	-0.0231172	0.795773	1.15326	0.205718	0.0833455	NA
NA	Q8BK67	Q8BK67	Rcc2	Protein RCC2		12300000	12100000	10700000	11300000	9880000	9680000	9550000	11500000	10500000	0.879202	-0.185733	0.11982	0.97813	-0.0319019	1.02236	0.0319019	0.777142	0.89886	-0.153831	0.192185	NA
NA	Q9Z1M8	Q9Z1M8	Ik	Protein Red		937000	936000	1010000	1000000	1070000	694000	941000	999000	907000	0.958724	-0.0608132	0.753686	0.970847	-0.0426849	1.03003	0.0426849	0.8269	0.987513	-0.0181283	0.757903	NA
NA	P97352	P97352	S100a13	Protein S100-A13		1730000	2080000	2230000	2540000	2380000	2430000	2420000	2460000	2400000	1.21689	0.283196	0.0484011	1.00962	0.0138058	0.990476	-0.0138058	0.667714	1.2053	0.26939	0.0502977	NA
NA	Q9D708	Q9D708	S100a16	Protein S100-A16		933000	1070000	1060000	838000	1060000	1040000	366000	1050000	754000	0.95919	-0.060111	0.643955	1.35392	0.437139	0.738598	-0.437139	0.290504	0.708456	-0.49725	0.216252	NA
NA	Q80U72	Q80U72	Scrib	Protein scribble homolog		2210000	2900000	2680000	3130000	2540000	2820000	2980000	2710000	2990000	1.08986	0.124141	0.428973	0.978111	-0.0319305	1.02238	0.0319305	0.759858	1.11425	0.156072	0.254558	NA
NA	Q9QX47	Q9QX47	Son	Protein SON		1440000	1530000	1730000	1820000	1540000	1640000	1660000	1690000	1860000	1.06383	0.0892673	0.446447	0.959693	-0.0593553	1.042	0.0593553	0.533677	1.10851	0.148623	0.183816	NA
NA	E9QAT4	E9QAT4	Sec16a	Protein transport protein Sec16A		175000	200000	119000	48400	231000	42200	134000	283000	290000	0.651012	-0.619244	0.435572	0.45488	-1.13644	2.19838	1.13644	0.184205	1.43117	0.517199	0.275285	NA
NA	Q9D662	Q9D662	Sec23b	Protein transport protein Sec23B		1380000	1440000	1880000	1950000	2010000	1020000	2100000	1880000	1930000	1.05957	0.083485	0.806735	0.84264	-0.247012	1.18675	0.247012	0.397213	1.25745	0.330497	0.0779012	NA
NA	O70274	O70274	Ptp4a2	Protein tyrosine phosphatase type IVA 2		880000	986000	799000	1170000	936000	1010000	728000	884000	852000	1.16923	0.22556	0.161829	1.26461	0.338693	0.790757	-0.338693	0.0605692	0.924578	-0.113133	0.405194	NA
NA	Q9CX30	Q9CX30	Yif1b	Protein YIF1B		1080000	521000	1040000	1140000	1250000	980000	1160000	1320000	403000	1.27603	0.351664	0.283575	1.16892	0.225178	0.85549	-0.225178	0.609607	1.09163	0.126487	0.821678	NA
NA	P56873	P56873	Sssca1	Protein ZNRD2		819000	827000	881000	824000	449000	773000	912000	848000	427000	0.809656	-0.30462	0.249232	0.935528	-0.0961471	1.06891	0.0961471	0.818824	0.865453	-0.208472	0.500941	NA
NA	P21981	P21981	Tgm2	Protein-glutamine gamma-glutamyltransferase 2		3290000	3460000	3640000	6180000	5870000	6530000	5610000	4750000	4580000	1.78826	0.838555	0.000224683	1.24364	0.31457	0.80409	-0.31457	0.0308924	1.43792	0.523984	0.0105367	NA
NA	P28301	P28301	Lox	Protein-lysine 6-oxidase		1100000	1070000	985000	3020000	2850000	1940000	923000	1070000	898000	2.47544	1.30768	0.0100024	2.70149	1.43375	0.370166	-1.43375	0.00846724	0.916323	-0.126071	0.23963	NA
NA	P23492	P23492	Pnp	Purine nucleoside phosphorylase		1450000	1730000	1590000	1810000	1920000	1700000	2020000	2140000	2010000	1.13836	0.186963	0.0990659	0.880065	-0.184318	1.13628	0.184318	0.031521	1.2935	0.371281	0.00684229	NA
NA	Q8C4A5	Q8C4A5	Asxl3	Putative Polycomb group protein ASXL3		1500000	1500000	1580000	1760000	1600000	1810000	1660000	1810000	2050000	1.12882	0.174817	0.0458406	0.936594	-0.094504	1.0677	0.094504	0.42036	1.20524	0.269321	0.0549017	NA
NA	Q7TNC4	Q7TNC4	Luc7l2	Putative RNA-binding protein Luc7-like 2		10300000	10400000	10400000	8100000	7670000	7120000	9580000	10300000	11000000	0.736013	-0.442197	0.000662473	0.741256	-0.431955	1.34906	0.431955	0.00591353	0.992926	-0.0102418	0.867151	NA
NA	Q99K01	Q99K01	Pdxdc1	Pyridoxal-dependent decarboxylase domain-containing protein 1		1260000	1450000	1290000	1510000	1210000	1200000	1820000	1660000	1370000	0.98	-0.0291463	0.831685	0.808247	-0.307131	1.23724	0.307131	0.13593	1.2125	0.277985	0.121066	NA
NA	Q9DCC4	Q9DCC4	Pycrl	Pyrroline-5-carboxylate reductase 3		3170000	3210000	2800000	3090000	1910000	2460000	2990000	3120000	2510000	0.812636	-0.299319	0.191353	0.865429	-0.208512	1.1555	0.208512	0.37549	0.938998	-0.0908063	0.456745	NA
NA	P46061	P46061	Rangap1	Ran GTPase-activating protein 1		4140000	4310000	3950000	4570000	4430000	3460000	4790000	4430000	4740000	1.00484	0.00696395	0.958837	0.89255	-0.163995	1.12039	0.163995	0.244447	1.12581	0.170959	0.0274562	NA
NA	Q9CSU0	Q9CSU0	Rprd1b	Regulation of nuclear pre-mRNA domain-containing protein 1B		437000	419000	436000	345000	434000	414000	523000	444000	471000	0.923375	-0.115012	0.297628	0.829624	-0.26947	1.20536	0.26947	0.0832268	1.113	0.154458	0.111494	NA
NA	Q8VE37	Q8VE37	Rcc1	Regulator of chromosome condensation		4410000	4770000	5380000	4480000	4680000	5890000	4580000	4130000	4270000	1.03365	0.0477531	0.770667	1.15948	0.213473	0.862458	-0.213473	0.208077	0.891484	-0.16572	0.167486	NA
NA	Q9CQ71	Q9CQ71	Rpa3	Replication protein A 14 kDa subunit		674000	588000	586000	525000	498000	584000	709000	662000	766000	0.869589	-0.201595	0.10556	0.751989	-0.411217	1.32981	0.411217	0.0109146	1.15639	0.209622	0.0824108	NA
NA	Q61599	Q61599	Arhgdib	Rho GDP-dissociation inhibitor 2		672000	941000	475000	1060000	889000	1500000	1280000	1660000	1480000	1.65182	0.724056	0.115877	0.780317	-0.357868	1.28153	0.357868	0.202426	2.11686	1.08192	0.0111021	NA
NA	Q61210	Q61210	Arhgef1	Rho guanine nucleotide exchange factor 1		550000	428000	507000	605000	571000	171000	654000	607000	634000	0.907071	-0.140713	0.765147	0.710818	-0.492448	1.40683	0.492448	0.262004	1.27609	0.351735	0.0232807	NA
NA	P70336	P70336	Rock2	Rho-associated protein kinase 2		3230000	3180000	3750000	4670000	5130000	3200000	4170000	3990000	5160000	1.27953	0.355611	0.195563	0.975976	-0.0350825	1.02462	0.0350825	0.88402	1.31102	0.390694	0.0607402	NA
NA	P07742	P07742	Rrm1	Ribonucleoside-diphosphate reductase large subunit		629000	573000	330000	266000	516000	271000	808000	680000	749000	0.687337	-0.540911	0.265385	0.47072	-1.08706	2.12441	1.08706	0.0120184	1.46018	0.546149	0.0763935	NA
NA	Q9CS42	Q9CS42	Prps2	Ribose-phosphate pyrophosphokinase 2		2600000	1790000	1600000	2200000	3010000	1900000	1950000	3030000	3070000	1.18698	0.247294	0.454841	0.88323	-0.179139	1.13221	0.179139	0.5607	1.34391	0.426433	0.22429	NA
NA	Q8BVY0	Q8BVY0	Rsl1d1	Ribosomal L1 domain-containing protein 1		4300000	3590000	3070000	2610000	2960000	2020000	3920000	4430000	3530000	0.692518	-0.530076	0.066948	0.638889	-0.646363	1.56522	0.646363	0.0194396	1.08394	0.116287	0.525595	NA
NA	P97452	P97452	Bop1	Ribosome biogenesis protein BOP1		1980000	1790000	1680000	1230000	1190000	951000	1750000	1740000	1930000	0.618532	-0.69308	0.00496296	0.621956	-0.685116	1.60783	0.685116	0.00306543	0.994495	-0.00796338	0.930155	NA
NA	Q9WTZ1	Q9WTZ1	Rnf7	RING-box protein 2		1120000	999000	881000	957000	901000	505000	1050000	1310000	1030000	0.787667	-0.344343	0.250413	0.69705	-0.520666	1.43462	0.520666	0.1119	1.13	0.176323	0.316112	NA
NA	Q91VM5	Q91VM5	Rbmxl1	RNA binding motif protein, X-linked-like-1		6700000	7650000	7230000	7970000	7360000	10000000	6920000	7650000	7970000	1.17377	0.231152	0.212717	1.12378	0.16836	0.889854	-0.16836	0.338551	1.04449	0.0627927	0.483516	NA
NA	Q8C2Q3	Q8C2Q3	Rbm14	RNA-binding protein 14		3650000	4050000	3860000	4240000	4380000	4550000	4430000	4590000	4540000	1.13927	0.188114	0.021382	0.971239	-0.0421018	1.02961	0.0421018	0.268784	1.17301	0.230216	0.00591967	NA
NA	Q0VBL3	Q0VBL3	Rbm15	RNA-binding protein 15		445000	375000	473000	496000	476000	364000	377000	379000	420000	1.03326	0.0471977	0.790077	1.13605	0.184032	0.88024	-0.184032	0.286456	0.909513	-0.136834	0.294252	NA
NA	B2RY56	B2RY56	Rbm25	RNA-binding protein 25		3520000	4180000	3520000	3850000	3850000	3420000	3960000	3670000	4160000	0.991087	-0.0129159	0.905107	0.943172	-0.0844069	1.06025	0.0844069	0.33078	1.0508	0.071491	0.508456	NA
NA	Q8VH51	Q8VH51	Rbm39	RNA-binding protein 39		4380000	3630000	4490000	3900000	4080000	4470000	4310000	4140000	4290000	0.996	-0.00578235	0.960751	0.977237	-0.0332195	1.02329	0.0332195	0.613174	1.0192	0.0274372	0.785942	NA
NA	Q61545	Q61545	Ewsr1	RNA-binding protein EWS		4310000	4210000	4390000	4100000	4070000	4110000	4030000	4590000	4520000	0.951201	-0.0721784	0.0171054	0.934551	-0.0976547	1.07003	0.0976547	0.179803	1.01782	0.0254763	0.697847	NA
NA	Q64012	Q64012	Raly	RNA-binding protein Raly		8580000	8330000	9510000	7200000	7770000	8230000	7950000	8400000	9040000	0.878123	-0.187506	0.0828641	0.913746	-0.130136	1.0944	0.130136	0.168206	0.961014	-0.0573701	0.512661	NA
NA	Q99M28	Q99M28	Rnps1	RNA-binding protein with serine-rich domain 1		4260000	3750000	3840000	3170000	3420000	3670000	2760000	3740000	3790000	0.865823	-0.207856	0.0679362	0.997085	-0.00421225	1.00292	0.00421225	0.979458	0.868354	-0.203644	0.232939	NA
NA	P35550	P35550	LOC100044829; Fbl; LOC102643269	rRNA 2'-O-methyltransferase fibrillarin		16500000	13800000	11500000	11400000	11700000	6540000	12300000	12300000	12500000	0.709091	-0.495957	0.140562	0.798922	-0.323874	1.25169	0.323874	0.211509	0.88756	-0.172084	0.339685	NA
NA	Q03347	Q03347	Runx1	Runt-related transcription factor 1		2840000	2490000	2460000	2110000	1930000	1350000	2090000	2090000	2150000	0.691913	-0.531338	0.0369238	0.851501	-0.23192	1.1744	0.23192	0.245052	0.81258	-0.299418	0.0169979	NA
NA	Q9CQK7	Q9CQK7	Rwdd1	RWD domain-containing protein 1		550000	585000	531000	638000	578000	364000	562000	701000	692000	0.948379	-0.0764638	0.751897	0.808184	-0.307244	1.23734	0.307244	0.256509	1.17347	0.23078	0.113071	NA
NA	A2AGL3	A2AGL3	Ryr3	Ryanodine receptor 3		328000	509000	375000	392000	522000	589000	356000	576000	680000	1.2401	0.310455	0.28826	0.932382	-0.101007	1.07252	0.101007	0.761176	1.33003	0.411462	0.291513	NA
NA	Q3THS6	Q3THS6	Mat2a	S-adenosylmethionine synthase isoform type-2		11000000	11700000	10300000	9540000	9590000	9420000	11000000	11500000	10900000	0.865152	-0.208975	0.0219251	0.85479	-0.226357	1.16988	0.226357	0.00109625	1.01212	0.0173821	0.779254	NA
NA	Q8CH25	Q8CH25	Sltm	SAFB-like transcription modulator		791000	681000	648000	666000	290000	653000	645000	600000	737000	0.758962	-0.3979	0.262097	0.811806	-0.300793	1.23182	0.300793	0.391875	0.934906	-0.0971073	0.479923	NA
NA	Q9D1J3	Q9D1J3	Sarnp; Gm6563	SAP domain-containing ribonucleoprotein		11700000	11700000	10800000	16800000	15200000	12500000	12300000	12800000	12000000	1.30117	0.379809	0.0563185	1.19946	0.262386	0.833708	-0.262386	0.125425	1.0848	0.117423	0.0637457	NA
NA	D3YXK2	D3YXK2	Safb	Scaffold attachment factor B1		6910000	6730000	6300000	6730000	6390000	5680000	5670000	5890000	5640000	0.942828	-0.0849327	0.348752	1.09302	0.128324	0.914894	-0.128324	0.170073	0.862588	-0.213257	0.00982577	NA
NA	Q6NZC7	Q6NZC7	Sec23ip	SEC23-interacting protein		3130000	2950000	2960000	3420000	3200000	2680000	3180000	2590000	2900000	1.02876	0.0409079	0.722071	1.07266	0.101199	0.932258	-0.101199	0.491745	0.959071	-0.0602908	0.531138	NA
NA	Q9CZC8	Q9CZC8	Scrn1	Secernin-1		1240000	1550000	1280000	1860000	1860000	2080000	2500000	2910000	2370000	1.42506	0.511024	0.00909537	0.745501	-0.423717	1.34138	0.423717	0.0208744	1.91155	0.934741	0.00285426	NA
NA	Q8BH69	Q8BH69	Sephs1	Selenide, water dikinase 1		2080000	1800000	1970000	1310000	1360000	783000	1940000	1910000	1960000	0.590256	-0.760586	0.0166691	0.59432	-0.750688	1.68259	0.750688	0.0132242	0.993162	-0.00989846	0.879776	NA
NA	Q8C650	Q8C650	44449	Septin-10		334000	321000	270000	288000	299000	249000	346000	333000	357000	0.903784	-0.14595	0.296477	0.80695	-0.309449	1.23923	0.309449	0.016173	1.12	0.163499	0.148776	NA
NA	Q9Z2Q6	Q9Z2Q6	44444	Septin-5		1380000	1430000	1460000	1260000	1580000	1430000	1900000	1880000	1440000	1	0	1	0.818008	-0.289814	1.22248	0.289814	0.14687	1.22248	0.289814	0.105483	NA
NA	Q8CHH9	Q8CHH9	44447	Septin-8		2170000	2050000	1770000	1670000	1950000	1570000	2280000	2000000	1800000	0.866444	-0.206821	0.179794	0.853618	-0.228337	1.17148	0.228337	0.174203	1.01503	0.0215153	0.877612	NA
NA	Q9D6X6	Q9D6X6	Prss23	Serine protease 23		2410000	1940000	2200000	3170000	3270000	2650000	2390000	2440000	2800000	1.38779	0.472785	0.0228235	1.19135	0.252597	0.839384	-0.252597	0.103436	1.16489	0.220188	0.127269	NA
NA	Q9R118	Q9R118	Htra1	Serine protease HTRA1		216000	236000	258000	621000	734000	147000	377000	276000	348000	2.11549	1.08099	0.216827	1.5005	0.585443	0.666445	-0.585443	0.411475	1.40986	0.495551	0.0401178	NA
NA	Q52KI8	Q52KI8	Srrm1	Serine/arginine repetitive matrix protein 1		422000	912000	1000000	1040000	726000	619000	937000	1030000	834000	1.02185	0.0311847	0.942052	0.851482	-0.231953	1.17442	0.231953	0.373185	1.20009	0.263137	0.455322	NA
NA	Q8BTI8	Q8BTI8	Srrm2	Serine/arginine repetitive matrix protein 2		10500000	9820000	8700000	14800000	15000000	15100000	10700000	11400000	11400000	1.54721	0.629668	0.000573558	1.3403	0.422554	0.746102	-0.422554	0.000108276	1.15438	0.207114	0.0600317	NA
NA	Q9R0U0	Q9R0U0	Srsf10	Serine/arginine-rich splicing factor 10		4470000	4360000	4190000	3560000	4090000	3920000	4010000	3640000	4570000	0.888633	-0.170341	0.0517358	0.946809	-0.0788554	1.05618	0.0788554	0.525919	0.938556	-0.0914852	0.398387	NA
NA	Q62093	Q62093	Srsf2	Serine/arginine-rich splicing factor 2		2500000	2320000	2600000	2080000	2170000	3360000	2260000	2970000	2840000	1.02561	0.0364773	0.887581	0.942999	-0.0846722	1.06045	0.0846722	0.758961	1.0876	0.121149	0.405279	NA
NA	Q8VE97	Q8VE97	Srsf4	Serine/arginine-rich splicing factor 4		1140000	1320000	1420000	1660000	1200000	1630000	1580000	1570000	1670000	1.15722	0.210659	0.296914	0.931535	-0.102318	1.0735	0.102318	0.509187	1.24227	0.312976	0.0234675	NA
NA	Q9D0B0	Q9D0B0	Srsf9	Serine/arginine-rich splicing factor 9		488000	483000	608000	657000	664000	743000	480000	565000	566000	1.30716	0.386432	0.0305087	1.28119	0.357486	0.780523	-0.357486	0.0189782	1.02027	0.0289453	0.840929	NA
NA	Q99KH8	Q99KH8	Stk24	Serine/threonine-protein kinase 24		1490000	1440000	1330000	1730000	3070000	3130000	1490000	1540000	1580000	1.8615	0.896467	0.0562314	1.72017	0.782554	0.581337	-0.782554	0.0729446	1.08216	0.113913	0.096639	NA
NA	Q7TT50	Q7TT50	Cdc42bpb	Serine/threonine-protein kinase MRCK beta		592000	537000	433000	527000	235000	223000	491000	627000	626000	0.630602	-0.665199	0.154668	0.564794	-0.824204	1.77056	0.824204	0.0813706	1.11652	0.159006	0.402904	NA
NA	P70268	P70268	Pkn1	Serine/threonine-protein kinase N1		746000	838000	769000	992000	990000	890000	970000	982000	933000	1.22057	0.287554	0.0165235	0.995494	-0.00651557	1.00453	0.00651557	0.911841	1.22609	0.29407	0.00480232	NA
NA	Q9ES74	Q9ES74	Nek7	Serine/threonine-protein kinase Nek7		1320000	1350000	1010000	860000	1200000	1200000	1160000	1270000	1090000	0.88587	-0.174834	0.422994	0.926136	-0.110703	1.07975	0.110703	0.525802	0.956522	-0.0641303	0.681293	NA
NA	Q8CIN4	Q8CIN4	Pak2	Serine/threonine-protein kinase PAK 2		5300000	7220000	6450000	6750000	5700000	5270000	7460000	6740000	7030000	0.934106	-0.0983411	0.58894	0.834668	-0.260726	1.19808	0.260726	0.074071	1.11914	0.162385	0.274727	NA
NA	Q61036	Q61036	Pak3	Serine/threonine-protein kinase PAK 3		483000	469000	475000	347000	511000	126000	436000	588000	505000	0.689559	-0.536255	0.256411	0.643558	-0.635858	1.55386	0.635858	0.204273	1.07148	0.0996031	0.483989	NA
NA	Q61136	Q61136	Prpf4b	Serine/threonine-protein kinase PRP4 homolog		330000	274000	356000	211000	192000	209000	198000	241000	292000	0.6375	-0.649503	0.00964398	0.837209	-0.25634	1.19444	0.25634	0.227181	0.761458	-0.393163	0.103856	NA
NA	P83741	P83741	Wnk1	Serine/threonine-protein kinase WNK1		633000	703000	533000	718000	795000	396000	749000	581000	641000	1.0214	0.0305505	0.924281	0.968544	-0.0461107	1.03248	0.0461107	0.882926	1.05457	0.0766612	0.650932	NA
NA	Q6P1F6	Q6P1F6	Ppp2r2a	Serine/threonine-protein phosphatase 2A 55 kDa regulatory subunit B alpha isoform		998000	1400000	1160000	1950000	1610000	1990000	2170000	2480000	1690000	1.55987	0.641421	0.0167306	0.875394	-0.191995	1.14234	0.191995	0.367619	1.7819	0.833416	0.0228094	NA
NA	P63330	P63330	Ppp2ca	Serine/threonine-protein phosphatase 2A catalytic subunit alpha isoform		10500000	12300000	12300000	11800000	12700000	14200000	12300000	11400000	12300000	1.10256	0.140863	0.26296	1.075	0.104337	0.930233	-0.104337	0.302758	1.02564	0.0365259	0.677869	NA
NA	P48453	P48453	Ppp3cb	Serine/threonine-protein phosphatase 2B catalytic subunit beta isoform		893000	945000	1030000	986000	788000	403000	909000	835000	854000	0.759066	-0.397704	0.260197	0.837952	-0.25506	1.19339	0.25506	0.461788	0.905858	-0.142644	0.120138	NA
NA	P63087	P63087	Ppp1cc; Gm5601	Serine/threonine-protein phosphatase PP1-gamma catalytic subunit		2400000	2130000	2310000	2690000	2200000	2160000	2410000	2300000	2420000	1.0307	0.0436269	0.728489	0.98878	-0.0162788	1.01135	0.0162788	0.886054	1.0424	0.0599058	0.334599	NA
NA	Q99MR6	Q99MR6	Srrt	Serrate RNA effector molecule homolog		7020000	7210000	7490000	6900000	7060000	5130000	6600000	8030000	6890000	0.878913	-0.186207	0.238479	0.887082	-0.172861	1.12729	0.172861	0.344825	0.990792	-0.013346	0.891141	NA
NA	Q91VW3	Q91VW3	Sh3bgrl3	SH3 domain-binding glutamic acid-rich-like protein 3		501000	515000	644000	758000	696000	1550000	740000	928000	931000	1.80964	0.855702	0.18318	1.15583	0.208928	0.86518	-0.208928	0.657218	1.56566	0.646773	0.0158641	NA
NA	Q99J77	Q99J77	Nans	Sialic acid synthase		3210000	3200000	2970000	3690000	3350000	3150000	3990000	3720000	3890000	1.08635	0.119494	0.199866	0.878448	-0.186971	1.13837	0.186971	0.0559787	1.23667	0.306465	0.00264418	NA
NA	P16254	P16254	Srp14; LOC100504988; LOC102642637	Signal recognition particle 14 kDa protein		1450000	1210000	1320000	1370000	1550000	1600000	1590000	1520000	1650000	1.13568	0.183554	0.141446	0.94958	-0.0746388	1.0531	0.0746388	0.370142	1.19598	0.258193	0.030043	NA
NA	P49962	P49962	Srp9	Signal recognition particle 9 kDa protein		394000	938000	1050000	305000	508000	1150000	345000	426000	414000	0.824097	-0.279113	0.689895	1.65654	0.728173	0.603668	-0.728173	0.368204	0.497481	-1.00729	0.122348	NA
NA	P42227	P42227	Stat3	Signal transducer and activator of transcription 3		2880000	2500000	2310000	3330000	3310000	2750000	2680000	3080000	2420000	1.22107	0.288142	0.0889902	1.14792	0.199024	0.87114	-0.199024	0.20972	1.06372	0.0891172	0.556386	NA
NA	Q8CI08	Q8CI08	Slain2	SLAIN motif-containing protein 2		248000	283000	227000	468000	311000	473000	338000	289000	301000	1.65172	0.723965	0.04157	1.34914	0.432038	0.741214	-0.432038	0.122004	1.22427	0.291927	0.0616413	NA
NA	P62305	P62305	Snrpe	Small nuclear ribonucleoprotein E		5640000	4850000	5770000	4930000	5390000	2540000	4800000	5400000	4810000	0.790898	-0.338437	0.289475	0.856762	-0.223033	1.16719	0.223033	0.472902	0.923124	-0.115403	0.298787	NA
NA	P62307	P62307	Snrpf	Small nuclear ribonucleoprotein F		7300000	9440000	9330000	9960000	9000000	7810000	8820000	8810000	9120000	1.02685	0.0382266	0.814861	1.00075	0.00107825	0.999253	-0.00107825	0.992065	1.02608	0.0371483	0.763316	NA
NA	P62309	P62309	Snrpg	Small nuclear ribonucleoprotein G		8030000	7170000	7890000	6020000	6960000	5370000	6840000	6480000	7960000	0.794716	-0.331488	0.0413539	0.862312	-0.213718	1.15967	0.213718	0.20258	0.921611	-0.11777	0.309817	NA
NA	P62317	P62317	Snrpd2	Small nuclear ribonucleoprotein Sm D2		12100000	11000000	11400000	11000000	10700000	9880000	11000000	10700000	11400000	0.915362	-0.127585	0.103969	0.954079	-0.06782	1.04813	0.06782	0.265116	0.95942	-0.0597651	0.286805	NA
NA	P62320	P62320	Snrpd3	Small nuclear ribonucleoprotein Sm D3		6570000	6730000	7200000	5480000	5950000	6620000	5670000	5790000	6190000	0.880488	-0.183625	0.0986966	1.02266	0.0323307	0.977839	-0.0323307	0.734232	0.860976	-0.215956	0.0180899	NA
NA	P27048	P27048	Snrpb	Small nuclear ribonucleoprotein-associated protein B		18200000	18200000	17900000	17200000	18100000	15400000	15800000	16800000	17200000	0.933702	-0.0989665	0.208	1.01807	0.02584	0.982249	-0.02584	0.754657	0.917127	-0.124806	0.0248231	NA
NA	P61957	P61957	Sumo2	Small ubiquitin-related modifier 2		5210000	5280000	4550000	4060000	3750000	5190000	5150000	6190000	5740000	0.864362	-0.210293	0.241906	0.761124	-0.393796	1.31385	0.393796	0.0626167	1.13564	0.183503	0.148421	NA
NA	Q9CQ65	Q9CQ65	Mtap	S-methyl-5'-thioadenosine phosphorylase		9320000	11600000	8970000	10600000	10300000	11400000	10800000	10600000	10400000	1.08063	0.111871	0.416569	1.01572	0.0225074	0.98452	-0.0225074	0.657005	1.0639	0.0893639	0.487084	NA
NA	Q9CSN1	Q9CSN1	Snw1	SNW domain-containing protein 1		2410000	2160000	2090000	2140000	2090000	1430000	2020000	2260000	1940000	0.84985	-0.23472	0.250974	0.909968	-0.136113	1.09894	0.136113	0.49379	0.933934	-0.0986076	0.343624	NA
NA	Q62417	Q62417	Sorbs1	Sorbin and SH3 domain-containing protein 1		5490000	6510000	6300000	7050000	6010000	7160000	4780000	5580000	5170000	1.10492	0.143939	0.253749	1.302	0.380725	0.768051	-0.380725	0.0225643	0.848634	-0.236786	0.0756855	NA
NA	Q3UTJ2	Q3UTJ2	Sorbs2	Sorbin and SH3 domain-containing protein 2		4350000	3530000	3990000	6060000	5990000	7860000	5450000	5830000	5630000	1.67734	0.746173	0.0150625	1.17741	0.235617	0.849322	-0.235617	0.183044	1.4246	0.510557	0.0030158	NA
NA	Q64442	Q64442	Sord	Sorbitol dehydrogenase		507000	635000	754000	829000	1200000	964000	1260000	1190000	1140000	1.57859	0.658633	0.0479329	0.833705	-0.262392	1.19947	0.262392	0.155428	1.89346	0.921025	0.00206152	NA
NA	Q64674	Q64674	Srm	Spermidine synthase		2710000	2980000	3020000	2950000	2820000	2450000	2960000	3390000	3000000	0.943743	-0.0835343	0.412272	0.879144	-0.185828	1.13747	0.185828	0.13724	1.07348	0.102294	0.273456	NA
NA	Q64213	Q64213	Sf1	Splicing factor 1		11700000	12700000	11800000	11700000	10800000	14500000	11900000	11100000	12800000	1.0221	0.0315356	0.829249	1.03352	0.0475657	0.967568	-0.0475657	0.758975	0.98895	-0.0160301	0.830884	NA
NA	Q8K4Z5	Q8K4Z5	Sf3a1	Splicing factor 3A subunit 1		10600000	11000000	9960000	9930000	10200000	9620000	9390000	14900000	10400000	0.942649	-0.0852075	0.156281	0.857596	-0.22163	1.16605	0.22163	0.388058	1.09918	0.136423	0.57697	NA
NA	Q62203	Q62203	Sf3a2	Splicing factor 3A subunit 2		2950000	2720000	2730000	3180000	2960000	2220000	2620000	2710000	3060000	0.995238	-0.00688639	0.96667	0.996424	-0.00516787	1.00359	0.00516787	0.976558	0.99881	-0.00171852	0.983743	NA
NA	Q9D554	Q9D554	Sf3a3	Splicing factor 3A subunit 3		12100000	11800000	14300000	11800000	11400000	7510000	11100000	10300000	11700000	0.803927	-0.314864	0.188988	0.927795	-0.108123	1.07782	0.108123	0.606435	0.866492	-0.206741	0.127557	NA
NA	Q99NB9	Q99NB9	Sf3b1	Splicing factor 3B subunit 1		14700000	14200000	11600000	13200000	12100000	11600000	11200000	11600000	11800000	0.911111	-0.134301	0.325179	1.06647	0.0928488	0.937669	-0.0928488	0.203172	0.854321	-0.22715	0.1144	NA
NA	Q921M3	Q921M3	Sf3b3	Splicing factor 3B subunit 3		18200000	17000000	18900000	16400000	17100000	12100000	16300000	17800000	18000000	0.842884	-0.246595	0.16278	0.87524	-0.19225	1.14254	0.19225	0.260036	0.963031	-0.0543452	0.436385	NA
NA	Q923D4	Q923D4	Sf3b5	Splicing factor 3B subunit 5		2450000	2060000	2070000	1700000	2000000	1890000	2010000	1920000	2010000	0.849544	-0.235239	0.10097	0.941077	-0.0876146	1.06261	0.0876146	0.276274	0.902736	-0.147625	0.180907	NA
NA	Q9D883	Q9D883	U2af1	Splicing factor U2AF 35 kDa subunit		9730000	9000000	9220000	5260000	8180000	6720000	8480000	8870000	8750000	0.721288	-0.471353	0.0405808	0.772414	-0.372554	1.29464	0.372554	0.0804929	0.93381	-0.0987985	0.0655941	NA
NA	P54227	P54227	Stmn1	Stathmin		7260000	9120000	7840000	6920000	7680000	8700000	7640000	8100000	7380000	0.962015	-0.0558689	0.704867	1.00779	0.0111886	0.992275	-0.0111886	0.919401	0.954583	-0.0670575	0.566955	NA
NA	Q80VJ2	Q80VJ2	Sra1	Steroid receptor RNA activator 1		517000	494000	413000	371000	539000	365000	618000	646000	593000	0.895365	-0.159452	0.488439	0.686591	-0.542477	1.45647	0.542477	0.0303401	1.30407	0.383025	0.0146493	NA
NA	Q61263	Q61263	Soat1	Sterol O-acyltransferase 1		5170000	4550000	4830000	4200000	2800000	3950000	3160000	3470000	4510000	0.752577	-0.410088	0.0619582	0.982944	-0.0248184	1.01735	0.0248184	0.920186	0.765636	-0.38527	0.0633556	NA
NA	Q9CU62	Q9CU62	Smc1a	Structural maintenance of chromosomes protein 1A		6430000	6300000	6430000	7000000	5690000	8660000	6190000	5610000	7230000	1.1143	0.156139	0.444	1.12191	0.165961	0.891335	-0.165961	0.474755	0.993215	-0.009822	0.931822	NA
NA	Q9CW03	Q9CW03	Smc3	Structural maintenance of chromosomes protein 3		1020000	1010000	1230000	948000	995000	1130000	997000	1110000	1090000	0.942638	-0.0852242	0.527154	0.961214	-0.057071	1.04035	0.057071	0.557736	0.980675	-0.0281532	0.805258	NA
NA	Q9R1T2	Q9R1T2	Sae1	SUMO-activating enzyme subunit 1		4290000	4210000	3900000	2960000	3530000	2610000	4240000	4460000	4330000	0.733871	-0.446402	0.0199387	0.698388	-0.517899	1.43187	0.517899	0.00894942	1.05081	0.071497	0.194766	NA
NA	Q9Z1F9	Q9Z1F9	Uba2	SUMO-activating enzyme subunit 2		5750000	5350000	4640000	4210000	4630000	2280000	5750000	7140000	6060000	0.70648	-0.501279	0.124102	0.586807	-0.769041	1.70414	0.769041	0.0356204	1.20394	0.267762	0.114538	NA
NA	Q9D666	Q9D666	Sun1	SUN domain-containing protein 1		8380000	8530000	7340000	7990000	8200000	7940000	6970000	7640000	7440000	0.995052	-0.00715683	0.92176	1.09433	0.130049	0.9138	-0.130049	0.0316584	0.909278	-0.137206	0.158468	NA
NA	Q8BJS4	Q8BJS4	Sun2	SUN domain-containing protein 2		14800000	13300000	13300000	12400000	12600000	11900000	11500000	12100000	12200000	0.891304	-0.16601	0.0503538	1.03073	0.0436612	0.97019	-0.0436612	0.291265	0.864734	-0.209671	0.0267619	NA
NA	Q8K4L3	Q8K4L3	Svil	Supervillin		16100000	16500000	14600000	18200000	18100000	17400000	13600000	13600000	14200000	1.13771	0.186135	0.0264057	1.2971	0.375291	0.77095	-0.375291	0.000217723	0.877119	-0.189156	0.0342017	NA
NA	Q6PDG5	Q6PDG5	Smarcc2	SWI/SNF complex subunit SMARCC2		3860000	3220000	3110000	2570000	2630000	2650000	2900000	3200000	3000000	0.770363	-0.376389	0.0294271	0.862637	-0.213174	1.15924	0.213174	0.0103523	0.893032	-0.163216	0.219661	NA
NA	Q91ZW3	Q91ZW3	Smarca5	SWI/SNF-related matrix-associated actin-dependent regulator of chromatin subfamily A member 5		2420000	2500000	2460000	1660000	1470000	734000	2050000	2290000	2270000	0.523577	-0.933526	0.0144157	0.584569	-0.774555	1.71066	0.774555	0.0352648	0.895664	-0.158971	0.0329872	NA
NA	O54941	O54941	Smarce1	SWI/SNF-related matrix-associated actin-dependent regulator of chromatin subfamily E member 1		2290000	2230000	2360000	1960000	757000	1480000	2130000	1690000	1610000	0.610029	-0.71305	0.0637567	0.772928	-0.371594	1.29378	0.371594	0.346093	0.789244	-0.341456	0.0435796	NA
NA	P35922	P35922	Fmr1	Synaptic functional regulator FMR1		773000	619000	745000	401000	546000	375000	581000	592000	804000	0.618624	-0.692865	0.0188732	0.66869	-0.580591	1.49546	0.580591	0.0722568	0.925129	-0.112274	0.571548	NA
NA	Q8BWB1	Q8BWB1	Synpo2l	Synaptopodin 2-like protein		32100000	30800000	30700000	21100000	21100000	21500000	21700000	18900000	22300000	0.680556	-0.555215	2.92924e-05	1.01272	0.0182334	0.987441	-0.0182334	0.813115	0.672009	-0.573449	0.000854218	NA
NA	Q91YE8	Q91YE8	Synpo2	Synaptopodin-2		35500000	37000000	32200000	28500000	26900000	23900000	25500000	23900000	24300000	0.757402	-0.400869	0.0123739	1.07598	0.105656	0.929382	-0.105656	0.262184	0.703916	-0.506525	0.00231029	NA
NA	Q9EPM5	Q9EPM5	Sync	Syncoilin		13000000	13700000	13200000	9940000	9550000	11400000	12000000	11100000	11200000	0.774185	-0.369249	0.0074737	0.900583	-0.151069	1.11039	0.151069	0.14599	0.859649	-0.21818	0.00612226	NA
NA	Q9DBG9	Q9DBG9	Tax1bp3	Tax1-binding protein 3		1210000	1520000	1400000	1460000	1740000	1210000	1790000	1910000	1720000	1.0678	0.0946369	0.627193	0.813653	-0.297514	1.22902	0.297514	0.107511	1.31235	0.392151	0.0153602	NA
NA	Q5SSZ5	Q5SSZ5	Tns3	Tensin-3		2190000	2280000	2410000	2840000	2260000	2060000	2730000	2590000	2840000	1.0407	0.057551	0.719876	0.877451	-0.18861	1.13966	0.18861	0.245012	1.18605	0.246161	0.0114958	NA
NA	P47226	P47226	Tes	Testin		849000	866000	725000	1080000	1180000	948000	1250000	943000	1250000	1.31475	0.394793	0.0335966	0.931746	-0.101992	1.07325	0.101992	0.557056	1.41107	0.496785	0.0400706	NA
NA	Q9CQM5	Q9CQM5	Txndc17	Thioredoxin domain-containing protein 17		2580000	2920000	2520000	2440000	3050000	1820000	3420000	3640000	2650000	0.911471	-0.133731	0.563507	0.752832	-0.4096	1.32832	0.4096	0.160417	1.21072	0.275869	0.15801	NA
NA	O08583	O08583	Alyref	THO complex subunit 4		3010000	3010000	3300000	2670000	2710000	2250000	2270000	2680000	2900000	0.81867	-0.288647	0.0328979	0.971975	-0.0410096	1.02883	0.0410096	0.771573	0.842275	-0.247637	0.0783891	NA
NA	Q6ZWY8	Q6ZWY8	Tmsb10	Thymosin beta-10		22500000	34800000	26700000	28100000	28900000	39800000	37800000	33200000	36800000	1.15238	0.204618	0.459779	0.897959	-0.155278	1.11364	0.155278	0.413731	1.28333	0.359896	0.109732	NA
NA	P20065	P20065	Tmsb4x	Thymosin beta-4		3470000	8130000	5480000	7030000	3790000	11700000	8450000	7970000	7680000	1.3185	0.398899	0.533297	0.93444	-0.0978263	1.07016	0.0978263	0.8306	1.41101	0.496725	0.16234	NA
NA	Q569Z6	Q569Z6	Thrap3	Thyroid hormone receptor-associated protein 3		8380000	9860000	9500000	9620000	9020000	9600000	9730000	9440000	9470000	1.01802	0.0257723	0.749463	0.986034	-0.0202914	1.01416	0.0202914	0.572544	1.03244	0.0460637	0.545732	NA
NA	Q8BH58	Q8BH58	Tiprl	TIP41-like protein		604000	687000	711000	774000	808000	861000	889000	744000	852000	1.22028	0.287212	0.0232889	0.983099	-0.024592	1.01719	0.024592	0.794664	1.24126	0.311804	0.0412329	NA
NA	Q921T2	Q921T2	Tor1aip1	Torsin-1A-interacting protein 1		4440000	4100000	4680000	4760000	4460000	3140000	4260000	3970000	3930000	0.934947	-0.0970434	0.614248	1.01645	0.0235355	0.983819	-0.0235355	0.901992	0.919818	-0.120579	0.148576	NA
NA	P70399	P70399	Trp53bp1	TP53-binding protein 1		998000	852000	510000	641000	610000	644000	819000	835000	931000	0.802966	-0.316589	0.34536	0.733075	-0.447966	1.36412	0.447966	0.00328232	1.09534	0.131377	0.640691	NA
NA	P10711	P10711	Tcea1	Transcription elongation factor A protein 1		1850000	1700000	1510000	1090000	1220000	1320000	1600000	1870000	1750000	0.717391	-0.479168	0.0159611	0.695402	-0.52408	1.43802	0.52408	0.00667919	1.03162	0.0449124	0.692974	NA
NA	O55201	O55201	Supt5; Supt5h	Transcription elongation factor SPT5		650000	821000	682000	605000	660000	543000	835000	697000	953000	0.839758	-0.251954	0.139241	0.727565	-0.458851	1.37445	0.458851	0.050089	1.1542	0.206898	0.289445	NA
NA	Q8CGF7	Q8CGF7	Tcerg1	Transcription elongation regulator 1		3780000	3740000	4250000	4020000	3640000	2830000	3820000	3930000	4160000	0.891249	-0.1661	0.332382	0.880772	-0.183159	1.13537	0.183159	0.264375	1.01189	0.0170591	0.819871	NA
NA	Q62318	Q62318	Trim28	Transcription intermediary factor 1-beta		33200000	31800000	30900000	29500000	29600000	26000000	28400000	31200000	30500000	0.887383	-0.172372	0.0571267	0.944506	-0.082368	1.05875	0.082368	0.315074	0.93952	-0.0900037	0.146493	NA
NA	Q61164	Q61164	Ctcf	Transcriptional repressor CTCF		217000	189000	229000	94200	145000	158000	175000	107000	252000	0.625512	-0.676891	0.0253914	0.74382	-0.426974	1.34441	0.426974	0.379391	0.840945	-0.249917	0.482435	NA
NA	Q8VHR5	Q8VHR5	Gatad2b	Transcriptional repressor p66-beta		556000	947000	881000	766000	1030000	2200000	901000	997000	963000	1.67617	0.745172	0.304803	1.39671	0.482037	0.715966	-0.482037	0.439824	1.20008	0.263135	0.269249	NA
NA	Q9R099	Q9R099	Tbl2	Transducin beta-like protein 2		1540000	1170000	1130000	1240000	1340000	956000	1040000	1140000	1110000	0.920833	-0.118988	0.591478	1.07477	0.104031	0.93043	-0.104031	0.527907	0.856771	-0.223019	0.242587	NA
NA	Q6PFR5	Q6PFR5	Tra2a	Transformer-2 protein homolog alpha		2150000	2280000	2170000	1710000	1580000	1980000	2090000	2030000	2370000	0.798485	-0.324663	0.0235932	0.812018	-0.300416	1.2315	0.300416	0.0613632	0.983333	-0.0242475	0.760409	NA
NA	Q62219	Q62219	Tgfb1i1	Transforming growth factor beta-1-induced transcript 1 protein		2360000	2510000	2220000	1360000	2080000	1080000	2660000	2460000	2340000	0.637518	-0.649463	0.0503883	0.605898	-0.722853	1.65044	0.722853	0.0348556	1.05219	0.07339	0.380995	NA
NA	Q61749	Q61749	Eif2b4	Translation initiation factor eIF-2B subunit delta		819000	395000	523000	490000	517000	329000	439000	620000	333000	0.769142	-0.378678	0.38945	0.95977	-0.0592392	1.04192	0.0592392	0.864083	0.801382	-0.319439	0.488597	NA
NA	Q8BM55	Q8BM55	Tmem214	Transmembrane protein 214		917000	893000	873000	719000	720000	662000	765000	635000	855000	0.783079	-0.352771	0.00108285	0.931707	-0.102051	1.0733	0.102051	0.484289	0.840477	-0.25072	0.093577	NA
NA	O08784	O08784	Tcof1	Treacle protein		4570000	4610000	3910000	5760000	5120000	4770000	4390000	4680000	4950000	1.19557	0.257698	0.0813149	1.11626	0.158676	0.895847	-0.158676	0.176961	1.07105	0.0990213	0.328298	NA
NA	Q64737	Q64737	Gart	Trifunctional purine biosynthetic protein adenosine-3		3240000	3910000	3070000	5220000	3790000	7770000	3460000	3230000	3670000	1.64188	0.715348	0.140474	1.61969	0.695719	0.617402	-0.695719	0.141614	1.0137	0.0196288	0.878365	NA
NA	Q9ERP3	Q9ERP3	Trim54	Tripartite motif-containing protein 54		4950000	4640000	5690000	3270000	4000000	3550000	5870000	4480000	5260000	0.708115	-0.497944	0.0169296	0.693145	-0.52877	1.4427	0.52877	0.0246902	1.0216	0.030826	0.839397	NA
NA	P49813	P49813	Tmod1	Tropomodulin-1		3200000	3120000	3160000	3110000	2860000	2820000	2360000	2380000	2630000	0.927215	-0.109024	0.0699569	1.19267	0.254199	0.838453	-0.254199	0.0196335	0.777426	-0.363222	0.00143957	NA
NA	Q9JHJ0	Q9JHJ0	Tmod3	Tropomodulin-3		5330000	6720000	6290000	6860000	7450000	6490000	6400000	7130000	7130000	1.13413	0.18159	0.174272	1.00678	0.00974327	0.993269	-0.00974327	0.905873	1.1265	0.171847	0.180655	NA
NA	P20801	P20801	Tnnc2	Troponin C, skeletal muscle		7200000	7760000	8850000	5930000	5440000	5170000	5230000	2510000	5190000	0.694666	-0.525608	0.0104489	1.2792	0.355237	0.781741	-0.355237	0.264111	0.543049	-0.880845	0.0238405	NA
NA	P13412	P13412	Tnni2	Troponin I, fast skeletal muscle		40500000	40200000	41600000	33500000	36000000	32600000	26500000	23400000	26100000	0.834832	-0.260442	0.00363818	1.34342	0.425912	0.744368	-0.425912	0.00348433	0.621423	-0.686353	0.000130622	NA
NA	Q9WUZ5	Q9WUZ5	Tnni1	Troponin I, slow skeletal muscle		79800000	75300000	77300000	56300000	58200000	49400000	52400000	49800000	54900000	0.70525	-0.503794	0.00154676	1.04328	0.0611327	0.958511	-0.0611327	0.49894	0.67599	-0.564927	0.000216564	NA
NA	O88346	O88346	Tnnt1	Troponin T, slow skeletal muscle		34000000	31000000	29400000	17700000	20500000	17700000	17700000	16600000	17100000	0.592161	-0.755939	0.00143909	1.08755	0.12108	0.919499	-0.12108	0.202837	0.544492	-0.877019	0.000492371	NA
NA	Q921K8	Q921K8	Fam115c; Tcaf2	TRPM8 channel-associated factor 2		303000	376000	514000	391000	481000	402000	501000	500000	544000	1.0679	0.0947712	0.7118	0.824595	-0.278242	1.21272	0.278242	0.0470049	1.29505	0.373013	0.13855	NA
NA	P32921	P32921	Wars	Tryptophan--tRNA ligase, cytoplasmic		4210000	4420000	4390000	4980000	5080000	4980000	4630000	5320000	4960000	1.15515	0.208075	0.000790705	1.00872	0.0125243	0.991356	-0.0125243	0.840647	1.14516	0.195551	0.039808	NA
NA	P68373	P68373	Tuba1c	Tubulin alpha-1C chain		3140000	3160000	4010000	4060000	4430000	2100000	4280000	3650000	3480000	1.02716	0.0386583	0.910262	0.928133	-0.107596	1.07743	0.107596	0.738204	1.10669	0.146254	0.384761	NA
NA	P48428	P48428	Tbca	Tubulin-specific chaperone A		5350000	6850000	7010000	7310000	6880000	6240000	8280000	9360000	8720000	1.06351	0.0888317	0.543544	0.775038	-0.367661	1.29026	0.367661	0.011016	1.3722	0.456493	0.0178806	NA
NA	Q8BYA0	Q8BYA0	Tbcd	Tubulin-specific chaperone D		713000	864000	425000	913000	860000	711000	840000	853000	780000	1.24076	0.311223	0.321874	1.00445	0.00640293	0.995572	-0.00640293	0.957401	1.23526	0.30482	0.29598	NA
NA	Q3UDE2	Q3UDE2	Ttll12	Tubulin--tyrosine ligase-like protein 12		3460000	4030000	4080000	4650000	5390000	4070000	4410000	4250000	4150000	1.21953	0.286329	0.120716	1.10148	0.139448	0.907867	-0.139448	0.328167	1.10717	0.146882	0.124023	NA
NA	Q9Z0P5	Q9Z0P5	Twf2	Twinfilin-2		121000	163000	181000	928000	431000	286000	506000	271000	264000	3.53763	1.82278	0.114149	1.58021	0.660118	0.632827	-0.660118	0.39205	2.23871	1.16267	0.0779883	NA
NA	Q3TWL2	Q3TWL2	Tmem55b	Type 1 phosphatidylinositol 4,5-bisphosphate 4-phosphatase		274000	237000	264000	558000	461000	510000	405000	434000	517000	1.9729	0.98032	0.00112508	1.12758	0.173231	0.886854	-0.173231	0.257507	1.74968	0.807089	0.00539459	NA
NA	P35235	P35235	Ptpn11	Tyrosine-protein phosphatase non-receptor type 11		459000	791000	658000	871000	683000	761000	826000	1090000	517000	1.21331	0.278951	0.28803	0.9515	-0.0717241	1.05097	0.0717241	0.832551	1.27516	0.350675	0.4128	NA
NA	Q62376	Q62376	Snrnp70	U1 small nuclear ribonucleoprotein 70 kDa		8490000	9490000	9530000	10900000	9820000	12800000	8450000	8900000	9310000	1.21847	0.285066	0.0988284	1.25731	0.330345	0.795346	-0.330345	0.0650372	0.969102	-0.0452794	0.538013	NA
NA	Q62189	Q62189	Snrpa	U1 small nuclear ribonucleoprotein A		1510000	1870000	1580000	1770000	2150000	3890000	1530000	1240000	1730000	1.5746	0.654982	0.224517	1.73556	0.795398	0.576184	-0.795398	0.173911	0.907258	-0.140415	0.442149	NA
NA	Q62241	Q62241	Snrpc	U1 small nuclear ribonucleoprotein C		2090000	2160000	2140000	2130000	2360000	2330000	1730000	2010000	2180000	1.06729	0.0939558	0.12907	1.15203	0.204175	0.868035	-0.204175	0.115658	0.926448	-0.110219	0.303585	NA
NA	P57784	P57784	Snrpa1	U2 small nuclear ribonucleoprotein A'		1070000	1120000	1200000	1090000	1190000	947000	940000	972000	1150000	0.951917	-0.0710917	0.534464	1.05389	0.0757193	0.948869	-0.0757193	0.597812	0.903245	-0.146811	0.221159	NA
NA	Q922U1	Q922U1	Prpf3	U4/U6 small nuclear ribonucleoprotein Prp3		817000	808000	692000	641000	814000	831000	649000	747000	724000	0.986621	-0.0194326	0.894034	1.0783	0.108761	0.927384	-0.108761	0.458553	0.914976	-0.128194	0.258982	NA
NA	Q9DAW6	Q9DAW6	Prpf4	U4/U6 small nuclear ribonucleoprotein Prp4		3480000	3070000	3100000	2900000	2900000	1490000	2360000	3000000	2950000	0.75544	-0.40461	0.182372	0.877256	-0.18893	1.13992	0.18893	0.543694	0.86114	-0.21568	0.141402	NA
NA	Q9Z315	Q9Z315	Sart1	U4/U6.U5 tri-snRNP-associated protein 1		3020000	3200000	2430000	2840000	2610000	719000	2670000	2560000	2680000	0.713179	-0.487663	0.30946	0.779899	-0.358641	1.28222	0.358641	0.437182	0.914451	-0.129022	0.354391	NA
NA	Q6P4T2	Q6P4T2	Snrnp200	U5 small nuclear ribonucleoprotein 200 kDa helicase		14200000	13700000	13600000	13800000	12200000	10800000	12700000	12700000	12900000	0.886747	-0.173406	0.151861	0.960836	-0.0576386	1.04076	0.0576386	0.595949	0.922892	-0.115767	0.00565827	NA
NA	Q6PE01	Q6PE01	Snrnp40	U5 small nuclear ribonucleoprotein 40 kDa protein		2170000	2620000	2410000	2700000	2590000	2310000	2700000	2690000	2720000	1.05556	0.0780025	0.486914	0.937115	-0.0937025	1.06711	0.0937025	0.218037	1.12639	0.171705	0.0804297	NA
NA	O35900	O35900	Lsm2	U6 snRNA-associated Sm-like protein LSm2		703000	1180000	563000	545000	642000	862000	719000	972000	773000	0.837694	-0.255504	0.56098	0.831575	-0.266082	1.20254	0.266082	0.317739	1.00736	0.0105779	0.977725	NA
NA	P62311	P62311	Lsm3	U6 snRNA-associated Sm-like protein LSm3		752000	834000	875000	678000	713000	988000	863000	775000	722000	0.96668	-0.0488894	0.806536	1.00805	0.0115684	0.992013	-0.0115684	0.955347	0.95896	-0.0604578	0.571909	NA
NA	Q9QXA5	Q9QXA5	Lsm4	U6 snRNA-associated Sm-like protein LSm4		3620000	3430000	3340000	3700000	3040000	2910000	3600000	3480000	3530000	0.928778	-0.106595	0.393364	0.909519	-0.136824	1.09948	0.136824	0.264883	1.02117	0.030229	0.4589	NA
NA	P62313	P62313	Lsm6	U6 snRNA-associated Sm-like protein LSm6		2510000	2180000	2370000	2380000	1940000	1350000	2340000	2090000	2170000	0.803116	-0.316319	0.213296	0.859091	-0.219117	1.16402	0.219117	0.370221	0.934844	-0.0972022	0.272948	NA
NA	Q9CQQ8	Q9CQQ8	Lsm7	U6 snRNA-associated Sm-like protein LSm7		1510000	2020000	1920000	1340000	1640000	1550000	1810000	1360000	1620000	0.831193	-0.266745	0.162858	0.94572	-0.0805146	1.0574	0.0805146	0.612146	0.878899	-0.186231	0.340193	NA
NA	Q6ZWM4	Q6ZWM4	Naa38; Lsm8	U6 snRNA-associated Sm-like protein LSm8		1050000	1220000	1330000	1010000	1010000	1610000	1220000	1190000	1320000	1.00833	0.0119726	0.965285	0.97319	-0.0392061	1.02755	0.0392061	0.878024	1.03611	0.0511787	0.656826	NA
NA	Q8R317	Q8R317	Ubqln1	Ubiquilin-1		9610000	9960000	9460000	10500000	10400000	10600000	10300000	10600000	10100000	1.08508	0.117807	0.00661302	1.01613	0.0230836	0.984127	-0.0230836	0.34649	1.06786	0.0947236	0.0340308	NA
NA	Q9QZM0	Q9QZM0	Ubqln2	Ubiquilin-2		1270000	541000	1540000	1240000	1660000	1340000	442000	528000	1440000	1.26529	0.339473	0.41232	1.75934	0.815031	0.568396	-0.815031	0.150418	0.719188	-0.475559	0.512587	NA
NA	Q99NB8	Q99NB8	Ubqln4	Ubiquilin-4		683000	529000	541000	560000	777000	361000	586000	491000	435000	0.968625	-0.0459895	0.894593	1.12302	0.167378	0.890459	-0.167378	0.653338	0.862521	-0.213368	0.291963	NA
NA	Q8R5H1	Q8R5H1	Usp15	Ubiquitin carboxyl-terminal hydrolase 15		447000	424000	566000	592000	605000	529000	618000	522000	543000	1.20111	0.264372	0.125577	1.02555	0.0363973	0.975087	-0.0363973	0.721131	1.17119	0.227975	0.195214	NA
NA	Q6A4J8	Q6A4J8	Usp7	Ubiquitin carboxyl-terminal hydrolase 7		1050000	1030000	998000	1080000	664000	1120000	963000	902000	1030000	0.930474	-0.103962	0.651958	0.989292	-0.0155319	1.01082	0.0155319	0.948523	0.940546	-0.0884299	0.201455	NA
NA	Q9WUP7	Q9WUP7	Uchl5	Ubiquitin carboxyl-terminal hydrolase isozyme L5		1870000	2060000	2170000	2400000	2230000	2230000	2130000	2290000	2060000	1.12459	0.169399	0.0721576	1.05864	0.0822148	0.944606	-0.0822148	0.225903	1.0623	0.0871846	0.317321	NA
NA	Q9ES00	Q9ES00	Ube4b	Ubiquitin conjugation factor E4 B		369000	286000	445000	465000	476000	324000	446000	367000	258000	1.15	0.201634	0.458455	1.18114	0.240179	0.84664	-0.240179	0.427178	0.973636	-0.038545	0.898653	NA
NA	Q9CZY3	Q9CZY3	Ube2v1	Ubiquitin-conjugating enzyme E2 variant 1		7440000	8350000	7320000	9030000	7110000	10000000	8600000	9230000	7580000	1.13111	0.177742	0.328944	1.02873	0.0408628	0.972073	-0.0408628	0.815357	1.09952	0.136879	0.257013	NA
NA	Q3UE37	Q3UE37	Ube2z	Ubiquitin-conjugating enzyme E2 Z		736000	763000	819000	810000	868000	628000	936000	938000	916000	0.994823	-0.00748805	0.960714	0.826523	-0.274873	1.20989	0.274873	0.0905091	1.20362	0.267385	0.00346958	NA
NA	Q8VE47	Q8VE47	Uba5	Ubiquitin-like modifier-activating enzyme 5		613000	696000	356000	575000	244000	293000	705000	727000	250000	0.667868	-0.582365	0.273377	0.661118	-0.597021	1.51259	0.597021	0.366071	1.01021	0.0146555	0.97717	NA
NA	P21126	P21126	Ubl4; Ubl4a; Slc10a3-ubl4; Gm38419; SlcUbl4a; Gm44504	Ubiquitin-like protein 4A		571000	601000	355000	462000	452000	279000	501000	668000	674000	0.78127	-0.356106	0.317806	0.647314	-0.627462	1.54484	0.627462	0.0576664	1.20694	0.271356	0.33421	NA
NA	Q9EPV8	Q9EPV8	Ubl5	Ubiquitin-like protein 5		496000	522000	451000	519000	580000	844000	819000	567000	696000	1.32267	0.403452	0.195834	0.933237	-0.0996842	1.07154	0.0996842	0.726475	1.41729	0.503136	0.0540388	NA
NA	Q9CPX6	Q9CPX6	Atg3	Ubiquitin-like-conjugating enzyme ATG3		654000	740000	1080000	1030000	1080000	948000	678000	1110000	1010000	1.23605	0.305743	0.224538	1.09292	0.128192	0.914977	-0.128192	0.558926	1.13096	0.17755	0.589324	NA
NA	Q922Y1	Q922Y1	Ubxn1	UBX domain-containing protein 1		1370000	1490000	1390000	1620000	1480000	1620000	1620000	1730000	1380000	1.11059	0.151324	0.0583461	0.997886	-0.00305332	1.00212	0.00305332	0.977955	1.11294	0.154377	0.218786	NA
NA	Q8CGY8	Q8CGY8	Ogt	UDP-N-acetylglucosamine--peptide N-acetylglucosaminyltransferase 110 kDa subunit		1290000	1170000	1150000	784000	611000	447000	875000	1090000	1000000	0.510249	-0.970726	0.00524132	0.621248	-0.686759	1.60966	0.686759	0.0316889	0.82133	-0.283967	0.0476456	NA
NA	Q3TW96	Q3TW96	Uap1l1	UDP-N-acetylhexosamine pyrophosphorylase-like protein 1		3660000	4260000	5240000	8460000	8530000	7180000	11200000	12200000	10500000	1.83663	0.877058	0.00447909	0.712979	-0.488068	1.40257	0.488068	0.0079717	2.57599	1.36513	0.000511741	NA
NA	E0CYV9	E0CYV9	LOC102634333; 1110002E22Rik	Uncharacterized protein C4orf54 homolog		1260000	1150000	878000	1220000	1190000	722000	994000	860000	1040000	0.952555	-0.0701261	0.805039	1.08224	0.114019	0.92401	-0.114019	0.665081	0.88017	-0.184145	0.355143	NA
NA	E9Q634	E9Q634	Myo1e	Unconventional myosin-Ie		767000	776000	739000	763000	824000	652000	837000	809000	706000	0.981157	-0.0274443	0.794812	0.951956	-0.0710335	1.05047	0.0710335	0.588892	1.03067	0.0435893	0.60276	NA
NA	Q9JMH9	Q9JMH9	Myo18a	Unconventional myosin-XVIIIa		29800000	27500000	29900000	28500000	30000000	25700000	26100000	25700000	27000000	0.965596	-0.0505079	0.537335	1.06853	0.0956246	0.935867	-0.0956246	0.243607	0.90367	-0.146133	0.0326779	NA
NA	P13439	P13439	Umps	Uridine 5'-monophosphate synthase		582000	503000	522000	605000	430000	798000	838000	619000	738000	1.14063	0.189837	0.527172	0.83508	-0.260014	1.19749	0.260014	0.38455	1.3659	0.449851	0.0441974	NA
NA	P70697	P70697	Urod	Uroporphyrinogen decarboxylase		290000	419000	475000	585000	1350000	870000	1460000	463000	609000	2.36909	1.24433	0.0784348	1.10782	0.147723	0.902674	-0.147723	0.823735	2.13851	1.09661	0.227692	NA
NA	P54726	P54726	Rad23a	UV excision repair protein RAD23 homolog A		1460000	1690000	1630000	1510000	1870000	1900000	2180000	1470000	1880000	1.1046	0.143527	0.30853	0.954792	-0.0667416	1.04735	0.0667416	0.746851	1.1569	0.210269	0.313461	NA
NA	Q9D1C8	Q9D1C8	Vps28	Vacuolar protein sorting-associated protein 28 homolog		415000	686000	410000	500000	626000	555000	669000	636000	512000	1.11251	0.153816	0.59483	0.925151	-0.112239	1.0809	0.112239	0.492768	1.20251	0.266055	0.377858	NA
NA	P46467	P46467	Vps4b	Vacuolar protein sorting-associated protein 4B		648000	409000	552000	660000	584000	700000	251000	709000	1450000	1.2082	0.272864	0.22219	0.806639	-0.310005	1.23971	0.310005	0.680949	1.49782	0.582869	0.495135	NA
NA	Q62059	Q62059	Vcan	Versican core protein		1380000	1460000	1690000	1240000	1250000	2130000	1420000	1160000	1160000	1.01987	0.0283818	0.927397	1.23529	0.304855	0.809524	-0.304855	0.394112	0.825607	-0.276473	0.106927	NA
NA	Q9Z2P8	Q9Z2P8	Vamp5	Vesicle-associated membrane protein 5		5150000	4610000	4680000	5210000	5190000	5060000	3280000	2870000	3330000	1.07064	0.0984696	0.125461	1.6308	0.705581	0.613195	-0.705581	0.000200918	0.65651	-0.607112	0.00178278	NA
NA	Q4VBE8	Q4VBE8	Wdr18	WD repeat-containing protein 18		1370000	1370000	1370000	1390000	1370000	1090000	1220000	1290000	1380000	0.93674	-0.0942799	0.421396	0.989717	-0.0149117	1.01039	0.0149117	0.907138	0.946472	-0.0793682	0.188457	NA
NA	Q6ZQL4	Q6ZQL4	Wdr43	WD repeat-containing protein 43		818000	988000	945000	857000	702000	694000	829000	903000	835000	0.818975	-0.288109	0.0871536	0.877678	-0.188236	1.13937	0.188236	0.146068	0.933115	-0.0998728	0.337061	NA
NA	Q9ERF3	Q9ERF3	Wdr61	WD repeat-containing protein 61		673000	522000	1240000	627000	723000	550000	1530000	1480000	1070000	0.780287	-0.357922	0.470926	0.465686	-1.10257	2.14737	1.10257	0.00919547	1.67556	0.744647	0.105132	NA
NA	Q3UKJ7	Q3UKJ7	Smu1	WD40 repeat-containing protein SMU1		4100000	4320000	4280000	4000000	4020000	3200000	3790000	4170000	4190000	0.883465	-0.178756	0.151091	0.923457	-0.114884	1.08289	0.114884	0.35951	0.956693	-0.0638722	0.27944	NA
NA	Q923D5	Q923D5	Wbp11	WW domain-binding protein 11		470000	646000	591000	706000	768000	365000	646000	760000	770000	1.07733	0.107458	0.761902	0.845129	-0.242757	1.18325	0.242757	0.440939	1.27475	0.350215	0.0752922	NA
NA	P27641	P27641	Xrcc5	X-ray repair cross-complementing protein 5		1270000	1150000	1300000	1170000	1220000	185000	1320000	1460000	1390000	0.692204	-0.53073	0.324549	0.617506	-0.695475	1.61942	0.695475	0.192287	1.12097	0.164745	0.0700709	NA
NA	Q9R0I7	Q9R0I7	Ylpm1	YLP motif-containing protein 1		332000	357000	336000	292000	323000	289000	270000	337000	306000	0.881951	-0.181229	0.0391161	0.990142	-0.0142921	1.00996	0.0142921	0.899037	0.890732	-0.166937	0.147912	NA
NA	Q6ZPZ3	Q6ZPZ3	Zc3h4	Zinc finger CCCH domain-containing protein 4		485000	396000	418000	357000	312000	320000	357000	286000	424000	0.761355	-0.393359	0.0265746	0.926898	-0.109518	1.07887	0.109518	0.571019	0.821401	-0.283841	0.182429	NA
NA	Q9R020	Q9R020	Zranb2	Zinc finger Ran-binding domain-containing protein 2		1110000	1910000	2810000	3560000	2720000	5270000	3530000	3160000	2680000	1.98113	0.986325	0.100615	1.23266	0.301772	0.811255	-0.301772	0.409488	1.6072	0.684553	0.0981516	NA
NA	O88532	O88532	Zfr	Zinc finger RNA-binding protein		1790000	1420000	1500000	1540000	1290000	467000	1550000	1590000	1150000	0.7	-0.514573	0.241723	0.768531	-0.379824	1.30118	0.379824	0.401822	0.910828	-0.134749	0.479926	NA

## Sheet: Group6
MitoCarta3.0	MitoProt MC- Accession	Protein Name	Accession	Gene Symbol	MP_Ctrl-1	MP_Ctrl-2	MP_Ctrl-3	MP_24AmAc-1	MP_24AmAc-2	MP_24AmAc-3	MP_24+24-1	MP_24+24-2	MP_24+24-3	24hAmAc vs UnT ratio	MP_24hAmAc vs UnT LFC	MP_24hAmAc vs UnT p-value	MP_24hAmAc vs WD ratio	MP_24hAmAc vs WD LFC	MP_WD vs 24hAmAc ratio	MP_WD vs 24h AmAc LFC	MP_24hAmAc vs WD p-value	MP_WD vs UnT ratio	MP_WD vs UnT LFC	MP_WD vs UnT p-value	MitoProt MC- Accession	Am	WD
NA	Q9Z2L6	Q9Z2L6	Multiple inositol polyphosphate phosphatase 1	Minpp1	1.98047e+06	2.82656e+06	3.27847e+06	2.23572e+06	3.4314e+06	3.15673e+06	3.44005e+06	2.95623e+06	2.97517e+06	1.09132	0.126071	0.663534	0.941567	-0.0868645	1.06206	0.0868645	0.667771	1.15904	0.212935	0.356905	Q9Z2L6	UP	UP
NA	Q9Z2A0	Q9Z2A0	3-phosphoinositide-dependent protein kinase 1	Pdpk1	196264	638960	687624	674636	227828	620921	514619	456004	471640	1.00035	0.000508287	0.999362	1.05625	0.0789468	0.946749	-0.0789468	0.858174	0.947082	-0.0784385	0.872686	Q9Z2A0	UP	DOWN
NA	Q9Z1W8	Q9Z1W8	Potassium-transporting ATPase alpha chain 2	Atp12a	486607	448447	453788	363759	477581	615631	515920	625693	586257	1.04905	0.0690897	0.773629	0.843218	-0.246023	1.18593	0.246023	0.319907	1.24411	0.315112	0.0299454	Q9Z1W8	UP	UP
NA	Q9Z127	Q9Z127	Large neutral amino acids transporter small subunit 1	Slc7a5	7.27906e+06	6.28084e+06	6.87591e+06	8.43086e+06	6.04705e+06	6.17551e+06	6.46837e+06	6.58261e+06	7.04207e+06	1.01065	0.0152812	0.934291	1.02789	0.0396837	0.972868	-0.0396837	0.825501	0.983228	-0.0244025	0.752913	Q9Z127	UP	DOWN
NA	Q9Z0S9	Q9Z0S9	Prenylated Rab acceptor protein 1	Rabac1	4.19659e+06	4.36007e+06	4.60311e+06	5.68996e+06	5.62385e+06	5.3213e+06	4.83807e+06	4.46533e+06	2.95806e+06	1.26409	0.338097	0.00210872	1.3567	0.4401	0.737084	-0.4401	0.0675809	0.931739	-0.102003	0.636678	Q9Z0S9	UP	DOWN
NA	Q9Z0R9	Q9Z0R9	Acyl-CoA 6-desaturase	Fads2	880838	994976	1.00335e+06	1.70684e+06	1.48554e+06	1.44261e+06	1.52751e+06	1.77293e+06	1.51195e+06	1.60984	0.686915	0.00299388	0.963136	-0.0541892	1.03828	0.0541892	0.641677	1.67145	0.741104	0.00230494	Q9Z0R9	UP	UP
NA	Q9Z0R4	Q9Z0R4	Intersectin-1	Itsn1	432005	399543	335864	368645	375930	427546	256674	408356	352526	1.00403	0.00580735	0.965166	1.1519	0.204013	0.868132	-0.204013	0.343682	0.871634	-0.198206	0.395468	Q9Z0R4	UP	DOWN
NA	Q9Z0M5	Q9Z0M5	Lysosomal acid lipase/cholesteryl ester hydrolase	Lipa	740991	401502	485018	1.58832e+06	1.28517e+06	1.38575e+06	462965	537097	380528	2.61703	1.38793	0.00293839	3.08509	1.62531	0.32414	-1.62531	0.000658294	0.848283	-0.237382	0.502066	Q9Z0M5	UP	DOWN
NA	Q9WVL3	Q9WVL3	Solute carrier family 12 member 7	Slc12a7	2.37436e+06	2.04943e+06	2.19319e+06	3.32824e+06	2.70294e+06	2.94171e+06	1.94722e+06	2.02741e+06	1.83858e+06	1.35604	0.439401	0.0186078	1.54353	0.626236	0.647864	-0.626236	0.00520113	0.878531	-0.186835	0.0694584	Q9WVL3	UP	DOWN
NA	Q9WVD4	Q9WVD4	H(+)/Cl(-) exchange transporter 5	Clcn5	6.63231e+06	5.37612e+06	5.72791e+06	1.05252e+07	8.56122e+06	8.4989e+06	5.61175e+06	5613013	5.37437e+06	1.5553	0.637192	0.012634	1.66185	0.732793	0.601738	-0.732793	0.00544968	0.935882	-0.0956009	0.377725	Q9WVD4	UP	DOWN
NA	Q9WV02	Q9WV02	RNA-binding motif protein, X chromosome	Rbmx	743672	871179	423873	854558	509928	618646	1.33901e+06	742738	1.0635e+06	0.972732	-0.0398855	0.917226	0.630516	-0.665396	1.586	0.665396	0.124938	1.54276	0.625511	0.165437	Q9WV02	DOWN	UP
NA	Q9WUZ9	Q9WUZ9	Ectonucleoside triphosphate diphosphohydrolase 5	Entpd5	458321	639483	785289	679265	715311	804413	755255	787972	702094	1.16775	0.223736	0.35865	0.979365	-0.0300817	1.02107	0.0300817	0.747806	1.19236	0.253818	0.284662	Q9WUZ9	UP	UP
NA	Q9WTS6	Q9WTS6	Teneurin-3	Tenm3	1.10297e+07	1.0554e+07	1.06213e+07	1.15166e+07	1.04479e+07	1.14685e+07	1.07201e+07	9.7276e+06	9.50607e+06	1.03813	0.0539897	0.340715	1.11615	0.158537	0.895933	-0.158537	0.0856223	0.930097	-0.104548	0.135179	Q9WTS6	UP	DOWN
NA	Q9R1Q9	Q9R1Q9	V-type proton ATPase subunit S1	Atp6ap1	1.55361e+06	1.07372e+06	1.20636e+06	1.93392e+06	1.34179e+06	1.40306e+06	1.41381e+06	1.13297e+06	1.08817e+06	1.22044	0.287398	0.299021	1.28716	0.364194	0.776903	-0.364194	0.179048	0.948161	-0.0767966	0.725231	Q9R1Q9	UP	DOWN
NA	Q9R1Q7	Q9R1Q7	Proteolipid protein 2	Plp2	8.62652e+06	8.31136e+06	8.05908e+06	7.32083e+06	5.43597e+06	5.82057e+06	5.27077e+06	4.69117e+06	4.53713e+06	0.743185	-0.428206	0.0231984	1.28128	0.357586	0.78047	-0.357586	0.0922611	0.580034	-0.785792	0.000226608	Q9R1Q7	DOWN	DOWN
NA	Q9R0Q9	Q9R0Q9	Mannose-P-dolichol utilization defect 1 protein	Mpdu1	1.27023e+06	1.23625e+06	1.4363e+06	1.07508e+06	931650	1.18041e+06	1.10849e+06	996726	1.10856e+06	0.808348	-0.306952	0.0568271	0.991713	-0.0120053	1.00836	0.0120053	0.918162	0.815102	-0.294947	0.0281165	Q9R0Q9	DOWN	DOWN
NA	Q9R0P6	Q9R0P6	Signal peptidase complex catalytic subunit SEC11A	Sec11a	1.93848e+06	2.36628e+06	2.35192e+06	2.94251e+06	2.06715e+06	2.33645e+06	2.33091e+06	2.15024e+06	2.1e+06	1.10357	0.142178	0.478665	1.11624	0.158644	0.895867	-0.158644	0.395537	0.988652	-0.0164655	0.880212	Q9R0P6	UP	DOWN
NA	Q9R0M6	Q9R0M6	Ras-related protein Rab-9A	Rab9	551511	1.51461e+06	1.22101e+06	1.1411e+06	2.22941e+06	2.13836e+06	976968	948623	794503	1.67589	0.744929	0.175359	2.02525	1.0181	0.493766	-1.0181	0.0580546	0.827499	-0.273171	0.550862	Q9R0M6	UP	DOWN
NA	Q9R087	Q9R087	Glypican-6	Gpc6	805443	706284	600886	671952	549351	643660	517331	496968	473417	0.882775	-0.179882	0.30199	1.25357	0.326048	0.797719	-0.326048	0.0325893	0.704207	-0.505929	0.0260959	Q9R087	DOWN	DOWN
NA	Q9R069	Q9R069	Basal cell adhesion molecule	Bcam	1.36876e+06	1.56127e+06	1.54729e+06	1.75566e+06	1.67262e+06	1.80043e+06	2.63193e+06	2.8357e+06	2.61926e+06	1.16782	0.223817	0.0258356	0.646565	-0.629132	1.54663	0.629132	0.000277877	1.80619	0.85295	0.000211045	Q9R069	UP	UP
NA	Q9QZN4	Q9QZN4	F-box only protein 6	Fbxo6	1.43372e+06	1.36868e+06	1.23887e+06	1.53188e+06	1.28467e+06	1.25366e+06	1.22181e+06	1.02301e+06	1.05554e+06	1.00716	0.0102985	0.931203	1.23326	0.302481	0.810857	-0.302481	0.0752588	0.816666	-0.292182	0.0425153	Q9QZN4	UP	DOWN
NA	Q9QZM4	Q9QZM4	Tumor necrosis factor receptor superfamily member 10B	Tnfrsf10b	637668	753146	710894	794634	703369	899155	477708	291223	446612	1.14058	0.189762	0.209132	1.97209	0.979724	0.507077	-0.979724	0.0081873	0.57836	-0.789962	0.0115059	Q9QZM4	UP	DOWN
NA	Q9QZI8	Q9QZI8	Serine incorporator 1	Serinc1	2.80025e+06	2.74104e+06	2.76068e+06	4.30979e+06	3.61497e+06	4.08772e+06	2.21835e+06	2.134e+06	2.03522e+06	1.44694	0.533009	0.00384681	1.8806	0.911196	0.531744	-0.911196	0.000895951	0.769404	-0.378187	0.00033155	Q9QZI8	UP	DOWN
NA	Q9QYI5	Q9QYI5	DnaJ homolog subfamily B member 2	Dnajb2	955629	837111	900231	560678	850557	932398	832724	797383	854756	0.870278	-0.200452	0.379053	0.943164	-0.0844196	1.06026	0.0844196	0.700818	0.922722	-0.116033	0.142739	Q9QYI5	DOWN	DOWN
NA	Q9QYI4	Q9QYI4	DnaJ homolog subfamily B member 12	Dnajb12	1.79721e+06	1.15544e+06	1.85895e+06	1.12429e+06	1.49128e+06	1.439e+06	1.61699e+06	1.79105e+06	1.59884e+06	0.842664	-0.246971	0.374057	0.809799	-0.304364	1.23487	0.304364	0.0710141	1.04058	0.0573927	0.793919	Q9QYI4	DOWN	UP
NA	Q9QY33	Q9QY33	Tetraspanin-3	Tspan3	159926	1.79209e+06	1.90799e+06	6.09777e+06	5.68774e+06	5.7501e+06	1.69685e+06	1.85911e+06	1.83857e+06	4.5429	2.18361	0.00140315	3.25063	1.70072	0.307632	-1.70072	7.90615e-06	1.39754	0.482891	0.41775	Q9QY33	UP	UP
NA	Q9JM52	Q9JM52	Misshapen-like kinase 1	Mink1	232443	579771	501716	583556	655400	592338	564720	557151	572321	1.39375	0.478974	0.184299	1.08093	0.112267	0.925133	-0.112267	0.118401	1.28941	0.366707	0.295052	Q9JM52	UP	UP
NA	Q9JLB0	Q9JLB0	MAGUK p55 subfamily member 6	Mpp6	1.83625e+06	1.73337e+06	1.46121e+06	1.22149e+06	1.11029e+06	1.19815e+06	1.26952e+06	1.13883e+06	1.29689e+06	0.701659	-0.511159	0.0128468	0.952683	-0.0699315	1.04967	0.0699315	0.380661	0.736508	-0.441227	0.0223494	Q9JLB0	DOWN	DOWN
NA	Q9JKW0	Q9JKW0	ADP-ribosylation factor-like protein 6-interacting protein 1	Arl6ip1	362508	208992	253803	975883	405932	679661	542549	855037	423513	2.49784	1.32068	0.0733192	1.132	0.178869	0.883395	-0.178869	0.720827	2.20658	1.14181	0.0718583	Q9JKW0	UP	UP
NA	Q9JKN1	Q9JKN1	Zinc transporter 7	Slc30a7	1.19238e+06	1.03327e+06	1.05641e+06	1.33416e+06	1.42213e+06	1.38799e+06	927868	1.2734e+06	940759	1.26271	0.336519	0.00676243	1.31898	0.399427	0.758159	-0.399427	0.0449582	0.957332	-0.0629081	0.72466	Q9JKN1	UP	DOWN
NA	Q9JKK1	Q9JKK1	Syntaxin-6	Stx6	1.40043e+06	1.09162e+06	1.01199e+06	1.69147e+06	1.27118e+06	1.70195e+06	889532	958100	926375	1.33121	0.412736	0.104471	1.68154	0.749781	0.594694	-0.749781	0.0116988	0.791661	-0.337045	0.112714	Q9JKK1	UP	DOWN
NA	Q9JKC8	Q9JKC8	AP-3 complex subunit mu-1	Ap3m1	1.39307e+06	1.36286e+06	1.16945e+06	1.61991e+06	1.73281e+06	1.59224e+06	1.46356e+06	1.22621e+06	1.29086e+06	1.25974	0.333127	0.0144355	1.24226	0.312963	0.804987	-0.312963	0.0178567	1.01407	0.0201641	0.86234	Q9JKC8	UP	UP
NA	Q9JJU8	Q9JJU8	SH3 domain-binding glutamic acid-rich-like protein	Sh3bgrl	1.33628e+06	1.3123e+06	1.43132e+06	1.64442e+06	1.40162e+06	1.35714e+06	1.15698e+06	778901	1.03482e+06	1.07923	0.110005	0.326218	1.4822	0.567741	0.674673	-0.567741	0.0287065	0.728128	-0.457735	0.0343327	Q9JJU8	UP	DOWN
[truncated: 367 more rows]

## Sheet: Group7
MitoCarta3,0Symbol	All UniProtID	All UniProtID	Accession	Gene Symbol	Protein Name	WCP_UNT-1	WCP_UNT-2	WCP_UNT-3	WCP_24h-1	WCP_24h-2	WCP_24h-3	WCP_24h-WD1	WCP_24h-WD2	WCP_24h-WD3	WCP_24hAmAc vs UnT ratio	WCP_24hAmAc vs UnT LFC	WCP_24hAmAc vs UnT p-value	WCP_24hAmAc vs WD ratio	WCP_24hAmAc vs WD LFC	WCP_WD vs 24hAmAc ratio	WCP_WD vs 24h AmAc LFC	WCP_24hAmAc vs WD p-value	WCP_WD vs UnT ratio	WCP_WD vs UnT LFC	WCP_WD vs UnT p-value	MitoCarta3.0	All UniProtID	Protein Name	Accession	Gene Symbol	MP_Ctrl-1	MP_Ctrl-2	MP_Ctrl-3	MP_24AmAc-1	MP_24AmAc-2	MP_24AmAc-3	MP_24+24-1	MP_24+24-2	MP_24+24-3	24hAmAc vs UnT ratio	MP_24hAmAc vs UnT LFC	MP_24hAmAc vs UnT p-value	MP_24hAmAc vs WD ratio	MP_24hAmAc vs WD LFC	MP_WD vs 24hAmAc ratio	MP_WD vs 24h AmAc LFC	MP_24hAmAc vs WD p-value	MP_WD vs UnT ratio	MP_WD vs UnT LFC
[truncated: 1,197 more rows]
[truncated: 11 more columns]
