# Supplementary material for: Metabolic reprogramming during hyperammonemia targets mitochondrial function and postmitotic senescence
Source: JCI Insight. 2021 Dec 22;6(24):e154089. doi: 10.1172/jci.insight.154089 (PMC8783680; doi:10.1172/jci.insight.154089)
Supplement: Supplemental table 10 [file jciinsight-6-154089-s054.xlsx]

## Sheet: S.Table 10
Supplementary Table 10. All Figure Data: Whole cell proteome, mitochondrial proteome, whole cell transcriptome, and skeletal muscle tissue proteome

## Sheet: A. RNAseq
EnsembleID_ALL	GeneName	GeneName	ID	WD24H	AM24H	lRNAseq_WDvsAM_log2FoldChange	pvalue	padj	GeneName	ID	WD24H	UnTrt	RNAseqWDvsUnT_log2FoldChange	pvalue	padj	GeneName	ID	AM24H	UnTrt	RNAseqAmAc24h vs UnTlog2FoldChange	pvalue	padj	RNAseq24hAmvUnT	RNAseqWD/24hAm	RNAseqWD/UnT	RNAseqAmAc24h vs UnTlog2FoldChange	RNAseqWDvsUnT_log2FoldChange	lRNAseq_WDvsAM_log2FoldChange	Cluster	Cluster code	MitoCarta3.0	Skeletal Muscle	MitoCarta3.0 (0=no,1=yes)	SkeletalMuscle(0=no,1=yes)	gene_name	HAGR_GeneID	organism	cancer_type	senescence_effect	description	notes	Csgene_HumanGeneSymbole	MouseTaxID	HAGR (0=no,1=yes)	CsGene (0=no,1=yes)
ENSMUSG00000000028	Cdc45	Cdc45	ENSMUSG00000000028	413.927	188.356	1.0447	2.7366e-09	4.3085e-08	Cdc45	ENSMUSG00000000028	361.872	192.881	0.81333	1.523e-11	1.8799e-09	NA	NA	NA	NA	NA	NA	NA	0	1	1	3	2	2	No change with ammonia	x	NA	NA	0	0	NA	NA	NA	NA	NA	NA	NA	NA	NA	NA	NA
ENSMUSG00000000056	Narf	Narf	ENSMUSG00000000056	1398.46	1846.95	-0.39613	1.115e-07	1.331e-06	Narf	ENSMUSG00000000056	1222.66	1444.53	-0.22986	0.0045347	0.029341	NA	NA	NA	NA	NA	NA	NA	0	1	1	3	1	1	No change with ammonia	x	NA	NA	0	0	NA	NA	NA	NA	NA	NA	NA	NA	NA	NA	NA
ENSMUSG00000000149	Gna12	Gna12	ENSMUSG00000000149	1614.23	1368.35	0.23431	0.013495	0.043508	NA	NA	NA	NA	NA	NA	NA	NA	NA	NA	NA	NA	NA	NA	0	1	0	3	3	2	No change with ammonia	x	NA	NA	0	0	NA	NA	NA	NA	NA	NA	NA	NA	NA	NA	NA
ENSMUSG00000000168	Dlat	Dlat	ENSMUSG00000000168	1869.16	2203.26	-0.23403	0.0015061	0.0069131	Dlat	ENSMUSG00000000168	1634.18	1883.74	-0.19733	0.0068788	0.040516	NA	NA	NA	NA	NA	NA	NA	0	1	1	3	1	1	No change with ammonia	x	ENSMUSG00000000168	10.5	1	1	NA	NA	NA	NA	NA	NA	NA	NA	NA	NA	NA
ENSMUSG00000000202	Btbd17	Btbd17	ENSMUSG00000000202	83.8063	49.7953	0.65139	0.0038123	0.015376	NA	NA	NA	NA	NA	NA	NA	NA	NA	NA	NA	NA	NA	NA	0	1	0	3	3	2	No change with ammonia	x	NA	NA	0	0	NA	NA	NA	NA	NA	NA	NA	NA	NA	NA	NA
ENSMUSG00000000296	Tpd52l1	Tpd52l1	ENSMUSG00000000296	27.5216	49.0036	-0.66417	0.010428	0.035221	NA	NA	NA	NA	NA	NA	NA	NA	NA	NA	NA	NA	NA	NA	0	1	0	3	3	1	No change with ammonia	x	NA	NA	0	0	NA	NA	NA	NA	NA	NA	NA	NA	NA	NA	NA
ENSMUSG00000000326	Comt	Comt	ENSMUSG00000000326	1207.57	1025.61	0.23173	0.005466	0.020673	NA	NA	NA	NA	NA	NA	NA	NA	NA	NA	NA	NA	NA	NA	0	1	0	3	3	2	No change with ammonia	x	ENSMUSG00000000326	0	1	0	NA	NA	NA	NA	NA	NA	NA	NA	NA	NA	NA
ENSMUSG00000000359	Rem1	Rem1	ENSMUSG00000000359	380.581	474.007	-0.30715	0.0053749	0.020409	NA	NA	NA	NA	NA	NA	NA	NA	NA	NA	NA	NA	NA	NA	0	1	0	3	3	1	No change with ammonia	x	NA	NA	0	0	NA	NA	NA	NA	NA	NA	NA	NA	NA	NA	NA
ENSMUSG00000000374	Trappc10	Trappc10	ENSMUSG00000000374	1792.01	2060	-0.19887	0.0049237	0.018979	NA	NA	NA	NA	NA	NA	NA	NA	NA	NA	NA	NA	NA	NA	0	1	0	3	3	1	No change with ammonia	x	NA	NA	0	0	NA	NA	NA	NA	NA	NA	NA	NA	NA	NA	NA
ENSMUSG00000000420	Galnt1	Galnt1	ENSMUSG00000000420	2814.36	2379.68	0.23897	0.0011634	0.0055551	NA	NA	NA	NA	NA	NA	NA	NA	NA	NA	NA	NA	NA	NA	0	1	0	3	3	2	No change with ammonia	x	NA	NA	0	0	NA	NA	NA	NA	NA	NA	NA	NA	NA	NA	NA
ENSMUSG00000000435	Myf5	Myf5	ENSMUSG00000000435	336.696	449.707	-0.39596	0.0075037	0.026921	NA	NA	NA	NA	NA	NA	NA	NA	NA	NA	NA	NA	NA	NA	0	1	0	3	3	1	No change with ammonia	x	NA	NA	0	0	NA	NA	NA	NA	NA	NA	NA	NA	NA	NA	NA
ENSMUSG00000000440	Pparg	Pparg	ENSMUSG00000000440	87.211	123.81	-0.45936	0.011998	0.039438	NA	NA	NA	NA	NA	NA	NA	NA	NA	NA	NA	NA	NA	NA	0	1	0	3	3	1	No change with ammonia	x	NA	NA	0	0	PPARG	NA	NA	NA	NA	NA	NA	PPARG	Csgene	0	1
ENSMUSG00000000552	Zfp385a	Zfp385a	ENSMUSG00000000552	402.415	638.028	-0.63613	3.6285e-07	3.9365e-06	Zfp385a	ENSMUSG00000000552	351.823	512.469	-0.48057	9.7282e-05	0.0013862	NA	NA	NA	NA	NA	NA	NA	0	1	1	3	1	1	No change with ammonia	x	NA	NA	0	0	NA	NA	NA	NA	NA	NA	NA	NA	NA	NA	NA
ENSMUSG00000000561	Wdr77	Wdr77	ENSMUSG00000000561	1015.09	822.893	0.2961	0.0028145	0.01188	NA	NA	NA	NA	NA	NA	NA	NA	NA	NA	NA	NA	NA	NA	0	1	0	3	3	2	No change with ammonia	x	NA	NA	0	0	NA	NA	NA	NA	NA	NA	NA	NA	NA	NA	NA
ENSMUSG00000000567	Sox9	Sox9	ENSMUSG00000000567	558.158	691.917	-0.29899	0.0054291	0.020582	NA	NA	NA	NA	NA	NA	NA	NA	NA	NA	NA	NA	NA	NA	0	1	0	3	3	1	No change with ammonia	x	NA	NA	0	0	NA	NA	NA	NA	NA	NA	NA	NA	NA	NA	NA
ENSMUSG00000000711	Rab5b	Rab5b	ENSMUSG00000000711	3379.9	4127.76	-0.28576	8.5358e-06	7.0281e-05	Rab5b	ENSMUSG00000000711	2954.91	3446.17	-0.21504	0.0016206	0.013495	NA	NA	NA	NA	NA	NA	NA	0	1	1	3	1	1	No change with ammonia	x	NA	NA	0	0	NA	NA	NA	NA	NA	NA	NA	NA	NA	NA	NA
ENSMUSG00000000751	Rpa1	Rpa1	ENSMUSG00000000751	2314.57	2018.56	0.19511	0.0085775	0.030007	Rpa1	ENSMUSG00000000751	2023.52	1576.37	0.34637	7.4752e-06	0.00016477	NA	NA	NA	NA	NA	NA	NA	0	1	1	3	2	2	No change with ammonia	x	NA	NA	0	0	NA	NA	NA	NA	NA	NA	NA	NA	NA	NA	NA
ENSMUSG00000000753	Serpinf1	Serpinf1	ENSMUSG00000000753	11391.1	15998.9	-0.48349	8.3246e-11	1.5734e-09	Serpinf1	ENSMUSG00000000753	9958.96	13853.8	-0.45981	1.4682e-10	1.4124e-08	NA	NA	NA	NA	NA	NA	NA	0	1	1	3	1	1	No change with ammonia	x	NA	NA	0	0	NA	NA	NA	NA	NA	NA	NA	NA	NA	NA	NA
ENSMUSG00000000759	Tubgcp3	Tubgcp3	ENSMUSG00000000759	868.972	692.347	0.32063	0.00053307	0.0028282	NA	NA	NA	NA	NA	NA	NA	NA	NA	NA	NA	NA	NA	NA	0	1	0	3	3	2	No change with ammonia	x	NA	NA	0	0	NA	NA	NA	NA	NA	NA	NA	NA	NA	NA	NA
ENSMUSG00000000826	Dnajc5	Dnajc5	ENSMUSG00000000826	3793.24	4530.09	-0.25372	4.3541e-05	0.00030183	NA	NA	NA	NA	NA	NA	NA	NA	NA	NA	NA	NA	NA	NA	0	1	0	3	3	1	No change with ammonia	x	NA	NA	0	0	NA	NA	NA	NA	NA	NA	NA	NA	NA	NA	NA
ENSMUSG00000000889	Dbh	Dbh	ENSMUSG00000000889	19.5272	3.54806	1.2016	0.00022281	0.0013062	NA	NA	NA	NA	NA	NA	NA	NA	NA	NA	NA	NA	NA	NA	0	1	0	3	3	2	No change with ammonia	x	NA	NA	0	0	NA	NA	NA	NA	NA	NA	NA	NA	NA	NA	NA
ENSMUSG00000000902	Smarcb1	Smarcb1	ENSMUSG00000000902	1687.18	1458.18	0.20787	0.0069593	0.025218	NA	NA	NA	NA	NA	NA	NA	NA	NA	NA	NA	NA	NA	NA	0	1	0	3	3	2	No change with ammonia	x	NA	NA	0	0	SMARCB1	SMARCB1	Human	HAGR	Induces	Expression of hSNF5 (SMARCB1) in malignant rhabdoid tumor cells (G-401) blocked cell proliferation and induced senescence. Cells accumulated in the G1 phase and displayed characteristic features of cellular senescence including enlarged	0	SMARCB1	Csgene	1	1
ENSMUSG00000000958	Slc7a7	Slc7a7	ENSMUSG00000000958	90.1974	36.8856	1.0881	4.3704e-06	3.8379e-05	Slc7a7	ENSMUSG00000000958	78.8497	44.6299	0.56577	0.0018998	0.015113	NA	NA	NA	NA	NA	NA	NA	0	1	1	3	2	2	No change with ammonia	x	NA	NA	0	0	NA	NA	NA	NA	NA	NA	NA	NA	NA	NA	NA
ENSMUSG00000001016	Ilf2	Ilf2	ENSMUSG00000001016	1057.03	833.124	0.33541	0.0002295	0.0013383	NA	NA	NA	NA	NA	NA	NA	NA	NA	NA	NA	NA	NA	NA	0	1	0	3	3	2	No change with ammonia	x	NA	NA	0	0	NA	NA	NA	NA	NA	NA	NA	NA	NA	NA	NA
ENSMUSG00000001025	S100a6	S100a6	ENSMUSG00000001025	11870.9	7164.76	0.70732	8.2247e-11	1.5566e-09	S100a6	ENSMUSG00000001025	10377.3	7240.43	0.47784	7.5158e-06	0.00016509	NA	NA	NA	NA	NA	NA	NA	0	1	1	3	2	2	No change with ammonia	x	NA	NA	0	0	S100A6	NA	NA	NA	NA	NA	NA	S100A6	Csgene	0	1
ENSMUSG00000001027	Scn4a	Scn4a	ENSMUSG00000001027	362.08	262.557	0.44187	0.0022347	0.0097328	NA	NA	NA	NA	NA	NA	NA	NA	NA	NA	NA	NA	NA	NA	0	1	0	3	3	2	No change with ammonia	x	NA	NA	0	0	NA	NA	NA	NA	NA	NA	NA	NA	NA	NA	NA
ENSMUSG00000001039	B9d1	B9d1	ENSMUSG00000001039	184.545	124.077	0.53474	0.0011191	0.0053756	NA	NA	NA	NA	NA	NA	NA	NA	NA	NA	NA	NA	NA	NA	0	1	0	3	3	2	No change with ammonia	x	NA	NA	0	0	NA	NA	NA	NA	NA	NA	NA	NA	NA	NA	NA
ENSMUSG00000001056	Nhp2	Nhp2	ENSMUSG00000001056	1134.09	796.295	0.49936	3.8183e-07	4.1148e-06	Nhp2	ENSMUSG00000001056	991.526	812.746	0.27315	0.0014712	0.012513	NA	NA	NA	NA	NA	NA	NA	0	1	1	3	2	2	No change with ammonia	x	NA	NA	0	0	NA	NA	NA	NA	NA	NA	NA	NA	NA	NA	NA
ENSMUSG00000001120	Pcbp3	Pcbp3	ENSMUSG00000001120	201.67	144.405	0.45512	0.002937	0.012309	Pcbp3	ENSMUSG00000001120	176.321	127.429	0.39658	0.0052185	0.032774	NA	NA	NA	NA	NA	NA	NA	0	1	1	3	2	2	No change with ammonia	x	NA	NA	0	0	NA	NA	NA	NA	NA	NA	NA	NA	NA	NA	NA
ENSMUSG00000001131	Timp1	Timp1	ENSMUSG00000001131	9126.3	3427.91	1.2397	6.2716e-09	9.3086e-08	Timp1	ENSMUSG00000001131	7978.65	3736.24	1.0147	4.1642e-23	4.3064e-20	NA	NA	NA	NA	NA	NA	NA	0	1	1	3	2	2	No change with ammonia	x	NA	NA	0	0	NA	NA	NA	NA	NA	NA	NA	NA	NA	NA	NA
ENSMUSG00000001143	Lman2l	Lman2l	ENSMUSG00000001143	662.816	850.541	-0.34978	0.00073735	0.003749	NA	NA	NA	NA	NA	NA	NA	NA	NA	NA	NA	NA	NA	NA	0	1	0	3	3	1	No change with ammonia	x	NA	NA	0	0	NA	NA	NA	NA	NA	NA	NA	NA	NA	NA	NA
ENSMUSG00000001157	Gmcl1	Gmcl1	ENSMUSG00000001157	564.858	454.559	0.30573	0.0021819	0.0095286	NA	NA	NA	NA	NA	NA	NA	NA	NA	NA	NA	NA	NA	NA	0	1	0	3	3	2	No change with ammonia	x	NA	NA	0	0	NA	NA	NA	NA	NA	NA	NA	NA	NA	NA	NA
ENSMUSG00000001158	Snrnp27	Snrnp27	ENSMUSG00000001158	720.299	869.041	-0.26559	0.0051629	0.019717	NA	NA	NA	NA	NA	NA	NA	NA	NA	NA	NA	NA	NA	NA	0	1	0	3	3	1	No change with ammonia	x	NA	NA	0	0	NA	NA	NA	NA	NA	NA	NA	NA	NA	NA	NA
ENSMUSG00000001227	Sema6b	Sema6b	ENSMUSG00000001227	17.3688	50.5288	-1.1322	6.3543e-05	0.00042389	NA	NA	NA	NA	NA	NA	NA	NA	NA	NA	NA	NA	NA	NA	0	1	0	3	3	1	No change with ammonia	x	NA	NA	0	0	NA	NA	NA	NA	NA	NA	NA	NA	NA	NA	NA
ENSMUSG00000001228	Uhrf1	Uhrf1	ENSMUSG00000001228	1346.79	448.247	1.5376	4.4483e-42	1.1958e-39	Uhrf1	ENSMUSG00000001228	1177.44	442.415	1.3108	1.5533e-37	1.6107e-33	NA	NA	NA	NA	NA	NA	NA	0	1	1	3	2	2	No change with ammonia	x	NA	NA	0	0	UHRF1	NA	NA	NA	NA	NA	NA	UHRF1	Csgene	0	1
ENSMUSG00000001240	Ramp2	Ramp2	ENSMUSG00000001240	29.3293	10.4715	0.83138	0.010077	0.034216	NA	NA	NA	NA	NA	NA	NA	NA	NA	NA	NA	NA	NA	NA	0	1	0	3	3	2	No change with ammonia	x	NA	NA	0	0	NA	NA	NA	NA	NA	NA	NA	NA	NA	NA	NA
ENSMUSG00000001288	Rarg	Rarg	ENSMUSG00000001288	2070.9	2384.03	-0.19962	0.010623	0.035749	Rarg	ENSMUSG00000001288	1810.58	2197.79	-0.26727	0.0008101	0.0077812	NA	NA	NA	NA	NA	NA	NA	0	1	1	3	1	1	No change with ammonia	x	NA	NA	0	0	NA	NA	NA	NA	NA	NA	NA	NA	NA	NA	NA
ENSMUSG00000001289	Pfdn5	Pfdn5	ENSMUSG00000001289	2019.01	1563.19	0.36322	6.9902e-06	5.8857e-05	Pfdn5	ENSMUSG00000001289	1765.13	1417.35	0.30169	0.00030431	0.003583	NA	NA	NA	NA	NA	NA	NA	0	1	1	3	2	2	No change with ammonia	x	NA	NA	0	0	NA	NA	NA	NA	NA	NA	NA	NA	NA	NA	NA
ENSMUSG00000001349	Cnn1	Cnn1	ENSMUSG00000001349	375.107	148.318	0.80526	0.011456	0.03801	NA	NA	NA	NA	NA	NA	NA	NA	NA	NA	NA	NA	NA	NA	0	1	0	3	3	2	No change with ammonia	x	NA	NA	0	0	NA	NA	NA	NA	NA	NA	NA	NA	NA	NA	NA
ENSMUSG00000001403	Ube2c	Ube2c	ENSMUSG00000001403	555.345	158.685	0.86094	0.0081792	0.028874	NA	NA	NA	NA	NA	NA	NA	NA	NA	NA	NA	NA	NA	NA	0	1	0	3	3	2	No change with ammonia	x	NA	NA	0	0	UBE2C	NA	NA	NA	NA	NA	NA	UBE2C	Csgene	0	1
ENSMUSG00000001435	Col18a1	Col18a1	ENSMUSG00000001435	2518.52	1408.77	0.81293	2.2583e-13	6.244e-12	NA	NA	NA	NA	NA	NA	NA	NA	NA	NA	NA	NA	NA	NA	0	1	0	3	3	2	No change with ammonia	x	NA	NA	0	0	NA	NA	NA	NA	NA	NA	NA	NA	NA	NA	NA
ENSMUSG00000001507	Itga3	Itga3	ENSMUSG00000001507	2389.83	4021.29	-0.73904	7.5722e-21	4.3275e-19	Itga3	ENSMUSG00000001507	2089.37	3398.76	-0.67706	6.2513e-21	4.8486e-18	NA	NA	NA	NA	NA	NA	NA	0	1	1	3	1	1	No change with ammonia	x	NA	NA	0	0	NA	NA	NA	NA	NA	NA	NA	NA	NA	NA	NA
ENSMUSG00000001517	Foxm1	Foxm1	ENSMUSG00000001517	1028.83	320.817	1.0426	0.00095116	0.0046756	NA	NA	NA	NA	NA	NA	NA	NA	NA	NA	NA	NA	NA	NA	0	1	0	3	3	2	No change with ammonia	x	NA	NA	0	0	FOXM1	FOXM1	Human	HAGR	Inhibits	SA-beta-galactosidase staining showed that down-regulation of FOXM1 could induce more senescent gallbladder cancer cells (P < 0.05).	Human gallbladder carcinoma (GBC)-SD cells	FOXM1	Csgene	1	1
ENSMUSG00000001520	Nrip2	Nrip2	ENSMUSG00000001520	29.7373	52.6172	-0.66597	0.0088295	0.030743	Nrip2	ENSMUSG00000001520	25.9963	49.3282	-0.55067	0.0043825	0.028475	NA	NA	NA	NA	NA	NA	NA	0	1	1	3	1	1	No change with ammonia	x	NA	NA	0	0	NA	NA	NA	NA	NA	NA	NA	NA	NA	NA	NA
ENSMUSG00000001525	Tubb5	Tubb5	ENSMUSG00000001525	21835.7	12553.9	0.77888	1.1718e-14	3.6897e-13	Tubb5	ENSMUSG00000001525	19090.5	13676.7	0.44028	6.1947e-05	0.00096579	NA	NA	NA	NA	NA	NA	NA	0	1	1	3	2	2	No change with ammonia	x	NA	NA	0	0	NA	NA	NA	NA	NA	NA	NA	NA	NA	NA	NA
ENSMUSG00000001642	Akr1b3	Akr1b3	ENSMUSG00000001642	2306.6	3170.56	-0.44447	8.0853e-05	0.00052796	Akr1b3	ENSMUSG00000001642	2016.56	3150.8	-0.58673	1.5603e-07	6.0699e-06	NA	NA	NA	NA	NA	NA	NA	0	1	1	3	1	1	No change with ammonia	x	NA	NA	0	0	NA	NA	NA	NA	NA	NA	NA	NA	NA	NA	NA
ENSMUSG00000001655	Hoxc13	Hoxc13	ENSMUSG00000001655	236.361	310.65	-0.37627	0.0037164	0.015048	Hoxc13	ENSMUSG00000001655	206.658	271.509	-0.34298	0.008896	0.049287	NA	NA	NA	NA	NA	NA	NA	0	1	1	3	1	1	No change with ammonia	x	NA	NA	0	0	NA	NA	NA	NA	NA	NA	NA	NA	NA	NA	NA
ENSMUSG00000001687	Ubl3	Ubl3	ENSMUSG00000001687	1058.57	1341.9	-0.33724	2.5715e-05	0.00018891	Ubl3	ENSMUSG00000001687	925.51	1202.99	-0.3611	1.0529e-05	0.00022228	NA	NA	NA	NA	NA	NA	NA	0	1	1	3	1	1	No change with ammonia	x	NA	NA	0	0	NA	NA	NA	NA	NA	NA	NA	NA	NA	NA	NA
ENSMUSG00000001707	Eef1e1	Eef1e1	ENSMUSG00000001707	524.515	410.995	0.34279	0.0013509	0.0063054	NA	NA	NA	NA	NA	NA	NA	NA	NA	NA	NA	NA	NA	NA	0	1	0	3	3	2	No change with ammonia	x	NA	NA	0	0	NA	NA	NA	NA	NA	NA	NA	NA	NA	NA	NA
ENSMUSG00000001741	Il16	Il16	ENSMUSG00000001741	25.4397	4.49607	1.3996	1.3037e-05	0.00010302	NA	NA	NA	NA	NA	NA	NA	NA	NA	NA	NA	NA	NA	NA	0	1	0	3	3	2	No change with ammonia	x	NA	NA	0	0	NA	NA	NA	NA	NA	NA	NA	NA	NA	NA	NA
ENSMUSG00000001750	Tcirg1	Tcirg1	ENSMUSG00000001750	1030.93	1365.56	-0.39451	7.1428e-05	0.0004728	Tcirg1	ENSMUSG00000001750	901.328	1162.73	-0.34588	0.00011866	0.0016199	NA	NA	NA	NA	NA	NA	NA	0	1	1	3	1	1	No change with ammonia	x	NA	NA	0	0	NA	NA	NA	NA	NA	NA	NA	NA	NA	NA	NA
ENSMUSG00000001767	Crnkl1	Crnkl1	ENSMUSG00000001767	1057.16	1256.65	-0.24573	0.002906	0.012206	NA	NA	NA	NA	NA	NA	NA	NA	NA	NA	NA	NA	NA	NA	0	1	0	3	3	1	No change with ammonia	x	NA	NA	0	0	NA	NA	NA	NA	NA	NA	NA	NA	NA	NA	NA
ENSMUSG00000001774	Chordc1	Chordc1	ENSMUSG00000001774	849.893	994.526	-0.22209	0.01392	0.044685	NA	NA	NA	NA	NA	NA	NA	NA	NA	NA	NA	NA	NA	NA	0	1	0	3	3	1	No change with ammonia	x	NA	NA	0	0	NA	NA	NA	NA	NA	NA	NA	NA	NA	NA	NA
ENSMUSG00000001870	Ltbp1	Ltbp1	ENSMUSG00000001870	5220.69	4071.65	0.34839	0.0012954	0.0060892	Ltbp1	ENSMUSG00000001870	4564.25	3622.39	0.31986	4.2866e-05	0.00070367	NA	NA	NA	NA	NA	NA	NA	0	1	1	3	2	2	No change with ammonia	x	NA	NA	0	0	NA	NA	NA	NA	NA	NA	NA	NA	NA	NA	NA
ENSMUSG00000001930	Vwf	Vwf	ENSMUSG00000001930	13.1046	34.2981	-0.96657	0.0011612	0.0055468	NA	NA	NA	NA	NA	NA	NA	NA	NA	NA	NA	NA	NA	NA	0	1	0	3	3	1	No change with ammonia	x	NA	NA	0	0	NA	NA	NA	NA	NA	NA	NA	NA	NA	NA	NA
ENSMUSG00000001964	Emd	Emd	ENSMUSG00000001964	1354.68	1160.76	0.21991	0.0070161	0.02537	NA	NA	NA	NA	NA	NA	NA	NA	NA	NA	NA	NA	NA	NA	0	1	0	3	3	2	No change with ammonia	x	NA	NA	0	0	NA	NA	NA	NA	NA	NA	NA	NA	NA	NA	NA
ENSMUSG00000001995	Sipa1l2	Sipa1l2	ENSMUSG00000001995	649.727	807.725	-0.30428	0.0026309	0.011213	NA	NA	NA	NA	NA	NA	NA	NA	NA	NA	NA	NA	NA	NA	0	1	0	3	3	1	No change with ammonia	x	NA	NA	0	0	NA	NA	NA	NA	NA	NA	NA	NA	NA	NA	NA
ENSMUSG00000002007	Srpk3	Srpk3	ENSMUSG00000002007	169.346	99.4697	0.71073	3.2124e-05	0.00022975	NA	NA	NA	NA	NA	NA	NA	NA	NA	NA	NA	NA	NA	NA	0	1	0	3	3	2	No change with ammonia	x	NA	NA	0	0	NA	NA	NA	NA	NA	NA	NA	NA	NA	NA	NA
ENSMUSG00000002028	Kmt2a	Kmt2a	ENSMUSG00000002028	2447.3	2930.95	-0.25686	0.00019712	0.0011756	NA	NA	NA	NA	NA	NA	NA	NA	NA	NA	NA	NA	NA	NA	0	1	0	3	3	1	No change with ammonia	x	NA	NA	0	0	NA	NA	NA	NA	NA	NA	NA	NA	NA	NA	NA
ENSMUSG00000002043	Trappc6a	Trappc6a	ENSMUSG00000002043	311.645	402.613	-0.35296	0.0063507	0.023392	NA	NA	NA	NA	NA	NA	NA	NA	NA	NA	NA	NA	NA	NA	0	1	0	3	3	1	No change with ammonia	x	NA	NA	0	0	NA	NA	NA	NA	NA	NA	NA	NA	NA	NA	NA
ENSMUSG00000002055	Spag5	Spag5	ENSMUSG00000002055	626.18	202.262	0.89928	0.0054475	0.020636	NA	NA	NA	NA	NA	NA	NA	NA	NA	NA	NA	NA	NA	NA	0	1	0	3	3	2	No change with ammonia	x	NA	NA	0	0	NA	NA	NA	NA	NA	NA	NA	NA	NA	NA	NA
ENSMUSG00000002064	Sdf2	Sdf2	ENSMUSG00000002064	1259.1	1095.11	0.19799	0.013602	0.04379	NA	NA	NA	NA	NA	NA	NA	NA	NA	NA	NA	NA	NA	NA	0	1	0	3	3	2	No change with ammonia	x	NA	NA	0	0	NA	NA	NA	NA	NA	NA	NA	NA	NA	NA	NA
ENSMUSG00000002068	Ccne1	Ccne1	ENSMUSG00000002068	344.838	161.135	1.0484	9.0421e-15	2.8911e-13	Ccne1	ENSMUSG00000002068	301.484	111.831	1.1849	1.618e-15	4.7808e-13	NA	NA	NA	NA	NA	NA	NA	0	1	1	3	2	2	No change with ammonia	x	NA	NA	0	0	CCNE1	NA	NA	NA	NA	NA	NA	CCNE1	Csgene	0	1
ENSMUSG00000002083	Bbc3	Bbc3	ENSMUSG00000002083	120.768	237.951	-0.91344	5.49e-09	8.2669e-08	Bbc3	ENSMUSG00000002083	105.589	192.35	-0.71216	1.8291e-06	5.0109e-05	NA	NA	NA	NA	NA	NA	NA	0	1	1	3	1	1	No change with ammonia	x	ENSMUSG00000002083	0	1	0	NA	NA	NA	NA	NA	NA	NA	NA	NA	NA	NA
ENSMUSG00000002104	Rapsn	Rapsn	ENSMUSG00000002104	1596.72	2075.77	-0.37044	4.0364e-05	0.00028224	Rapsn	ENSMUSG00000002104	1395.97	1909.57	-0.43311	2.1728e-08	1.0873e-06	NA	NA	NA	NA	NA	NA	NA	0	1	1	3	1	1	No change with ammonia	x	NA	NA	0	0	NA	NA	NA	NA	NA	NA	NA	NA	NA	NA	NA
ENSMUSG00000002107	Celf2	Celf2	ENSMUSG00000002107	2710.07	3108.94	-0.19622	0.0041824	0.01657	NA	NA	NA	NA	NA	NA	NA	NA	NA	NA	NA	NA	NA	NA	0	1	0	3	3	1	No change with ammonia	x	NA	NA	0	0	NA	NA	NA	NA	NA	NA	NA	NA	NA	NA	NA
ENSMUSG00000002221	Paxip1	Paxip1	ENSMUSG00000002221	699.794	565.68	0.30062	0.0044833	0.017542	NA	NA	NA	NA	NA	NA	NA	NA	NA	NA	NA	NA	NA	NA	0	1	0	3	3	2	No change with ammonia	x	NA	NA	0	0	NA	NA	NA	NA	NA	NA	NA	NA	NA	NA	NA
ENSMUSG00000002249	Tead3	Tead3	ENSMUSG00000002249	857.669	670.216	0.34755	0.00063835	0.0033	NA	NA	NA	NA	NA	NA	NA	NA	NA	NA	NA	NA	NA	NA	0	1	0	3	3	2	No change with ammonia	x	NA	NA	0	0	NA	NA	NA	NA	NA	NA	NA	NA	NA	NA	NA
ENSMUSG00000002266	Zim1	Zim1	ENSMUSG00000002266	101.927	159.65	-0.60063	0.00036355	0.0020089	NA	NA	NA	NA	NA	NA	NA	NA	NA	NA	NA	NA	NA	NA	0	1	0	3	3	1	No change with ammonia	x	NA	NA	0	0	NA	NA	NA	NA	NA	NA	NA	NA	NA	NA	NA
ENSMUSG00000002289	Angptl4	Angptl4	ENSMUSG00000002289	897.707	249.268	1.7727	4.5503e-43	1.2951e-40	Angptl4	ENSMUSG00000002289	784.878	280.596	1.3212	5.6367e-27	1.399e-23	NA	NA	NA	NA	NA	NA	NA	0	1	1	3	2	2	No change with ammonia	x	NA	NA	0	0	NA	NA	NA	NA	NA	NA	NA	NA	NA	NA	NA
ENSMUSG00000002297	Dbf4	Dbf4	ENSMUSG00000002297	416.568	258.271	0.64572	5.1399e-05	0.00035045	NA	NA	NA	NA	NA	NA	NA	NA	NA	NA	NA	NA	NA	NA	0	1	0	3	3	2	No change with ammonia	x	NA	NA	0	0	NA	NA	NA	NA	NA	NA	NA	NA	NA	NA	NA
ENSMUSG00000002455	Prpf6	Prpf6	ENSMUSG00000002455	2599.4	3030.22	-0.21868	0.0020669	0.009111	NA	NA	NA	NA	NA	NA	NA	NA	NA	NA	NA	NA	NA	NA	0	1	0	3	3	1	No change with ammonia	x	NA	NA	0	0	NA	NA	NA	NA	NA	NA	NA	NA	NA	NA	NA
ENSMUSG00000002458	Rgs19	Rgs19	ENSMUSG00000002458	409.281	308.394	0.39422	0.0011861	0.0056487	NA	NA	NA	NA	NA	NA	NA	NA	NA	NA	NA	NA	NA	NA	0	1	0	3	3	2	No change with ammonia	x	NA	NA	0	0	NA	NA	NA	NA	NA	NA	NA	NA	NA	NA	NA
ENSMUSG00000002477	Snrpd1	Snrpd1	ENSMUSG00000002477	919.374	625.606	0.53573	4.5027e-06	3.9469e-05	Snrpd1	ENSMUSG00000002477	803.752	448.531	0.76389	1.4987e-11	1.8786e-09	NA	NA	NA	NA	NA	NA	NA	0	1	1	3	2	2	No change with ammonia	x	NA	NA	0	0	NA	NA	NA	NA	NA	NA	NA	NA	NA	NA	NA
ENSMUSG00000002504	Slc9a3r2	Slc9a3r2	ENSMUSG00000002504	259.478	351.915	-0.42081	0.00067459	0.0034663	Slc9a3r2	ENSMUSG00000002504	226.849	295.444	-0.33867	0.0054157	0.033689	NA	NA	NA	NA	NA	NA	NA	0	1	1	3	1	1	No change with ammonia	x	NA	NA	0	0	NA	NA	NA	NA	NA	NA	NA	NA	NA	NA	NA
ENSMUSG00000002603	Tgfb1	Tgfb1	ENSMUSG00000002603	2391.59	1721.31	0.46526	6.3587e-07	6.6214e-06	Tgfb1	ENSMUSG00000002603	2090.81	1677.06	0.30233	0.00050975	0.005361	NA	NA	NA	NA	NA	NA	NA	0	1	1	3	2	2	No change with ammonia	x	NA	NA	0	0	TGFB1	NA	NA	NA	NA	NA	NA	TGFB1	Csgene	0	1
ENSMUSG00000002625	Akap8l	Akap8l	ENSMUSG00000002625	387.035	471.752	-0.27785	0.013367	0.043187	NA	NA	NA	NA	NA	NA	NA	NA	NA	NA	NA	NA	NA	NA	0	1	0	3	3	1	No change with ammonia	x	NA	NA	0	0	NA	NA	NA	NA	NA	NA	NA	NA	NA	NA	NA
ENSMUSG00000002635	Pdcd2l	Pdcd2l	ENSMUSG00000002635	292.882	394.328	-0.41506	0.00031802	0.0017984	NA	NA	NA	NA	NA	NA	NA	NA	NA	NA	NA	NA	NA	NA	0	1	0	3	3	1	No change with ammonia	x	NA	NA	0	0	NA	NA	NA	NA	NA	NA	NA	NA	NA	NA	NA
ENSMUSG00000002718	Cse1l	Cse1l	ENSMUSG00000002718	2069.62	1741.84	0.24454	0.003439	0.014116	NA	NA	NA	NA	NA	NA	NA	NA	NA	NA	NA	NA	NA	NA	0	1	0	3	3	2	No change with ammonia	x	NA	NA	0	0	NA	NA	NA	NA	NA	NA	NA	NA	NA	NA	NA
ENSMUSG00000002763	Pex6	Pex6	ENSMUSG00000002763	775.421	982.934	-0.33108	0.0018056	0.0080772	Pex6	ENSMUSG00000002763	677.974	956.211	-0.45821	7.7665e-06	0.00016999	NA	NA	NA	NA	NA	NA	NA	0	1	1	3	1	1	No change with ammonia	x	NA	NA	0	0	NA	NA	NA	NA	NA	NA	NA	NA	NA	NA	NA
ENSMUSG00000002768	Mea1	Mea1	ENSMUSG00000002768	655.762	829.033	-0.32245	0.014658	0.046458	NA	NA	NA	NA	NA	NA	NA	NA	NA	NA	NA	NA	NA	NA	0	1	0	3	3	1	No change with ammonia	x	NA	NA	0	0	NA	NA	NA	NA	NA	NA	NA	NA	NA	NA	NA
ENSMUSG00000002781	Tmem143	Tmem143	ENSMUSG00000002781	293.113	426.12	-0.51664	0.00011753	0.00074115	Tmem143	ENSMUSG00000002781	256.251	352.476	-0.41591	0.00040938	0.00452	NA	NA	NA	NA	NA	NA	NA	0	1	1	3	1	1	No change with ammonia	x	ENSMUSG00000002781	8.1	1	1	NA	NA	NA	NA	NA	NA	NA	NA	NA	NA	NA
ENSMUSG00000002835	Chaf1a	Chaf1a	ENSMUSG00000002835	775.989	446.185	0.77509	5.3375e-13	1.3986e-11	Chaf1a	ENSMUSG00000002835	678.383	465.529	0.50461	5.0749e-07	1.6604e-05	NA	NA	NA	NA	NA	NA	NA	0	1	1	3	2	2	No change with ammonia	x	NA	NA	0	0	NA	NA	NA	NA	NA	NA	NA	NA	NA	NA	NA
ENSMUSG00000002844	Adprh	Adprh	ENSMUSG00000002844	2062.74	2523.56	-0.28727	7.2487e-05	0.00047915	NA	NA	NA	NA	NA	NA	NA	NA	NA	NA	NA	NA	NA	NA	0	1	0	3	3	1	No change with ammonia	x	NA	NA	0	0	NA	NA	NA	NA	NA	NA	NA	NA	NA	NA	NA
ENSMUSG00000002870	Mcm2	Mcm2	ENSMUSG00000002870	1906.25	1236.2	0.60569	1.0601e-07	1.2728e-06	Mcm2	ENSMUSG00000002870	1666.62	988.881	0.71485	2.799e-16	1.0526e-13	NA	NA	NA	NA	NA	NA	NA	0	1	1	3	2	2	No change with ammonia	x	NA	NA	0	0	NA	NA	NA	NA	NA	NA	NA	NA	NA	NA	NA
ENSMUSG00000002871	Tpra1	Tpra1	ENSMUSG00000002871	318.508	408.41	-0.34799	0.0023435	0.010127	NA	NA	NA	NA	NA	NA	NA	NA	NA	NA	NA	NA	NA	NA	0	1	0	3	3	1	No change with ammonia	x	NA	NA	0	0	NA	NA	NA	NA	NA	NA	NA	NA	NA	NA	NA
ENSMUSG00000002885	Cd97	Cd97	ENSMUSG00000002885	1504.89	1134.73	0.40144	3.4109e-07	3.7255e-06	Cd97	ENSMUSG00000002885	1315.63	1119.47	0.22302	0.0049275	0.031341	NA	NA	NA	NA	NA	NA	NA	0	1	1	3	2	2	No change with ammonia	x	NA	NA	0	0	NA	NA	NA	NA	NA	NA	NA	NA	NA	NA	NA
ENSMUSG00000002900	Lamb1	Lamb1	ENSMUSG00000002900	6030.83	5167.64	0.21904	0.0080705	0.028567	Lamb1	ENSMUSG00000002900	5272.67	4326.03	0.26971	0.0026033	0.01915	NA	NA	NA	NA	NA	NA	NA	0	1	1	3	2	2	No change with ammonia	x	NA	NA	0	0	NA	NA	NA	NA	NA	NA	NA	NA	NA	NA	NA
ENSMUSG00000002910	Arrdc2	Arrdc2	ENSMUSG00000002910	168.77	229.646	-0.40893	0.013334	0.04309	NA	NA	NA	NA	NA	NA	NA	NA	NA	NA	NA	NA	NA	NA	0	1	0	3	3	1	No change with ammonia	x	NA	NA	0	0	NA	NA	NA	NA	NA	NA	NA	NA	NA	NA	NA
ENSMUSG00000002944	Cd36	Cd36	ENSMUSG00000002944	96.9178	50.1396	0.82656	0.00012809	0.00080039	Cd36	ENSMUSG00000002944	84.7303	50.5776	0.5011	0.0064594	0.038613	NA	NA	NA	NA	NA	NA	NA	0	1	1	3	2	2	No change with ammonia	x	NA	NA	0	0	NA	NA	NA	NA	NA	NA	NA	NA	NA	NA	NA
ENSMUSG00000002949	Timm44	Timm44	ENSMUSG00000002949	887.383	1097.06	-0.29985	0.00048006	0.00258	NA	NA	NA	NA	NA	NA	NA	NA	NA	NA	NA	NA	NA	NA	0	1	0	3	3	1	No change with ammonia	x	ENSMUSG00000002949	8.2	1	1	NA	NA	NA	NA	NA	NA	NA	NA	NA	NA	NA
ENSMUSG00000002980	Bcam	Bcam	ENSMUSG00000002980	184.314	108.006	0.69223	0.00060514	0.0031541	Bcam	ENSMUSG00000002980	161.13	88.8395	0.66003	8.0272e-05	0.0011747	NA	NA	NA	NA	NA	NA	NA	0	1	1	3	2	2	No change with ammonia	x	NA	NA	0	0	NA	NA	NA	NA	NA	NA	NA	NA	NA	NA	NA
ENSMUSG00000002985	Apoe	Apoe	ENSMUSG00000002985	53.1636	138.313	-1.1224	9.4578e-06	7.7172e-05	Apoe	ENSMUSG00000002985	46.4587	120.666	-0.85964	6.4984e-06	0.00014743	NA	NA	NA	NA	NA	NA	NA	0	1	1	3	1	1	No change with ammonia	x	NA	NA	0	0	NA	NA	NA	NA	NA	NA	NA	NA	NA	NA	NA
ENSMUSG00000003037	Rab8a	Rab8a	ENSMUSG00000003037	1360.98	1580.24	-0.21265	0.0056417	0.021244	NA	NA	NA	NA	NA	NA	NA	NA	NA	NA	NA	NA	NA	NA	0	1	0	3	3	1	No change with ammonia	x	NA	NA	0	0	NA	NA	NA	NA	NA	NA	NA	NA	NA	NA	NA
ENSMUSG00000003062	Stard3nl	Stard3nl	ENSMUSG00000003062	373.443	267.811	0.46122	0.00014297	0.00088164	NA	NA	NA	NA	NA	NA	NA	NA	NA	NA	NA	NA	NA	NA	0	1	0	3	3	2	No change with ammonia	x	NA	NA	0	0	NA	NA	NA	NA	NA	NA	NA	NA	NA	NA	NA
ENSMUSG00000003068	Stk11	Stk11	ENSMUSG00000003068	2377.2	2850.53	-0.25704	0.0018527	0.0082596	NA	NA	NA	NA	NA	NA	NA	NA	NA	NA	NA	NA	NA	NA	0	1	0	3	3	1	No change with ammonia	x	NA	NA	0	0	NA	NA	NA	NA	NA	NA	NA	NA	NA	NA	NA
ENSMUSG00000003119	Cdk12	Cdk12	ENSMUSG00000003119	1159.57	1355.83	-0.22166	0.005526	0.020852	NA	NA	NA	NA	NA	NA	NA	NA	NA	NA	NA	NA	NA	NA	0	1	0	3	3	1	No change with ammonia	x	NA	NA	0	0	NA	NA	NA	NA	NA	NA	NA	NA	NA	NA	NA
ENSMUSG00000003123	Lipe	Lipe	ENSMUSG00000003123	59.5369	111.5	-0.79614	0.00013169	0.00081974	Lipe	ENSMUSG00000003123	52.0417	105.169	-0.73108	3.3156e-05	0.00057069	NA	NA	NA	NA	NA	NA	NA	0	1	1	3	1	1	No change with ammonia	x	NA	NA	0	0	NA	NA	NA	NA	NA	NA	NA	NA	NA	NA	NA
ENSMUSG00000003166	Dgcr2	Dgcr2	ENSMUSG00000003166	1047.71	1230.87	-0.22823	0.0063648	0.023432	NA	NA	NA	NA	NA	NA	NA	NA	NA	NA	NA	NA	NA	NA	0	1	0	3	3	1	No change with ammonia	x	NA	NA	0	0	NA	NA	NA	NA	NA	NA	NA	NA	NA	NA	NA
ENSMUSG00000003200	Sh3gl1	Sh3gl1	ENSMUSG00000003200	2730.41	3331.72	-0.28132	0.0012817	0.0060288	NA	NA	NA	NA	NA	NA	NA	NA	NA	NA	NA	NA	NA	NA	0	1	0	3	3	1	No change with ammonia	x	NA	NA	0	0	NA	NA	NA	NA	NA	NA	NA	NA	NA	NA	NA
ENSMUSG00000003283	Hck	Hck	ENSMUSG00000003283	27.9603	10.2297	0.95306	0.0019634	0.0087158	NA	NA	NA	NA	NA	NA	NA	NA	NA	NA	NA	NA	NA	NA	0	1	0	3	3	2	No change with ammonia	x	NA	NA	0	0	NA	NA	NA	NA	NA	NA	NA	NA	NA	NA	NA
ENSMUSG00000003345	Csnk1g2	Csnk1g2	ENSMUSG00000003345	3847.92	4792.55	-0.31179	5.46e-05	0.00037071	Csnk1g2	ENSMUSG00000003345	3364.34	4049.52	-0.25505	0.0019189	0.015236	NA	NA	NA	NA	NA	NA	NA	0	1	1	3	1	1	No change with ammonia	x	NA	NA	0	0	NA	NA	NA	NA	NA	NA	NA	NA	NA	NA	NA
ENSMUSG00000003346	Abhd17a	Abhd17a	ENSMUSG00000003346	1587.14	1908.44	-0.26028	0.0026637	0.011323	Abhd17a	ENSMUSG00000003346	1387.7	1811.75	-0.36541	1.6351e-05	0.00031804	NA	NA	NA	NA	NA	NA	NA	0	1	1	3	1	1	No change with ammonia	x	NA	NA	0	0	NA	NA	NA	NA	NA	NA	NA	NA	NA	NA	NA
ENSMUSG00000003355	Fkbp11	Fkbp11	ENSMUSG00000003355	535.068	328.567	0.67595	1.1476e-07	1.3643e-06	Fkbp11	ENSMUSG00000003355	467.796	355.051	0.35862	0.0020891	0.016213	NA	NA	NA	NA	NA	NA	NA	0	1	1	3	2	2	No change with ammonia	x	NA	NA	0	0	NA	NA	NA	NA	NA	NA	NA	NA	NA	NA	NA
ENSMUSG00000003363	Pld3	Pld3	ENSMUSG00000003363	2166.75	2545.36	-0.22857	0.0022807	0.0099033	Pld3	ENSMUSG00000003363	1894.4	2278.99	-0.25504	0.0011979	0.010582	NA	NA	NA	NA	NA	NA	NA	0	1	1	3	1	1	No change with ammonia	x	NA	NA	0	0	NA	NA	NA	NA	NA	NA	NA	NA	NA	NA	NA
ENSMUSG00000003378	Grik5	Grik5	ENSMUSG00000003378	464.779	679.478	-0.52771	4.2798e-06	3.7721e-05	Grik5	ENSMUSG00000003378	406.363	569.93	-0.44162	9.0555e-05	0.0013083	NA	NA	NA	NA	NA	NA	NA	0	1	1	3	1	1	No change with ammonia	x	NA	NA	0	0	NA	NA	NA	NA	NA	NA	NA	NA	NA	NA	NA
ENSMUSG00000003420	Fcgrt	Fcgrt	ENSMUSG00000003420	1585.75	1872.54	-0.23699	0.0010099	0.0049176	NA	NA	NA	NA	NA	NA	NA	NA	NA	NA	NA	NA	NA	NA	0	1	0	3	3	1	No change with ammonia	x	NA	NA	0	0	NA	NA	NA	NA	NA	NA	NA	NA	NA	NA	NA
ENSMUSG00000003452	Bicd1	Bicd1	ENSMUSG00000003452	144.388	196.158	-0.41249	0.0080617	0.028542	NA	NA	NA	NA	NA	NA	NA	NA	NA	NA	NA	NA	NA	NA	0	1	0	3	3	1	No change with ammonia	x	NA	NA	0	0	NA	NA	NA	NA	NA	NA	NA	NA	NA	NA	NA
ENSMUSG00000003464	Pex19	Pex19	ENSMUSG00000003464	2759.4	3503.02	-0.33859	2.8935e-05	0.00020959	Pex19	ENSMUSG00000003464	2412.52	3332.41	-0.44988	3.1006e-10	2.7097e-08	NA	NA	NA	NA	NA	NA	NA	0	1	1	3	1	1	No change with ammonia	x	NA	NA	0	0	PEX19	PEX19	Human	HAGR	Induces	Overexpression of PEX19 made cells more sensitive to 5AZA-dC-induced senescence	0	NA	NA	1	0
ENSMUSG00000003581	Rnf215	Rnf215	ENSMUSG00000003581	476.73	329.751	0.51539	6.5252e-06	5.5262e-05	NA	NA	NA	NA	NA	NA	NA	NA	NA	NA	NA	NA	NA	NA	0	1	0	3	3	2	No change with ammonia	x	NA	NA	0	0	NA	NA	NA	NA	NA	NA	NA	NA	NA	NA	NA
ENSMUSG00000003644	Rps6ka1	Rps6ka1	ENSMUSG00000003644	11.9775	29.8678	-0.84431	0.0063681	0.023434	NA	NA	NA	NA	NA	NA	NA	NA	NA	NA	NA	NA	NA	NA	0	1	0	3	3	1	No change with ammonia	x	NA	NA	0	0	RPS6KA1	NA	NA	NA	NA	NA	NA	RPS6KA1	Csgene	0	1
ENSMUSG00000003731	Kpna6	Kpna6	ENSMUSG00000003731	2776.85	3255.87	-0.22664	0.0015457	0.0070758	NA	NA	NA	NA	NA	NA	NA	NA	NA	NA	NA	NA	NA	NA	0	1	0	3	3	1	No change with ammonia	x	NA	NA	0	0	NA	NA	NA	NA	NA	NA	NA	NA	NA	NA	NA
ENSMUSG00000003779	Kif20a	Kif20a	ENSMUSG00000003779	790.327	181.095	1.014	0.0018443	0.0082349	NA	NA	NA	NA	NA	NA	NA	NA	NA	NA	NA	NA	NA	NA	0	1	0	3	3	2	No change with ammonia	x	NA	NA	0	0	NA	NA	NA	NA	NA	NA	NA	NA	NA	NA	NA
ENSMUSG00000003813	Rad23a	Rad23a	ENSMUSG00000003813	1699.72	2019.1	-0.24469	0.0012014	0.0057103	Rad23a	ENSMUSG00000003813	1486.09	1917.64	-0.35353	2.9634e-06	7.5434e-05	NA	NA	NA	NA	NA	NA	NA	0	1	1	3	1	1	No change with ammonia	x	NA	NA	0	0	NA	NA	NA	NA	NA	NA	NA	NA	NA	NA	NA
ENSMUSG00000003847	Nfat5	Nfat5	ENSMUSG00000003847	4405.97	5910.51	-0.41846	8.1163e-09	1.1829e-07	NA	NA	NA	NA	NA	NA	NA	NA	NA	NA	NA	NA	NA	NA	0	1	0	3	3	1	No change with ammonia	x	NA	NA	0	0	NA	NA	NA	NA	NA	NA	NA	NA	NA	NA	NA
ENSMUSG00000003873	Bax	Bax	ENSMUSG00000003873	1385.91	2209.36	-0.65608	2.0132e-11	4.1511e-10	Bax	ENSMUSG00000003873	1211.78	1777.95	-0.50822	2.1007e-06	5.6921e-05	NA	NA	NA	NA	NA	NA	NA	0	1	1	3	1	1	No change with ammonia	x	ENSMUSG00000003873	0	1	0	NA	NA	NA	NA	NA	NA	NA	NA	NA	NA	NA
ENSMUSG00000004018	Fancl	Fancl	ENSMUSG00000004018	133.843	87.614	0.55413	0.0026872	0.011415	Fancl	ENSMUSG00000004018	117.001	69.5693	0.54817	0.0016113	0.013466	NA	NA	NA	NA	NA	NA	NA	0	1	1	3	2	2	No change with ammonia	x	NA	NA	0	0	NA	NA	NA	NA	NA	NA	NA	NA	NA	NA	NA
ENSMUSG00000004070	Hmox2	Hmox2	ENSMUSG00000004070	539.737	650.641	-0.26279	0.0097024	0.033225	NA	NA	NA	NA	NA	NA	NA	NA	NA	NA	NA	NA	NA	NA	0	1	0	3	3	1	No change with ammonia	x	NA	NA	0	0	NA	NA	NA	NA	NA	NA	NA	NA	NA	NA	NA
ENSMUSG00000004071	Cdip1	Cdip1	ENSMUSG00000004071	729.845	910.499	-0.3123	0.00052048	0.0027705	Cdip1	ENSMUSG00000004071	638.123	785.276	-0.2794	0.0039624	0.026362	NA	NA	NA	NA	NA	NA	NA	0	1	1	3	1	1	No change with ammonia	x	NA	NA	0	0	NA	NA	NA	NA	NA	NA	NA	NA	NA	NA	NA
ENSMUSG00000004085	Zak	Zak	ENSMUSG00000004085	2102.33	1615.33	0.371	0.00013163	0.00081973	Zak	ENSMUSG00000004085	1838.05	1390.2	0.37646	9.7402e-05	0.0013862	NA	NA	NA	NA	NA	NA	NA	0	1	1	3	2	2	No change with ammonia	x	NA	NA	0	0	NA	NA	NA	NA	NA	NA	NA	NA	NA	NA	NA
ENSMUSG00000004098	Col5a3	Col5a3	ENSMUSG00000004098	8988.69	5657.77	0.64285	2.0125e-07	2.3076e-06	NA	NA	NA	NA	NA	NA	NA	NA	NA	NA	NA	NA	NA	NA	0	1	0	3	3	2	No change with ammonia	x	NA	NA	0	0	NA	NA	NA	NA	NA	NA	NA	NA	NA	NA	NA
ENSMUSG00000004099	Dnmt1	Dnmt1	ENSMUSG00000004099	2355.18	1489.03	0.64863	6.172e-13	1.597e-11	Dnmt1	ENSMUSG00000004099	2059.06	1404.96	0.52875	2.4691e-11	2.9183e-09	NA	NA	NA	NA	NA	NA	NA	0	1	1	3	2	2	No change with ammonia	x	NA	NA	0	0	NA	NA	NA	NA	NA	NA	NA	NA	NA	NA	NA
ENSMUSG00000004100	Ppan	Ppan	ENSMUSG00000004100	644.188	493.648	0.37078	0.0032978	0.013603	NA	NA	NA	NA	NA	NA	NA	NA	NA	NA	NA	NA	NA	NA	0	1	0	3	3	2	No change with ammonia	x	NA	NA	0	0	NA	NA	NA	NA	NA	NA	NA	NA	NA	NA	NA
ENSMUSG00000004151	Etv1	Etv1	ENSMUSG00000004151	34.4087	58.217	-0.61595	0.014936	0.047174	NA	NA	NA	NA	NA	NA	NA	NA	NA	NA	NA	NA	NA	NA	0	1	0	3	3	1	No change with ammonia	x	NA	NA	0	0	NA	NA	NA	NA	NA	NA	NA	NA	NA	NA	NA
ENSMUSG00000004187	Kifc2	Kifc2	ENSMUSG00000004187	25.1534	49.9644	-0.7751	0.0035134	0.014354	Kifc2	ENSMUSG00000004187	21.9928	43.2956	-0.51554	0.0087892	0.048824	NA	NA	NA	NA	NA	NA	NA	0	1	1	3	1	1	No change with ammonia	x	NA	NA	0	0	NA	NA	NA	NA	NA	NA	NA	NA	NA	NA	NA
ENSMUSG00000004285	Atp6v1f	Atp6v1f	ENSMUSG00000004285	938.195	1177.87	-0.32038	0.00085387	0.0042638	NA	NA	NA	NA	NA	NA	NA	NA	NA	NA	NA	NA	NA	NA	0	1	0	3	3	1	No change with ammonia	x	NA	NA	0	0	NA	NA	NA	NA	NA	NA	NA	NA	NA	NA	NA
ENSMUSG00000004356	Utp20	Utp20	ENSMUSG00000004356	1935.3	1451.23	0.40402	0.0001689	0.0010241	NA	NA	NA	NA	NA	NA	NA	NA	NA	NA	NA	NA	NA	NA	0	1	0	3	3	2	No change with ammonia	x	NA	NA	0	0	NA	NA	NA	NA	NA	NA	NA	NA	NA	NA	NA
ENSMUSG00000004394	Tmed4	Tmed4	ENSMUSG00000004394	1340.56	1769.95	-0.39537	3.3513e-07	3.6672e-06	Tmed4	ENSMUSG00000004394	1172.05	1526.67	-0.36702	1.4276e-06	4.0587e-05	NA	NA	NA	NA	NA	NA	NA	0	1	1	3	1	1	No change with ammonia	x	NA	NA	0	0	NA	NA	NA	NA	NA	NA	NA	NA	NA	NA	NA
ENSMUSG00000004451	Ralb	Ralb	ENSMUSG00000004451	1366.17	1649.75	-0.2678	0.0004787	0.0025765	NA	NA	NA	NA	NA	NA	NA	NA	NA	NA	NA	NA	NA	NA	0	1	0	3	3	1	No change with ammonia	x	NA	NA	0	0	NA	NA	NA	NA	NA	NA	NA	NA	NA	NA	NA
ENSMUSG00000004460	Dnajb11	Dnajb11	ENSMUSG00000004460	3071.78	2701.57	0.18325	0.006826	0.024828	NA	NA	NA	NA	NA	NA	NA	NA	NA	NA	NA	NA	NA	NA	0	1	0	3	3	2	No change with ammonia	x	NA	NA	0	0	NA	NA	NA	NA	NA	NA	NA	NA	NA	NA	NA
ENSMUSG00000004462	Tbccd1	Tbccd1	ENSMUSG00000004462	367.846	454.636	-0.29563	0.0080128	0.028432	NA	NA	NA	NA	NA	NA	NA	NA	NA	NA	NA	NA	NA	NA	0	1	0	3	3	1	No change with ammonia	x	NA	NA	0	0	NA	NA	NA	NA	NA	NA	NA	NA	NA	NA	NA
ENSMUSG00000004530	Coro1c	Coro1c	ENSMUSG00000004530	3089.81	2664.08	0.21103	0.00464	0.018058	Coro1c	ENSMUSG00000004530	2701.46	2070.69	0.36217	5.8143e-05	0.00091452	NA	NA	NA	NA	NA	NA	NA	0	1	1	3	2	2	No change with ammonia	x	NA	NA	0	0	NA	NA	NA	NA	NA	NA	NA	NA	NA	NA	NA
ENSMUSG00000004568	Arhgef18	Arhgef18	ENSMUSG00000004568	1033.43	1349.83	-0.37683	9.1032e-05	0.0005873	Arhgef18	ENSMUSG00000004568	903.51	1095.29	-0.26518	0.00096435	0.0089609	NA	NA	NA	NA	NA	NA	NA	0	1	1	3	1	1	No change with ammonia	x	NA	NA	0	0	NA	NA	NA	NA	NA	NA	NA	NA	NA	NA	NA
ENSMUSG00000004633	Chn2	Chn2	ENSMUSG00000004633	229.275	160.645	0.48674	0.00085652	0.0042755	Chn2	ENSMUSG00000004633	200.455	127.551	0.55453	9.4485e-05	0.0013509	NA	NA	NA	NA	NA	NA	NA	0	1	1	3	2	2	No change with ammonia	x	NA	NA	0	0	NA	NA	NA	NA	NA	NA	NA	NA	NA	NA	NA
ENSMUSG00000004637	Wwox	Wwox	ENSMUSG00000004637	236.536	305.325	-0.34917	0.013911	0.044665	NA	NA	NA	NA	NA	NA	NA	NA	NA	NA	NA	NA	NA	NA	0	1	0	3	3	1	No change with ammonia	x	NA	NA	0	0	NA	NA	NA	NA	NA	NA	NA	NA	NA	NA	NA
ENSMUSG00000004642	Slbp	Slbp	ENSMUSG00000004642	634.422	483.083	0.38429	0.00015721	0.00096031	Slbp	ENSMUSG00000004642	554.631	360.566	0.57531	3.1668e-08	1.4664e-06	NA	NA	NA	NA	NA	NA	NA	0	1	1	3	2	2	No change with ammonia	x	NA	NA	0	0	NA	NA	NA	NA	NA	NA	NA	NA	NA	NA	NA
ENSMUSG00000004655	Aqp1	Aqp1	ENSMUSG00000004655	238.85	319.595	-0.40096	0.0028274	0.011928	NA	NA	NA	NA	NA	NA	NA	NA	NA	NA	NA	NA	NA	NA	0	1	0	3	3	1	No change with ammonia	x	NA	NA	0	0	NA	NA	NA	NA	NA	NA	NA	NA	NA	NA	NA
ENSMUSG00000004665	Cnn2	Cnn2	ENSMUSG00000004665	9093.98	6726.92	0.42558	7.8006e-06	6.4965e-05	NA	NA	NA	NA	NA	NA	NA	NA	NA	NA	NA	NA	NA	NA	0	1	0	3	3	2	No change with ammonia	x	NA	NA	0	0	NA	NA	NA	NA	NA	NA	NA	NA	NA	NA	NA
ENSMUSG00000004667	Polr2e	Polr2e	ENSMUSG00000004667	1172.67	1505.31	-0.351	0.00040727	0.002225	NA	NA	NA	NA	NA	NA	NA	NA	NA	NA	NA	NA	NA	NA	0	1	0	3	3	1	No change with ammonia	x	NA	NA	0	0	NA	NA	NA	NA	NA	NA	NA	NA	NA	NA	NA
ENSMUSG00000004677	Myo9b	Myo9b	ENSMUSG00000004677	3762.38	3098.04	0.27636	0.00030743	0.0017439	NA	NA	NA	NA	NA	NA	NA	NA	NA	NA	NA	NA	NA	NA	0	1	0	3	3	2	No change with ammonia	x	NA	NA	0	0	NA	NA	NA	NA	NA	NA	NA	NA	NA	NA	NA
ENSMUSG00000004698	Hdac9	Hdac9	ENSMUSG00000004698	86.2343	53.0303	0.61395	0.0041029	0.016322	Hdac9	ENSMUSG00000004698	75.3929	34.6984	0.74558	5.7279e-05	0.00090428	NA	NA	NA	NA	NA	NA	NA	0	1	1	3	2	2	No change with ammonia	x	NA	NA	0	0	NA	NA	NA	NA	NA	NA	NA	NA	NA	NA	NA
ENSMUSG00000004748	Mtfp1	Mtfp1	ENSMUSG00000004748	64.7379	137.947	-0.98119	3.6732e-07	3.9702e-06	Mtfp1	ENSMUSG00000004748	56.6047	94.4053	-0.53863	0.0020196	0.015823	NA	NA	NA	NA	NA	NA	NA	0	1	1	3	1	1	No change with ammonia	x	ENSMUSG00000004748	8.6	1	1	NA	NA	NA	NA	NA	NA	NA	NA	NA	NA	NA
ENSMUSG00000004768	Rab23	Rab23	ENSMUSG00000004768	1115.13	871.786	0.34495	0.0013094	0.006145	Rab23	ENSMUSG00000004768	974.985	686.942	0.47298	7.6727e-07	2.3745e-05	NA	NA	NA	NA	NA	NA	NA	0	1	1	3	2	2	No change with ammonia	x	NA	NA	0	0	NA	NA	NA	NA	NA	NA	NA	NA	NA	NA	NA
ENSMUSG00000004791	Pgf	Pgf	ENSMUSG00000004791	371.769	516.972	-0.461	0.00015919	0.00097052	NA	NA	NA	NA	NA	NA	NA	NA	NA	NA	NA	NA	NA	NA	0	1	0	3	3	1	No change with ammonia	x	NA	NA	0	0	NA	NA	NA	NA	NA	NA	NA	NA	NA	NA	NA
ENSMUSG00000004846	Plod3	Plod3	ENSMUSG00000004846	2783.32	3662.22	-0.3842	0.000458	0.0024761	Plod3	ENSMUSG00000004846	2433.61	3093.07	-0.32118	0.0015409	0.012978	NA	NA	NA	NA	NA	NA	NA	0	1	1	3	1	1	No change with ammonia	x	NA	NA	0	0	NA	NA	NA	NA	NA	NA	NA	NA	NA	NA	NA
ENSMUSG00000004891	Nes	Nes	ENSMUSG00000004891	62026.4	46754.3	0.40325	3.7356e-09	5.7504e-08	Nes	ENSMUSG00000004891	54227.9	45377.4	0.25149	1.2418e-05	0.00025389	NA	NA	NA	NA	NA	NA	NA	0	1	1	3	2	2	No change with ammonia	x	NA	NA	0	0	NA	NA	NA	NA	NA	NA	NA	NA	NA	NA	NA
ENSMUSG00000004895	Prcc	Prcc	ENSMUSG00000004895	985.346	1242.49	-0.3275	0.00013254	0.00082394	NA	NA	NA	NA	NA	NA	NA	NA	NA	NA	NA	NA	NA	NA	0	1	0	3	3	1	No change with ammonia	x	NA	NA	0	0	NA	NA	NA	NA	NA	NA	NA	NA	NA	NA	NA
ENSMUSG00000004897	Hdgf	Hdgf	ENSMUSG00000004897	5975.73	6882.21	-0.20134	0.0029701	0.012436	Hdgf	ENSMUSG00000004897	5224.46	6386.97	-0.28154	1.5066e-05	0.00029678	NA	NA	NA	NA	NA	NA	NA	0	1	1	3	1	1	No change with ammonia	x	NA	NA	0	0	NA	NA	NA	NA	NA	NA	NA	NA	NA	NA	NA
ENSMUSG00000004931	Apba3	Apba3	ENSMUSG00000004931	1051.88	1386.6	-0.38442	0.00085198	0.0042587	Apba3	ENSMUSG00000004931	919.653	1269.65	-0.4266	6.9566e-05	0.0010515	NA	NA	NA	NA	NA	NA	NA	0	1	1	3	1	1	No change with ammonia	x	NA	NA	0	0	NA	NA	NA	NA	NA	NA	NA	NA	NA	NA	NA
ENSMUSG00000004934	Pias4	Pias4	ENSMUSG00000004934	786.394	1079.74	-0.44709	1.04e-06	1.0412e-05	Pias4	ENSMUSG00000004934	687.563	937.062	-0.41802	9.7338e-06	0.00020755	NA	NA	NA	NA	NA	NA	NA	0	1	1	3	1	1	No change with ammonia	x	NA	NA	0	0	PIAS4	PIAS4	Human	HAGR	Induces	Overexpression of PIAS4 lead to a irreversible cell growth arrest (predominantly in the G1 phase)	0	PIAS4	Csgene	1	1
ENSMUSG00000004937	Sgta	Sgta	ENSMUSG00000004937	2485.23	3457.27	-0.46862	2.4279e-09	3.8602e-08	Sgta	ENSMUSG00000004937	2172.8	2745.75	-0.32512	8.4066e-06	0.00018144	NA	NA	NA	NA	NA	NA	NA	0	1	1	3	1	1	No change with ammonia	x	NA	NA	0	0	NA	NA	NA	NA	NA	NA	NA	NA	NA	NA	NA
ENSMUSG00000004939	Nmrk2	Nmrk2	ENSMUSG00000004939	73.6256	135.603	-0.77372	0.0002826	0.0016189	NA	NA	NA	NA	NA	NA	NA	NA	NA	NA	NA	NA	NA	NA	0	1	0	3	3	1	No change with ammonia	x	NA	NA	0	0	NA	NA	NA	NA	NA	NA	NA	NA	NA	NA	NA
ENSMUSG00000004951	Hspb1	Hspb1	ENSMUSG00000004951	2435.26	3031.88	-0.30909	0.00067957	0.003487	NA	NA	NA	NA	NA	NA	NA	NA	NA	NA	NA	NA	NA	NA	0	1	0	3	3	1	No change with ammonia	x	NA	NA	0	0	HSPB1	NA	NA	NA	NA	NA	NA	HSPB1	Csgene	0	1
ENSMUSG00000004980	Hnrnpa2b1	Hnrnpa2b1	ENSMUSG00000004980	11233.1	7801.95	0.52024	3.5532e-15	1.1967e-13	Hnrnpa2b1	ENSMUSG00000004980	9820.6	7448.67	0.3877	2.079e-09	1.4022e-07	NA	NA	NA	NA	NA	NA	NA	0	1	1	3	2	2	No change with ammonia	x	NA	NA	0	0	NA	NA	NA	NA	NA	NA	NA	NA	NA	NA	NA
ENSMUSG00000005043	Sgsh	Sgsh	ENSMUSG00000005043	270.504	350.017	-0.35121	0.010368	0.035041	NA	NA	NA	NA	NA	NA	NA	NA	NA	NA	NA	NA	NA	NA	0	1	0	3	3	1	No change with ammonia	x	NA	NA	0	0	NA	NA	NA	NA	NA	NA	NA	NA	NA	NA	NA
ENSMUSG00000005069	Pex5	Pex5	ENSMUSG00000005069	1698.2	2152.98	-0.33718	2.4772e-05	0.0001829	NA	NA	NA	NA	NA	NA	NA	NA	NA	NA	NA	NA	NA	NA	0	1	0	3	3	1	No change with ammonia	x	NA	NA	0	0	NA	NA	NA	NA	NA	NA	NA	NA	NA	NA	NA
ENSMUSG00000005087	Cd44	Cd44	ENSMUSG00000005087	4159.55	2934.62	0.49193	2.5475e-07	2.8734e-06	Cd44	ENSMUSG00000005087	3636.72	2382.75	0.566	2.5724e-08	1.2278e-06	NA	NA	NA	NA	NA	NA	NA	0	1	1	3	2	2	No change with ammonia	x	NA	NA	0	0	CD44	NA	NA	NA	NA	NA	NA	CD44	Csgene	0	1
ENSMUSG00000005103	Wdr1	Wdr1	ENSMUSG00000005103	7747.66	5639.15	0.45356	2.165e-12	5.2119e-11	Wdr1	ENSMUSG00000005103	6773.63	4685.92	0.50927	9.9049e-11	9.6788e-09	NA	NA	NA	NA	NA	NA	NA	0	1	1	3	2	2	No change with ammonia	x	NA	NA	0	0	NA	NA	NA	NA	NA	NA	NA	NA	NA	NA	NA
ENSMUSG00000005442	Cic	Cic	ENSMUSG00000005442	2465.13	3627.03	-0.5448	5.0707e-09	7.6607e-08	Cic	ENSMUSG00000005442	2155.25	2780.39	-0.34623	0.00013163	0.0017698	NA	NA	NA	NA	NA	NA	NA	0	1	1	3	1	1	No change with ammonia	x	NA	NA	0	0	NA	NA	NA	NA	NA	NA	NA	NA	NA	NA	NA
ENSMUSG00000005470	Asf1b	Asf1b	ENSMUSG00000005470	780.365	247.31	1.2211	1.9955e-05	0.0001511	Asf1b	ENSMUSG00000005470	682.263	304.528	0.61423	0.0018097	0.014593	NA	NA	NA	NA	NA	NA	NA	0	1	1	3	2	2	No change with ammonia	x	NA	NA	0	0	NA	NA	NA	NA	NA	NA	NA	NA	NA	NA	NA
ENSMUSG00000005506	Celf1	Celf1	ENSMUSG00000005506	3443	4078.89	-0.24161	0.00070616	0.0036132	NA	NA	NA	NA	NA	NA	NA	NA	NA	NA	NA	NA	NA	NA	0	1	0	3	3	1	No change with ammonia	x	NA	NA	0	0	NA	NA	NA	NA	NA	NA	NA	NA	NA	NA	NA
ENSMUSG00000005514	Por	Por	ENSMUSG00000005514	1471.89	2093.93	-0.50033	3.2748e-10	5.748e-09	Por	ENSMUSG00000005514	1286.85	1721.62	-0.40295	1.3035e-07	5.252e-06	NA	NA	NA	NA	NA	NA	NA	0	1	1	3	1	1	No change with ammonia	x	NA	NA	0	0	NA	NA	NA	NA	NA	NA	NA	NA	NA	NA	NA
ENSMUSG00000005566	Trim28	Trim28	ENSMUSG00000005566	4127.9	3527.72	0.22371	0.0045045	0.017605	NA	NA	NA	NA	NA	NA	NA	NA	NA	NA	NA	NA	NA	NA	0	1	0	3	3	2	No change with ammonia	x	NA	NA	0	0	TRIM28	TRIM28	Human	HAGR	Induces	TRIM28 accumulated during oncogene induced senescence	0	NA	NA	1	0
ENSMUSG00000005580	Adcy9	Adcy9	ENSMUSG00000005580	499.948	607.496	-0.27301	0.007017	0.02537	NA	NA	NA	NA	NA	NA	NA	NA	NA	NA	NA	NA	NA	NA	0	1	0	3	3	1	No change with ammonia	x	NA	NA	0	0	NA	NA	NA	NA	NA	NA	NA	NA	NA	NA	NA
ENSMUSG00000005583	Mef2c	Mef2c	ENSMUSG00000005583	1163.81	682.243	0.74613	1.1671e-10	2.1664e-09	Mef2c	ENSMUSG00000005583	1017.39	639.876	0.59965	6.934e-07	2.1785e-05	NA	NA	NA	NA	NA	NA	NA	0	1	1	3	2	2	No change with ammonia	x	NA	NA	0	0	NA	NA	NA	NA	NA	NA	NA	NA	NA	NA	NA
ENSMUSG00000005686	Ampd3	Ampd3	ENSMUSG00000005686	530.766	967.289	-0.84499	5.5969e-18	2.4471e-16	Ampd3	ENSMUSG00000005686	464.004	756.22	-0.60967	5.4818e-06	0.00012716	NA	NA	NA	NA	NA	NA	NA	0	1	1	3	1	1	No change with ammonia	x	NA	NA	0	0	NA	NA	NA	NA	NA	NA	NA	NA	NA	NA	NA
ENSMUSG00000005698	Ctcf	Ctcf	ENSMUSG00000005698	1330.12	1052.78	0.33111	0.00024516	0.0014224	NA	NA	NA	NA	NA	NA	NA	NA	NA	NA	NA	NA	NA	NA	0	1	0	3	3	2	No change with ammonia	x	NA	NA	0	0	NA	NA	NA	NA	NA	NA	NA	NA	NA	NA	NA
ENSMUSG00000005716	Pvalb	Pvalb	ENSMUSG00000005716	64.1446	22.2257	1.1931	8.3116e-06	6.8669e-05	NA	NA	NA	NA	NA	NA	NA	NA	NA	NA	NA	NA	NA	NA	0	1	0	3	3	2	No change with ammonia	x	NA	NA	0	0	NA	NA	NA	NA	NA	NA	NA	NA	NA	NA	NA
ENSMUSG00000005732	Ranbp1	Ranbp1	ENSMUSG00000005732	2064.73	1728.76	0.25169	0.0049451	0.019025	Ranbp1	ENSMUSG00000005732	1805.1	1448.48	0.3058	3.9507e-05	0.00065721	NA	NA	NA	NA	NA	NA	NA	0	1	1	3	2	2	No change with ammonia	x	NA	NA	0	0	NA	NA	NA	NA	NA	NA	NA	NA	NA	NA	NA
ENSMUSG00000005907	Pex1	Pex1	ENSMUSG00000005907	236.269	312.734	-0.3876	0.0037007	0.014993	NA	NA	NA	NA	NA	NA	NA	NA	NA	NA	NA	NA	NA	NA	0	1	0	3	3	1	No change with ammonia	x	NA	NA	0	0	NA	NA	NA	NA	NA	NA	NA	NA	NA	NA	NA
ENSMUSG00000005951	Shpk	Shpk	ENSMUSG00000005951	119.152	65.0598	0.78498	5.2077e-05	0.00035457	NA	NA	NA	NA	NA	NA	NA	NA	NA	NA	NA	NA	NA	NA	0	1	0	3	3	2	No change with ammonia	x	NA	NA	0	0	NA	NA	NA	NA	NA	NA	NA	NA	NA	NA	NA
ENSMUSG00000005958	Ephb3	Ephb3	ENSMUSG00000005958	1285.88	1744.58	-0.42561	0.0001786	0.0010776	Ephb3	ENSMUSG00000005958	1124.2	1577.93	-0.46031	4.4804e-07	1.5068e-05	NA	NA	NA	NA	NA	NA	NA	0	1	1	3	1	1	No change with ammonia	x	NA	NA	0	0	NA	NA	NA	NA	NA	NA	NA	NA	NA	NA	NA
ENSMUSG00000005986	Ankrd13d	Ankrd13d	ENSMUSG00000005986	55.5487	95.9205	-0.68552	0.0017704	0.0079441	NA	NA	NA	NA	NA	NA	NA	NA	NA	NA	NA	NA	NA	NA	0	1	0	3	3	1	No change with ammonia	x	NA	NA	0	0	NA	NA	NA	NA	NA	NA	NA	NA	NA	NA	NA
ENSMUSG00000006014	Prg4	Prg4	ENSMUSG00000006014	53.5119	31.2624	0.62827	0.013864	0.044544	NA	NA	NA	NA	NA	NA	NA	NA	NA	NA	NA	NA	NA	NA	0	1	0	3	3	2	No change with ammonia	x	NA	NA	0	0	NA	NA	NA	NA	NA	NA	NA	NA	NA	NA	NA
ENSMUSG00000006024	Napa	Napa	ENSMUSG00000006024	2071.94	2617.62	-0.33287	2.1498e-06	2.0212e-05	NA	NA	NA	NA	NA	NA	NA	NA	NA	NA	NA	NA	NA	NA	0	1	0	3	3	1	No change with ammonia	x	NA	NA	0	0	NA	NA	NA	NA	NA	NA	NA	NA	NA	NA	NA
ENSMUSG00000006127	Inpp5k	Inpp5k	ENSMUSG00000006127	719.672	851.574	-0.2389	0.0089703	0.031159	NA	NA	NA	NA	NA	NA	NA	NA	NA	NA	NA	NA	NA	NA	0	1	0	3	3	1	No change with ammonia	x	NA	NA	0	0	NA	NA	NA	NA	NA	NA	NA	NA	NA	NA	NA
ENSMUSG00000006218	Fam131c	Fam131c	ENSMUSG00000006218	1.69526	12.6197	-0.99227	0.0018517	0.0082581	NA	NA	NA	NA	NA	NA	NA	NA	NA	NA	NA	NA	NA	NA	0	1	0	3	3	1	No change with ammonia	x	NA	NA	0	0	NA	NA	NA	NA	NA	NA	NA	NA	NA	NA	NA
ENSMUSG00000006221	Hspb7	Hspb7	ENSMUSG00000006221	310.74	195.526	0.63633	7.2714e-06	6.0977e-05	NA	NA	NA	NA	NA	NA	NA	NA	NA	NA	NA	NA	NA	NA	0	1	0	3	3	2	No change with ammonia	x	NA	NA	0	0	NA	NA	NA	NA	NA	NA	NA	NA	NA	NA	NA
ENSMUSG00000006235	Epor	Epor	ENSMUSG00000006235	55.0026	90.2396	-0.62871	0.0025682	0.010971	NA	NA	NA	NA	NA	NA	NA	NA	NA	NA	NA	NA	NA	NA	0	1	0	3	3	1	No change with ammonia	x	NA	NA	0	0	NA	NA	NA	NA	NA	NA	NA	NA	NA	NA	NA
ENSMUSG00000006378	Gcat	Gcat	ENSMUSG00000006378	265.965	361.845	-0.42579	0.00064531	0.0033324	NA	NA	NA	NA	NA	NA	NA	NA	NA	NA	NA	NA	NA	NA	0	1	0	3	3	1	No change with ammonia	x	ENSMUSG00000006378	0	1	0	NA	NA	NA	NA	NA	NA	NA	NA	NA	NA	NA
ENSMUSG00000006392	Med8	Med8	ENSMUSG00000006392	482.329	393.258	0.2847	0.0097073	0.033234	NA	NA	NA	NA	NA	NA	NA	NA	NA	NA	NA	NA	NA	NA	0	1	0	3	3	2	No change with ammonia	x	NA	NA	0	0	NA	NA	NA	NA	NA	NA	NA	NA	NA	NA	NA
ENSMUSG00000006398	Cdc20	Cdc20	ENSMUSG00000006398	856.032	143.702	1.3132	5.4068e-05	0.00036727	NA	NA	NA	NA	NA	NA	NA	NA	NA	NA	NA	NA	NA	NA	0	1	0	3	3	2	No change with ammonia	x	NA	NA	0	0	NA	NA	NA	NA	NA	NA	NA	NA	NA	NA	NA
ENSMUSG00000006445	Epha2	Epha2	ENSMUSG00000006445	1572.42	1873.29	-0.24603	0.012682	0.041352	NA	NA	NA	NA	NA	NA	NA	NA	NA	NA	NA	NA	NA	NA	0	1	0	3	3	1	No change with ammonia	x	NA	NA	0	0	NA	NA	NA	NA	NA	NA	NA	NA	NA	NA	NA
ENSMUSG00000006575	Rundc3a	Rundc3a	ENSMUSG00000006575	193.393	133.65	0.50117	0.0020363	0.0090007	NA	NA	NA	NA	NA	NA	NA	NA	NA	NA	NA	NA	NA	NA	0	1	0	3	3	2	No change with ammonia	x	NA	NA	0	0	NA	NA	NA	NA	NA	NA	NA	NA	NA	NA	NA
ENSMUSG00000006585	Cdt1	Cdt1	ENSMUSG00000006585	323.881	218.48	0.54298	7.7404e-05	0.00050773	Cdt1	ENSMUSG00000006585	283.178	197.402	0.44161	0.0020741	0.016158	NA	NA	NA	NA	NA	NA	NA	0	1	1	3	2	2	No change with ammonia	x	NA	NA	0	0	NA	NA	NA	NA	NA	NA	NA	NA	NA	NA	NA
ENSMUSG00000006678	Pola1	Pola1	ENSMUSG00000006678	705.382	428.195	0.69813	4.549e-10	7.8562e-09	Pola1	ENSMUSG00000006678	616.63	362.254	0.70474	5.7569e-11	6.1589e-09	NA	NA	NA	NA	NA	NA	NA	0	1	1	3	2	2	No change with ammonia	x	NA	NA	0	0	NA	NA	NA	NA	NA	NA	NA	NA	NA	NA	NA
ENSMUSG00000006715	Gmnn	Gmnn	ENSMUSG00000006715	292.172	177.488	0.66188	0.00015518	0.00094928	Gmnn	ENSMUSG00000006715	255.42	147.351	0.63896	3.9818e-05	0.00065973	NA	NA	NA	NA	NA	NA	NA	0	1	1	3	2	2	No change with ammonia	x	NA	NA	0	0	NA	NA	NA	NA	NA	NA	NA	NA	NA	NA	NA
ENSMUSG00000006740	Kif5b	Kif5b	ENSMUSG00000006740	7080.07	8477.15	-0.2577	1.8266e-05	0.00013897	NA	NA	NA	NA	NA	NA	NA	NA	NA	NA	NA	NA	NA	NA	0	1	0	3	3	1	No change with ammonia	x	NA	NA	0	0	NA	NA	NA	NA	NA	NA	NA	NA	NA	NA	NA
ENSMUSG00000006782	Cnp	Cnp	ENSMUSG00000006782	320.218	438.934	-0.4416	8.1192e-05	0.00052994	NA	NA	NA	NA	NA	NA	NA	NA	NA	NA	NA	NA	NA	NA	0	1	0	3	3	1	No change with ammonia	x	NA	NA	0	0	NA	NA	NA	NA	NA	NA	NA	NA	NA	NA	NA
ENSMUSG00000006800	Sulf2	Sulf2	ENSMUSG00000006800	2204.7	1631.91	0.42863	7.718e-09	1.1305e-07	NA	NA	NA	NA	NA	NA	NA	NA	NA	NA	NA	NA	NA	NA	0	1	0	3	3	2	No change with ammonia	x	NA	NA	0	0	NA	NA	NA	NA	NA	NA	NA	NA	NA	NA	NA
ENSMUSG00000007041	Clic1	Clic1	ENSMUSG00000007041	4373.96	3660.44	0.25096	0.0099066	0.033773	NA	NA	NA	NA	NA	NA	NA	NA	NA	NA	NA	NA	NA	NA	0	1	0	3	3	2	No change with ammonia	x	NA	NA	0	0	NA	NA	NA	NA	NA	NA	NA	NA	NA	NA	NA
ENSMUSG00000007050	Lsm2	Lsm2	ENSMUSG00000007050	472.189	332.082	0.49228	2.0736e-05	0.00015637	Lsm2	ENSMUSG00000007050	412.794	312.922	0.36018	0.0021552	0.016633	NA	NA	NA	NA	NA	NA	NA	0	1	1	3	2	2	No change with ammonia	x	NA	NA	0	0	NA	NA	NA	NA	NA	NA	NA	NA	NA	NA	NA
ENSMUSG00000007097	Atp1a2	Atp1a2	ENSMUSG00000007097	1248.5	1487.12	-0.2484	0.0023002	0.0099788	NA	NA	NA	NA	NA	NA	NA	NA	NA	NA	NA	NA	NA	NA	0	1	0	3	3	1	No change with ammonia	x	NA	NA	0	0	NA	NA	NA	NA	NA	NA	NA	NA	NA	NA	NA
ENSMUSG00000007379	Dennd2c	Dennd2c	ENSMUSG00000007379	67.2134	98.8558	-0.4954	0.01507	0.047525	NA	NA	NA	NA	NA	NA	NA	NA	NA	NA	NA	NA	NA	NA	0	1	0	3	3	1	No change with ammonia	x	NA	NA	0	0	NA	NA	NA	NA	NA	NA	NA	NA	NA	NA	NA
ENSMUSG00000007476	Lrrc8a	Lrrc8a	ENSMUSG00000007476	298.224	188.601	0.62581	1.4277e-05	0.00011185	Lrrc8a	ENSMUSG00000007476	260.707	169.04	0.54573	3.1265e-05	0.00054648	NA	NA	NA	NA	NA	NA	NA	0	1	1	3	2	2	No change with ammonia	x	NA	NA	0	0	NA	NA	NA	NA	NA	NA	NA	NA	NA	NA	NA
ENSMUSG00000007570	Fance	Fance	ENSMUSG00000007570	590.355	471.292	0.31669	0.0026671	0.011334	NA	NA	NA	NA	NA	NA	NA	NA	NA	NA	NA	NA	NA	NA	0	1	0	3	3	2	No change with ammonia	x	NA	NA	0	0	NA	NA	NA	NA	NA	NA	NA	NA	NA	NA	NA
ENSMUSG00000007594	Hapln4	Hapln4	ENSMUSG00000007594	334.367	432.39	-0.35095	0.010907	0.036548	NA	NA	NA	NA	NA	NA	NA	NA	NA	NA	NA	NA	NA	NA	0	1	0	3	3	1	No change with ammonia	x	NA	NA	0	0	NA	NA	NA	NA	NA	NA	NA	NA	NA	NA	NA
ENSMUSG00000007613	Tgfbr1	Tgfbr1	ENSMUSG00000007613	771.869	632.136	0.28026	0.0044387	0.017411	NA	NA	NA	NA	NA	NA	NA	NA	NA	NA	NA	NA	NA	NA	0	1	0	3	3	2	No change with ammonia	x	NA	NA	0	0	NA	NA	NA	NA	NA	NA	NA	NA	NA	NA	NA
ENSMUSG00000007659	Bcl2l1	Bcl2l1	ENSMUSG00000007659	1084.15	1445.09	-0.40623	3.6266e-06	3.2456e-05	Bcl2l1	ENSMUSG00000007659	947.901	1128.8	-0.23852	0.005674	0.034952	NA	NA	NA	NA	NA	NA	NA	0	1	1	3	1	1	No change with ammonia	x	ENSMUSG00000007659	0	1	0	BCL2L1	NA	NA	NA	NA	NA	NA	BCL2L1	Csgene	0	1
ENSMUSG00000007670	Khsrp	Khsrp	ENSMUSG00000007670	3169.79	3779.25	-0.2485	0.004326	0.017032	NA	NA	NA	NA	NA	NA	NA	NA	NA	NA	NA	NA	NA	NA	0	1	0	3	3	1	No change with ammonia	x	NA	NA	0	0	NA	NA	NA	NA	NA	NA	NA	NA	NA	NA	NA
ENSMUSG00000007721	Ccdc124	Ccdc124	ENSMUSG00000007721	1893.79	2248.28	-0.24147	0.0096884	0.033208	Ccdc124	ENSMUSG00000007721	1655.84	2120.48	-0.33479	0.00036308	0.0041414	NA	NA	NA	NA	NA	NA	NA	0	1	1	3	1	1	No change with ammonia	x	NA	NA	0	0	NA	NA	NA	NA	NA	NA	NA	NA	NA	NA	NA
ENSMUSG00000007888	Crlf1	Crlf1	ENSMUSG00000007888	4024.8	2955.12	0.436	6.0162e-06	5.1221e-05	NA	NA	NA	NA	NA	NA	NA	NA	NA	NA	NA	NA	NA	NA	0	1	0	3	3	2	No change with ammonia	x	NA	NA	0	0	NA	NA	NA	NA	NA	NA	NA	NA	NA	NA	NA
ENSMUSG00000007950	Abhd8	Abhd8	ENSMUSG00000007950	1180.67	1382.71	-0.22335	0.0083755	0.029419	Abhd8	ENSMUSG00000007950	1032.22	1377.84	-0.39095	3.7263e-05	0.00062915	NA	NA	NA	NA	NA	NA	NA	0	1	1	3	1	1	No change with ammonia	x	NA	NA	0	0	NA	NA	NA	NA	NA	NA	NA	NA	NA	NA	NA
ENSMUSG00000007989	Fzd3	Fzd3	ENSMUSG00000007989	87.8235	56.4539	0.55797	0.01123	0.037363	NA	NA	NA	NA	NA	NA	NA	NA	NA	NA	NA	NA	NA	NA	0	1	0	3	3	2	No change with ammonia	x	NA	NA	0	0	NA	NA	NA	NA	NA	NA	NA	NA	NA	NA	NA
ENSMUSG00000008129	4930432K21Rik	4930432K21Rik	ENSMUSG00000008129	1.1484	9.99033	-0.87825	0.0043042	0.01696	NA	NA	NA	NA	NA	NA	NA	NA	NA	NA	NA	NA	NA	NA	0	1	0	3	3	1	No change with ammonia	x	NA	NA	0	0	NA	NA	NA	NA	NA	NA	NA	NA	NA	NA	NA
ENSMUSG00000008475	Arpc5	Arpc5	ENSMUSG00000008475	2853.89	2462.2	0.21061	0.0017222	0.0077568	NA	NA	NA	NA	NA	NA	NA	NA	NA	NA	NA	NA	NA	NA	0	1	0	3	3	2	No change with ammonia	x	NA	NA	0	0	NA	NA	NA	NA	NA	NA	NA	NA	NA	NA	NA
ENSMUSG00000008540	Mgst1	Mgst1	ENSMUSG00000008540	103.366	148.396	-0.48583	0.0042972	0.016943	NA	NA	NA	NA	NA	NA	NA	NA	NA	NA	NA	NA	NA	NA	0	1	0	3	3	1	No change with ammonia	x	ENSMUSG00000008540	7.7	1	1	NA	NA	NA	NA	NA	NA	NA	NA	NA	NA	NA
ENSMUSG00000008682	Rpl10	Rpl10	ENSMUSG00000008682	16557.4	13556.4	0.28567	7.1713e-06	6.0277e-05	NA	NA	NA	NA	NA	NA	NA	NA	NA	NA	NA	NA	NA	NA	0	1	0	3	3	2	No change with ammonia	x	NA	NA	0	0	NA	NA	NA	NA	NA	NA	NA	NA	NA	NA	NA
ENSMUSG00000008730	Hipk1	Hipk1	ENSMUSG00000008730	2479.97	2808.73	-0.17736	0.0090714	0.031442	NA	NA	NA	NA	NA	NA	NA	NA	NA	NA	NA	NA	NA	NA	0	1	0	3	3	1	No change with ammonia	x	NA	NA	0	0	NA	NA	NA	NA	NA	NA	NA	NA	NA	NA	NA
ENSMUSG00000008734	Gprc5b	Gprc5b	ENSMUSG00000008734	1267.16	1520.74	-0.25837	0.0016435	0.0074576	Gprc5b	ENSMUSG00000008734	1107.87	1333.59	-0.25292	0.0041304	0.02723	NA	NA	NA	NA	NA	NA	NA	0	1	1	3	1	1	No change with ammonia	x	NA	NA	0	0	NA	NA	NA	NA	NA	NA	NA	NA	NA	NA	NA
ENSMUSG00000008845	Cd163	Cd163	ENSMUSG00000008845	15.6722	38.3137	-0.93888	0.001142	0.005473	Cd163	ENSMUSG00000008845	13.706	39.9951	-0.70443	0.0003458	0.0039771	NA	NA	NA	NA	NA	NA	NA	0	1	1	3	1	1	No change with ammonia	x	NA	NA	0	0	NA	NA	NA	NA	NA	NA	NA	NA	NA	NA	NA
ENSMUSG00000008855	Hdac5	Hdac5	ENSMUSG00000008855	2006.37	2389.51	-0.24618	0.010977	0.036725	NA	NA	NA	NA	NA	NA	NA	NA	NA	NA	NA	NA	NA	NA	0	1	0	3	3	1	No change with ammonia	x	NA	NA	0	0	NA	NA	NA	NA	NA	NA	NA	NA	NA	NA	NA
ENSMUSG00000008892	Vdac3	Vdac3	ENSMUSG00000008892	2573.51	2977.81	-0.20794	0.005406	0.020512	NA	NA	NA	NA	NA	NA	NA	NA	NA	NA	NA	NA	NA	NA	0	1	0	3	3	1	No change with ammonia	x	ENSMUSG00000008892	9.6	1	1	NA	NA	NA	NA	NA	NA	NA	NA	NA	NA	NA
ENSMUSG00000009013	Dynll1	Dynll1	ENSMUSG00000009013	2876.36	2375.78	0.27082	0.0021298	0.0093457	Dynll1	ENSMUSG00000009013	2514.56	2095.37	0.25053	0.0030194	0.021473	NA	NA	NA	NA	NA	NA	NA	0	1	1	3	2	2	No change with ammonia	x	NA	NA	0	0	NA	NA	NA	NA	NA	NA	NA	NA	NA	NA	NA
ENSMUSG00000009035	Tmem184b	Tmem184b	ENSMUSG00000009035	4110.3	4895.1	-0.24728	0.0037983	0.015324	NA	NA	NA	NA	NA	NA	NA	NA	NA	NA	NA	NA	NA	NA	0	1	0	3	3	1	No change with ammonia	x	NA	NA	0	0	NA	NA	NA	NA	NA	NA	NA	NA	NA	NA	NA
ENSMUSG00000009079	Ewsr1	Ewsr1	ENSMUSG00000009079	3020.52	2238.04	0.4255	1.1708e-07	1.3885e-06	Ewsr1	ENSMUSG00000009079	2640.64	2231.77	0.23407	0.001077	0.0097204	NA	NA	NA	NA	NA	NA	NA	0	1	1	3	2	2	No change with ammonia	x	NA	NA	0	0	EWSR1	EWSR1	Human	HAGR	Induces	Deletion of EWS (EWSR1) resulted in the early onset of senescence in hematopoietic stem progenitor cells. This was also accompanied by an increase in SA-beta-galactosidase activity and an induction in p16 expression.	0	NA	NA	1	0
ENSMUSG00000009090	Ap1b1	Ap1b1	ENSMUSG00000009090	2890.07	2403.41	0.26316	0.00010289	0.00065848	NA	NA	NA	NA	NA	NA	NA	NA	NA	NA	NA	NA	NA	NA	0	1	0	3	3	2	No change with ammonia	x	NA	NA	0	0	NA	NA	NA	NA	NA	NA	NA	NA	NA	NA	NA
ENSMUSG00000009108	Gnat2	Gnat2	ENSMUSG00000009108	32.3956	15.5055	0.74518	0.012203	0.040005	NA	NA	NA	NA	NA	NA	NA	NA	NA	NA	NA	NA	NA	NA	0	1	0	3	3	2	No change with ammonia	x	NA	NA	0	0	NA	NA	NA	NA	NA	NA	NA	NA	NA	NA	NA
ENSMUSG00000009185	Ccl8	Ccl8	ENSMUSG00000009185	65.3534	130.71	-0.8393	0.00046686	0.0025202	NA	NA	NA	NA	NA	NA	NA	NA	NA	NA	NA	NA	NA	NA	0	1	0	3	3	1	No change with ammonia	x	NA	NA	0	0	NA	NA	NA	NA	NA	NA	NA	NA	NA	NA	NA
ENSMUSG00000009406	Elk1	Elk1	ENSMUSG00000009406	742.75	907.46	-0.28077	0.0040081	0.016015	Elk1	ENSMUSG00000009406	649.38	832.87	-0.33356	0.00068513	0.0068338	NA	NA	NA	NA	NA	NA	NA	0	1	1	3	1	1	No change with ammonia	x	NA	NA	0	0	NA	NA	NA	NA	NA	NA	NA	NA	NA	NA	NA
ENSMUSG00000009563	Tor2a	Tor2a	ENSMUSG00000009563	360.988	287.997	0.31413	0.0088459	0.030786	NA	NA	NA	NA	NA	NA	NA	NA	NA	NA	NA	NA	NA	NA	0	1	0	3	3	2	No change with ammonia	x	NA	NA	0	0	NA	NA	NA	NA	NA	NA	NA	NA	NA	NA	NA
ENSMUSG00000009569	Mkl2	Mkl2	ENSMUSG00000009569	811.346	1014.67	-0.3155	0.00094792	0.0046644	NA	NA	NA	NA	NA	NA	NA	NA	NA	NA	NA	NA	NA	NA	0	1	0	3	3	1	No change with ammonia	x	NA	NA	0	0	NA	NA	NA	NA	NA	NA	NA	NA	NA	NA	NA
ENSMUSG00000009772	Nuak2	Nuak2	ENSMUSG00000009772	375.084	278.105	0.41358	0.0012483	0.0058948	NA	NA	NA	NA	NA	NA	NA	NA	NA	NA	NA	NA	NA	NA	0	1	0	3	3	2	No change with ammonia	x	NA	NA	0	0	NA	NA	NA	NA	NA	NA	NA	NA	NA	NA	NA
ENSMUSG00000009894	Snap47	Snap47	ENSMUSG00000009894	1239.64	1761.39	-0.49979	6.1157e-11	1.1853e-09	Snap47	ENSMUSG00000009894	1083.79	1356.98	-0.30975	0.00013672	0.0018284	NA	NA	NA	NA	NA	NA	NA	0	1	1	3	1	1	No change with ammonia	x	NA	NA	0	0	NA	NA	NA	NA	NA	NA	NA	NA	NA	NA	NA
ENSMUSG00000009927	Rps25	Rps25	ENSMUSG00000009927	9175.37	8078	0.18177	0.0054737	0.020697	NA	NA	NA	NA	NA	NA	NA	NA	NA	NA	NA	NA	NA	NA	0	1	0	3	3	2	No change with ammonia	x	NA	NA	0	0	NA	NA	NA	NA	NA	NA	NA	NA	NA	NA	NA
ENSMUSG00000010045	Tmem115	Tmem115	ENSMUSG00000010045	774.492	998.966	-0.3604	2.5228e-05	0.0001858	Tmem115	ENSMUSG00000010045	677.142	815.495	-0.25444	0.0035135	0.024037	NA	NA	NA	NA	NA	NA	NA	0	1	1	3	1	1	No change with ammonia	x	NA	NA	0	0	NA	NA	NA	NA	NA	NA	NA	NA	NA	NA	NA
ENSMUSG00000010057	Nprl2	Nprl2	ENSMUSG00000010057	195.458	252.162	-0.34752	0.013998	0.044874	NA	NA	NA	NA	NA	NA	NA	NA	NA	NA	NA	NA	NA	NA	0	1	0	3	3	1	No change with ammonia	x	NA	NA	0	0	NA	NA	NA	NA	NA	NA	NA	NA	NA	NA	NA
ENSMUSG00000010290	AI597479	AI597479	ENSMUSG00000010290	664.322	780.381	-0.22846	0.015918	0.049714	NA	NA	NA	NA	NA	NA	NA	NA	NA	NA	NA	NA	NA	NA	0	1	0	3	3	1	No change with ammonia	x	NA	NA	0	0	NA	NA	NA	NA	NA	NA	NA	NA	NA	NA	NA
ENSMUSG00000010307	Tmem86a	Tmem86a	ENSMUSG00000010307	1067.97	766.202	0.46776	9.6688e-07	9.7332e-06	NA	NA	NA	NA	NA	NA	NA	NA	NA	NA	NA	NA	NA	NA	0	1	0	3	3	2	No change with ammonia	x	NA	NA	0	0	NA	NA	NA	NA	NA	NA	NA	NA	NA	NA	NA
ENSMUSG00000010406	Mrpl52	Mrpl52	ENSMUSG00000010406	1275.26	862.958	0.55437	4.7179e-11	9.4203e-10	Mrpl52	ENSMUSG00000010406	1114.94	889.13	0.30617	0.0011586	0.010322	NA	NA	NA	NA	NA	NA	NA	0	1	1	3	2	2	No change with ammonia	x	ENSMUSG00000010406	0	1	0	NA	NA	NA	NA	NA	NA	NA	NA	NA	NA	NA
ENSMUSG00000010453	Kansl3	Kansl3	ENSMUSG00000010453	2452.1	1952.51	0.32399	2.4436e-05	0.00018051	Kansl3	ENSMUSG00000010453	2143.85	1800.48	0.2437	0.00056817	0.0058856	NA	NA	NA	NA	NA	NA	NA	0	1	1	3	2	2	No change with ammonia	x	NA	NA	0	0	NA	NA	NA	NA	NA	NA	NA	NA	NA	NA	NA
ENSMUSG00000010476	Ebf3	Ebf3	ENSMUSG00000010476	198.606	256.669	-0.35465	0.0079707	0.028325	NA	NA	NA	NA	NA	NA	NA	NA	NA	NA	NA	NA	NA	NA	0	1	0	3	3	1	No change with ammonia	x	NA	NA	0	0	NA	NA	NA	NA	NA	NA	NA	NA	NA	NA	NA
ENSMUSG00000010911	Apip	Apip	ENSMUSG00000010911	355.166	216.706	0.68365	1.2085e-07	1.4289e-06	Apip	ENSMUSG00000010911	310.506	196.31	0.57503	1.4495e-05	0.00028796	NA	NA	NA	NA	NA	NA	NA	0	1	1	3	2	2	No change with ammonia	x	NA	NA	0	0	NA	NA	NA	NA	NA	NA	NA	NA	NA	NA	NA
ENSMUSG00000010936	Vac14	Vac14	ENSMUSG00000010936	765.196	994.783	-0.36826	0.00017143	0.0010377	Vac14	ENSMUSG00000010936	668.993	826.35	-0.28485	0.00247	0.018344	NA	NA	NA	NA	NA	NA	NA	0	1	1	3	1	1	No change with ammonia	x	NA	NA	0	0	NA	NA	NA	NA	NA	NA	NA	NA	NA	NA	NA
ENSMUSG00000011254	Thg1l	Thg1l	ENSMUSG00000011254	408.689	299.634	0.43331	0.000164	0.00099608	NA	NA	NA	NA	NA	NA	NA	NA	NA	NA	NA	NA	NA	NA	0	1	0	3	3	2	No change with ammonia	x	ENSMUSG00000011254	0	1	0	NA	NA	NA	NA	NA	NA	NA	NA	NA	NA	NA
ENSMUSG00000011306	Sugp1	Sugp1	ENSMUSG00000011306	754.379	887.843	-0.23157	0.0083701	0.029412	NA	NA	NA	NA	NA	NA	NA	NA	NA	NA	NA	NA	NA	NA	0	1	0	3	3	1	No change with ammonia	x	NA	NA	0	0	NA	NA	NA	NA	NA	NA	NA	NA	NA	NA	NA
ENSMUSG00000011832	Evi5l	Evi5l	ENSMUSG00000011832	531.745	671.093	-0.32574	0.001595	0.0072742	NA	NA	NA	NA	NA	NA	NA	NA	NA	NA	NA	NA	NA	NA	0	1	0	3	3	1	No change with ammonia	x	NA	NA	0	0	NA	NA	NA	NA	NA	NA	NA	NA	NA	NA	NA
ENSMUSG00000011877	Git1	Git1	ENSMUSG00000011877	1892.59	2430.68	-0.35064	0.00079802	0.0040209	NA	NA	NA	NA	NA	NA	NA	NA	NA	NA	NA	NA	NA	NA	0	1	0	3	3	1	No change with ammonia	x	NA	NA	0	0	NA	NA	NA	NA	NA	NA	NA	NA	NA	NA	NA
ENSMUSG00000012076	Brms1l	Brms1l	ENSMUSG00000012076	674.019	474.865	0.49338	8.7369e-07	8.8689e-06	NA	NA	NA	NA	NA	NA	NA	NA	NA	NA	NA	NA	NA	NA	0	1	0	3	3	2	No change with ammonia	x	NA	NA	0	0	NA	NA	NA	NA	NA	NA	NA	NA	NA	NA	NA
ENSMUSG00000012422	Tmem167	Tmem167	ENSMUSG00000012422	2230.58	1844.7	0.26896	0.00098628	0.0048253	NA	NA	NA	NA	NA	NA	NA	NA	NA	NA	NA	NA	NA	NA	0	1	0	3	3	2	No change with ammonia	x	NA	NA	0	0	NA	NA	NA	NA	NA	NA	NA	NA	NA	NA	NA
ENSMUSG00000012443	Kif11	Kif11	ENSMUSG00000012443	977.925	291.712	1.0618	0.00081799	0.00411	Kif11	ENSMUSG00000012443	854.862	397.547	0.5221	0.0080568	0.045676	NA	NA	NA	NA	NA	NA	NA	0	1	1	3	2	2	No change with ammonia	x	NA	NA	0	0	NA	NA	NA	NA	NA	NA	NA	NA	NA	NA	NA
ENSMUSG00000012519	Mlkl	Mlkl	ENSMUSG00000012519	450.399	564.675	-0.31753	0.002429	0.010469	NA	NA	NA	NA	NA	NA	NA	NA	NA	NA	NA	NA	NA	NA	0	1	0	3	3	1	No change with ammonia	x	NA	NA	0	0	NA	NA	NA	NA	NA	NA	NA	NA	NA	NA	NA
ENSMUSG00000012848	Rps5	Rps5	ENSMUSG00000012848	7431.04	6188.68	0.2601	0.00076323	0.0038657	Rps5	ENSMUSG00000012848	6496.94	5475.03	0.23785	0.0011676	0.010361	NA	NA	NA	NA	NA	NA	NA	0	1	1	3	2	2	No change with ammonia	x	NA	NA	0	0	NA	NA	NA	NA	NA	NA	NA	NA	NA	NA	NA
ENSMUSG00000012889	Podnl1	Podnl1	ENSMUSG00000012889	1272.27	2385.73	-0.88654	5.0489e-20	2.6363e-18	Podnl1	ENSMUSG00000012889	1112.39	1754.54	-0.60736	6.7482e-09	3.8592e-07	NA	NA	NA	NA	NA	NA	NA	0	1	1	3	1	1	No change with ammonia	x	NA	NA	0	0	NA	NA	NA	NA	NA	NA	NA	NA	NA	NA	NA
ENSMUSG00000013076	Amotl1	Amotl1	ENSMUSG00000013076	5344.26	6570.35	-0.29538	3.0287e-06	2.7633e-05	Amotl1	ENSMUSG00000013076	4672.35	5411.71	-0.20569	0.002187	0.016785	NA	NA	NA	NA	NA	NA	NA	0	1	1	3	1	1	No change with ammonia	x	NA	NA	0	0	NA	NA	NA	NA	NA	NA	NA	NA	NA	NA	NA
ENSMUSG00000013275	Slc41a1	Slc41a1	ENSMUSG00000013275	775.943	951.339	-0.28808	0.0021226	0.0093199	NA	NA	NA	NA	NA	NA	NA	NA	NA	NA	NA	NA	NA	NA	0	1	0	3	3	1	No change with ammonia	x	NA	NA	0	0	NA	NA	NA	NA	NA	NA	NA	NA	NA	NA	NA
ENSMUSG00000013622	Atraid	Atraid	ENSMUSG00000013622	923.24	1084.94	-0.22847	0.0099992	0.034007	NA	NA	NA	NA	NA	NA	NA	NA	NA	NA	NA	NA	NA	NA	0	1	0	3	3	1	No change with ammonia	x	NA	NA	0	0	NA	NA	NA	NA	NA	NA	NA	NA	NA	NA	NA
ENSMUSG00000013646	Sh3bp5l	Sh3bp5l	ENSMUSG00000013646	1026.54	1286.65	-0.32073	0.00015908	0.00097027	NA	NA	NA	NA	NA	NA	NA	NA	NA	NA	NA	NA	NA	NA	0	1	0	3	3	1	No change with ammonia	x	NA	NA	0	0	NA	NA	NA	NA	NA	NA	NA	NA	NA	NA	NA
ENSMUSG00000013663	Pten	Pten	ENSMUSG00000013663	2568.36	3047.4	-0.24362	0.00042852	0.0023262	NA	NA	NA	NA	NA	NA	NA	NA	NA	NA	NA	NA	NA	NA	0	1	0	3	3	1	No change with ammonia	x	NA	NA	0	0	PTEN	NA	NA	NA	NA	NA	NA	PTEN	Csgene	0	1
ENSMUSG00000013698	Pea15a	Pea15a	ENSMUSG00000013698	5827.82	6603.47	-0.17828	0.0079914	0.028372	NA	NA	NA	NA	NA	NA	NA	NA	NA	NA	NA	NA	NA	NA	0	1	0	3	3	1	No change with ammonia	x	NA	NA	0	0	NA	NA	NA	NA	NA	NA	NA	NA	NA	NA	NA
ENSMUSG00000013858	Tmem259	Tmem259	ENSMUSG00000013858	2816.68	3633.14	-0.35972	4.2431e-05	0.00029484	Tmem259	ENSMUSG00000013858	2462.7	3380.63	-0.43387	3.7365e-07	1.2809e-05	NA	NA	NA	NA	NA	NA	NA	0	1	1	3	1	1	No change with ammonia	x	NA	NA	0	0	NA	NA	NA	NA	NA	NA	NA	NA	NA	NA	NA
ENSMUSG00000013921	Clip3	Clip3	ENSMUSG00000013921	457.79	570.04	-0.30618	0.0047925	0.018556	NA	NA	NA	NA	NA	NA	NA	NA	NA	NA	NA	NA	NA	NA	0	1	0	3	3	1	No change with ammonia	x	NA	NA	0	0	NA	NA	NA	NA	NA	NA	NA	NA	NA	NA	NA
ENSMUSG00000013997	Nit1	Nit1	ENSMUSG00000013997	265.748	342.586	-0.3542	0.0033913	0.013942	NA	NA	NA	NA	NA	NA	NA	NA	NA	NA	NA	NA	NA	NA	0	1	0	3	3	1	No change with ammonia	x	ENSMUSG00000013997	0	1	0	NA	NA	NA	NA	NA	NA	NA	NA	NA	NA	NA
ENSMUSG00000014074	Rnf168	Rnf168	ENSMUSG00000014074	976.548	759.316	0.35565	6.283e-05	0.00041998	NA	NA	NA	NA	NA	NA	NA	NA	NA	NA	NA	NA	NA	NA	0	1	0	3	3	2	No change with ammonia	x	NA	NA	0	0	NA	NA	NA	NA	NA	NA	NA	NA	NA	NA	NA
ENSMUSG00000014232	Cluap1	Cluap1	ENSMUSG00000014232	104.585	70.6133	0.50422	0.011955	0.039321	NA	NA	NA	NA	NA	NA	NA	NA	NA	NA	NA	NA	NA	NA	0	1	0	3	3	2	No change with ammonia	x	NA	NA	0	0	NA	NA	NA	NA	NA	NA	NA	NA	NA	NA	NA
ENSMUSG00000014313	Cox6c	Cox6c	ENSMUSG00000014313	3557.26	3023.51	0.22973	0.0096126	0.033007	Cox6c	ENSMUSG00000014313	3110.13	2605.12	0.24457	0.0018436	0.014776	NA	NA	NA	NA	NA	NA	NA	0	1	1	3	2	2	No change with ammonia	x	ENSMUSG00000014313	9.5	1	1	NA	NA	NA	NA	NA	NA	NA	NA	NA	NA	NA
ENSMUSG00000014426	Map3k4	Map3k4	ENSMUSG00000014426	309.715	450.76	-0.52028	1.8567e-05	0.0001411	NA	NA	NA	NA	NA	NA	NA	NA	NA	NA	NA	NA	NA	NA	0	1	0	3	3	1	No change with ammonia	x	NA	NA	0	0	NA	NA	NA	NA	NA	NA	NA	NA	NA	NA	NA
ENSMUSG00000014470	Rnf166	Rnf166	ENSMUSG00000014470	605.841	718.086	-0.23818	0.015057	0.047493	Rnf166	ENSMUSG00000014470	529.695	711.45	-0.3988	2.5953e-05	0.00047019	NA	NA	NA	NA	NA	NA	NA	0	1	1	3	1	1	No change with ammonia	x	NA	NA	0	0	NA	NA	NA	NA	NA	NA	NA	NA	NA	NA	NA
ENSMUSG00000014496	Ankrd28	Ankrd28	ENSMUSG00000014496	1695.78	1302.42	0.37222	5.2803e-05	0.00035935	Ankrd28	ENSMUSG00000014496	1482.5	1098.77	0.41318	2.2561e-07	8.4842e-06	NA	NA	NA	NA	NA	NA	NA	0	1	1	3	2	2	No change with ammonia	x	NA	NA	0	0	NA	NA	NA	NA	NA	NA	NA	NA	NA	NA	NA
ENSMUSG00000014503	Pkd2l2	Pkd2l2	ENSMUSG00000014503	149.425	102.704	0.49139	0.0085542	0.029935	NA	NA	NA	NA	NA	NA	NA	NA	NA	NA	NA	NA	NA	NA	0	1	0	3	3	2	No change with ammonia	x	NA	NA	0	0	NA	NA	NA	NA	NA	NA	NA	NA	NA	NA	NA
ENSMUSG00000014599	Csf1	Csf1	ENSMUSG00000014599	7109.38	8263.08	-0.2135	0.0080859	0.028611	NA	NA	NA	NA	NA	NA	NA	NA	NA	NA	NA	NA	NA	NA	0	1	0	3	3	1	No change with ammonia	x	NA	NA	0	0	NA	NA	NA	NA	NA	NA	NA	NA	NA	NA	NA
ENSMUSG00000014633	Cmc2	Cmc2	ENSMUSG00000014633	220.838	168.731	0.36798	0.010794	0.036227	NA	NA	NA	NA	NA	NA	NA	NA	NA	NA	NA	NA	NA	NA	0	1	0	3	3	2	No change with ammonia	x	ENSMUSG00000014633	0	1	0	NA	NA	NA	NA	NA	NA	NA	NA	NA	NA	NA
ENSMUSG00000014786	Slc9a5	Slc9a5	ENSMUSG00000014786	207.523	292.323	-0.47045	0.00049279	0.0026396	NA	NA	NA	NA	NA	NA	NA	NA	NA	NA	NA	NA	NA	NA	0	1	0	3	3	1	No change with ammonia	x	NA	NA	0	0	NA	NA	NA	NA	NA	NA	NA	NA	NA	NA	NA
ENSMUSG00000014846	Tppp3	Tppp3	ENSMUSG00000014846	377.801	256.693	0.53564	4.6615e-05	0.0003213	Tppp3	ENSMUSG00000014846	330.296	206.334	0.59927	2.6425e-06	6.8378e-05	NA	NA	NA	NA	NA	NA	NA	0	1	1	3	2	2	No change with ammonia	x	NA	NA	0	0	NA	NA	NA	NA	NA	NA	NA	NA	NA	NA	NA
ENSMUSG00000014873	Surf2	Surf2	ENSMUSG00000014873	239.169	310.809	-0.36134	0.0078739	0.028035	NA	NA	NA	NA	NA	NA	NA	NA	NA	NA	NA	NA	NA	NA	0	1	0	3	3	1	No change with ammonia	x	NA	NA	0	0	NA	NA	NA	NA	NA	NA	NA	NA	NA	NA	NA
ENSMUSG00000015002	Efr3a	Efr3a	ENSMUSG00000015002	3427.66	3936.44	-0.19766	0.0063391	0.023355	NA	NA	NA	NA	NA	NA	NA	NA	NA	NA	NA	NA	NA	NA	0	1	0	3	3	1	No change with ammonia	x	NA	NA	0	0	NA	NA	NA	NA	NA	NA	NA	NA	NA	NA	NA
ENSMUSG00000015085	Entpd2	Entpd2	ENSMUSG00000015085	11.206	31.5508	-0.8775	0.0059886	0.022261	NA	NA	NA	NA	NA	NA	NA	NA	NA	NA	NA	NA	NA	NA	0	1	0	3	3	1	No change with ammonia	x	NA	NA	0	0	NA	NA	NA	NA	NA	NA	NA	NA	NA	NA	NA
ENSMUSG00000015134	Aldh1a3	Aldh1a3	ENSMUSG00000015134	70.8504	11.7128	1.9761	4.801e-13	1.2648e-11	Aldh1a3	ENSMUSG00000015134	61.938	21.685	0.88798	4.5351e-06	0.00010737	NA	NA	NA	NA	NA	NA	NA	0	1	1	3	2	2	No change with ammonia	x	NA	NA	0	0	NA	NA	NA	NA	NA	NA	NA	NA	NA	NA	NA
ENSMUSG00000015143	Actn1	Actn1	ENSMUSG00000015143	12965.6	10764	0.26579	5.8152e-05	0.00039244	Actn1	ENSMUSG00000015143	11335.7	9720.27	0.21467	0.0020409	0.015959	NA	NA	NA	NA	NA	NA	NA	0	1	1	3	2	2	No change with ammonia	x	NA	NA	0	0	NA	NA	NA	NA	NA	NA	NA	NA	NA	NA	NA
ENSMUSG00000015149	Sirt2	Sirt2	ENSMUSG00000015149	1294.45	1591.04	-0.29329	0.00011789	0.00074305	Sirt2	ENSMUSG00000015149	1131.75	1446.78	-0.33979	1.2097e-05	0.00024978	NA	NA	NA	NA	NA	NA	NA	0	1	1	3	1	1	No change with ammonia	x	NA	NA	0	0	NA	NA	NA	NA	NA	NA	NA	NA	NA	NA	NA
ENSMUSG00000015176	Nolc1	Nolc1	ENSMUSG00000015176	1991.19	1477.64	0.42284	8.3314e-07	8.5225e-06	Nolc1	ENSMUSG00000015176	1740.8	1362.02	0.3387	1.8443e-05	0.00035158	NA	NA	NA	NA	NA	NA	NA	0	1	1	3	2	2	No change with ammonia	x	NA	NA	0	0	NA	NA	NA	NA	NA	NA	NA	NA	NA	NA	NA
ENSMUSG00000015217	Hmgb3	Hmgb3	ENSMUSG00000015217	556.798	215.737	1.3134	6.4257e-26	5.33e-24	Hmgb3	ENSMUSG00000015217	486.767	243.852	0.82281	3.3199e-08	1.5259e-06	NA	NA	NA	NA	NA	NA	NA	0	1	1	3	2	2	No change with ammonia	x	NA	NA	0	0	NA	NA	NA	NA	NA	NA	NA	NA	NA	NA	NA
ENSMUSG00000015243	Abca1	Abca1	ENSMUSG00000015243	190.465	125.674	0.55494	0.00081479	0.0040997	NA	NA	NA	NA	NA	NA	NA	NA	NA	NA	NA	NA	NA	NA	0	1	0	3	3	2	No change with ammonia	x	NA	NA	0	0	ABCA1	NA	NA	NA	NA	NA	NA	ABCA1	Csgene	0	1
ENSMUSG00000015291	Gdi1	Gdi1	ENSMUSG00000015291	1681.34	2125.74	-0.33345	2.4352e-05	0.00018008	Gdi1	ENSMUSG00000015291	1470.05	1763.63	-0.25196	0.0013553	0.011632	NA	NA	NA	NA	NA	NA	NA	0	1	1	3	1	1	No change with ammonia	x	NA	NA	0	0	NA	NA	NA	NA	NA	NA	NA	NA	NA	NA	NA
ENSMUSG00000015312	Gadd45b	Gadd45b	ENSMUSG00000015312	1366.95	985.715	0.45741	3.3802e-05	0.00024053	NA	NA	NA	NA	NA	NA	NA	NA	NA	NA	NA	NA	NA	NA	0	1	0	3	3	2	No change with ammonia	x	NA	NA	0	0	NA	NA	NA	NA	NA	NA	NA	NA	NA	NA	NA
ENSMUSG00000015619	Gata3	Gata3	ENSMUSG00000015619	89.5054	130.843	-0.48563	0.013463	0.043439	NA	NA	NA	NA	NA	NA	NA	NA	NA	NA	NA	NA	NA	NA	0	1	0	3	3	1	No change with ammonia	x	NA	NA	0	0	NA	NA	NA	NA	NA	NA	NA	NA	NA	NA	NA
ENSMUSG00000015652	Steap1	Steap1	ENSMUSG00000015652	247.314	340	-0.44182	0.00051159	0.0027302	NA	NA	NA	NA	NA	NA	NA	NA	NA	NA	NA	NA	NA	NA	0	1	0	3	3	1	No change with ammonia	x	NA	NA	0	0	NA	NA	NA	NA	NA	NA	NA	NA	NA	NA	NA
ENSMUSG00000015671	Psma2	Psma2	ENSMUSG00000015671	2226.72	2532.41	-0.18379	0.008126	0.028735	NA	NA	NA	NA	NA	NA	NA	NA	NA	NA	NA	NA	NA	NA	0	1	0	3	3	1	No change with ammonia	x	NA	NA	0	0	NA	NA	NA	NA	NA	NA	NA	NA	NA	NA	NA
ENSMUSG00000015709	Arnt2	Arnt2	ENSMUSG00000015709	134.57	95.0684	0.46125	0.0097212	0.033273	NA	NA	NA	NA	NA	NA	NA	NA	NA	NA	NA	NA	NA	NA	0	1	0	3	3	2	No change with ammonia	x	NA	NA	0	0	NA	NA	NA	NA	NA	NA	NA	NA	NA	NA	NA
ENSMUSG00000015714	Cers2	Cers2	ENSMUSG00000015714	2668.83	2327.1	0.19489	0.0058401	0.02184	NA	NA	NA	NA	NA	NA	NA	NA	NA	NA	NA	NA	NA	NA	0	1	0	3	3	2	No change with ammonia	x	NA	NA	0	0	NA	NA	NA	NA	NA	NA	NA	NA	NA	NA	NA
ENSMUSG00000015880	Ncapg	Ncapg	ENSMUSG00000015880	367.846	136.126	0.81169	0.011832	0.039019	Ncapg	ENSMUSG00000015880	321.557	167.563	0.70912	2.8062e-05	0.00050325	NA	NA	NA	NA	NA	NA	NA	0	1	1	3	2	2	No change with ammonia	x	NA	NA	0	0	NA	NA	NA	NA	NA	NA	NA	NA	NA	NA	NA
ENSMUSG00000015932	Dstn	Dstn	ENSMUSG00000015932	4603.01	3795.23	0.27279	0.0020056	0.0088839	NA	NA	NA	NA	NA	NA	NA	NA	NA	NA	NA	NA	NA	NA	0	1	0	3	3	2	No change with ammonia	x	NA	NA	0	0	NA	NA	NA	NA	NA	NA	NA	NA	NA	NA	NA
ENSMUSG00000015944	Gatsl2	Gatsl2	ENSMUSG00000015944	1403.21	1684.75	-0.25961	0.00069654	0.0035677	Gatsl2	ENSMUSG00000015944	1226.77	1588.48	-0.35161	9.3873e-05	0.0013468	NA	NA	NA	NA	NA	NA	NA	0	1	1	3	1	1	No change with ammonia	x	NA	NA	0	0	NA	NA	NA	NA	NA	NA	NA	NA	NA	NA	NA
ENSMUSG00000015957	Wnt11	Wnt11	ENSMUSG00000015957	97.6038	36.8454	1.1659	1.6321e-06	1.5669e-05	Wnt11	ENSMUSG00000015957	85.3386	39.9565	0.61188	0.001753	0.014275	NA	NA	NA	NA	NA	NA	NA	0	1	1	3	2	2	No change with ammonia	x	NA	NA	0	0	NA	NA	NA	NA	NA	NA	NA	NA	NA	NA	NA
ENSMUSG00000015961	Adss	Adss	ENSMUSG00000015961	1655.15	1130.79	0.53842	2.3872e-09	3.7996e-08	Adss	ENSMUSG00000015961	1447.03	1118.07	0.35606	6.0967e-06	0.00013883	NA	NA	NA	NA	NA	NA	NA	0	1	1	3	2	2	No change with ammonia	x	NA	NA	0	0	NA	NA	NA	NA	NA	NA	NA	NA	NA	NA	NA
ENSMUSG00000016018	Skiv2l2	Skiv2l2	ENSMUSG00000016018	898.65	1093.08	-0.27729	0.0017418	0.0078326	NA	NA	NA	NA	NA	NA	NA	NA	NA	NA	NA	NA	NA	NA	0	1	0	3	3	1	No change with ammonia	x	NA	NA	0	0	NA	NA	NA	NA	NA	NA	NA	NA	NA	NA	NA
ENSMUSG00000016257	Slmo2	Slmo2	ENSMUSG00000016257	1410.47	1181.11	0.25253	0.0012093	0.0057442	NA	NA	NA	NA	NA	NA	NA	NA	NA	NA	NA	NA	NA	NA	0	1	0	3	3	2	No change with ammonia	x	ENSMUSG00000016257	0	1	0	NA	NA	NA	NA	NA	NA	NA	NA	NA	NA	NA
ENSMUSG00000016319	Slc25a5	Slc25a5	ENSMUSG00000016319	6266.31	5287.58	0.24225	0.00026764	0.0015399	Slc25a5	ENSMUSG00000016319	5478.35	4683.91	0.2188	0.0013267	0.011442	NA	NA	NA	NA	NA	NA	NA	0	1	1	3	2	2	No change with ammonia	x	ENSMUSG00000016319	10.7	1	1	NA	NA	NA	NA	NA	NA	NA	NA	NA	NA	NA
ENSMUSG00000016356	Col20a1	Col20a1	ENSMUSG00000016356	2.58821	15.574	-1.0909	0.00077837	0.0039314	NA	NA	NA	NA	NA	NA	NA	NA	NA	NA	NA	NA	NA	NA	0	1	0	3	3	1	No change with ammonia	x	NA	NA	0	0	NA	NA	NA	NA	NA	NA	NA	NA	NA	NA	NA
ENSMUSG00000016382	Pls3	Pls3	ENSMUSG00000016382	7488.25	4984.35	0.57116	6.517e-08	8.2405e-07	Pls3	ENSMUSG00000016382	6546.71	4846.25	0.41814	1.1307e-08	6.0569e-07	NA	NA	NA	NA	NA	NA	NA	0	1	1	3	2	2	No change with ammonia	x	NA	NA	0	0	NA	NA	NA	NA	NA	NA	NA	NA	NA	NA	NA
ENSMUSG00000016541	Atxn10	Atxn10	ENSMUSG00000016541	3697.73	3028.56	0.28454	2.8803e-05	0.00020874	NA	NA	NA	NA	NA	NA	NA	NA	NA	NA	NA	NA	NA	NA	0	1	0	3	3	2	No change with ammonia	x	NA	NA	0	0	NA	NA	NA	NA	NA	NA	NA	NA	NA	NA	NA
ENSMUSG00000016559	H3f3b	H3f3b	ENSMUSG00000016559	9484.7	8266.35	0.19648	0.0013207	0.0061863	H3f3b	ENSMUSG00000016559	8292.34	6469.48	0.3376	0.00021991	0.0027373	NA	NA	NA	NA	NA	NA	NA	0	1	1	3	2	2	No change with ammonia	x	NA	NA	0	0	H3F3B	NA	NA	NA	NA	NA	NA	H3F3B	Csgene	0	1
ENSMUSG00000016664	Pacsin2	Pacsin2	ENSMUSG00000016664	5246.02	7532.32	-0.51133	2.335e-08	3.159e-07	Pacsin2	ENSMUSG00000016664	4586.35	5709.95	-0.29853	0.00094446	0.0088325	NA	NA	NA	NA	NA	NA	NA	0	1	1	3	1	1	No change with ammonia	x	NA	NA	0	0	NA	NA	NA	NA	NA	NA	NA	NA	NA	NA	NA
ENSMUSG00000016757	Ttll12	Ttll12	ENSMUSG00000016757	1196.79	1467.12	-0.28747	0.00082183	0.0041251	NA	NA	NA	NA	NA	NA	NA	NA	NA	NA	NA	NA	NA	NA	0	1	0	3	3	1	No change with ammonia	x	NA	NA	0	0	NA	NA	NA	NA	NA	NA	NA	NA	NA	NA	NA
ENSMUSG00000016918	Sulf1	Sulf1	ENSMUSG00000016918	2861.36	1490.39	0.77845	0.0015599	0.007132	Sulf1	ENSMUSG00000016918	2501.59	1526.98	0.6775	9.9188e-16	3.0773e-13	NA	NA	NA	NA	NA	NA	NA	0	1	1	3	2	2	No change with ammonia	x	NA	NA	0	0	NA	NA	NA	NA	NA	NA	NA	NA	NA	NA	NA
ENSMUSG00000016921	Srsf6	Srsf6	ENSMUSG00000016921	4159.29	2945.76	0.4909	4.5993e-11	9.2215e-10	Srsf6	ENSMUSG00000016921	3636.16	2910.01	0.3109	7.6982e-06	0.00016879	NA	NA	NA	NA	NA	NA	NA	0	1	1	3	2	2	No change with ammonia	x	NA	NA	0	0	NA	NA	NA	NA	NA	NA	NA	NA	NA	NA	NA
ENSMUSG00000016946	Kctd5	Kctd5	ENSMUSG00000016946	2226.59	1864.65	0.25241	0.00076897	0.003892	NA	NA	NA	NA	NA	NA	NA	NA	NA	NA	NA	NA	NA	NA	0	1	0	3	3	2	No change with ammonia	x	NA	NA	0	0	NA	NA	NA	NA	NA	NA	NA	NA	NA	NA	NA
ENSMUSG00000016984	Etaa1	Etaa1	ENSMUSG00000016984	167.518	118.519	0.4619	0.0061363	0.022752	NA	NA	NA	NA	NA	NA	NA	NA	NA	NA	NA	NA	NA	NA	0	1	0	3	3	2	No change with ammonia	x	NA	NA	0	0	NA	NA	NA	NA	NA	NA	NA	NA	NA	NA	NA
ENSMUSG00000017057	Il13ra1	Il13ra1	ENSMUSG00000017057	760.429	550.159	0.43898	0.0037103	0.015027	Il13ra1	ENSMUSG00000017057	664.813	443.806	0.52221	1.1331e-05	0.00023593	NA	NA	NA	NA	NA	NA	NA	0	1	1	3	2	2	No change with ammonia	x	NA	NA	0	0	NA	NA	NA	NA	NA	NA	NA	NA	NA	NA	NA
ENSMUSG00000017146	Brca1	Brca1	ENSMUSG00000017146	446.088	207.754	1.0032	6.1997e-08	7.8736e-07	Brca1	ENSMUSG00000017146	389.994	187.017	0.94506	1.6006e-14	4.0538e-12	NA	NA	NA	NA	NA	NA	NA	0	1	1	3	2	2	No change with ammonia	x	NA	NA	0	0	BRCA1	BRCA1	Human	HAGR	Inhibits	BRCA1 deficiency resulted in increased senescence after induced DNA damage through drugs that generate intra- and interstrand cross links.	HBL100 are considered partially transformed	BRCA1	Csgene	1	1
ENSMUSG00000017167	Cntnap1	Cntnap1	ENSMUSG00000017167	60.8829	101.652	-0.65265	0.0016994	0.0076778	NA	NA	NA	NA	NA	NA	NA	NA	NA	NA	NA	NA	NA	NA	0	1	0	3	3	1	No change with ammonia	x	NA	NA	0	0	NA	NA	NA	NA	NA	NA	NA	NA	NA	NA	NA
ENSMUSG00000017421	Zfp207	Zfp207	ENSMUSG00000017421	2785.07	2335.31	0.25085	0.00044137	0.0023906	NA	NA	NA	NA	NA	NA	NA	NA	NA	NA	NA	NA	NA	NA	0	1	0	3	3	2	No change with ammonia	x	NA	NA	0	0	NA	NA	NA	NA	NA	NA	NA	NA	NA	NA	NA
ENSMUSG00000017428	Psmd11	Psmd11	ENSMUSG00000017428	2027.78	2396.89	-0.23794	0.0013391	0.0062604	NA	NA	NA	NA	NA	NA	NA	NA	NA	NA	NA	NA	NA	NA	0	1	0	3	3	1	No change with ammonia	x	NA	NA	0	0	NA	NA	NA	NA	NA	NA	NA	NA	NA	NA	NA
ENSMUSG00000017466	Timp2	Timp2	ENSMUSG00000017466	34787.2	26294.6	0.39795	3.3524e-07	3.6672e-06	Timp2	ENSMUSG00000017466	30411.5	24828.6	0.27578	0.0027151	0.019794	NA	NA	NA	NA	NA	NA	NA	0	1	1	3	2	2	No change with ammonia	x	NA	NA	0	0	NA	NA	NA	NA	NA	NA	NA	NA	NA	NA	NA
ENSMUSG00000017550	Atad5	Atad5	ENSMUSG00000017550	284.296	175.337	0.66407	1.2378e-06	1.2223e-05	Atad5	ENSMUSG00000017550	248.544	157.866	0.57274	1.2636e-05	0.00025748	NA	NA	NA	NA	NA	NA	NA	0	1	1	3	2	2	No change with ammonia	x	NA	NA	0	0	NA	NA	NA	NA	NA	NA	NA	NA	NA	NA	NA
ENSMUSG00000017686	Rhot1	Rhot1	ENSMUSG00000017686	1412.54	1623.67	-0.19818	0.013107	0.042497	NA	NA	NA	NA	NA	NA	NA	NA	NA	NA	NA	NA	NA	NA	0	1	0	3	3	1	No change with ammonia	x	ENSMUSG00000017686	7.7	1	1	NA	NA	NA	NA	NA	NA	NA	NA	NA	NA	NA
ENSMUSG00000017697	Ada	Ada	ENSMUSG00000017697	73.8194	36.4644	0.86141	0.00022935	0.0013383	NA	NA	NA	NA	NA	NA	NA	NA	NA	NA	NA	NA	NA	NA	0	1	0	3	3	2	No change with ammonia	x	NA	NA	0	0	NA	NA	NA	NA	NA	NA	NA	NA	NA	NA	NA
ENSMUSG00000017707	Serinc3	Serinc3	ENSMUSG00000017707	8276.65	6979.94	0.24241	0.0010151	0.0049398	Serinc3	ENSMUSG00000017707	7235.76	6119.03	0.23313	0.0013829	0.011852	NA	NA	NA	NA	NA	NA	NA	0	1	1	3	2	2	No change with ammonia	x	NA	NA	0	0	NA	NA	NA	NA	NA	NA	NA	NA	NA	NA	NA
ENSMUSG00000017713	Tha1	Tha1	ENSMUSG00000017713	35.4194	16.9593	0.77208	0.0078955	0.028098	NA	NA	NA	NA	NA	NA	NA	NA	NA	NA	NA	NA	NA	NA	0	1	0	3	3	2	No change with ammonia	x	ENSMUSG00000017713	7.9	1	1	NA	NA	NA	NA	NA	NA	NA	NA	NA	NA	NA
ENSMUSG00000017716	Birc5	Birc5	ENSMUSG00000017716	587.595	174.898	1.0377	0.0011531	0.005515	NA	NA	NA	NA	NA	NA	NA	NA	NA	NA	NA	NA	NA	NA	0	1	0	3	3	2	No change with ammonia	x	NA	NA	0	0	BIRC5	NA	NA	NA	NA	NA	NA	BIRC5	Csgene	0	1
ENSMUSG00000017754	Pltp	Pltp	ENSMUSG00000017754	2073.68	2711.39	-0.37473	0.00073558	0.0037439	NA	NA	NA	NA	NA	NA	NA	NA	NA	NA	NA	NA	NA	NA	0	1	0	3	3	1	No change with ammonia	x	NA	NA	0	0	NA	NA	NA	NA	NA	NA	NA	NA	NA	NA	NA
ENSMUSG00000017756	Slc12a7	Slc12a7	ENSMUSG00000017756	2781.6	2355.86	0.23603	0.0044616	0.017476	NA	NA	NA	NA	NA	NA	NA	NA	NA	NA	NA	NA	NA	NA	0	1	0	3	3	2	No change with ammonia	x	NA	NA	0	0	NA	NA	NA	NA	NA	NA	NA	NA	NA	NA	NA
ENSMUSG00000017781	Pitpna	Pitpna	ENSMUSG00000017781	4688.74	4037.45	0.21343	0.00098545	0.0048229	NA	NA	NA	NA	NA	NA	NA	NA	NA	NA	NA	NA	NA	NA	0	1	0	3	3	2	No change with ammonia	x	NA	NA	0	0	NA	NA	NA	NA	NA	NA	NA	NA	NA	NA	NA
ENSMUSG00000017858	Ift52	Ift52	ENSMUSG00000017858	688.731	542.78	0.33466	0.00052939	0.0028118	NA	NA	NA	NA	NA	NA	NA	NA	NA	NA	NA	NA	NA	NA	0	1	0	3	3	2	No change with ammonia	x	NA	NA	0	0	NA	NA	NA	NA	NA	NA	NA	NA	NA	NA	NA
ENSMUSG00000017861	Mybl2	Mybl2	ENSMUSG00000017861	374.047	110.987	1.6228	1.1947e-21	7.4115e-20	Mybl2	ENSMUSG00000017861	327.029	136.932	1.0599	1.1584e-13	2.2462e-11	NA	NA	NA	NA	NA	NA	NA	0	1	1	3	2	2	No change with ammonia	x	NA	NA	0	0	MYBL2	NA	NA	NA	NA	NA	NA	MYBL2	Csgene	0	1
ENSMUSG00000018076	Med13l	Med13l	ENSMUSG00000018076	2094.99	2430.45	-0.21079	0.0057489	0.021564	NA	NA	NA	NA	NA	NA	NA	NA	NA	NA	NA	NA	NA	NA	0	1	0	3	3	1	No change with ammonia	x	NA	NA	0	0	NA	NA	NA	NA	NA	NA	NA	NA	NA	NA	NA
ENSMUSG00000018143	Mafk	Mafk	ENSMUSG00000018143	949.028	1394.68	-0.54404	1.1064e-09	1.821e-08	Mafk	ENSMUSG00000018143	829.745	1162.13	-0.4588	3.3031e-07	1.1579e-05	NA	NA	NA	NA	NA	NA	NA	0	1	1	3	1	1	No change with ammonia	x	NA	NA	0	0	NA	NA	NA	NA	NA	NA	NA	NA	NA	NA	NA
ENSMUSG00000018171	Vmp1	Vmp1	ENSMUSG00000018171	3529.92	2883.03	0.28704	0.00035603	0.001974	NA	NA	NA	NA	NA	NA	NA	NA	NA	NA	NA	NA	NA	NA	0	1	0	3	3	2	No change with ammonia	x	NA	NA	0	0	NA	NA	NA	NA	NA	NA	NA	NA	NA	NA	NA
ENSMUSG00000018209	Stk4	Stk4	ENSMUSG00000018209	872.002	1039.3	-0.24818	0.0058614	0.021891	NA	NA	NA	NA	NA	NA	NA	NA	NA	NA	NA	NA	NA	NA	0	1	0	3	3	1	No change with ammonia	x	NA	NA	0	0	NA	NA	NA	NA	NA	NA	NA	NA	NA	NA	NA
ENSMUSG00000018362	Kpna2	Kpna2	ENSMUSG00000018362	2170.58	1326.12	0.68758	2.6691e-09	4.2068e-08	NA	NA	NA	NA	NA	NA	NA	NA	NA	NA	NA	NA	NA	NA	0	1	0	3	3	2	No change with ammonia	x	NA	NA	0	0	NA	NA	NA	NA	NA	NA	NA	NA	NA	NA	NA
ENSMUSG00000018379	Srsf1	Srsf1	ENSMUSG00000018379	3014.37	2044.59	0.55013	9.477e-11	1.7728e-09	Srsf1	ENSMUSG00000018379	2635.34	2013.54	0.37319	6.9822e-07	2.1858e-05	NA	NA	NA	NA	NA	NA	NA	0	1	1	3	2	2	No change with ammonia	x	NA	NA	0	0	SRSF1	SRSF1	Human	HAGR	Induces	Consistent with the stabilization of p53	0	SRSF1	Csgene	1	1
ENSMUSG00000018405	Mrm1	Mrm1	ENSMUSG00000018405	381.549	291.5	0.36919	0.011763	0.038837	NA	NA	NA	NA	NA	NA	NA	NA	NA	NA	NA	NA	NA	NA	0	1	0	3	3	2	No change with ammonia	x	ENSMUSG00000018405	0	1	0	NA	NA	NA	NA	NA	NA	NA	NA	NA	NA	NA
ENSMUSG00000018411	Mapt	Mapt	ENSMUSG00000018411	75.0708	128.449	-0.70143	0.00019844	0.0011815	NA	NA	NA	NA	NA	NA	NA	NA	NA	NA	NA	NA	NA	NA	0	1	0	3	3	1	No change with ammonia	x	NA	NA	0	0	NA	NA	NA	NA	NA	NA	NA	NA	NA	NA	NA
ENSMUSG00000018417	Myo1b	Myo1b	ENSMUSG00000018417	748.782	455.636	0.68753	3.886e-08	5.1328e-07	Myo1b	ENSMUSG00000018417	654.58	466.733	0.44846	2.2228e-05	0.00041172	NA	NA	NA	NA	NA	NA	NA	0	1	1	3	2	2	No change with ammonia	x	NA	NA	0	0	NA	NA	NA	NA	NA	NA	NA	NA	NA	NA	NA
ENSMUSG00000018427	Ypel2	Ypel2	ENSMUSG00000018427	174.23	228.708	-0.37027	0.0128	0.041661	NA	NA	NA	NA	NA	NA	NA	NA	NA	NA	NA	NA	NA	NA	0	1	0	3	3	1	No change with ammonia	x	NA	NA	0	0	NA	NA	NA	NA	NA	NA	NA	NA	NA	NA	NA
ENSMUSG00000018433	Nol11	Nol11	ENSMUSG00000018433	768.813	628.038	0.28335	0.0065329	0.023917	NA	NA	NA	NA	NA	NA	NA	NA	NA	NA	NA	NA	NA	NA	0	1	0	3	3	2	No change with ammonia	x	NA	NA	0	0	NA	NA	NA	NA	NA	NA	NA	NA	NA	NA	NA
ENSMUSG00000018470	Kcnab3	Kcnab3	ENSMUSG00000018470	59.9944	122.601	-0.92921	1.624e-06	1.5612e-05	NA	NA	NA	NA	NA	NA	NA	NA	NA	NA	NA	NA	NA	NA	0	1	0	3	3	1	No change with ammonia	x	NA	NA	0	0	NA	NA	NA	NA	NA	NA	NA	NA	NA	NA	NA
ENSMUSG00000018476	Kdm6b	Kdm6b	ENSMUSG00000018476	1556.79	2635.65	-0.74365	1.7586e-16	6.7892e-15	Kdm6b	ENSMUSG00000018476	1361.12	2203.99	-0.6574	1.0796e-13	2.1913e-11	NA	NA	NA	NA	NA	NA	NA	0	1	1	3	1	1	No change with ammonia	x	NA	NA	0	0	KDM6B	NA	NA	NA	NA	NA	NA	KDM6B	Csgene	0	1
ENSMUSG00000018500	Adora2b	Adora2b	ENSMUSG00000018500	182.694	248.39	-0.42081	0.0039642	0.015883	NA	NA	NA	NA	NA	NA	NA	NA	NA	NA	NA	NA	NA	NA	0	1	0	3	3	1	No change with ammonia	x	NA	NA	0	0	NA	NA	NA	NA	NA	NA	NA	NA	NA	NA	NA
ENSMUSG00000018537	Pcgf2	Pcgf2	ENSMUSG00000018537	370.238	461.952	-0.30738	0.0068961	0.025038	NA	NA	NA	NA	NA	NA	NA	NA	NA	NA	NA	NA	NA	NA	0	1	0	3	3	1	No change with ammonia	x	NA	NA	0	0	PCGF2	PCGF2	Human	HAGR	Induces	Overexpression of Mel-18 (PCGF2) in normal human diploid fibroblasts lead to inhibition of cellular proliferation and induced premature senescence	0	NA	NA	1	0
ENSMUSG00000018547	Pip4k2b	Pip4k2b	ENSMUSG00000018547	1598.81	2126.89	-0.40527	1.0345e-07	1.2452e-06	Pip4k2b	ENSMUSG00000018547	1397.81	1686.7	-0.2578	0.0017558	0.014279	NA	NA	NA	NA	NA	NA	NA	0	1	1	3	1	1	No change with ammonia	x	NA	NA	0	0	NA	NA	NA	NA	NA	NA	NA	NA	NA	NA	NA
ENSMUSG00000018567	Gabarap	Gabarap	ENSMUSG00000018567	6501.22	5548.75	0.22574	0.0012627	0.005953	NA	NA	NA	NA	NA	NA	NA	NA	NA	NA	NA	NA	NA	NA	0	1	0	3	3	2	No change with ammonia	x	NA	NA	0	0	NA	NA	NA	NA	NA	NA	NA	NA	NA	NA	NA
ENSMUSG00000018669	Cdk5rap3	Cdk5rap3	ENSMUSG00000018669	1387.06	1027.04	0.42464	2.0667e-06	1.9493e-05	NA	NA	NA	NA	NA	NA	NA	NA	NA	NA	NA	NA	NA	NA	0	1	0	3	3	2	No change with ammonia	x	NA	NA	0	0	NA	NA	NA	NA	NA	NA	NA	NA	NA	NA	NA
ENSMUSG00000018677	Slc25a39	Slc25a39	ENSMUSG00000018677	1937.47	2707	-0.46969	4.9606e-06	4.3067e-05	Slc25a39	ENSMUSG00000018677	1693.87	2214.38	-0.36875	5.6632e-06	0.00013039	NA	NA	NA	NA	NA	NA	NA	0	1	1	3	1	1	No change with ammonia	x	ENSMUSG00000018677	0	1	0	NA	NA	NA	NA	NA	NA	NA	NA	NA	NA	NA
ENSMUSG00000018697	Aatf	Aatf	ENSMUSG00000018697	791.827	577.366	0.44181	8.1534e-05	0.00053193	Aatf	ENSMUSG00000018697	692.271	511.664	0.40793	1.79e-05	0.00034175	NA	NA	NA	NA	NA	NA	NA	0	1	1	3	2	2	No change with ammonia	x	NA	NA	0	0	NA	NA	NA	NA	NA	NA	NA	NA	NA	NA	NA
ENSMUSG00000018707	Dync1h1	Dync1h1	ENSMUSG00000018707	19329.3	23526	-0.28019	4.8072e-05	0.00033041	Dync1h1	ENSMUSG00000018707	16899.1	19108.6	-0.17233	0.0074952	0.043243	NA	NA	NA	NA	NA	NA	NA	0	1	1	3	1	1	No change with ammonia	x	NA	NA	0	0	NA	NA	NA	NA	NA	NA	NA	NA	NA	NA	NA
ENSMUSG00000018750	Zbtb4	Zbtb4	ENSMUSG00000018750	1653.06	1995.35	-0.26551	0.0034369	0.014115	Zbtb4	ENSMUSG00000018750	1445.32	1833.3	-0.32322	0.00035866	0.0040985	NA	NA	NA	NA	NA	NA	NA	0	1	1	3	1	1	No change with ammonia	x	NA	NA	0	0	NA	NA	NA	NA	NA	NA	NA	NA	NA	NA	NA
ENSMUSG00000018765	Fxr2	Fxr2	ENSMUSG00000018765	2713.14	3128.44	-0.20226	0.0056593	0.021288	Fxr2	ENSMUSG00000018765	2372.06	3046.78	-0.34786	1.6842e-06	4.6967e-05	NA	NA	NA	NA	NA	NA	NA	0	1	1	3	1	1	No change with ammonia	x	NA	NA	0	0	NA	NA	NA	NA	NA	NA	NA	NA	NA	NA	NA
ENSMUSG00000018822	Sfrp5	Sfrp5	ENSMUSG00000018822	19.2217	0.933369	1.6015	8.0078e-07	8.2149e-06	NA	NA	NA	NA	NA	NA	NA	NA	NA	NA	NA	NA	NA	NA	0	1	0	3	3	2	No change with ammonia	x	NA	NA	0	0	NA	NA	NA	NA	NA	NA	NA	NA	NA	NA	NA
ENSMUSG00000018845	Unc45b	Unc45b	ENSMUSG00000018845	612.513	493.732	0.30398	0.0031308	0.013	NA	NA	NA	NA	NA	NA	NA	NA	NA	NA	NA	NA	NA	NA	0	1	0	3	3	2	No change with ammonia	x	NA	NA	0	0	NA	NA	NA	NA	NA	NA	NA	NA	NA	NA	NA
ENSMUSG00000018893	Mb	Mb	ENSMUSG00000018893	1340.84	842.262	0.64587	2.1283e-07	2.4288e-06	Mb	ENSMUSG00000018893	1172.09	780.23	0.54152	3.1984e-07	1.1276e-05	NA	NA	NA	NA	NA	NA	NA	0	1	1	3	2	2	No change with ammonia	x	NA	NA	0	0	NA	NA	NA	NA	NA	NA	NA	NA	NA	NA	NA
ENSMUSG00000018931	Gm16515	Gm16515	ENSMUSG00000018931	1129.26	939.593	0.26102	0.0016672	0.0075538	NA	NA	NA	NA	NA	NA	NA	NA	NA	NA	NA	NA	NA	NA	0	1	0	3	3	2	No change with ammonia	x	NA	NA	0	0	NA	NA	NA	NA	NA	NA	NA	NA	NA	NA	NA
ENSMUSG00000018932	Map2k3	Map2k3	ENSMUSG00000018932	1716.32	1464.75	0.22572	0.003288	0.013571	NA	NA	NA	NA	NA	NA	NA	NA	NA	NA	NA	NA	NA	NA	0	1	0	3	3	2	No change with ammonia	x	NA	NA	0	0	MAP2K3	MAP2K3	Human	HAGR	Inhibits	Using a high-content siRNA screening assay for cell morphology and proliferation measures	0	MAP2K3	Csgene	1	1
ENSMUSG00000018965	Ywhah	Ywhah	ENSMUSG00000018965	3200.62	2318.09	0.45427	3.7331e-06	3.3319e-05	Ywhah	ENSMUSG00000018965	2798.11	2085.32	0.38773	0.0004251	0.0046562	NA	NA	NA	NA	NA	NA	NA	0	1	1	3	2	2	No change with ammonia	x	NA	NA	0	0	NA	NA	NA	NA	NA	NA	NA	NA	NA	NA	NA
ENSMUSG00000019055	Plod1	Plod1	ENSMUSG00000019055	3843.51	5619.52	-0.53608	1.0653e-08	1.5221e-07	Plod1	ENSMUSG00000019055	3360.5	4312.55	-0.33949	0.00017581	0.0022562	NA	NA	NA	NA	NA	NA	NA	0	1	1	3	1	1	No change with ammonia	x	NA	NA	0	0	NA	NA	NA	NA	NA	NA	NA	NA	NA	NA	NA
ENSMUSG00000019066	Rab3d	Rab3d	ENSMUSG00000019066	528.782	729.189	-0.4505	5.7534e-05	0.00038881	NA	NA	NA	NA	NA	NA	NA	NA	NA	NA	NA	NA	NA	NA	0	1	0	3	3	1	No change with ammonia	x	NA	NA	0	0	NA	NA	NA	NA	NA	NA	NA	NA	NA	NA	NA
ENSMUSG00000019082	Slc25a22	Slc25a22	ENSMUSG00000019082	244.147	185.378	0.37555	0.015198	0.047867	NA	NA	NA	NA	NA	NA	NA	NA	NA	NA	NA	NA	NA	NA	0	1	0	3	3	2	No change with ammonia	x	ENSMUSG00000019082	0	1	0	NA	NA	NA	NA	NA	NA	NA	NA	NA	NA	NA
ENSMUSG00000019214	Chtf18	Chtf18	ENSMUSG00000019214	272.996	104.235	1.2848	7.2714e-14	2.111e-12	Chtf18	ENSMUSG00000019214	238.677	132.719	0.69348	4.9717e-06	0.00011619	NA	NA	NA	NA	NA	NA	NA	0	1	1	3	2	2	No change with ammonia	x	NA	NA	0	0	NA	NA	NA	NA	NA	NA	NA	NA	NA	NA	NA
ENSMUSG00000019256	Ahr	Ahr	ENSMUSG00000019256	2121.43	1193.93	0.8033	1.463e-12	3.6118e-11	Ahr	ENSMUSG00000019256	1854.64	1186.9	0.61549	5.2812e-14	1.2604e-11	NA	NA	NA	NA	NA	NA	NA	0	1	1	3	2	2	No change with ammonia	x	NA	NA	0	0	NA	NA	NA	NA	NA	NA	NA	NA	NA	NA	NA
ENSMUSG00000019301	Hsd17b1	Hsd17b1	ENSMUSG00000019301	2.96587	14.847	-1.0215	0.0016808	0.0076054	NA	NA	NA	NA	NA	NA	NA	NA	NA	NA	NA	NA	NA	NA	0	1	0	3	3	1	No change with ammonia	x	NA	NA	0	0	NA	NA	NA	NA	NA	NA	NA	NA	NA	NA	NA
ENSMUSG00000019303	Psmc3ip	Psmc3ip	ENSMUSG00000019303	159.019	62.5316	1.2257	5.4065e-11	1.0642e-09	Psmc3ip	ENSMUSG00000019303	139.032	85.8989	0.52385	0.0019616	0.015476	NA	NA	NA	NA	NA	NA	NA	0	1	1	3	2	2	No change with ammonia	x	NA	NA	0	0	NA	NA	NA	NA	NA	NA	NA	NA	NA	NA	NA
ENSMUSG00000019338	Zfp687	Zfp687	ENSMUSG00000019338	789.54	971.091	-0.29216	0.0013341	0.006239	NA	NA	NA	NA	NA	NA	NA	NA	NA	NA	NA	NA	NA	NA	0	1	0	3	3	1	No change with ammonia	x	NA	NA	0	0	NA	NA	NA	NA	NA	NA	NA	NA	NA	NA	NA
ENSMUSG00000019433	Gipc1	Gipc1	ENSMUSG00000019433	2248.52	2759.19	-0.29049	0.00014825	0.00091187	NA	NA	NA	NA	NA	NA	NA	NA	NA	NA	NA	NA	NA	NA	0	1	0	3	3	1	No change with ammonia	x	NA	NA	0	0	NA	NA	NA	NA	NA	NA	NA	NA	NA	NA	NA
ENSMUSG00000019487	Trip10	Trip10	ENSMUSG00000019487	991.263	1271.13	-0.35077	0.00012549	0.00078484	Trip10	ENSMUSG00000019487	866.717	1073.04	-0.28552	0.0053125	0.033263	NA	NA	NA	NA	NA	NA	NA	0	1	1	3	1	1	No change with ammonia	x	NA	NA	0	0	NA	NA	NA	NA	NA	NA	NA	NA	NA	NA	NA
ENSMUSG00000019577	Pdk4	Pdk4	ENSMUSG00000019577	1204.53	799.76	0.57241	2.3606e-07	2.6834e-06	Pdk4	ENSMUSG00000019577	1052.97	631.444	0.68501	1.0979e-11	1.3904e-09	NA	NA	NA	NA	NA	NA	NA	0	1	1	3	2	2	No change with ammonia	x	ENSMUSG00000019577	9.3	1	1	NA	NA	NA	NA	NA	NA	NA	NA	NA	NA	NA
ENSMUSG00000019738	Polr2i	Polr2i	ENSMUSG00000019738	331.424	249.467	0.39367	0.0022292	0.0097116	NA	NA	NA	NA	NA	NA	NA	NA	NA	NA	NA	NA	NA	NA	0	1	0	3	3	2	No change with ammonia	x	NA	NA	0	0	NA	NA	NA	NA	NA	NA	NA	NA	NA	NA	NA
ENSMUSG00000019773	Fbxo5	Fbxo5	ENSMUSG00000019773	307.326	111.6	1.2907	5.3658e-10	9.1528e-09	Fbxo5	ENSMUSG00000019773	268.667	117.472	0.99796	7.2709e-12	9.9156e-10	NA	NA	NA	NA	NA	NA	NA	0	1	1	3	2	2	No change with ammonia	x	NA	NA	0	0	NA	NA	NA	NA	NA	NA	NA	NA	NA	NA	NA
ENSMUSG00000019790	Stxbp5	Stxbp5	ENSMUSG00000019790	751.564	958.168	-0.34216	0.00048078	0.0025829	Stxbp5	ENSMUSG00000019790	657.062	784.799	-0.24217	0.0061655	0.037287	NA	NA	NA	NA	NA	NA	NA	0	1	1	3	1	1	No change with ammonia	x	NA	NA	0	0	NA	NA	NA	NA	NA	NA	NA	NA	NA	NA	NA
ENSMUSG00000019795	Pcmt1	Pcmt1	ENSMUSG00000019795	1591.16	1816.55	-0.18847	0.011004	0.036788	NA	NA	NA	NA	NA	NA	NA	NA	NA	NA	NA	NA	NA	NA	0	1	0	3	3	1	No change with ammonia	x	NA	NA	0	0	NA	NA	NA	NA	NA	NA	NA	NA	NA	NA	NA
ENSMUSG00000019796	Lrp11	Lrp11	ENSMUSG00000019796	918.825	748.216	0.2887	0.0069084	0.025071	Lrp11	ENSMUSG00000019796	803.265	631.778	0.32185	0.0017952	0.014494	NA	NA	NA	NA	NA	NA	NA	0	1	1	3	2	2	No change with ammonia	x	NA	NA	0	0	NA	NA	NA	NA	NA	NA	NA	NA	NA	NA	NA
ENSMUSG00000019804	Snx3	Snx3	ENSMUSG00000019804	2920.69	3485.57	-0.25217	0.00020441	0.0012136	NA	NA	NA	NA	NA	NA	NA	NA	NA	NA	NA	NA	NA	NA	0	1	0	3	3	1	No change with ammonia	x	NA	NA	0	0	NA	NA	NA	NA	NA	NA	NA	NA	NA	NA	NA
ENSMUSG00000019810	Fuca2	Fuca2	ENSMUSG00000019810	172.337	288.857	-0.70129	3.1121e-06	2.8252e-05	NA	NA	NA	NA	NA	NA	NA	NA	NA	NA	NA	NA	NA	NA	0	1	0	3	3	1	No change with ammonia	x	NA	NA	0	0	NA	NA	NA	NA	NA	NA	NA	NA	NA	NA	NA
ENSMUSG00000019814	Ltv1	Ltv1	ENSMUSG00000019814	844.973	636.278	0.39623	0.0002609	0.0015035	NA	NA	NA	NA	NA	NA	NA	NA	NA	NA	NA	NA	NA	NA	0	1	0	3	3	2	No change with ammonia	x	NA	NA	0	0	NA	NA	NA	NA	NA	NA	NA	NA	NA	NA	NA
ENSMUSG00000019820	Utrn	Utrn	ENSMUSG00000019820	7218.03	6268.6	0.20099	0.0045466	0.017737	Utrn	ENSMUSG00000019820	6310.51	5596.52	0.16892	0.006663	0.039539	NA	NA	NA	NA	NA	NA	NA	0	1	1	3	2	2	No change with ammonia	x	NA	NA	0	0	NA	NA	NA	NA	NA	NA	NA	NA	NA	NA	NA
ENSMUSG00000019823	Mical1	Mical1	ENSMUSG00000019823	1270.53	1070.19	0.24291	0.0078722	0.028035	NA	NA	NA	NA	NA	NA	NA	NA	NA	NA	NA	NA	NA	NA	0	1	0	3	3	2	No change with ammonia	x	NA	NA	0	0	NA	NA	NA	NA	NA	NA	NA	NA	NA	NA	NA
ENSMUSG00000019841	Rev3l	Rev3l	ENSMUSG00000019841	1147.61	938.817	0.28461	0.00063577	0.003289	NA	NA	NA	NA	NA	NA	NA	NA	NA	NA	NA	NA	NA	NA	0	1	0	3	3	2	No change with ammonia	x	NA	NA	0	0	NA	NA	NA	NA	NA	NA	NA	NA	NA	NA	NA
ENSMUSG00000019843	Fyn	Fyn	ENSMUSG00000019843	2266.9	2654.56	-0.22403	0.0032388	0.01339	NA	NA	NA	NA	NA	NA	NA	NA	NA	NA	NA	NA	NA	NA	0	1	0	3	3	1	No change with ammonia	x	NA	NA	0	0	NA	NA	NA	NA	NA	NA	NA	NA	NA	NA	NA
ENSMUSG00000019873	Reep3	Reep3	ENSMUSG00000019873	2231.84	1967.27	0.17949	0.013234	0.042837	NA	NA	NA	NA	NA	NA	NA	NA	NA	NA	NA	NA	NA	NA	0	1	0	3	3	2	No change with ammonia	x	NA	NA	0	0	NA	NA	NA	NA	NA	NA	NA	NA	NA	NA	NA
ENSMUSG00000019878	Hsf2	Hsf2	ENSMUSG00000019878	418.981	557.679	-0.40199	0.00028559	0.0016341	NA	NA	NA	NA	NA	NA	NA	NA	NA	NA	NA	NA	NA	NA	0	1	0	3	3	1	No change with ammonia	x	NA	NA	0	0	NA	NA	NA	NA	NA	NA	NA	NA	NA	NA	NA
ENSMUSG00000019889	Ptprk	Ptprk	ENSMUSG00000019889	1961.97	1587.68	0.29499	0.011484	0.03807	Ptprk	ENSMUSG00000019889	1715.32	1388.05	0.2934	0.00012833	0.0017292	NA	NA	NA	NA	NA	NA	NA	0	1	1	3	2	2	No change with ammonia	x	NA	NA	0	0	NA	NA	NA	NA	NA	NA	NA	NA	NA	NA	NA
ENSMUSG00000019894	Slc6a15	Slc6a15	ENSMUSG00000019894	12.6098	27.2768	-0.74498	0.014334	0.045669	NA	NA	NA	NA	NA	NA	NA	NA	NA	NA	NA	NA	NA	NA	0	1	0	3	3	1	No change with ammonia	x	NA	NA	0	0	NA	NA	NA	NA	NA	NA	NA	NA	NA	NA	NA
ENSMUSG00000019899	Lama2	Lama2	ENSMUSG00000019899	1144.96	1343.13	-0.22544	0.0099375	0.033846	NA	NA	NA	NA	NA	NA	NA	NA	NA	NA	NA	NA	NA	NA	0	1	0	3	3	1	No change with ammonia	x	NA	NA	0	0	NA	NA	NA	NA	NA	NA	NA	NA	NA	NA	NA
ENSMUSG00000019920	Lims1	Lims1	ENSMUSG00000019920	4888.94	3946.4	0.30472	3.0128e-05	0.00021758	Lims1	ENSMUSG00000019920	4274.17	3323.42	0.3502	1.4218e-06	4.0563e-05	NA	NA	NA	NA	NA	NA	NA	0	1	1	3	2	2	No change with ammonia	x	NA	NA	0	0	NA	NA	NA	NA	NA	NA	NA	NA	NA	NA	NA
ENSMUSG00000019942	Cdk1	Cdk1	ENSMUSG00000019942	1104.08	434.236	0.93384	0.0018422	0.0082281	NA	NA	NA	NA	NA	NA	NA	NA	NA	NA	NA	NA	NA	NA	0	1	0	3	3	2	No change with ammonia	x	NA	NA	0	0	CDK1	CDK1	Human	HAGR	Inhibits	Using a high-content siRNA screening assay for cell morphology and proliferation measures	0	CDK1	Csgene	1	1
ENSMUSG00000019966	Kitl	Kitl	ENSMUSG00000019966	315.517	505.493	-0.6547	4.7274e-08	6.1216e-07	NA	NA	NA	NA	NA	NA	NA	NA	NA	NA	NA	NA	NA	NA	0	1	0	3	3	1	No change with ammonia	x	NA	NA	0	0	NA	NA	NA	NA	NA	NA	NA	NA	NA	NA	NA
ENSMUSG00000019970	Sgk1	Sgk1	ENSMUSG00000019970	1409.27	1132.33	0.30642	0.0042976	0.016943	Sgk1	ENSMUSG00000019970	1232.1	1001.07	0.28769	0.00021095	0.0026442	NA	NA	NA	NA	NA	NA	NA	0	1	1	3	2	2	No change with ammonia	x	NA	NA	0	0	SGK1	SGK1	Human	HAGR	Inhibits	Umbilical vein endothelial cells overexpressing full-length SGK1 showed a decrease in SA-beta-galactosidase and p21 expression and a corresponding increase in hTERT activity in the early stages of aging.	Human umbilical vein endothelial cells (HUVECs)	NA	NA	1	0
ENSMUSG00000019979	Apaf1	Apaf1	ENSMUSG00000019979	615.422	887.106	-0.5157	4.2965e-07	4.5825e-06	Apaf1	ENSMUSG00000019979	538.054	688.354	-0.32629	0.0032246	0.022608	NA	NA	NA	NA	NA	NA	NA	0	1	1	3	1	1	No change with ammonia	x	NA	NA	0	0	NA	NA	NA	NA	NA	NA	NA	NA	NA	NA	NA
ENSMUSG00000019986	Ahi1	Ahi1	ENSMUSG00000019986	604.697	468.429	0.35546	0.0015206	0.0069741	Ahi1	ENSMUSG00000019986	528.649	409.335	0.34084	0.00087662	0.0082838	NA	NA	NA	NA	NA	NA	NA	0	1	1	3	2	2	No change with ammonia	x	NA	NA	0	0	NA	NA	NA	NA	NA	NA	NA	NA	NA	NA	NA
ENSMUSG00000019992	Mtfr2	Mtfr2	ENSMUSG00000019992	75.7958	32.8798	0.88421	0.0020027	0.0088741	Mtfr2	ENSMUSG00000019992	66.2548	31.9227	0.55369	0.0049111	0.031255	NA	NA	NA	NA	NA	NA	NA	0	1	1	3	2	2	No change with ammonia	x	ENSMUSG00000019992	0	1	0	NA	NA	NA	NA	NA	NA	NA	NA	NA	NA	NA
ENSMUSG00000020022	Ndufa12	Ndufa12	ENSMUSG00000020022	846.173	1130.59	-0.40452	0.00018251	0.0010989	Ndufa12	ENSMUSG00000020022	739.819	1034.97	-0.45278	1.8688e-06	5.1084e-05	NA	NA	NA	NA	NA	NA	NA	0	1	1	3	1	1	No change with ammonia	x	ENSMUSG00000020022	9.6	1	1	NA	NA	NA	NA	NA	NA	NA	NA	NA	NA	NA
ENSMUSG00000020023	Tmcc3	Tmcc3	ENSMUSG00000020023	478.799	375.85	0.33752	0.0031206	0.012965	Tmcc3	ENSMUSG00000020023	418.642	316.254	0.36733	0.0013153	0.011391	NA	NA	NA	NA	NA	NA	NA	0	1	1	3	2	2	No change with ammonia	x	NA	NA	0	0	NA	NA	NA	NA	NA	NA	NA	NA	NA	NA	NA
ENSMUSG00000020024	Cep83	Cep83	ENSMUSG00000020024	661.1	551.028	0.25713	0.0064954	0.023804	NA	NA	NA	NA	NA	NA	NA	NA	NA	NA	NA	NA	NA	NA	0	1	0	3	3	2	No change with ammonia	x	NA	NA	0	0	NA	NA	NA	NA	NA	NA	NA	NA	NA	NA	NA
ENSMUSG00000020029	Nudt4	Nudt4	ENSMUSG00000020029	8809.24	7792.65	0.17477	0.011607	0.038387	Nudt4	ENSMUSG00000020029	7701.41	6131.73	0.32023	3.1345e-07	1.1082e-05	NA	NA	NA	NA	NA	NA	NA	0	1	1	3	2	2	No change with ammonia	x	NA	NA	0	0	NA	NA	NA	NA	NA	NA	NA	NA	NA	NA	NA
ENSMUSG00000020038	Cry1	Cry1	ENSMUSG00000020038	484.267	621.123	-0.34332	0.0076974	0.027523	NA	NA	NA	NA	NA	NA	NA	NA	NA	NA	NA	NA	NA	NA	0	1	0	3	3	1	No change with ammonia	x	ENSMUSG00000020038	0	1	0	NA	NA	NA	NA	NA	NA	NA	NA	NA	NA	NA
ENSMUSG00000020044	Timp3	Timp3	ENSMUSG00000020044	11439	7303.64	0.63253	7.0711e-11	1.3541e-09	Timp3	ENSMUSG00000020044	10000.5	8016.79	0.29945	0.0015221	0.012867	NA	NA	NA	NA	NA	NA	NA	0	1	1	3	2	2	No change with ammonia	x	NA	NA	0	0	NA	NA	NA	NA	NA	NA	NA	NA	NA	NA	NA
ENSMUSG00000020048	Hsp90b1	Hsp90b1	ENSMUSG00000020048	12553.2	9180.65	0.44104	5.4012e-06	4.653e-05	Hsp90b1	ENSMUSG00000020048	10974.9	8637.91	0.3276	0.00016727	0.0021668	NA	NA	NA	NA	NA	NA	NA	0	1	1	3	2	2	No change with ammonia	x	NA	NA	0	0	NA	NA	NA	NA	NA	NA	NA	NA	NA	NA	NA
ENSMUSG00000020057	Dram1	Dram1	ENSMUSG00000020057	346.138	235.207	0.52751	0.00021314	0.0012578	NA	NA	NA	NA	NA	NA	NA	NA	NA	NA	NA	NA	NA	NA	0	1	0	3	3	2	No change with ammonia	x	NA	NA	0	0	NA	NA	NA	NA	NA	NA	NA	NA	NA	NA	NA
ENSMUSG00000020061	Mybpc1	Mybpc1	ENSMUSG00000020061	111.556	33.1217	1.4689	5.4836e-10	9.3427e-09	Mybpc1	ENSMUSG00000020061	97.5339	46.1245	0.7332	6.3621e-05	0.00098446	NA	NA	NA	NA	NA	NA	NA	0	1	1	3	2	2	No change with ammonia	x	NA	NA	0	0	NA	NA	NA	NA	NA	NA	NA	NA	NA	NA	NA
ENSMUSG00000020063	Sirt1	Sirt1	ENSMUSG00000020063	416.955	322.485	0.35851	0.0021691	0.0094784	NA	NA	NA	NA	NA	NA	NA	NA	NA	NA	NA	NA	NA	NA	0	1	0	3	3	2	No change with ammonia	x	NA	NA	0	0	SIRT1	SIRT1	Human	HAGR	Inhibits	Overexpression of SIRT1 promoted cell proliferation and antagonized cellular senescence with characteristic features of delayed senescence	0	SIRT1	Csgene	1	1
ENSMUSG00000020085	Aifm2	Aifm2	ENSMUSG00000020085	646.467	776.378	-0.25829	0.0053338	0.020284	NA	NA	NA	NA	NA	NA	NA	NA	NA	NA	NA	NA	NA	NA	0	1	0	3	3	1	No change with ammonia	x	ENSMUSG00000020085	0	1	0	NA	NA	NA	NA	NA	NA	NA	NA	NA	NA	NA
ENSMUSG00000020088	Sar1a	Sar1a	ENSMUSG00000020088	7644.01	6219.99	0.29485	8.5958e-07	8.7489e-06	NA	NA	NA	NA	NA	NA	NA	NA	NA	NA	NA	NA	NA	NA	0	1	0	3	3	2	No change with ammonia	x	NA	NA	0	0	NA	NA	NA	NA	NA	NA	NA	NA	NA	NA	NA
ENSMUSG00000020105	Lrig3	Lrig3	ENSMUSG00000020105	1783.52	1410.16	0.334	3.5384e-05	0.00025055	NA	NA	NA	NA	NA	NA	NA	NA	NA	NA	NA	NA	NA	NA	0	1	0	3	3	2	No change with ammonia	x	NA	NA	0	0	NA	NA	NA	NA	NA	NA	NA	NA	NA	NA	NA
ENSMUSG00000020120	Plek	Plek	ENSMUSG00000020120	4.05316	14.3951	-0.83437	0.010312	0.034869	NA	NA	NA	NA	NA	NA	NA	NA	NA	NA	NA	NA	NA	NA	0	1	0	3	3	1	No change with ammonia	x	NA	NA	0	0	NA	NA	NA	NA	NA	NA	NA	NA	NA	NA	NA
ENSMUSG00000020131	Pcsk4	Pcsk4	ENSMUSG00000020131	29.8736	81.0402	-1.2115	4.2942e-07	4.5825e-06	NA	NA	NA	NA	NA	NA	NA	NA	NA	NA	NA	NA	NA	NA	0	1	0	3	3	1	No change with ammonia	x	NA	NA	0	0	NA	NA	NA	NA	NA	NA	NA	NA	NA	NA	NA
ENSMUSG00000020135	Apc2	Apc2	ENSMUSG00000020135	98.4364	147.839	-0.52788	0.0064576	0.023689	Apc2	ENSMUSG00000020135	86.0734	150.72	-0.63016	0.00011005	0.0015327	NA	NA	NA	NA	NA	NA	NA	0	1	1	3	1	1	No change with ammonia	x	NA	NA	0	0	NA	NA	NA	NA	NA	NA	NA	NA	NA	NA	NA
ENSMUSG00000020137	Thap2	Thap2	ENSMUSG00000020137	326.526	252.105	0.35206	0.013496	0.043508	NA	NA	NA	NA	NA	NA	NA	NA	NA	NA	NA	NA	NA	NA	0	1	0	3	3	2	No change with ammonia	x	NA	NA	0	0	NA	NA	NA	NA	NA	NA	NA	NA	NA	NA	NA
ENSMUSG00000020150	Gamt	Gamt	ENSMUSG00000020150	587.573	395.938	0.55204	3.6221e-06	3.2436e-05	NA	NA	NA	NA	NA	NA	NA	NA	NA	NA	NA	NA	NA	NA	0	1	0	3	3	2	No change with ammonia	x	NA	NA	0	0	NA	NA	NA	NA	NA	NA	NA	NA	NA	NA	NA
ENSMUSG00000020160	Meis1	Meis1	ENSMUSG00000020160	214.445	292.412	-0.42417	0.0019535	0.0086761	NA	NA	NA	NA	NA	NA	NA	NA	NA	NA	NA	NA	NA	NA	0	1	0	3	3	1	No change with ammonia	x	NA	NA	0	0	NA	NA	NA	NA	NA	NA	NA	NA	NA	NA	NA
ENSMUSG00000020171	Yeats4	Yeats4	ENSMUSG00000020171	638.131	448.585	0.49099	1.4993e-05	0.00011682	NA	NA	NA	NA	NA	NA	NA	NA	NA	NA	NA	NA	NA	NA	0	1	0	3	3	2	No change with ammonia	x	NA	NA	0	0	NA	NA	NA	NA	NA	NA	NA	NA	NA	NA	NA
ENSMUSG00000020182	Ddc	Ddc	ENSMUSG00000020182	59.3387	33.0871	0.68158	0.0074265	0.026677	NA	NA	NA	NA	NA	NA	NA	NA	NA	NA	NA	NA	NA	NA	0	1	0	3	3	2	No change with ammonia	x	NA	NA	0	0	NA	NA	NA	NA	NA	NA	NA	NA	NA	NA	NA
ENSMUSG00000020184	Mdm2	Mdm2	ENSMUSG00000020184	1468.81	1976.14	-0.41968	6.6263e-06	5.6053e-05	Mdm2	ENSMUSG00000020184	1284.15	1558.36	-0.26557	0.0023485	0.017663	NA	NA	NA	NA	NA	NA	NA	0	1	1	3	1	1	No change with ammonia	x	NA	NA	0	0	MDM2	NA	NA	NA	NA	NA	NA	MDM2	Csgene	0	1
ENSMUSG00000020185	E2f7	E2f7	ENSMUSG00000020185	707.01	226.436	1.3087	5.6682e-07	5.9451e-06	E2f7	ENSMUSG00000020185	618.078	264.568	1.0316	6.11e-13	1.068e-10	NA	NA	NA	NA	NA	NA	NA	0	1	1	3	2	2	No change with ammonia	x	NA	NA	0	0	E2F7	NA	NA	NA	NA	NA	NA	E2F7	Csgene	0	1
ENSMUSG00000020186	Csrp2	Csrp2	ENSMUSG00000020186	4324.17	2157.55	0.8588	0.00017025	0.0010314	Csrp2	ENSMUSG00000020186	3780.52	2191.29	0.71255	5.9147e-10	4.8935e-08	NA	NA	NA	NA	NA	NA	NA	0	1	1	3	2	2	No change with ammonia	x	NA	NA	0	0	NA	NA	NA	NA	NA	NA	NA	NA	NA	NA	NA
ENSMUSG00000020231	Dip2a	Dip2a	ENSMUSG00000020231	1217.49	983.244	0.29946	0.0043227	0.017024	NA	NA	NA	NA	NA	NA	NA	NA	NA	NA	NA	NA	NA	NA	0	1	0	3	3	2	No change with ammonia	x	NA	NA	0	0	NA	NA	NA	NA	NA	NA	NA	NA	NA	NA	NA
ENSMUSG00000020248	Nfyb	Nfyb	ENSMUSG00000020248	404.163	315.466	0.34356	0.0035482	0.014488	NA	NA	NA	NA	NA	NA	NA	NA	NA	NA	NA	NA	NA	NA	0	1	0	3	3	2	No change with ammonia	x	NA	NA	0	0	NA	NA	NA	NA	NA	NA	NA	NA	NA	NA	NA
ENSMUSG00000020251	Glt8d2	Glt8d2	ENSMUSG00000020251	171.646	104.935	0.65441	0.00013038	0.00081264	NA	NA	NA	NA	NA	NA	NA	NA	NA	NA	NA	NA	NA	NA	0	1	0	3	3	2	No change with ammonia	x	NA	NA	0	0	NA	NA	NA	NA	NA	NA	NA	NA	NA	NA	NA
ENSMUSG00000020255	D10Wsu102e	D10Wsu102e	ENSMUSG00000020255	1039.33	812.761	0.34922	4.9344e-05	0.00033818	D10Wsu102e	ENSMUSG00000020255	908.677	753.919	0.25551	0.0033245	0.02312	NA	NA	NA	NA	NA	NA	NA	0	1	1	3	2	2	No change with ammonia	x	NA	NA	0	0	NA	NA	NA	NA	NA	NA	NA	NA	NA	NA	NA
ENSMUSG00000020261	Slc36a1	Slc36a1	ENSMUSG00000020261	544.936	712.852	-0.3741	0.00054098	0.0028681	NA	NA	NA	NA	NA	NA	NA	NA	NA	NA	NA	NA	NA	NA	0	1	0	3	3	1	No change with ammonia	x	NA	NA	0	0	NA	NA	NA	NA	NA	NA	NA	NA	NA	NA	NA
ENSMUSG00000020265	Sumo3	Sumo3	ENSMUSG00000020265	2037.24	1758.71	0.20938	0.0047142	0.018307	NA	NA	NA	NA	NA	NA	NA	NA	NA	NA	NA	NA	NA	NA	0	1	0	3	3	2	No change with ammonia	x	NA	NA	0	0	NA	NA	NA	NA	NA	NA	NA	NA	NA	NA	NA
ENSMUSG00000020307	Cdc34	Cdc34	ENSMUSG00000020307	1340.72	1580.72	-0.23239	0.0063024	0.023255	Cdc34	ENSMUSG00000020307	1172.2	1490.66	-0.32805	0.00018803	0.0023957	NA	NA	NA	NA	NA	NA	NA	0	1	1	3	1	1	No change with ammonia	x	NA	NA	0	0	NA	NA	NA	NA	NA	NA	NA	NA	NA	NA	NA
ENSMUSG00000020311	Erlec1	Erlec1	ENSMUSG00000020311	1124.36	824.788	0.43798	7.0917e-07	7.3583e-06	Erlec1	ENSMUSG00000020311	982.938	821.531	0.24467	0.0057467	0.035253	NA	NA	NA	NA	NA	NA	NA	0	1	1	3	2	2	No change with ammonia	x	NA	NA	0	0	NA	NA	NA	NA	NA	NA	NA	NA	NA	NA	NA
ENSMUSG00000020326	Ccng1	Ccng1	ENSMUSG00000020326	3086.55	3888.98	-0.3201	0.013277	0.042925	NA	NA	NA	NA	NA	NA	NA	NA	NA	NA	NA	NA	NA	NA	0	1	0	3	3	1	No change with ammonia	x	NA	NA	0	0	NA	NA	NA	NA	NA	NA	NA	NA	NA	NA	NA
ENSMUSG00000020340	Cyfip2	Cyfip2	ENSMUSG00000020340	103.222	66.7044	0.56019	0.0079154	0.028162	NA	NA	NA	NA	NA	NA	NA	NA	NA	NA	NA	NA	NA	NA	0	1	0	3	3	2	No change with ammonia	x	NA	NA	0	0	NA	NA	NA	NA	NA	NA	NA	NA	NA	NA	NA
ENSMUSG00000020362	Cnot6	Cnot6	ENSMUSG00000020362	2108.58	1728.86	0.28109	0.00080038	0.0040313	Cnot6	ENSMUSG00000020362	1843.44	1434.28	0.34569	1.7706e-05	0.00033962	NA	NA	NA	NA	NA	NA	NA	0	1	1	3	2	2	No change with ammonia	x	NA	NA	0	0	CNOT6	NA	NA	NA	NA	NA	NA	CNOT6	Csgene	0	1
ENSMUSG00000020386	Sar1b	Sar1b	ENSMUSG00000020386	1021.41	1335.82	-0.37886	3.5606e-05	0.00025176	NA	NA	NA	NA	NA	NA	NA	NA	NA	NA	NA	NA	NA	NA	0	1	0	3	3	1	No change with ammonia	x	NA	NA	0	0	NA	NA	NA	NA	NA	NA	NA	NA	NA	NA	NA
ENSMUSG00000020419	Hormad2	Hormad2	ENSMUSG00000020419	13.2879	3.5627	0.82784	0.010726	0.036045	NA	NA	NA	NA	NA	NA	NA	NA	NA	NA	NA	NA	NA	NA	0	1	0	3	3	2	No change with ammonia	x	NA	NA	0	0	NA	NA	NA	NA	NA	NA	NA	NA	NA	NA	NA
ENSMUSG00000020434	4921536K21Rik	4921536K21Rik	ENSMUSG00000020434	17.3688	36.7072	-0.76201	0.0093238	0.03221	NA	NA	NA	NA	NA	NA	NA	NA	NA	NA	NA	NA	NA	NA	0	1	0	3	3	1	No change with ammonia	x	NA	NA	0	0	NA	NA	NA	NA	NA	NA	NA	NA	NA	NA	NA
ENSMUSG00000020448	Rnf185	Rnf185	ENSMUSG00000020448	1091.26	1478.88	-0.43172	2.9646e-08	3.9517e-07	Rnf185	ENSMUSG00000020448	954.084	1149.86	-0.25738	0.0012077	0.010645	NA	NA	NA	NA	NA	NA	NA	0	1	1	3	1	1	No change with ammonia	x	NA	NA	0	0	NA	NA	NA	NA	NA	NA	NA	NA	NA	NA	NA
ENSMUSG00000020451	Limk2	Limk2	ENSMUSG00000020451	1204.13	989.971	0.27575	0.0047597	0.018439	NA	NA	NA	NA	NA	NA	NA	NA	NA	NA	NA	NA	NA	NA	0	1	0	3	3	2	No change with ammonia	x	NA	NA	0	0	NA	NA	NA	NA	NA	NA	NA	NA	NA	NA	NA
ENSMUSG00000020455	Trim11	Trim11	ENSMUSG00000020455	401.262	569.88	-0.49276	2.8425e-06	2.6082e-05	Trim11	ENSMUSG00000020455	350.793	500.086	-0.47304	5.8225e-06	0.00013356	NA	NA	NA	NA	NA	NA	NA	0	1	1	3	1	1	No change with ammonia	x	NA	NA	0	0	NA	NA	NA	NA	NA	NA	NA	NA	NA	NA	NA
ENSMUSG00000020456	Ogdh	Ogdh	ENSMUSG00000020456	3967.5	4451.32	-0.16414	0.012529	0.040961	Ogdh	ENSMUSG00000020456	3468.82	3976.78	-0.19059	0.007067	0.041377	NA	NA	NA	NA	NA	NA	NA	0	1	1	3	1	1	No change with ammonia	x	ENSMUSG00000020456	10.9	1	1	NA	NA	NA	NA	NA	NA	NA	NA	NA	NA	NA
ENSMUSG00000020460	Rps27a	Rps27a	ENSMUSG00000020460	9002.14	7936.34	0.17947	0.010602	0.035699	Rps27a	ENSMUSG00000020460	7870.18	6877.14	0.18846	0.0054337	0.033767	NA	NA	NA	NA	NA	NA	NA	0	1	1	3	2	2	No change with ammonia	x	NA	NA	0	0	RPS27A	NA	NA	NA	NA	NA	NA	RPS27A	Csgene	0	1
ENSMUSG00000020467	Efemp1	Efemp1	ENSMUSG00000020467	20.7161	60.7984	-1.2014	8.7437e-06	7.1871e-05	NA	NA	NA	NA	NA	NA	NA	NA	NA	NA	NA	NA	NA	NA	0	1	0	3	3	1	No change with ammonia	x	NA	NA	0	0	NA	NA	NA	NA	NA	NA	NA	NA	NA	NA	NA
ENSMUSG00000020476	Dbnl	Dbnl	ENSMUSG00000020476	1854.08	2344.62	-0.3348	1.4408e-06	1.4037e-05	NA	NA	NA	NA	NA	NA	NA	NA	NA	NA	NA	NA	NA	NA	0	1	0	3	3	1	No change with ammonia	x	NA	NA	0	0	NA	NA	NA	NA	NA	NA	NA	NA	NA	NA	NA
ENSMUSG00000020483	Dynll2	Dynll2	ENSMUSG00000020483	4138.14	4762.86	-0.20012	0.0059056	0.022026	NA	NA	NA	NA	NA	NA	NA	NA	NA	NA	NA	NA	NA	NA	0	1	0	3	3	1	No change with ammonia	x	NA	NA	0	0	NA	NA	NA	NA	NA	NA	NA	NA	NA	NA	NA
ENSMUSG00000020492	Ska2	Ska2	ENSMUSG00000020492	225.196	138.253	0.65266	9.4152e-05	0.00060608	NA	NA	NA	NA	NA	NA	NA	NA	NA	NA	NA	NA	NA	NA	0	1	0	3	3	2	No change with ammonia	x	NA	NA	0	0	NA	NA	NA	NA	NA	NA	NA	NA	NA	NA	NA
ENSMUSG00000020493	Prr11	Prr11	ENSMUSG00000020493	418.339	129.166	0.88995	0.0061816	0.022895	NA	NA	NA	NA	NA	NA	NA	NA	NA	NA	NA	NA	NA	NA	0	1	0	3	3	2	No change with ammonia	x	NA	NA	0	0	NA	NA	NA	NA	NA	NA	NA	NA	NA	NA	NA
ENSMUSG00000020520	Galnt10	Galnt10	ENSMUSG00000020520	2766.68	3404.81	-0.29433	0.00019552	0.0011675	Galnt10	ENSMUSG00000020520	2418.92	3343.23	-0.44778	5.763e-09	3.381e-07	NA	NA	NA	NA	NA	NA	NA	0	1	1	3	1	1	No change with ammonia	x	NA	NA	0	0	NA	NA	NA	NA	NA	NA	NA	NA	NA	NA	NA
ENSMUSG00000020522	Mfap3	Mfap3	ENSMUSG00000020522	768.218	1027.08	-0.41147	2.4954e-06	2.3246e-05	NA	NA	NA	NA	NA	NA	NA	NA	NA	NA	NA	NA	NA	NA	0	1	0	3	3	1	No change with ammonia	x	NA	NA	0	0	NA	NA	NA	NA	NA	NA	NA	NA	NA	NA	NA
ENSMUSG00000020592	Sdc1	Sdc1	ENSMUSG00000020592	6852.65	4439.63	0.60856	1.5109e-08	2.119e-07	Sdc1	ENSMUSG00000020592	5991.2	4924.74	0.26348	0.0079039	0.045056	NA	NA	NA	NA	NA	NA	NA	0	1	1	3	2	2	No change with ammonia	x	NA	NA	0	0	NA	NA	NA	NA	NA	NA	NA	NA	NA	NA	NA
ENSMUSG00000020601	Trib2	Trib2	ENSMUSG00000020601	77.2395	46.5435	0.61117	0.010458	0.035303	NA	NA	NA	NA	NA	NA	NA	NA	NA	NA	NA	NA	NA	NA	0	1	0	3	3	2	No change with ammonia	x	NA	NA	0	0	NA	NA	NA	NA	NA	NA	NA	NA	NA	NA	NA
ENSMUSG00000020623	Map2k6	Map2k6	ENSMUSG00000020623	29.7668	82.331	-1.2311	3.1052e-07	3.4277e-06	NA	NA	NA	NA	NA	NA	NA	NA	NA	NA	NA	NA	NA	NA	0	1	0	3	3	1	No change with ammonia	x	NA	NA	0	0	MAP2K6	MAP2K6	Human	HAGR	Induces	Expression of activated MKK6 (MAP2K6) induced morphological	0	MAP2K6	Csgene	1	1
ENSMUSG00000020649	Rrm2	Rrm2	ENSMUSG00000020649	3886.07	2940.98	0.38815	0.0010907	0.0052598	Rrm2	ENSMUSG00000020649	3397.34	2243.92	0.56109	3.9758e-09	2.4426e-07	NA	NA	NA	NA	NA	NA	NA	0	1	1	3	2	2	No change with ammonia	x	NA	NA	0	0	RRM2	NA	NA	NA	NA	NA	NA	RRM2	Csgene	0	1
ENSMUSG00000020652	Cenpo	Cenpo	ENSMUSG00000020652	196.983	136.057	0.49186	0.004046	0.016148	NA	NA	NA	NA	NA	NA	NA	NA	NA	NA	NA	NA	NA	NA	0	1	0	3	3	2	No change with ammonia	x	NA	NA	0	0	NA	NA	NA	NA	NA	NA	NA	NA	NA	NA	NA
ENSMUSG00000020687	Cdc27	Cdc27	ENSMUSG00000020687	1986.11	1749.52	0.18082	0.01123	0.037363	Cdc27	ENSMUSG00000020687	1736.43	1484.87	0.21676	0.0044389	0.028787	NA	NA	NA	NA	NA	NA	NA	0	1	1	3	2	2	No change with ammonia	x	NA	NA	0	0	CDC27	NA	NA	NA	NA	NA	NA	CDC27	Csgene	0	1
ENSMUSG00000020716	Nf1	Nf1	ENSMUSG00000020716	1756.71	2120.23	-0.26811	0.00021043	0.0012442	NA	NA	NA	NA	NA	NA	NA	NA	NA	NA	NA	NA	NA	NA	0	1	0	3	3	1	No change with ammonia	x	NA	NA	0	0	NA	NA	NA	NA	NA	NA	NA	NA	NA	NA	NA
ENSMUSG00000020718	Polg2	Polg2	ENSMUSG00000020718	42.9294	72.6481	-0.64255	0.0052566	0.020033	Polg2	ENSMUSG00000020718	37.5328	67.1381	-0.54904	0.003286	0.022949	NA	NA	NA	NA	NA	NA	NA	0	1	1	3	1	1	No change with ammonia	x	ENSMUSG00000020718	0	1	0	NA	NA	NA	NA	NA	NA	NA	NA	NA	NA	NA
ENSMUSG00000020720	Psmd12	Psmd12	ENSMUSG00000020720	2064.58	2374.07	-0.19902	0.007701	0.027527	NA	NA	NA	NA	NA	NA	NA	NA	NA	NA	NA	NA	NA	NA	0	1	0	3	3	1	No change with ammonia	x	NA	NA	0	0	NA	NA	NA	NA	NA	NA	NA	NA	NA	NA	NA
ENSMUSG00000020721	Helz	Helz	ENSMUSG00000020721	1333.4	1650.33	-0.3018	0.00021315	0.0012578	NA	NA	NA	NA	NA	NA	NA	NA	NA	NA	NA	NA	NA	NA	0	1	0	3	3	1	No change with ammonia	x	NA	NA	0	0	NA	NA	NA	NA	NA	NA	NA	NA	NA	NA	NA
ENSMUSG00000020738	Sumo2	Sumo2	ENSMUSG00000020738	1878.79	1627.29	0.20469	0.012579	0.041088	Sumo2	ENSMUSG00000020738	1642.6	1385.05	0.23739	0.0015405	0.012978	NA	NA	NA	NA	NA	NA	NA	0	1	1	3	2	2	No change with ammonia	x	NA	NA	0	0	NA	NA	NA	NA	NA	NA	NA	NA	NA	NA	NA
ENSMUSG00000020740	Gga3	Gga3	ENSMUSG00000020740	415.449	535.419	-0.35526	0.0011883	0.0056574	NA	NA	NA	NA	NA	NA	NA	NA	NA	NA	NA	NA	NA	NA	0	1	0	3	3	1	No change with ammonia	x	NA	NA	0	0	NA	NA	NA	NA	NA	NA	NA	NA	NA	NA	NA
ENSMUSG00000020741	Cluh	Cluh	ENSMUSG00000020741	2372.65	2822.39	-0.2447	0.0090468	0.031365	NA	NA	NA	NA	NA	NA	NA	NA	NA	NA	NA	NA	NA	NA	0	1	0	3	3	1	No change with ammonia	x	NA	NA	0	0	NA	NA	NA	NA	NA	NA	NA	NA	NA	NA	NA
ENSMUSG00000020744	Slc25a19	Slc25a19	ENSMUSG00000020744	161.594	224.429	-0.44894	0.0025487	0.010904	NA	NA	NA	NA	NA	NA	NA	NA	NA	NA	NA	NA	NA	NA	0	1	0	3	3	1	No change with ammonia	x	ENSMUSG00000020744	0	1	0	NA	NA	NA	NA	NA	NA	NA	NA	NA	NA	NA
ENSMUSG00000020766	Galk1	Galk1	ENSMUSG00000020766	1369.61	1720.33	-0.32062	0.00097043	0.0047574	Galk1	ENSMUSG00000020766	1197.48	1439.31	-0.24836	0.0090183	0.049763	NA	NA	NA	NA	NA	NA	NA	0	1	1	3	1	1	No change with ammonia	x	NA	NA	0	0	NA	NA	NA	NA	NA	NA	NA	NA	NA	NA	NA
ENSMUSG00000020774	Aspa	Aspa	ENSMUSG00000020774	36.1219	78.8747	-0.94248	0.00010311	0.00065908	NA	NA	NA	NA	NA	NA	NA	NA	NA	NA	NA	NA	NA	NA	0	1	0	3	3	1	No change with ammonia	x	NA	NA	0	0	NA	NA	NA	NA	NA	NA	NA	NA	NA	NA	NA
ENSMUSG00000020775	Mrpl38	Mrpl38	ENSMUSG00000020775	607.825	784.834	-0.3608	0.00011495	0.00072677	Mrpl38	ENSMUSG00000020775	531.374	725.487	-0.41932	1.6639e-05	0.00032164	NA	NA	NA	NA	NA	NA	NA	0	1	1	3	1	1	No change with ammonia	x	ENSMUSG00000020775	0	1	0	NA	NA	NA	NA	NA	NA	NA	NA	NA	NA	NA
ENSMUSG00000020788	Atp2a3	Atp2a3	ENSMUSG00000020788	55.8822	124.334	-0.97615	2.3132e-05	0.00017255	NA	NA	NA	NA	NA	NA	NA	NA	NA	NA	NA	NA	NA	NA	0	1	0	3	3	1	No change with ammonia	x	NA	NA	0	0	NA	NA	NA	NA	NA	NA	NA	NA	NA	NA	NA
ENSMUSG00000020794	Ube2g1	Ube2g1	ENSMUSG00000020794	1202.28	1402.19	-0.21876	0.0050594	0.019378	NA	NA	NA	NA	NA	NA	NA	NA	NA	NA	NA	NA	NA	NA	0	1	0	3	3	1	No change with ammonia	x	NA	NA	0	0	NA	NA	NA	NA	NA	NA	NA	NA	NA	NA	NA
ENSMUSG00000020803	Txndc17	Txndc17	ENSMUSG00000020803	1309.74	1120.12	0.22003	0.015207	0.047873	NA	NA	NA	NA	NA	NA	NA	NA	NA	NA	NA	NA	NA	NA	0	1	0	3	3	2	No change with ammonia	x	NA	NA	0	0	NA	NA	NA	NA	NA	NA	NA	NA	NA	NA	NA
ENSMUSG00000020806	Rhbdf2	Rhbdf2	ENSMUSG00000020806	130.986	214.614	-0.65264	0.00018143	0.0010932	NA	NA	NA	NA	NA	NA	NA	NA	NA	NA	NA	NA	NA	NA	0	1	0	3	3	1	No change with ammonia	x	NA	NA	0	0	NA	NA	NA	NA	NA	NA	NA	NA	NA	NA	NA
ENSMUSG00000020817	Rabep1	Rabep1	ENSMUSG00000020817	2269.39	2639.7	-0.21568	0.0039975	0.01599	NA	NA	NA	NA	NA	NA	NA	NA	NA	NA	NA	NA	NA	NA	0	1	0	3	3	1	No change with ammonia	x	NA	NA	0	0	NA	NA	NA	NA	NA	NA	NA	NA	NA	NA	NA
ENSMUSG00000020818	Mfsd11	Mfsd11	ENSMUSG00000020818	857.985	1013.43	-0.23411	0.010639	0.03578	NA	NA	NA	NA	NA	NA	NA	NA	NA	NA	NA	NA	NA	NA	0	1	0	3	3	1	No change with ammonia	x	NA	NA	0	0	NA	NA	NA	NA	NA	NA	NA	NA	NA	NA	NA
ENSMUSG00000020823	Sec14l1	Sec14l1	ENSMUSG00000020823	2487.06	3033.29	-0.28243	7.3963e-05	0.00048714	NA	NA	NA	NA	NA	NA	NA	NA	NA	NA	NA	NA	NA	NA	0	1	0	3	3	1	No change with ammonia	x	NA	NA	0	0	NA	NA	NA	NA	NA	NA	NA	NA	NA	NA	NA
ENSMUSG00000020836	Coro6	Coro6	ENSMUSG00000020836	542.427	830.173	-0.59549	5.6686e-08	7.237e-07	Coro6	ENSMUSG00000020836	474.226	614.296	-0.35016	0.00022064	0.0027409	NA	NA	NA	NA	NA	NA	NA	0	1	1	3	1	1	No change with ammonia	x	NA	NA	0	0	NA	NA	NA	NA	NA	NA	NA	NA	NA	NA	NA
ENSMUSG00000020840	Blmh	Blmh	ENSMUSG00000020840	1030.83	814.697	0.33247	0.00023459	0.0013659	Blmh	ENSMUSG00000020840	901.164	710.26	0.31602	0.0033311	0.02312	NA	NA	NA	NA	NA	NA	NA	0	1	1	3	2	2	No change with ammonia	x	NA	NA	0	0	NA	NA	NA	NA	NA	NA	NA	NA	NA	NA	NA
ENSMUSG00000020841	Cpd	Cpd	ENSMUSG00000020841	5065.63	4256.1	0.24614	0.006697	0.02445	NA	NA	NA	NA	NA	NA	NA	NA	NA	NA	NA	NA	NA	NA	0	1	0	3	3	2	No change with ammonia	x	NA	NA	0	0	NA	NA	NA	NA	NA	NA	NA	NA	NA	NA	NA
ENSMUSG00000020844	Nxn	Nxn	ENSMUSG00000020844	3742.52	3026.3	0.30038	0.001128	0.0054147	NA	NA	NA	NA	NA	NA	NA	NA	NA	NA	NA	NA	NA	NA	0	1	0	3	3	2	No change with ammonia	x	NA	NA	0	0	NA	NA	NA	NA	NA	NA	NA	NA	NA	NA	NA
ENSMUSG00000020850	Prpf8	Prpf8	ENSMUSG00000020850	8484.08	10284	-0.27459	3.0622e-05	0.00022038	NA	NA	NA	NA	NA	NA	NA	NA	NA	NA	NA	NA	NA	NA	0	1	0	3	3	1	No change with ammonia	x	NA	NA	0	0	NA	NA	NA	NA	NA	NA	NA	NA	NA	NA	NA
ENSMUSG00000020873	Slc35b1	Slc35b1	ENSMUSG00000020873	1475.23	1274.34	0.20828	0.0067731	0.024666	NA	NA	NA	NA	NA	NA	NA	NA	NA	NA	NA	NA	NA	NA	0	1	0	3	3	2	No change with ammonia	x	NA	NA	0	0	NA	NA	NA	NA	NA	NA	NA	NA	NA	NA	NA
ENSMUSG00000020900	Myh10	Myh10	ENSMUSG00000020900	5134.23	2735.34	0.89621	2.1134e-33	2.9218e-31	Myh10	ENSMUSG00000020900	4488.59	2738.01	0.6722	1.9728e-13	3.7665e-11	NA	NA	NA	NA	NA	NA	NA	0	1	1	3	2	2	No change with ammonia	x	NA	NA	0	0	NA	NA	NA	NA	NA	NA	NA	NA	NA	NA	NA
ENSMUSG00000020914	Top2a	Top2a	ENSMUSG00000020914	4835.38	1681.01	0.85956	0.0077187	0.027577	NA	NA	NA	NA	NA	NA	NA	NA	NA	NA	NA	NA	NA	NA	0	1	0	3	3	2	No change with ammonia	x	NA	NA	0	0	NA	NA	NA	NA	NA	NA	NA	NA	NA	NA	NA
ENSMUSG00000020923	Ubtf	Ubtf	ENSMUSG00000020923	3063.18	1900.27	0.67505	2.8793e-13	7.8712e-12	Ubtf	ENSMUSG00000020923	2678.01	1989.84	0.41278	4.2745e-08	1.922e-06	NA	NA	NA	NA	NA	NA	NA	0	1	1	3	2	2	No change with ammonia	x	NA	NA	0	0	NA	NA	NA	NA	NA	NA	NA	NA	NA	NA	NA
ENSMUSG00000020962	Gtf2a1	Gtf2a1	ENSMUSG00000020962	630.06	504.814	0.31157	0.0025749	0.010996	Gtf2a1	ENSMUSG00000020962	550.819	440.575	0.29615	0.0065004	0.038802	NA	NA	NA	NA	NA	NA	NA	0	1	1	3	2	2	No change with ammonia	x	NA	NA	0	0	NA	NA	NA	NA	NA	NA	NA	NA	NA	NA	NA
ENSMUSG00000020973	Dnaaf2	Dnaaf2	ENSMUSG00000020973	243.614	180.858	0.40589	0.0057669	0.021614	NA	NA	NA	NA	NA	NA	NA	NA	NA	NA	NA	NA	NA	NA	0	1	0	3	3	2	No change with ammonia	x	NA	NA	0	0	NA	NA	NA	NA	NA	NA	NA	NA	NA	NA	NA
ENSMUSG00000020974	Pole2	Pole2	ENSMUSG00000020974	166.433	96.6264	0.72094	3.9104e-05	0.00027409	Pole2	ENSMUSG00000020974	145.524	91.5925	0.53569	0.00066031	0.0066459	NA	NA	NA	NA	NA	NA	NA	0	1	1	3	2	2	No change with ammonia	x	NA	NA	0	0	NA	NA	NA	NA	NA	NA	NA	NA	NA	NA	NA
ENSMUSG00000021024	Psma6	Psma6	ENSMUSG00000021024	2394.37	2731.59	-0.18812	0.0074377	0.026705	NA	NA	NA	NA	NA	NA	NA	NA	NA	NA	NA	NA	NA	NA	0	1	0	3	3	1	No change with ammonia	x	NA	NA	0	0	NA	NA	NA	NA	NA	NA	NA	NA	NA	NA	NA
ENSMUSG00000021044	Adck1	Adck1	ENSMUSG00000021044	842.904	682.753	0.29799	0.00073079	0.0037208	NA	NA	NA	NA	NA	NA	NA	NA	NA	NA	NA	NA	NA	NA	0	1	0	3	3	2	No change with ammonia	x	ENSMUSG00000021044	7.5	1	1	NA	NA	NA	NA	NA	NA	NA	NA	NA	NA	NA
ENSMUSG00000021054	Sgpp1	Sgpp1	ENSMUSG00000021054	917.163	1072.78	-0.22172	0.010977	0.036725	NA	NA	NA	NA	NA	NA	NA	NA	NA	NA	NA	NA	NA	NA	0	1	0	3	3	1	No change with ammonia	x	NA	NA	0	0	NA	NA	NA	NA	NA	NA	NA	NA	NA	NA	NA
ENSMUSG00000021079	Timm9	Timm9	ENSMUSG00000021079	207.727	153.097	0.40553	0.016007	0.049926	NA	NA	NA	NA	NA	NA	NA	NA	NA	NA	NA	NA	NA	NA	0	1	0	3	3	2	No change with ammonia	x	ENSMUSG00000021079	7.6	1	1	NA	NA	NA	NA	NA	NA	NA	NA	NA	NA	NA
ENSMUSG00000021103	Mnat1	Mnat1	ENSMUSG00000021103	761.415	979.779	-0.35744	0.00010431	0.00066616	NA	NA	NA	NA	NA	NA	NA	NA	NA	NA	NA	NA	NA	NA	0	1	0	3	3	1	No change with ammonia	x	NA	NA	0	0	NA	NA	NA	NA	NA	NA	NA	NA	NA	NA	NA
ENSMUSG00000021112	Mpp5	Mpp5	ENSMUSG00000021112	667.818	933.761	-0.47525	1.0061e-07	1.215e-06	Mpp5	ENSMUSG00000021112	583.859	762.984	-0.36276	0.00011408	0.0015782	NA	NA	NA	NA	NA	NA	NA	0	1	1	3	1	1	No change with ammonia	x	NA	NA	0	0	NA	NA	NA	NA	NA	NA	NA	NA	NA	NA	NA
ENSMUSG00000021113	Snapc1	Snapc1	ENSMUSG00000021113	179.043	241.844	-0.41465	0.0029372	0.012309	NA	NA	NA	NA	NA	NA	NA	NA	NA	NA	NA	NA	NA	NA	0	1	0	3	3	1	No change with ammonia	x	NA	NA	0	0	NA	NA	NA	NA	NA	NA	NA	NA	NA	NA	NA
ENSMUSG00000021115	Vrk1	Vrk1	ENSMUSG00000021115	369.584	233.902	0.63247	1.0318e-06	1.0337e-05	Vrk1	ENSMUSG00000021115	323.101	217.627	0.49792	0.00013562	0.0018156	NA	NA	NA	NA	NA	NA	NA	0	1	1	3	2	2	No change with ammonia	x	NA	NA	0	0	NA	NA	NA	NA	NA	NA	NA	NA	NA	NA	NA
ENSMUSG00000021133	4933426M11Rik	4933426M11Rik	ENSMUSG00000021133	4726.84	5324.09	-0.1702	0.0050117	0.019216	NA	NA	NA	NA	NA	NA	NA	NA	NA	NA	NA	NA	NA	NA	0	1	0	3	3	1	No change with ammonia	x	NA	NA	0	0	NA	NA	NA	NA	NA	NA	NA	NA	NA	NA	NA
ENSMUSG00000021134	Srsf5	Srsf5	ENSMUSG00000021134	3925.61	3214.09	0.28464	5.5938e-05	0.00037909	NA	NA	NA	NA	NA	NA	NA	NA	NA	NA	NA	NA	NA	NA	0	1	0	3	3	2	No change with ammonia	x	NA	NA	0	0	NA	NA	NA	NA	NA	NA	NA	NA	NA	NA	NA
ENSMUSG00000021136	Smoc1	Smoc1	ENSMUSG00000021136	17.7444	5.70989	0.82661	0.011092	0.036988	NA	NA	NA	NA	NA	NA	NA	NA	NA	NA	NA	NA	NA	NA	0	1	0	3	3	2	No change with ammonia	x	NA	NA	0	0	NA	NA	NA	NA	NA	NA	NA	NA	NA	NA	NA
ENSMUSG00000021143	Pacs2	Pacs2	ENSMUSG00000021143	7262.67	9828.03	-0.4306	5.0716e-09	7.6607e-08	Pacs2	ENSMUSG00000021143	6349.67	8196.69	-0.3527	8.3973e-06	0.00018144	NA	NA	NA	NA	NA	NA	NA	0	1	1	3	1	1	No change with ammonia	x	NA	NA	0	0	NA	NA	NA	NA	NA	NA	NA	NA	NA	NA	NA
ENSMUSG00000021144	Mta1	Mta1	ENSMUSG00000021144	2133.56	2746.08	-0.35794	5.7328e-06	4.9009e-05	Mta1	ENSMUSG00000021144	1865.36	2216.72	-0.23751	0.0029339	0.020961	NA	NA	NA	NA	NA	NA	NA	0	1	1	3	1	1	No change with ammonia	x	NA	NA	0	0	NA	NA	NA	NA	NA	NA	NA	NA	NA	NA	NA
ENSMUSG00000021156	Zmynd11	Zmynd11	ENSMUSG00000021156	2365.56	1995.98	0.24145	0.0024117	0.010401	NA	NA	NA	NA	NA	NA	NA	NA	NA	NA	NA	NA	NA	NA	0	1	0	3	3	2	No change with ammonia	x	NA	NA	0	0	ZMYND11	NA	NA	NA	NA	NA	NA	ZMYND11	Csgene	0	1
ENSMUSG00000021171	Esyt2	Esyt2	ENSMUSG00000021171	4228.24	3304.17	0.34963	2.2204e-05	0.00016606	Esyt2	ENSMUSG00000021171	3696.73	2934.8	0.31783	8.8132e-05	0.0012762	NA	NA	NA	NA	NA	NA	NA	0	1	1	3	2	2	No change with ammonia	x	NA	NA	0	0	NA	NA	NA	NA	NA	NA	NA	NA	NA	NA	NA
ENSMUSG00000021176	Efcab11	Efcab11	ENSMUSG00000021176	79.0197	16.6791	1.7451	5.6795e-11	1.1096e-09	Efcab11	ENSMUSG00000021176	69.0848	35.3068	0.54323	0.0054283	0.03375	NA	NA	NA	NA	NA	NA	NA	0	1	1	3	2	2	No change with ammonia	x	NA	NA	0	0	NA	NA	NA	NA	NA	NA	NA	NA	NA	NA	NA
ENSMUSG00000021178	Psmc1	Psmc1	ENSMUSG00000021178	3266.97	3997.58	-0.28767	3.6672e-05	0.00025804	Psmc1	ENSMUSG00000021178	2856.26	3393.64	-0.24125	0.00031778	0.003726	NA	NA	NA	NA	NA	NA	NA	0	1	1	3	1	1	No change with ammonia	x	NA	NA	0	0	NA	NA	NA	NA	NA	NA	NA	NA	NA	NA	NA
ENSMUSG00000021185	9030617O03Rik	9030617O03Rik	ENSMUSG00000021185	518.96	809.277	-0.62484	4.3236e-09	6.5995e-08	9030617O03Rik	ENSMUSG00000021185	453.715	625.127	-0.39832	0.0037462	0.025342	NA	NA	NA	NA	NA	NA	NA	0	1	1	3	1	1	No change with ammonia	x	ENSMUSG00000021185	8.5	1	1	NA	NA	NA	NA	NA	NA	NA	NA	NA	NA	NA
ENSMUSG00000021188	Trip11	Trip11	ENSMUSG00000021188	1819.33	1566.43	0.21207	0.014643	0.046424	NA	NA	NA	NA	NA	NA	NA	NA	NA	NA	NA	NA	NA	NA	0	1	0	3	3	2	No change with ammonia	x	NA	NA	0	0	NA	NA	NA	NA	NA	NA	NA	NA	NA	NA	NA
ENSMUSG00000021196	Pfkp	Pfkp	ENSMUSG00000021196	1174.15	1994.36	-0.64104	0.0074534	0.026752	NA	NA	NA	NA	NA	NA	NA	NA	NA	NA	NA	NA	NA	NA	0	1	0	3	3	1	No change with ammonia	x	NA	NA	0	0	NA	NA	NA	NA	NA	NA	NA	NA	NA	NA	NA
ENSMUSG00000021241	Isca2	Isca2	ENSMUSG00000021241	277.624	345.996	-0.30506	0.013953	0.044762	NA	NA	NA	NA	NA	NA	NA	NA	NA	NA	NA	NA	NA	NA	0	1	0	3	3	1	No change with ammonia	x	ENSMUSG00000021241	7.2	1	1	NA	NA	NA	NA	NA	NA	NA	NA	NA	NA	NA
ENSMUSG00000021248	Tmed10	Tmed10	ENSMUSG00000021248	6030.74	5133.65	0.22925	0.001381	0.006425	Tmed10	ENSMUSG00000021248	5272.59	4553.63	0.20342	0.0061654	0.037287	NA	NA	NA	NA	NA	NA	NA	0	1	1	3	2	2	No change with ammonia	x	NA	NA	0	0	NA	NA	NA	NA	NA	NA	NA	NA	NA	NA	NA
ENSMUSG00000021250	Fos	Fos	ENSMUSG00000021250	96.7492	37.7879	1.1328	2.1141e-06	1.9902e-05	Fos	ENSMUSG00000021250	84.574	49.039	0.54087	0.0029168	0.020875	NA	NA	NA	NA	NA	NA	NA	0	1	1	3	2	2	No change with ammonia	x	NA	NA	0	0	FOS	FOS	Human	HAGR	Inhibits	Transient activation of c-fos (FOS) stimulated DNA synthesis in pre-senescent cells prolonging their proliferative lifespan.	The results doesn't seem very strong	FOS	Csgene	1	1
ENSMUSG00000021262	Evl	Evl	ENSMUSG00000021262	546.021	364.511	0.55889	2.806e-05	0.00020417	Evl	ENSMUSG00000021262	477.39	369.533	0.33339	0.0053299	0.033304	NA	NA	NA	NA	NA	NA	NA	0	1	1	3	2	2	No change with ammonia	x	NA	NA	0	0	NA	NA	NA	NA	NA	NA	NA	NA	NA	NA	NA
ENSMUSG00000021264	Yy1	Yy1	ENSMUSG00000021264	1196.26	1442.25	-0.2653	0.00123	0.0058214	NA	NA	NA	NA	NA	NA	NA	NA	NA	NA	NA	NA	NA	NA	0	1	0	3	3	1	No change with ammonia	x	NA	NA	0	0	YY1	NA	NA	NA	NA	NA	NA	YY1	Csgene	0	1
ENSMUSG00000021265	Slc25a29	Slc25a29	ENSMUSG00000021265	372.407	584.17	-0.62462	9.8135e-08	1.1941e-06	Slc25a29	ENSMUSG00000021265	325.596	445.55	-0.38763	0.0043446	0.028362	NA	NA	NA	NA	NA	NA	NA	0	1	1	3	1	1	No change with ammonia	x	ENSMUSG00000021265	0	1	0	NA	NA	NA	NA	NA	NA	NA	NA	NA	NA	NA
ENSMUSG00000021271	Zfp839	Zfp839	ENSMUSG00000021271	170.464	220.859	-0.35213	0.01511	0.047642	NA	NA	NA	NA	NA	NA	NA	NA	NA	NA	NA	NA	NA	NA	0	1	0	3	3	1	No change with ammonia	x	NA	NA	0	0	NA	NA	NA	NA	NA	NA	NA	NA	NA	NA	NA
ENSMUSG00000021285	Ppp1r13b	Ppp1r13b	ENSMUSG00000021285	332.82	260.756	0.33911	0.0092118	0.031891	NA	NA	NA	NA	NA	NA	NA	NA	NA	NA	NA	NA	NA	NA	0	1	0	3	3	2	No change with ammonia	x	NA	NA	0	0	PPP1R13B	NA	NA	NA	NA	NA	NA	PPP1R13B	Csgene	0	1
ENSMUSG00000021287	Xrcc3	Xrcc3	ENSMUSG00000021287	177.837	310.805	-0.76333	4.3904e-08	5.7219e-07	Xrcc3	ENSMUSG00000021287	155.491	236.987	-0.51299	0.00028268	0.0033699	NA	NA	NA	NA	NA	NA	NA	0	1	1	3	1	1	No change with ammonia	x	NA	NA	0	0	NA	NA	NA	NA	NA	NA	NA	NA	NA	NA	NA
ENSMUSG00000021288	Klc1	Klc1	ENSMUSG00000021288	3569.12	4529.99	-0.34006	5.6989e-07	5.9687e-06	Klc1	ENSMUSG00000021288	3120.48	3574.95	-0.1903	0.0039843	0.026441	NA	NA	NA	NA	NA	NA	NA	0	1	1	3	1	1	No change with ammonia	x	NA	NA	0	0	NA	NA	NA	NA	NA	NA	NA	NA	NA	NA	NA
ENSMUSG00000021340	Gpld1	Gpld1	ENSMUSG00000021340	211.147	274.031	-0.35802	0.006967	0.025239	NA	NA	NA	NA	NA	NA	NA	NA	NA	NA	NA	NA	NA	NA	0	1	0	3	3	1	No change with ammonia	x	NA	NA	0	0	NA	NA	NA	NA	NA	NA	NA	NA	NA	NA	NA
ENSMUSG00000021360	Gcnt2	Gcnt2	ENSMUSG00000021360	365.106	231.917	0.62561	2.6307e-06	2.4339e-05	Gcnt2	ENSMUSG00000021360	319.217	240.088	0.36271	0.0041101	0.027131	NA	NA	NA	NA	NA	NA	NA	0	1	1	3	2	2	No change with ammonia	x	NA	NA	0	0	NA	NA	NA	NA	NA	NA	NA	NA	NA	NA	NA
ENSMUSG00000021374	Nup153	Nup153	ENSMUSG00000021374	1787.29	1538.29	0.21271	0.01574	0.04934	NA	NA	NA	NA	NA	NA	NA	NA	NA	NA	NA	NA	NA	NA	0	1	0	3	3	2	No change with ammonia	x	NA	NA	0	0	NA	NA	NA	NA	NA	NA	NA	NA	NA	NA	NA
ENSMUSG00000021375	Kif13a	Kif13a	ENSMUSG00000021375	1310.88	1132.68	0.20799	0.013826	0.044432	NA	NA	NA	NA	NA	NA	NA	NA	NA	NA	NA	NA	NA	NA	0	1	0	3	3	2	No change with ammonia	x	NA	NA	0	0	NA	NA	NA	NA	NA	NA	NA	NA	NA	NA	NA
ENSMUSG00000021377	Dek	Dek	ENSMUSG00000021377	1673.83	1133.22	0.55258	1.6988e-10	3.0595e-09	Dek	ENSMUSG00000021377	1463.26	1025.24	0.4841	9.764e-08	4.039e-06	NA	NA	NA	NA	NA	NA	NA	0	1	1	3	2	2	No change with ammonia	x	NA	NA	0	0	DEK	DEK	Human	HAGR	Inhibits	Ectopic expression of DEK extended the cellular lifespan of keratinocytes.	Paper also contains more data	DEK	Csgene	1	1
ENSMUSG00000021391	Cenpp	Cenpp	ENSMUSG00000021391	130.992	48.8884	1.1899	5.4799e-07	5.7559e-06	Cenpp	ENSMUSG00000021391	114.514	63.3356	0.55962	0.0027186	0.019799	NA	NA	NA	NA	NA	NA	NA	0	1	1	3	2	2	No change with ammonia	x	NA	NA	0	0	NA	NA	NA	NA	NA	NA	NA	NA	NA	NA	NA
ENSMUSG00000021392	Nol8	Nol8	ENSMUSG00000021392	600.027	467.52	0.3504	0.00089967	0.0044603	NA	NA	NA	NA	NA	NA	NA	NA	NA	NA	NA	NA	NA	NA	0	1	0	3	3	2	No change with ammonia	x	NA	NA	0	0	NA	NA	NA	NA	NA	NA	NA	NA	NA	NA	NA
ENSMUSG00000021395	Spin1	Spin1	ENSMUSG00000021395	2513.13	2040.68	0.29656	2.7715e-05	0.00020187	NA	NA	NA	NA	NA	NA	NA	NA	NA	NA	NA	NA	NA	NA	0	1	0	3	3	2	No change with ammonia	x	NA	NA	0	0	SPIN1	SPIN1	Human	HAGR	Induces	Overexpression of SPINDLIN1 (SPIN1) in HeLa cells resulted in multinucleation with cells exhibiting characteristic features of senescence and apoptosis	0	NA	NA	1	0
ENSMUSG00000021408	Ripk1	Ripk1	ENSMUSG00000021408	590.118	465.3	0.33067	0.003608	0.0147	Ripk1	ENSMUSG00000021408	515.927	409.639	0.30876	0.0021312	0.016499	NA	NA	NA	NA	NA	NA	NA	0	1	1	3	2	2	No change with ammonia	x	NA	NA	0	0	NA	NA	NA	NA	NA	NA	NA	NA	NA	NA	NA
ENSMUSG00000021427	Ssr1	Ssr1	ENSMUSG00000021427	6370.37	4746.47	0.42013	6.1088e-11	1.1853e-09	Ssr1	ENSMUSG00000021427	5569.37	4413.24	0.32282	1.643e-05	0.00031909	NA	NA	NA	NA	NA	NA	NA	0	1	1	3	2	2	No change with ammonia	x	NA	NA	0	0	NA	NA	NA	NA	NA	NA	NA	NA	NA	NA	NA
ENSMUSG00000021453	Gadd45g	Gadd45g	ENSMUSG00000021453	4302.23	2959.71	0.52837	1.0818e-08	1.5441e-07	NA	NA	NA	NA	NA	NA	NA	NA	NA	NA	NA	NA	NA	NA	0	1	0	3	3	2	No change with ammonia	x	NA	NA	0	0	GADD45G	NA	NA	NA	NA	NA	NA	GADD45G	Csgene	0	1
ENSMUSG00000021458	2010111I01Rik	2010111I01Rik	ENSMUSG00000021458	1427.06	1074.36	0.40079	4.5518e-05	0.00031479	2010111I01Rik	ENSMUSG00000021458	1247.62	1002.44	0.29603	0.0023178	0.017507	NA	NA	NA	NA	NA	NA	NA	0	1	1	3	2	2	No change with ammonia	x	NA	NA	0	0	NA	NA	NA	NA	NA	NA	NA	NA	NA	NA	NA
ENSMUSG00000021461	Fancc	Fancc	ENSMUSG00000021461	291.959	220.566	0.38667	0.0041527	0.016478	NA	NA	NA	NA	NA	NA	NA	NA	NA	NA	NA	NA	NA	NA	0	1	0	3	3	2	No change with ammonia	x	NA	NA	0	0	NA	NA	NA	NA	NA	NA	NA	NA	NA	NA	NA
ENSMUSG00000021464	Ror2	Ror2	ENSMUSG00000021464	116.824	75.5599	0.56238	0.0064408	0.023634	NA	NA	NA	NA	NA	NA	NA	NA	NA	NA	NA	NA	NA	NA	0	1	0	3	3	2	No change with ammonia	x	NA	NA	0	0	NA	NA	NA	NA	NA	NA	NA	NA	NA	NA	NA
ENSMUSG00000021470	Ercc6l2	Ercc6l2	ENSMUSG00000021470	702.119	559.589	0.32028	0.001102	0.0053005	NA	NA	NA	NA	NA	NA	NA	NA	NA	NA	NA	NA	NA	NA	0	1	0	3	3	2	No change with ammonia	x	NA	NA	0	0	NA	NA	NA	NA	NA	NA	NA	NA	NA	NA	NA
ENSMUSG00000021474	Sfxn1	Sfxn1	ENSMUSG00000021474	891.717	622.08	0.50082	2.5044e-05	0.00018463	Sfxn1	ENSMUSG00000021474	779.549	616.076	0.30871	0.0057922	0.035462	NA	NA	NA	NA	NA	NA	NA	0	1	1	3	2	2	No change with ammonia	x	ENSMUSG00000021474	6.9	1	1	NA	NA	NA	NA	NA	NA	NA	NA	NA	NA	NA
ENSMUSG00000021481	Zfp346	Zfp346	ENSMUSG00000021481	1007.63	1276.28	-0.33292	0.0004237	0.0023037	NA	NA	NA	NA	NA	NA	NA	NA	NA	NA	NA	NA	NA	NA	0	1	0	3	3	1	No change with ammonia	x	NA	NA	0	0	NA	NA	NA	NA	NA	NA	NA	NA	NA	NA	NA
ENSMUSG00000021483	Cdk20	Cdk20	ENSMUSG00000021483	172.214	248.493	-0.50358	0.00029564	0.001683	NA	NA	NA	NA	NA	NA	NA	NA	NA	NA	NA	NA	NA	NA	0	1	0	3	3	1	No change with ammonia	x	NA	NA	0	0	NA	NA	NA	NA	NA	NA	NA	NA	NA	NA	NA
ENSMUSG00000021485	Mxd3	Mxd3	ENSMUSG00000021485	310.389	96.5039	0.93482	0.0038329	0.015442	NA	NA	NA	NA	NA	NA	NA	NA	NA	NA	NA	NA	NA	NA	0	1	0	3	3	2	No change with ammonia	x	NA	NA	0	0	NA	NA	NA	NA	NA	NA	NA	NA	NA	NA	NA
ENSMUSG00000021486	Prelid1	Prelid1	ENSMUSG00000021486	4551.11	5315.87	-0.2195	0.015802	0.049426	Prelid1	ENSMUSG00000021486	3978.95	4720.7	-0.23515	0.0044399	0.028787	NA	NA	NA	NA	NA	NA	NA	0	1	1	3	1	1	No change with ammonia	x	ENSMUSG00000021486	0	1	0	NA	NA	NA	NA	NA	NA	NA	NA	NA	NA	NA
ENSMUSG00000021510	A530054K11Rik	A530054K11Rik	ENSMUSG00000021510	216.295	275.277	-0.33293	0.014644	0.046424	NA	NA	NA	NA	NA	NA	NA	NA	NA	NA	NA	NA	NA	NA	0	1	0	3	3	1	No change with ammonia	x	NA	NA	0	0	NA	NA	NA	NA	NA	NA	NA	NA	NA	NA	NA
ENSMUSG00000021537	Cetn3	Cetn3	ENSMUSG00000021537	636.771	466.505	0.43624	2.7216e-05	0.00019892	Cetn3	ENSMUSG00000021537	556.707	409.725	0.40688	0.00011338	0.0015703	NA	NA	NA	NA	NA	NA	NA	0	1	1	3	2	2	No change with ammonia	x	NA	NA	0	0	NA	NA	NA	NA	NA	NA	NA	NA	NA	NA	NA
ENSMUSG00000021540	Smad5	Smad5	ENSMUSG00000021540	2587.77	2089.44	0.30228	0.00059655	0.0031183	NA	NA	NA	NA	NA	NA	NA	NA	NA	NA	NA	NA	NA	NA	0	1	0	3	3	2	No change with ammonia	x	NA	NA	0	0	SMAD5	NA	NA	NA	NA	NA	NA	SMAD5	Csgene	0	1
ENSMUSG00000021556	Golm1	Golm1	ENSMUSG00000021556	541.302	361.003	0.55661	4.1697e-05	0.0002903	Golm1	ENSMUSG00000021556	473.257	325.814	0.47859	9.4269e-05	0.0013493	NA	NA	NA	NA	NA	NA	NA	0	1	1	3	2	2	No change with ammonia	x	NA	NA	0	0	NA	NA	NA	NA	NA	NA	NA	NA	NA	NA	NA
ENSMUSG00000021569	Trip13	Trip13	ENSMUSG00000021569	232.314	87.8494	1.2519	4.5516e-10	7.8562e-09	Trip13	ENSMUSG00000021569	203.104	109.281	0.69345	2.3059e-05	0.00042539	NA	NA	NA	NA	NA	NA	NA	0	1	1	3	2	2	No change with ammonia	x	NA	NA	0	0	NA	NA	NA	NA	NA	NA	NA	NA	NA	NA	NA
ENSMUSG00000021594	Srd5a1	Srd5a1	ENSMUSG00000021594	55.5693	93.7559	-0.64973	0.0040027	0.015999	NA	NA	NA	NA	NA	NA	NA	NA	NA	NA	NA	NA	NA	NA	0	1	0	3	3	1	No change with ammonia	x	NA	NA	0	0	NA	NA	NA	NA	NA	NA	NA	NA	NA	NA	NA
ENSMUSG00000021597	Ankrd32	Ankrd32	ENSMUSG00000021597	463.324	351.535	0.38692	0.00032531	0.0018289	NA	NA	NA	NA	NA	NA	NA	NA	NA	NA	NA	NA	NA	NA	0	1	0	3	3	2	No change with ammonia	x	NA	NA	0	0	NA	NA	NA	NA	NA	NA	NA	NA	NA	NA	NA
ENSMUSG00000021607	Mrpl36	Mrpl36	ENSMUSG00000021607	445.577	363.034	0.28478	0.011806	0.03895	NA	NA	NA	NA	NA	NA	NA	NA	NA	NA	NA	NA	NA	NA	0	1	0	3	3	2	No change with ammonia	x	ENSMUSG00000021607	0	1	0	NA	NA	NA	NA	NA	NA	NA	NA	NA	NA	NA
ENSMUSG00000021610	Clptm1l	Clptm1l	ENSMUSG00000021610	3843.29	3297.51	0.21837	0.0022386	0.0097469	NA	NA	NA	NA	NA	NA	NA	NA	NA	NA	NA	NA	NA	NA	0	1	0	3	3	2	No change with ammonia	x	NA	NA	0	0	NA	NA	NA	NA	NA	NA	NA	NA	NA	NA	NA
ENSMUSG00000021629	Slc30a5	Slc30a5	ENSMUSG00000021629	1277.59	1101.21	0.21137	0.0085926	0.030034	NA	NA	NA	NA	NA	NA	NA	NA	NA	NA	NA	NA	NA	NA	0	1	0	3	3	2	No change with ammonia	x	NA	NA	0	0	NA	NA	NA	NA	NA	NA	NA	NA	NA	NA	NA
ENSMUSG00000021643	Serf1	Serf1	ENSMUSG00000021643	140.687	98.0574	0.47667	0.0080871	0.028611	Serf1	ENSMUSG00000021643	123.012	81.6663	0.45062	0.0067883	0.040096	NA	NA	NA	NA	NA	NA	NA	0	1	1	3	2	2	No change with ammonia	x	NA	NA	0	0	NA	NA	NA	NA	NA	NA	NA	NA	NA	NA	NA
ENSMUSG00000021668	Polk	Polk	ENSMUSG00000021668	359.915	526.899	-0.53244	6.922e-06	5.8452e-05	NA	NA	NA	NA	NA	NA	NA	NA	NA	NA	NA	NA	NA	NA	0	1	0	3	3	1	No change with ammonia	x	NA	NA	0	0	NA	NA	NA	NA	NA	NA	NA	NA	NA	NA	NA
ENSMUSG00000021697	Depdc1b	Depdc1b	ENSMUSG00000021697	81.1475	29.2899	1.028	0.00054715	0.0028955	NA	NA	NA	NA	NA	NA	NA	NA	NA	NA	NA	NA	NA	NA	0	1	0	3	3	2	No change with ammonia	x	NA	NA	0	0	NA	NA	NA	NA	NA	NA	NA	NA	NA	NA	NA
ENSMUSG00000021701	Plk2	Plk2	ENSMUSG00000021701	2812.51	2342.91	0.25748	0.0071987	0.02595	NA	NA	NA	NA	NA	NA	NA	NA	NA	NA	NA	NA	NA	NA	0	1	0	3	3	2	No change with ammonia	x	NA	NA	0	0	NA	NA	NA	NA	NA	NA	NA	NA	NA	NA	NA
ENSMUSG00000021707	Dhfr	Dhfr	ENSMUSG00000021707	355.429	156.604	1.1243	1.3002e-15	4.6033e-14	Dhfr	ENSMUSG00000021707	310.722	155.685	0.87019	4.1541e-11	4.6028e-09	NA	NA	NA	NA	NA	NA	NA	0	1	1	3	2	2	No change with ammonia	x	NA	NA	0	0	NA	NA	NA	NA	NA	NA	NA	NA	NA	NA	NA
ENSMUSG00000021714	Cenpk	Cenpk	ENSMUSG00000021714	70.8034	26.4294	1.1486	6.9508e-06	5.8594e-05	Cenpk	ENSMUSG00000021714	61.8992	34.4634	0.51118	0.0079034	0.045056	NA	NA	NA	NA	NA	NA	NA	0	1	1	3	2	2	No change with ammonia	x	NA	NA	0	0	NA	NA	NA	NA	NA	NA	NA	NA	NA	NA	NA
ENSMUSG00000021759	Ppap2a	Ppap2a	ENSMUSG00000021759	1829.88	2196.66	-0.25836	0.0035996	0.014671	Ppap2a	ENSMUSG00000021759	1599.78	2061.21	-0.34703	5.4738e-05	0.00087425	NA	NA	NA	NA	NA	NA	NA	0	1	1	3	1	1	No change with ammonia	x	NA	NA	0	0	NA	NA	NA	NA	NA	NA	NA	NA	NA	NA	NA
ENSMUSG00000021760	Gpx8	Gpx8	ENSMUSG00000021760	1633.06	1366.12	0.25226	0.0033718	0.013869	NA	NA	NA	NA	NA	NA	NA	NA	NA	NA	NA	NA	NA	NA	0	1	0	3	3	2	No change with ammonia	x	NA	NA	0	0	NA	NA	NA	NA	NA	NA	NA	NA	NA	NA	NA
ENSMUSG00000021765	Fst	Fst	ENSMUSG00000021765	1747.97	1107.07	0.63988	2.8896e-09	4.5297e-08	NA	NA	NA	NA	NA	NA	NA	NA	NA	NA	NA	NA	NA	NA	0	1	0	3	3	2	No change with ammonia	x	NA	NA	0	0	NA	NA	NA	NA	NA	NA	NA	NA	NA	NA	NA
ENSMUSG00000021803	Cdhr1	Cdhr1	ENSMUSG00000021803	872.275	326.235	1.3212	6.8458e-16	2.5031e-14	Cdhr1	ENSMUSG00000021803	762.622	440.126	0.50382	0.0079292	0.045138	NA	NA	NA	NA	NA	NA	NA	0	1	1	3	2	2	No change with ammonia	x	NA	NA	0	0	NA	NA	NA	NA	NA	NA	NA	NA	NA	NA	NA
ENSMUSG00000021811	Dnajc9	Dnajc9	ENSMUSG00000021811	891.678	523.622	0.74759	8.4035e-13	2.1326e-11	Dnajc9	ENSMUSG00000021811	779.508	521.34	0.524	6.832e-06	0.00015325	NA	NA	NA	NA	NA	NA	NA	0	1	1	3	2	2	No change with ammonia	x	NA	NA	0	0	NA	NA	NA	NA	NA	NA	NA	NA	NA	NA	NA
ENSMUSG00000021814	Anxa7	Anxa7	ENSMUSG00000021814	3009.65	2613.46	0.20044	0.0078287	0.027894	NA	NA	NA	NA	NA	NA	NA	NA	NA	NA	NA	NA	NA	NA	0	1	0	3	3	2	No change with ammonia	x	NA	NA	0	0	NA	NA	NA	NA	NA	NA	NA	NA	NA	NA	NA
ENSMUSG00000021819	Zswim8	Zswim8	ENSMUSG00000021819	4253.06	4889.93	-0.19831	0.0071372	0.025759	Zswim8	ENSMUSG00000021819	3718.43	4447.51	-0.24902	0.00055503	0.0057737	NA	NA	NA	NA	NA	NA	NA	0	1	1	3	1	1	No change with ammonia	x	NA	NA	0	0	NA	NA	NA	NA	NA	NA	NA	NA	NA	NA	NA
ENSMUSG00000021822	Plau	Plau	ENSMUSG00000021822	2726.03	2050.97	0.40271	2.9433e-06	2.6922e-05	NA	NA	NA	NA	NA	NA	NA	NA	NA	NA	NA	NA	NA	NA	0	1	0	3	3	2	No change with ammonia	x	NA	NA	0	0	NA	NA	NA	NA	NA	NA	NA	NA	NA	NA	NA
ENSMUSG00000021823	Vcl	Vcl	ENSMUSG00000021823	12208.2	10022.2	0.28182	1.0879e-05	8.7442e-05	Vcl	ENSMUSG00000021823	10673.2	8069.93	0.39254	7.2257e-10	5.6754e-08	NA	NA	NA	NA	NA	NA	NA	0	1	1	3	2	2	No change with ammonia	x	NA	NA	0	0	NA	NA	NA	NA	NA	NA	NA	NA	NA	NA	NA
ENSMUSG00000021846	Peli2	Peli2	ENSMUSG00000021846	583.19	883.315	-0.57944	1.4287e-07	1.6672e-06	Peli2	ENSMUSG00000021846	509.863	693.613	-0.4035	0.00028693	0.003414	NA	NA	NA	NA	NA	NA	NA	0	1	1	3	1	1	No change with ammonia	x	NA	NA	0	0	NA	NA	NA	NA	NA	NA	NA	NA	NA	NA	NA
ENSMUSG00000021870	Slmap	Slmap	ENSMUSG00000021870	2259.15	2692.97	-0.25044	0.00029246	0.0016675	NA	NA	NA	NA	NA	NA	NA	NA	NA	NA	NA	NA	NA	NA	0	1	0	3	3	1	No change with ammonia	x	NA	NA	0	0	NA	NA	NA	NA	NA	NA	NA	NA	NA	NA	NA
ENSMUSG00000021876	Rnase4	Rnase4	ENSMUSG00000021876	1155.06	822.361	0.47545	1.0717e-05	8.6334e-05	Rnase4	ENSMUSG00000021876	1009.87	694.187	0.50482	1.9943e-07	7.5685e-06	NA	NA	NA	NA	NA	NA	NA	0	1	1	3	2	2	No change with ammonia	x	NA	NA	0	0	NA	NA	NA	NA	NA	NA	NA	NA	NA	NA	NA
ENSMUSG00000021884	Hacl1	Hacl1	ENSMUSG00000021884	224.912	305.028	-0.42263	0.0011475	0.0054902	NA	NA	NA	NA	NA	NA	NA	NA	NA	NA	NA	NA	NA	NA	0	1	0	3	3	1	No change with ammonia	x	NA	NA	0	0	NA	NA	NA	NA	NA	NA	NA	NA	NA	NA	NA
ENSMUSG00000021893	Capn7	Capn7	ENSMUSG00000021893	1340.07	1040.08	0.35753	8.2542e-05	0.00053803	NA	NA	NA	NA	NA	NA	NA	NA	NA	NA	NA	NA	NA	NA	0	1	0	3	3	2	No change with ammonia	x	NA	NA	0	0	NA	NA	NA	NA	NA	NA	NA	NA	NA	NA	NA
ENSMUSG00000021901	Bap1	Bap1	ENSMUSG00000021901	1733.08	1971.28	-0.18272	0.014023	0.044925	NA	NA	NA	NA	NA	NA	NA	NA	NA	NA	NA	NA	NA	NA	0	1	0	3	3	1	No change with ammonia	x	NA	NA	0	0	NA	NA	NA	NA	NA	NA	NA	NA	NA	NA	NA
ENSMUSG00000021916	Glt8d1	Glt8d1	ENSMUSG00000021916	916.067	624.657	0.53707	1.3787e-07	1.614e-06	Glt8d1	ENSMUSG00000021916	800.875	661.786	0.25636	0.0081219	0.045961	NA	NA	NA	NA	NA	NA	NA	0	1	1	3	2	2	No change with ammonia	x	NA	NA	0	0	NA	NA	NA	NA	NA	NA	NA	NA	NA	NA	NA
ENSMUSG00000021944	Gata4	Gata4	ENSMUSG00000021944	256.931	335.373	-0.3642	0.0072418	0.026059	NA	NA	NA	NA	NA	NA	NA	NA	NA	NA	NA	NA	NA	NA	0	1	0	3	3	1	No change with ammonia	x	NA	NA	0	0	GATA4	GATA4	Human	HAGR	Induces	Expression of GATA4 induced senescence in human diploid fibroblasts (BJ and IMR-90). These displayed increased SA-beta-galactosidase activity and decreased BrdU incorporation. Depletion of GATA4 partially decreased ionising radiation (IR) induced SA-beta-Gal activity and delayed replicative senescence. GATA4 acts through NF-kappaB to initiate the SASP dependant on activation by ATM and ATR and in…	0	NA	NA	1	0
ENSMUSG00000021945	Zmym2	Zmym2	ENSMUSG00000021945	1386.09	1728.28	-0.3135	0.00035615	0.001974	NA	NA	NA	NA	NA	NA	NA	NA	NA	NA	NA	NA	NA	NA	0	1	0	3	3	1	No change with ammonia	x	NA	NA	0	0	NA	NA	NA	NA	NA	NA	NA	NA	NA	NA	NA
ENSMUSG00000021950	Anxa8	Anxa8	ENSMUSG00000021950	9342.65	7127.51	0.387	1.2451e-10	2.2981e-09	Anxa8	ENSMUSG00000021950	8168.16	5951.63	0.44538	3.1748e-13	5.8805e-11	NA	NA	NA	NA	NA	NA	NA	0	1	1	3	2	2	No change with ammonia	x	NA	NA	0	0	NA	NA	NA	NA	NA	NA	NA	NA	NA	NA	NA
ENSMUSG00000021959	Lats2	Lats2	ENSMUSG00000021959	2495.86	2837.35	-0.18211	0.015743	0.04934	NA	NA	NA	NA	NA	NA	NA	NA	NA	NA	NA	NA	NA	NA	0	1	0	3	3	1	No change with ammonia	x	NA	NA	0	0	NA	NA	NA	NA	NA	NA	NA	NA	NA	NA	NA
ENSMUSG00000021965	Ska3	Ska3	ENSMUSG00000021965	160.559	63.0074	0.80307	0.011888	0.03916	Ska3	ENSMUSG00000021965	140.364	71.8194	0.67053	0.00021116	0.0026442	NA	NA	NA	NA	NA	NA	NA	0	1	1	3	2	2	No change with ammonia	x	NA	NA	0	0	NA	NA	NA	NA	NA	NA	NA	NA	NA	NA	NA
ENSMUSG00000021969	Zdhhc20	Zdhhc20	ENSMUSG00000021969	1669.1	1967.58	-0.23426	0.0049153	0.018956	NA	NA	NA	NA	NA	NA	NA	NA	NA	NA	NA	NA	NA	NA	0	1	0	3	3	1	No change with ammonia	x	NA	NA	0	0	NA	NA	NA	NA	NA	NA	NA	NA	NA	NA	NA
ENSMUSG00000021990	Spata13	Spata13	ENSMUSG00000021990	973.326	623.539	0.62913	4.7379e-12	1.0865e-10	Spata13	ENSMUSG00000021990	850.936	635.466	0.3919	6.647e-05	0.0010171	NA	NA	NA	NA	NA	NA	NA	0	1	1	3	2	2	No change with ammonia	x	NA	NA	0	0	NA	NA	NA	NA	NA	NA	NA	NA	NA	NA	NA
ENSMUSG00000022000	Zc3h13	Zc3h13	ENSMUSG00000022000	1888.36	2321.7	-0.2945	4.0742e-05	0.0002842	NA	NA	NA	NA	NA	NA	NA	NA	NA	NA	NA	NA	NA	NA	0	1	0	3	3	1	No change with ammonia	x	NA	NA	0	0	NA	NA	NA	NA	NA	NA	NA	NA	NA	NA	NA
ENSMUSG00000022018	Rgcc	Rgcc	ENSMUSG00000022018	328.48	147.564	1.0179	1.0748e-06	1.0723e-05	NA	NA	NA	NA	NA	NA	NA	NA	NA	NA	NA	NA	NA	NA	0	1	0	3	3	2	No change with ammonia	x	NA	NA	0	0	NA	NA	NA	NA	NA	NA	NA	NA	NA	NA	NA
ENSMUSG00000022019	Tdrd3	Tdrd3	ENSMUSG00000022019	819.729	668.457	0.28595	0.0062417	0.023084	NA	NA	NA	NA	NA	NA	NA	NA	NA	NA	NA	NA	NA	NA	0	1	0	3	3	2	No change with ammonia	x	NA	NA	0	0	NA	NA	NA	NA	NA	NA	NA	NA	NA	NA	NA
ENSMUSG00000022021	Diap3	Diap3	ENSMUSG00000022021	935.729	367.422	0.97977	0.00072603	0.0036992	NA	NA	NA	NA	NA	NA	NA	NA	NA	NA	NA	NA	NA	NA	0	1	0	3	3	2	No change with ammonia	x	NA	NA	0	0	NA	NA	NA	NA	NA	NA	NA	NA	NA	NA	NA
ENSMUSG00000022033	Pbk	Pbk	ENSMUSG00000022033	560.083	180.371	1.0025	0.0015413	0.0070579	Pbk	ENSMUSG00000022033	489.606	214.944	0.60312	0.0022263	0.017002	NA	NA	NA	NA	NA	NA	NA	0	1	1	3	2	2	No change with ammonia	x	NA	NA	0	0	NA	NA	NA	NA	NA	NA	NA	NA	NA	NA	NA
ENSMUSG00000022074	Tnfrsf10b	Tnfrsf10b	ENSMUSG00000022074	378.792	505.766	-0.4035	0.00083291	0.0041749	NA	NA	NA	NA	NA	NA	NA	NA	NA	NA	NA	NA	NA	NA	0	1	0	3	3	1	No change with ammonia	x	NA	NA	0	0	NA	NA	NA	NA	NA	NA	NA	NA	NA	NA	NA
ENSMUSG00000022091	Sorbs3	Sorbs3	ENSMUSG00000022091	1383.19	2541.37	-0.83397	3.0514e-09	4.7629e-08	Sorbs3	ENSMUSG00000022091	1209.31	1851.41	-0.56157	3.0792e-07	1.0918e-05	NA	NA	NA	NA	NA	NA	NA	0	1	1	3	1	1	No change with ammonia	x	NA	NA	0	0	NA	NA	NA	NA	NA	NA	NA	NA	NA	NA	NA
ENSMUSG00000022120	Rnf219	Rnf219	ENSMUSG00000022120	377.913	280.277	0.41459	0.00067427	0.0034659	NA	NA	NA	NA	NA	NA	NA	NA	NA	NA	NA	NA	NA	NA	0	1	0	3	3	2	No change with ammonia	x	NA	NA	0	0	NA	NA	NA	NA	NA	NA	NA	NA	NA	NA	NA
ENSMUSG00000022139	Mbnl2	Mbnl2	ENSMUSG00000022139	2570.65	3497.91	-0.43088	0.00013442	0.00083457	NA	NA	NA	NA	NA	NA	NA	NA	NA	NA	NA	NA	NA	NA	0	1	0	3	3	1	No change with ammonia	x	NA	NA	0	0	NA	NA	NA	NA	NA	NA	NA	NA	NA	NA	NA
ENSMUSG00000022174	Dad1	Dad1	ENSMUSG00000022174	3137.75	2364.5	0.40202	3.0578e-07	3.3806e-06	Dad1	ENSMUSG00000022174	2743.36	2263.09	0.26519	0.00099161	0.0091425	NA	NA	NA	NA	NA	NA	NA	0	1	1	3	2	2	No change with ammonia	x	NA	NA	0	0	NA	NA	NA	NA	NA	NA	NA	NA	NA	NA	NA
ENSMUSG00000022177	Haus4	Haus4	ENSMUSG00000022177	428.716	345.042	0.30278	0.0087294	0.030424	Haus4	ENSMUSG00000022177	374.804	291.539	0.32602	0.0052634	0.033006	NA	NA	NA	NA	NA	NA	NA	0	1	1	3	2	2	No change with ammonia	x	NA	NA	0	0	NA	NA	NA	NA	NA	NA	NA	NA	NA	NA	NA
ENSMUSG00000022201	Zfr	Zfr	ENSMUSG00000022201	2517.29	2108.98	0.25224	0.00022331	0.0013076	NA	NA	NA	NA	NA	NA	NA	NA	NA	NA	NA	NA	NA	NA	0	1	0	3	3	2	No change with ammonia	x	NA	NA	0	0	NA	NA	NA	NA	NA	NA	NA	NA	NA	NA	NA
ENSMUSG00000022206	Npr3	Npr3	ENSMUSG00000022206	542.629	813.753	-0.57225	2.4932e-09	3.9597e-08	Npr3	ENSMUSG00000022206	474.426	650.804	-0.42797	7.516e-06	0.00016509	NA	NA	NA	NA	NA	NA	NA	0	1	1	3	1	1	No change with ammonia	x	NA	NA	0	0	NA	NA	NA	NA	NA	NA	NA	NA	NA	NA	NA
ENSMUSG00000022216	Psme1	Psme1	ENSMUSG00000022216	572.714	389.857	0.53843	5.7245e-07	5.9911e-06	NA	NA	NA	NA	NA	NA	NA	NA	NA	NA	NA	NA	NA	NA	0	1	0	3	3	2	No change with ammonia	x	NA	NA	0	0	NA	NA	NA	NA	NA	NA	NA	NA	NA	NA	NA
ENSMUSG00000022217	Emc9	Emc9	ENSMUSG00000022217	95.0354	168.852	-0.76612	1.0552e-05	8.5097e-05	NA	NA	NA	NA	NA	NA	NA	NA	NA	NA	NA	NA	NA	NA	0	1	0	3	3	1	No change with ammonia	x	NA	NA	0	0	NA	NA	NA	NA	NA	NA	NA	NA	NA	NA	NA
ENSMUSG00000022269	2020-03-11	43901	ENSMUSG00000022269	209.175	123.001	0.717	8.1256e-06	6.7323e-05	43901	ENSMUSG00000022269	182.871	113.57	0.56581	0.00017422	0.0022429	NA	NA	NA	NA	NA	NA	NA	0	1	1	3	2	2	No change with ammonia	x	NA	NA	0	0	NA	NA	NA	NA	NA	NA	NA	NA	NA	NA	NA
ENSMUSG00000022272	Myo10	Myo10	ENSMUSG00000022272	11688.4	13190.4	-0.17217	0.014801	0.046807	NA	NA	NA	NA	NA	NA	NA	NA	NA	NA	NA	NA	NA	NA	0	1	0	3	3	1	No change with ammonia	x	NA	NA	0	0	NA	NA	NA	NA	NA	NA	NA	NA	NA	NA	NA
ENSMUSG00000022285	Ywhaz	Ywhaz	ENSMUSG00000022285	10257.2	9102.18	0.17077	0.0048691	0.018828	Ywhaz	ENSMUSG00000022285	8967.41	7381.54	0.27346	1.2704e-05	0.00025819	NA	NA	NA	NA	NA	NA	NA	0	1	1	3	2	2	No change with ammonia	x	NA	NA	0	0	NA	NA	NA	NA	NA	NA	NA	NA	NA	NA	NA
ENSMUSG00000022296	Baalc	Baalc	ENSMUSG00000022296	188.852	115.344	0.66404	4.6638e-05	0.00032131	Baalc	ENSMUSG00000022296	165.109	113.144	0.45362	0.0020275	0.015875	NA	NA	NA	NA	NA	NA	NA	0	1	1	3	2	2	No change with ammonia	x	NA	NA	0	0	NA	NA	NA	NA	NA	NA	NA	NA	NA	NA	NA
ENSMUSG00000022305	Lrp12	Lrp12	ENSMUSG00000022305	1401.54	1065.05	0.3896	1.2753e-06	1.2555e-05	Lrp12	ENSMUSG00000022305	1225.33	866.498	0.4781	2.3903e-09	1.5948e-07	NA	NA	NA	NA	NA	NA	NA	0	1	1	3	2	2	No change with ammonia	x	NA	NA	0	0	NA	NA	NA	NA	NA	NA	NA	NA	NA	NA	NA
ENSMUSG00000022322	Shcbp1	Shcbp1	ENSMUSG00000022322	323.975	108.359	0.9251	0.0038796	0.015599	NA	NA	NA	NA	NA	NA	NA	NA	NA	NA	NA	NA	NA	NA	0	1	0	3	3	2	No change with ammonia	x	NA	NA	0	0	NA	NA	NA	NA	NA	NA	NA	NA	NA	NA	NA
ENSMUSG00000022330	Osr2	Osr2	ENSMUSG00000022330	18.568	4.85041	1.027	0.0015506	0.0070962	NA	NA	NA	NA	NA	NA	NA	NA	NA	NA	NA	NA	NA	NA	0	1	0	3	3	2	No change with ammonia	x	NA	NA	0	0	NA	NA	NA	NA	NA	NA	NA	NA	NA	NA	NA
ENSMUSG00000022332	Khdrbs3	Khdrbs3	ENSMUSG00000022332	98.819	59.3864	0.64198	0.0026579	0.011301	NA	NA	NA	NA	NA	NA	NA	NA	NA	NA	NA	NA	NA	NA	0	1	0	3	3	2	No change with ammonia	x	NA	NA	0	0	NA	NA	NA	NA	NA	NA	NA	NA	NA	NA	NA
ENSMUSG00000022360	Atad2	Atad2	ENSMUSG00000022360	1715.3	998.615	0.74657	1.5957e-08	2.2308e-07	Atad2	ENSMUSG00000022360	1499.51	664.018	1.0899	1.3205e-26	2.7312e-23	NA	NA	NA	NA	NA	NA	NA	0	1	1	3	2	2	No change with ammonia	x	NA	NA	0	0	NA	NA	NA	NA	NA	NA	NA	NA	NA	NA	NA
ENSMUSG00000022369	Mtbp	Mtbp	ENSMUSG00000022369	436.664	333.965	0.36728	0.0076403	0.027357	Mtbp	ENSMUSG00000022369	381.778	287.796	0.37257	0.00078138	0.0075816	NA	NA	NA	NA	NA	NA	NA	0	1	1	3	2	2	No change with ammonia	x	NA	NA	0	0	NA	NA	NA	NA	NA	NA	NA	NA	NA	NA	NA
ENSMUSG00000022370	Mrpl13	Mrpl13	ENSMUSG00000022370	1071.14	1277.78	-0.25062	0.0030866	0.012842	NA	NA	NA	NA	NA	NA	NA	NA	NA	NA	NA	NA	NA	NA	0	1	0	3	3	1	No change with ammonia	x	ENSMUSG00000022370	7.7	1	1	NA	NA	NA	NA	NA	NA	NA	NA	NA	NA	NA
ENSMUSG00000022389	Tef	Tef	ENSMUSG00000022389	3073.25	3604.02	-0.22615	0.0037495	0.015165	Tef	ENSMUSG00000022389	2686.85	3253.49	-0.26661	0.00015273	0.00201	NA	NA	NA	NA	NA	NA	NA	0	1	1	3	1	1	No change with ammonia	x	NA	NA	0	0	NA	NA	NA	NA	NA	NA	NA	NA	NA	NA	NA
ENSMUSG00000022391	Rangap1	Rangap1	ENSMUSG00000022391	3374.35	2446.34	0.45685	1.7128e-08	2.3747e-07	Rangap1	ENSMUSG00000022391	2949.94	2211.17	0.37938	0.0006532	0.0065965	NA	NA	NA	NA	NA	NA	NA	0	1	1	3	2	2	No change with ammonia	x	NA	NA	0	0	NA	NA	NA	NA	NA	NA	NA	NA	NA	NA	NA
ENSMUSG00000022401	Xpnpep3	Xpnpep3	ENSMUSG00000022401	682.883	881.286	-0.36072	0.00015433	0.00094526	NA	NA	NA	NA	NA	NA	NA	NA	NA	NA	NA	NA	NA	NA	0	1	0	3	3	1	No change with ammonia	x	ENSMUSG00000022401	0	1	0	NA	NA	NA	NA	NA	NA	NA	NA	NA	NA	NA
ENSMUSG00000022404	Slc25a17	Slc25a17	ENSMUSG00000022404	2556.8	2075.69	0.29445	0.00084783	0.0042424	Slc25a17	ENSMUSG00000022404	2235.35	1892.53	0.22776	0.0072635	0.0422	NA	NA	NA	NA	NA	NA	NA	0	1	1	3	2	2	No change with ammonia	x	NA	NA	0	0	NA	NA	NA	NA	NA	NA	NA	NA	NA	NA	NA
ENSMUSG00000022407	Adsl	Adsl	ENSMUSG00000022407	1366.43	1149.74	0.24377	0.01108	0.036967	NA	NA	NA	NA	NA	NA	NA	NA	NA	NA	NA	NA	NA	NA	0	1	0	3	3	2	No change with ammonia	x	NA	NA	0	0	NA	NA	NA	NA	NA	NA	NA	NA	NA	NA	NA
ENSMUSG00000022412	Mief1	Mief1	ENSMUSG00000022412	1509.49	1828.9	-0.27243	0.00044431	0.0024057	NA	NA	NA	NA	NA	NA	NA	NA	NA	NA	NA	NA	NA	NA	0	1	0	3	3	1	No change with ammonia	x	ENSMUSG00000022412	0	1	0	NA	NA	NA	NA	NA	NA	NA	NA	NA	NA	NA
ENSMUSG00000022422	Dscc1	Dscc1	ENSMUSG00000022422	115.495	29.2477	1.7103	1.1213e-14	3.5384e-13	Dscc1	ENSMUSG00000022422	100.964	33.3123	1.0925	1.9958e-09	1.3684e-07	NA	NA	NA	NA	NA	NA	NA	0	1	1	3	2	2	No change with ammonia	x	NA	NA	0	0	NA	NA	NA	NA	NA	NA	NA	NA	NA	NA	NA
ENSMUSG00000022434	Fam118a	Fam118a	ENSMUSG00000022434	736.89	588.896	0.31256	0.0033547	0.013807	Fam118a	ENSMUSG00000022434	644.23	468.173	0.41287	0.00046172	0.0049739	NA	NA	NA	NA	NA	NA	NA	0	1	1	3	2	2	No change with ammonia	x	NA	NA	0	0	NA	NA	NA	NA	NA	NA	NA	NA	NA	NA	NA
ENSMUSG00000022443	Myh9	Myh9	ENSMUSG00000022443	85472.7	69354.8	0.29847	4.1271e-06	3.6463e-05	Myh9	ENSMUSG00000022443	74728.1	53951.9	0.45358	3.6727e-10	3.1651e-08	NA	NA	NA	NA	NA	NA	NA	0	1	1	3	2	2	No change with ammonia	x	NA	NA	0	0	NA	NA	NA	NA	NA	NA	NA	NA	NA	NA	NA
ENSMUSG00000022451	Twf1	Twf1	ENSMUSG00000022451	2135.59	1807.51	0.23557	0.006187	0.022905	NA	NA	NA	NA	NA	NA	NA	NA	NA	NA	NA	NA	NA	NA	0	1	0	3	3	2	No change with ammonia	x	NA	NA	0	0	NA	NA	NA	NA	NA	NA	NA	NA	NA	NA	NA
ENSMUSG00000022453	Naga	Naga	ENSMUSG00000022453	1022.76	1180.8	-0.20323	0.015364	0.048298	NA	NA	NA	NA	NA	NA	NA	NA	NA	NA	NA	NA	NA	NA	0	1	0	3	3	1	No change with ammonia	x	NA	NA	0	0	NA	NA	NA	NA	NA	NA	NA	NA	NA	NA	NA
ENSMUSG00000022454	Nell2	Nell2	ENSMUSG00000022454	44.3525	14.0233	1.1936	3.9245e-05	0.00027494	Nell2	ENSMUSG00000022454	38.7819	16.7359	0.59539	0.0025426	0.018804	NA	NA	NA	NA	NA	NA	NA	0	1	1	3	2	2	No change with ammonia	x	NA	NA	0	0	NA	NA	NA	NA	NA	NA	NA	NA	NA	NA	NA
ENSMUSG00000022463	Srebf2	Srebf2	ENSMUSG00000022463	9479.92	13165.7	-0.46743	2.6471e-10	4.6859e-09	Srebf2	ENSMUSG00000022463	8288.24	11005.3	-0.39348	1.6204e-07	6.2645e-06	NA	NA	NA	NA	NA	NA	NA	0	1	1	3	1	1	No change with ammonia	x	NA	NA	0	0	NA	NA	NA	NA	NA	NA	NA	NA	NA	NA	NA
ENSMUSG00000022474	Pmm1	Pmm1	ENSMUSG00000022474	829.457	1107.64	-0.40629	4.2372e-05	0.00029458	NA	NA	NA	NA	NA	NA	NA	NA	NA	NA	NA	NA	NA	NA	0	1	0	3	3	1	No change with ammonia	x	NA	NA	0	0	NA	NA	NA	NA	NA	NA	NA	NA	NA	NA	NA
ENSMUSG00000022484	Hoxc10	Hoxc10	ENSMUSG00000022484	414.676	522.166	-0.32256	0.0024135	0.010405	Hoxc10	ENSMUSG00000022484	362.536	462.732	-0.32477	0.0017652	0.014318	NA	NA	NA	NA	NA	NA	NA	0	1	1	3	1	1	No change with ammonia	x	NA	NA	0	0	NA	NA	NA	NA	NA	NA	NA	NA	NA	NA	NA
ENSMUSG00000022508	Bcl6	Bcl6	ENSMUSG00000022508	775.407	927.476	-0.25222	0.004972	0.019098	NA	NA	NA	NA	NA	NA	NA	NA	NA	NA	NA	NA	NA	NA	0	1	0	3	3	1	No change with ammonia	x	NA	NA	0	0	BCL6	BCL6	Human	HAGR	Inhibits	BCL6 expression extended the replicative lifespan of primary human B cells and induced cyclin D1 expression	0	NA	NA	1	0
ENSMUSG00000022521	Crebbp	Crebbp	ENSMUSG00000022521	1384.65	1656.92	-0.25146	0.012995	0.042182	NA	NA	NA	NA	NA	NA	NA	NA	NA	NA	NA	NA	NA	NA	0	1	0	3	3	1	No change with ammonia	x	NA	NA	0	0	NA	NA	NA	NA	NA	NA	NA	NA	NA	NA	NA
ENSMUSG00000022533	Atp13a3	Atp13a3	ENSMUSG00000022533	8192.01	9446.63	-0.20356	0.0017104	0.0077156	NA	NA	NA	NA	NA	NA	NA	NA	NA	NA	NA	NA	NA	NA	0	1	0	3	3	1	No change with ammonia	x	NA	NA	0	0	NA	NA	NA	NA	NA	NA	NA	NA	NA	NA	NA
ENSMUSG00000022551	Cyc1	Cyc1	ENSMUSG00000022551	2768.82	3197.66	-0.20472	0.0071774	0.025898	Cyc1	ENSMUSG00000022551	2420.82	2771.11	-0.18857	0.0068558	0.040418	NA	NA	NA	NA	NA	NA	NA	0	1	1	3	1	1	No change with ammonia	x	ENSMUSG00000022551	9.8	1	1	NA	NA	NA	NA	NA	NA	NA	NA	NA	NA	NA
ENSMUSG00000022553	Maf1	Maf1	ENSMUSG00000022553	1684.73	1980.72	-0.2296	0.007199	0.02595	Maf1	ENSMUSG00000022553	1472.93	1715.68	-0.2108	0.0069534	0.040877	NA	NA	NA	NA	NA	NA	NA	0	1	1	3	1	1	No change with ammonia	x	NA	NA	0	0	NA	NA	NA	NA	NA	NA	NA	NA	NA	NA	NA
ENSMUSG00000022558	Mroh1	Mroh1	ENSMUSG00000022558	1133.08	1887.83	-0.72014	1.3675e-14	4.2597e-13	Mroh1	ENSMUSG00000022558	990.654	1449.37	-0.521	9.4347e-10	7.096e-08	NA	NA	NA	NA	NA	NA	NA	0	1	1	3	1	1	No change with ammonia	x	NA	NA	0	0	NA	NA	NA	NA	NA	NA	NA	NA	NA	NA	NA
ENSMUSG00000022562	Oplah	Oplah	ENSMUSG00000022562	92.1276	136.507	-0.5159	0.0044466	0.017436	NA	NA	NA	NA	NA	NA	NA	NA	NA	NA	NA	NA	NA	NA	0	1	0	3	3	1	No change with ammonia	x	NA	NA	0	0	NA	NA	NA	NA	NA	NA	NA	NA	NA	NA	NA
ENSMUSG00000022575	Gsdmd	Gsdmd	ENSMUSG00000022575	312.929	238.113	0.37871	0.0028594	0.012039	NA	NA	NA	NA	NA	NA	NA	NA	NA	NA	NA	NA	NA	NA	0	1	0	3	3	2	No change with ammonia	x	NA	NA	0	0	NA	NA	NA	NA	NA	NA	NA	NA	NA	NA	NA
ENSMUSG00000022634	Yaf2	Yaf2	ENSMUSG00000022634	698.823	581.021	0.2588	0.0099118	0.03378	NA	NA	NA	NA	NA	NA	NA	NA	NA	NA	NA	NA	NA	NA	0	1	0	3	3	2	No change with ammonia	x	NA	NA	0	0	NA	NA	NA	NA	NA	NA	NA	NA	NA	NA	NA
ENSMUSG00000022656	Pvrl3	Pvrl3	ENSMUSG00000022656	738.887	625.24	0.23624	0.01103	0.036866	NA	NA	NA	NA	NA	NA	NA	NA	NA	NA	NA	NA	NA	NA	0	1	0	3	3	2	No change with ammonia	x	NA	NA	0	0	NA	NA	NA	NA	NA	NA	NA	NA	NA	NA	NA
ENSMUSG00000022665	Ccdc80	Ccdc80	ENSMUSG00000022665	24008.2	11730.8	0.85904	0.00042493	0.0023085	Ccdc80	ENSMUSG00000022665	20990.9	14329.3	0.51085	5.8622e-07	1.8896e-05	NA	NA	NA	NA	NA	NA	NA	0	1	1	3	2	2	No change with ammonia	x	NA	NA	0	0	NA	NA	NA	NA	NA	NA	NA	NA	NA	NA	NA
ENSMUSG00000022668	Gtpbp8	Gtpbp8	ENSMUSG00000022668	610.32	427.813	0.49184	4.7582e-05	0.0003275	NA	NA	NA	NA	NA	NA	NA	NA	NA	NA	NA	NA	NA	NA	0	1	0	3	3	2	No change with ammonia	x	NA	NA	0	0	NA	NA	NA	NA	NA	NA	NA	NA	NA	NA	NA
ENSMUSG00000022673	Mcm4	Mcm4	ENSMUSG00000022673	1284.06	664.446	0.93199	2.2387e-24	1.6751e-22	Mcm4	ENSMUSG00000022673	1122.6	606.773	0.8386	2.6122e-20	1.801e-17	NA	NA	NA	NA	NA	NA	NA	0	1	1	3	2	2	No change with ammonia	x	NA	NA	0	0	NA	NA	NA	NA	NA	NA	NA	NA	NA	NA	NA
ENSMUSG00000022677	Fopnl	Fopnl	ENSMUSG00000022677	471.486	376.925	0.31128	0.005457	0.020656	NA	NA	NA	NA	NA	NA	NA	NA	NA	NA	NA	NA	NA	NA	0	1	0	3	3	2	No change with ammonia	x	NA	NA	0	0	NA	NA	NA	NA	NA	NA	NA	NA	NA	NA	NA
ENSMUSG00000022684	Bfar	Bfar	ENSMUSG00000022684	710.54	599.787	0.2389	0.012283	0.040247	NA	NA	NA	NA	NA	NA	NA	NA	NA	NA	NA	NA	NA	NA	0	1	0	3	3	2	No change with ammonia	x	NA	NA	0	0	NA	NA	NA	NA	NA	NA	NA	NA	NA	NA	NA
ENSMUSG00000022711	Pmm2	Pmm2	ENSMUSG00000022711	832.052	688.689	0.26657	0.0089773	0.031175	NA	NA	NA	NA	NA	NA	NA	NA	NA	NA	NA	NA	NA	NA	0	1	0	3	3	2	No change with ammonia	x	NA	NA	0	0	NA	NA	NA	NA	NA	NA	NA	NA	NA	NA	NA
ENSMUSG00000022718	Dgcr8	Dgcr8	ENSMUSG00000022718	1040.49	696.086	0.56973	1.1274e-10	2.1007e-09	Dgcr8	ENSMUSG00000022718	909.688	723.71	0.30769	0.0023405	0.017614	NA	NA	NA	NA	NA	NA	NA	0	1	1	3	2	2	No change with ammonia	x	NA	NA	0	0	DGCR8	DGCR8	Human	HAGR	Inhibits	The impact of global disruption of miRNA biogenesis in primary fibroblasts was investigated through the knockdown of DGCR8	0	NA	NA	1	0
ENSMUSG00000022721	Trmt2a	Trmt2a	ENSMUSG00000022721	709.084	591.082	0.25738	0.0087179	0.030391	NA	NA	NA	NA	NA	NA	NA	NA	NA	NA	NA	NA	NA	NA	0	1	0	3	3	2	No change with ammonia	x	NA	NA	0	0	NA	NA	NA	NA	NA	NA	NA	NA	NA	NA	NA
ENSMUSG00000022722	Arl6	Arl6	ENSMUSG00000022722	265.125	203.409	0.35843	0.014531	0.046223	NA	NA	NA	NA	NA	NA	NA	NA	NA	NA	NA	NA	NA	NA	0	1	0	3	3	2	No change with ammonia	x	NA	NA	0	0	NA	NA	NA	NA	NA	NA	NA	NA	NA	NA	NA
ENSMUSG00000022748	Cmss1	Cmss1	ENSMUSG00000022748	92.6783	205.749	-0.97357	3.0785e-05	0.00022144	NA	NA	NA	NA	NA	NA	NA	NA	NA	NA	NA	NA	NA	NA	0	1	0	3	3	1	No change with ammonia	x	NA	NA	0	0	NA	NA	NA	NA	NA	NA	NA	NA	NA	NA	NA
ENSMUSG00000022749	Tbc1d23	Tbc1d23	ENSMUSG00000022749	1003.14	1181.42	-0.23245	0.0077775	0.02775	NA	NA	NA	NA	NA	NA	NA	NA	NA	NA	NA	NA	NA	NA	0	1	0	3	3	1	No change with ammonia	x	NA	NA	0	0	NA	NA	NA	NA	NA	NA	NA	NA	NA	NA	NA
ENSMUSG00000022756	Slc7a4	Slc7a4	ENSMUSG00000022756	5.9266	22.5514	-1.0997	0.00061092	0.0031774	NA	NA	NA	NA	NA	NA	NA	NA	NA	NA	NA	NA	NA	NA	0	1	0	3	3	1	No change with ammonia	x	NA	NA	0	0	NA	NA	NA	NA	NA	NA	NA	NA	NA	NA	NA
ENSMUSG00000022758	P2rx6	P2rx6	ENSMUSG00000022758	123.619	181.259	-0.50197	0.0086741	0.030253	NA	NA	NA	NA	NA	NA	NA	NA	NA	NA	NA	NA	NA	NA	0	1	0	3	3	1	No change with ammonia	x	NA	NA	0	0	NA	NA	NA	NA	NA	NA	NA	NA	NA	NA	NA
ENSMUSG00000022761	Lztr1	Lztr1	ENSMUSG00000022761	1755.78	1401.93	0.32075	1.0409e-05	8.4175e-05	NA	NA	NA	NA	NA	NA	NA	NA	NA	NA	NA	NA	NA	NA	0	1	0	3	3	2	No change with ammonia	x	NA	NA	0	0	NA	NA	NA	NA	NA	NA	NA	NA	NA	NA	NA
ENSMUSG00000022770	Dlg1	Dlg1	ENSMUSG00000022770	2557.13	2979.67	-0.21842	0.0027022	0.011473	NA	NA	NA	NA	NA	NA	NA	NA	NA	NA	NA	NA	NA	NA	0	1	0	3	3	1	No change with ammonia	x	NA	NA	0	0	NA	NA	NA	NA	NA	NA	NA	NA	NA	NA	NA
ENSMUSG00000022773	Ypel1	Ypel1	ENSMUSG00000022773	44.8588	21.5168	0.82883	0.0021315	0.0093477	NA	NA	NA	NA	NA	NA	NA	NA	NA	NA	NA	NA	NA	NA	0	1	0	3	3	2	No change with ammonia	x	NA	NA	0	0	NA	NA	NA	NA	NA	NA	NA	NA	NA	NA	NA
ENSMUSG00000022779	Top3b	Top3b	ENSMUSG00000022779	885.144	731.582	0.26926	0.0052192	0.019901	NA	NA	NA	NA	NA	NA	NA	NA	NA	NA	NA	NA	NA	NA	0	1	0	3	3	2	No change with ammonia	x	NA	NA	0	0	NA	NA	NA	NA	NA	NA	NA	NA	NA	NA	NA
ENSMUSG00000022781	Pak2	Pak2	ENSMUSG00000022781	1854.54	1573.48	0.23374	0.0014458	0.0066727	NA	NA	NA	NA	NA	NA	NA	NA	NA	NA	NA	NA	NA	NA	0	1	0	3	3	2	No change with ammonia	x	NA	NA	0	0	NA	NA	NA	NA	NA	NA	NA	NA	NA	NA	NA
ENSMUSG00000022791	Tnk2	Tnk2	ENSMUSG00000022791	1420.09	1655.41	-0.2159	0.014605	0.04641	NA	NA	NA	NA	NA	NA	NA	NA	NA	NA	NA	NA	NA	NA	0	1	0	3	3	1	No change with ammonia	x	NA	NA	0	0	NA	NA	NA	NA	NA	NA	NA	NA	NA	NA	NA
ENSMUSG00000022799	Arhgap31	Arhgap31	ENSMUSG00000022799	1222.15	974.628	0.32123	0.00022068	0.0012948	NA	NA	NA	NA	NA	NA	NA	NA	NA	NA	NA	NA	NA	NA	0	1	0	3	3	2	No change with ammonia	x	NA	NA	0	0	NA	NA	NA	NA	NA	NA	NA	NA	NA	NA	NA
ENSMUSG00000022802	Lmln	Lmln	ENSMUSG00000022802	233.253	299.834	-0.34473	0.011183	0.037267	NA	NA	NA	NA	NA	NA	NA	NA	NA	NA	NA	NA	NA	NA	0	1	0	3	3	1	No change with ammonia	x	NA	NA	0	0	NA	NA	NA	NA	NA	NA	NA	NA	NA	NA	NA
ENSMUSG00000022827	Rabl3	Rabl3	ENSMUSG00000022827	189.477	141.592	0.39158	0.013078	0.042413	NA	NA	NA	NA	NA	NA	NA	NA	NA	NA	NA	NA	NA	NA	0	1	0	3	3	2	No change with ammonia	x	NA	NA	0	0	NA	NA	NA	NA	NA	NA	NA	NA	NA	NA	NA
ENSMUSG00000022842	Ece2	Ece2	ENSMUSG00000022842	504.517	387.247	0.36956	0.002159	0.0094397	NA	NA	NA	NA	NA	NA	NA	NA	NA	NA	NA	NA	NA	NA	0	1	0	3	3	2	No change with ammonia	x	NA	NA	0	0	NA	NA	NA	NA	NA	NA	NA	NA	NA	NA	NA
ENSMUSG00000022844	Pdia5	Pdia5	ENSMUSG00000022844	952.642	628.769	0.57697	2.9107e-06	2.6674e-05	Pdia5	ENSMUSG00000022844	832.886	638.108	0.35622	0.00051975	0.0054477	NA	NA	NA	NA	NA	NA	NA	0	1	1	3	2	2	No change with ammonia	x	NA	NA	0	0	NA	NA	NA	NA	NA	NA	NA	NA	NA	NA	NA
ENSMUSG00000022864	D16Ertd472e	D16Ertd472e	ENSMUSG00000022864	169.851	87.674	0.88035	3.8289e-07	4.1204e-06	NA	NA	NA	NA	NA	NA	NA	NA	NA	NA	NA	NA	NA	NA	0	1	0	3	3	2	No change with ammonia	x	NA	NA	0	0	NA	NA	NA	NA	NA	NA	NA	NA	NA	NA	NA
ENSMUSG00000022892	App	App	ENSMUSG00000022892	23204.3	20913.1	0.14878	0.011207	0.037338	NA	NA	NA	NA	NA	NA	NA	NA	NA	NA	NA	NA	NA	NA	0	1	0	3	3	2	No change with ammonia	x	NA	NA	0	0	NA	NA	NA	NA	NA	NA	NA	NA	NA	NA	NA
ENSMUSG00000022912	Pros1	Pros1	ENSMUSG00000022912	1370.99	803.19	0.7548	3.5467e-16	1.3373e-14	Pros1	ENSMUSG00000022912	1198.57	818.441	0.52243	9.6134e-10	7.1869e-08	NA	NA	NA	NA	NA	NA	NA	0	1	1	3	2	2	No change with ammonia	x	NA	NA	0	0	NA	NA	NA	NA	NA	NA	NA	NA	NA	NA	NA
ENSMUSG00000022940	Pigp	Pigp	ENSMUSG00000022940	419.621	331.414	0.32846	0.0051344	0.01962	NA	NA	NA	NA	NA	NA	NA	NA	NA	NA	NA	NA	NA	NA	0	1	0	3	3	2	No change with ammonia	x	NA	NA	0	0	NA	NA	NA	NA	NA	NA	NA	NA	NA	NA	NA
ENSMUSG00000022945	Chaf1b	Chaf1b	ENSMUSG00000022945	404.009	188.84	1.0485	5.0487e-15	1.6925e-13	Chaf1b	ENSMUSG00000022945	353.185	162.353	0.96708	1.3559e-12	2.1572e-10	NA	NA	NA	NA	NA	NA	NA	0	1	1	3	2	2	No change with ammonia	x	NA	NA	0	0	NA	NA	NA	NA	NA	NA	NA	NA	NA	NA	NA
ENSMUSG00000022960	Donson	Donson	ENSMUSG00000022960	167.139	105.719	0.61126	0.00047912	0.0025769	NA	NA	NA	NA	NA	NA	NA	NA	NA	NA	NA	NA	NA	NA	0	1	0	3	3	2	No change with ammonia	x	NA	NA	0	0	NA	NA	NA	NA	NA	NA	NA	NA	NA	NA	NA
ENSMUSG00000022962	Gart	Gart	ENSMUSG00000022962	1252.78	1009.57	0.30367	0.0040755	0.016239	NA	NA	NA	NA	NA	NA	NA	NA	NA	NA	NA	NA	NA	NA	0	1	0	3	3	2	No change with ammonia	x	NA	NA	0	0	NA	NA	NA	NA	NA	NA	NA	NA	NA	NA	NA
ENSMUSG00000022965	Ifngr2	Ifngr2	ENSMUSG00000022965	888.52	754.439	0.23018	0.013503	0.043508	NA	NA	NA	NA	NA	NA	NA	NA	NA	NA	NA	NA	NA	NA	0	1	0	3	3	2	No change with ammonia	x	NA	NA	0	0	NA	NA	NA	NA	NA	NA	NA	NA	NA	NA	NA
ENSMUSG00000022974	Paxbp1	Paxbp1	ENSMUSG00000022974	492.062	585.88	-0.2457	0.014927	0.047155	NA	NA	NA	NA	NA	NA	NA	NA	NA	NA	NA	NA	NA	NA	0	1	0	3	3	1	No change with ammonia	x	NA	NA	0	0	NA	NA	NA	NA	NA	NA	NA	NA	NA	NA	NA
ENSMUSG00000022978	Mis18a	Mis18a	ENSMUSG00000022978	173.817	97.5532	0.74708	0.00013014	0.00081145	NA	NA	NA	NA	NA	NA	NA	NA	NA	NA	NA	NA	NA	NA	0	1	0	3	3	2	No change with ammonia	x	NA	NA	0	0	NA	NA	NA	NA	NA	NA	NA	NA	NA	NA	NA
ENSMUSG00000022982	Sod1	Sod1	ENSMUSG00000022982	2616.06	2172.39	0.2642	0.00059227	0.0031015	Sod1	ENSMUSG00000022982	2287.17	1956.45	0.2174	0.0021636	0.016656	NA	NA	NA	NA	NA	NA	NA	0	1	1	3	2	2	No change with ammonia	x	ENSMUSG00000022982	8.5	1	1	SOD1	SOD1	Human	HAGR	Inhibits	RNA interference of SOD1 induced cellular senescence in normal human fibroblasts	0	NA	NA	1	0
ENSMUSG00000022996	Wnt10b	Wnt10b	ENSMUSG00000022996	108.212	153.404	-0.46568	0.0056618	0.021292	NA	NA	NA	NA	NA	NA	NA	NA	NA	NA	NA	NA	NA	NA	0	1	0	3	3	1	No change with ammonia	x	NA	NA	0	0	NA	NA	NA	NA	NA	NA	NA	NA	NA	NA	NA
ENSMUSG00000023004	Tuba1b	Tuba1b	ENSMUSG00000023004	16434.1	13762.2	0.25303	0.00020914	0.0012386	Tuba1b	ENSMUSG00000023004	14367.4	11981	0.24909	0.0034592	0.023783	NA	NA	NA	NA	NA	NA	NA	0	1	1	3	2	2	No change with ammonia	x	NA	NA	0	0	NA	NA	NA	NA	NA	NA	NA	NA	NA	NA	NA
ENSMUSG00000023007	Prpf40b	Prpf40b	ENSMUSG00000023007	516.902	686.692	-0.40017	3.1412e-05	0.00022562	Prpf40b	ENSMUSG00000023007	451.913	639.101	-0.45878	1.93e-05	0.00036511	NA	NA	NA	NA	NA	NA	NA	0	1	1	3	1	1	No change with ammonia	x	NA	NA	0	0	NA	NA	NA	NA	NA	NA	NA	NA	NA	NA	NA
ENSMUSG00000023009	Nckap5l	Nckap5l	ENSMUSG00000023009	1091.63	1483.67	-0.42388	0.00079394	0.0040031	Nckap5l	ENSMUSG00000023009	954.416	1591.53	-0.66916	3.5493e-09	2.2588e-07	NA	NA	NA	NA	NA	NA	NA	0	1	1	3	1	1	No change with ammonia	x	NA	NA	0	0	NA	NA	NA	NA	NA	NA	NA	NA	NA	NA	NA
ENSMUSG00000023011	Faim2	Faim2	ENSMUSG00000023011	5.49297	32.9788	-1.3573	2.7637e-05	0.00020156	NA	NA	NA	NA	NA	NA	NA	NA	NA	NA	NA	NA	NA	NA	0	1	0	3	3	1	No change with ammonia	x	NA	NA	0	0	NA	NA	NA	NA	NA	NA	NA	NA	NA	NA	NA
ENSMUSG00000023013	Aqp2	Aqp2	ENSMUSG00000023013	4.81492	19.6681	-0.97411	0.0027763	0.011756	NA	NA	NA	NA	NA	NA	NA	NA	NA	NA	NA	NA	NA	NA	0	1	0	3	3	1	No change with ammonia	x	NA	NA	0	0	NA	NA	NA	NA	NA	NA	NA	NA	NA	NA	NA
ENSMUSG00000023015	Racgap1	Racgap1	ENSMUSG00000023015	2494.29	1046.35	1.0094	8.9176e-05	0.00057737	NA	NA	NA	NA	NA	NA	NA	NA	NA	NA	NA	NA	NA	NA	0	1	0	3	3	2	No change with ammonia	x	NA	NA	0	0	NA	NA	NA	NA	NA	NA	NA	NA	NA	NA	NA
ENSMUSG00000023018	Smarcd1	Smarcd1	ENSMUSG00000023018	658.116	489.924	0.4157	4.1307e-05	0.00028786	NA	NA	NA	NA	NA	NA	NA	NA	NA	NA	NA	NA	NA	NA	0	1	0	3	3	2	No change with ammonia	x	NA	NA	0	0	NA	NA	NA	NA	NA	NA	NA	NA	NA	NA	NA
ENSMUSG00000023020	Cox14	Cox14	ENSMUSG00000023020	1201.69	1440.27	-0.25677	0.0017465	0.0078514	NA	NA	NA	NA	NA	NA	NA	NA	NA	NA	NA	NA	NA	NA	0	1	0	3	3	1	No change with ammonia	x	ENSMUSG00000023020	0	1	0	NA	NA	NA	NA	NA	NA	NA	NA	NA	NA	NA
ENSMUSG00000023027	Atf1	Atf1	ENSMUSG00000023027	1419.9	1232.4	0.20158	0.0081562	0.028813	NA	NA	NA	NA	NA	NA	NA	NA	NA	NA	NA	NA	NA	NA	0	1	0	3	3	2	No change with ammonia	x	NA	NA	0	0	NA	NA	NA	NA	NA	NA	NA	NA	NA	NA	NA
ENSMUSG00000023050	Map3k12	Map3k12	ENSMUSG00000023050	212.721	357.561	-0.71351	1.0581e-07	1.2714e-06	Map3k12	ENSMUSG00000023050	185.985	262.604	-0.43415	0.0007939	0.0076851	NA	NA	NA	NA	NA	NA	NA	0	1	1	3	1	1	No change with ammonia	x	NA	NA	0	0	NA	NA	NA	NA	NA	NA	NA	NA	NA	NA	NA
ENSMUSG00000023066	Rttn	Rttn	ENSMUSG00000023066	344.071	274.747	0.31159	0.011586	0.038338	NA	NA	NA	NA	NA	NA	NA	NA	NA	NA	NA	NA	NA	NA	0	1	0	3	3	2	No change with ammonia	x	NA	NA	0	0	NA	NA	NA	NA	NA	NA	NA	NA	NA	NA	NA
ENSMUSG00000023072	Cep89	Cep89	ENSMUSG00000023072	323.804	229.079	0.47842	0.00020856	0.0012362	NA	NA	NA	NA	NA	NA	NA	NA	NA	NA	NA	NA	NA	NA	0	1	0	3	3	2	No change with ammonia	x	ENSMUSG00000023072	0	1	0	NA	NA	NA	NA	NA	NA	NA	NA	NA	NA	NA
ENSMUSG00000023075	Akirin1	Akirin1	ENSMUSG00000023075	1413.21	1717.49	-0.27738	0.00034048	0.0018987	NA	NA	NA	NA	NA	NA	NA	NA	NA	NA	NA	NA	NA	NA	0	1	0	3	3	1	No change with ammonia	x	NA	NA	0	0	NA	NA	NA	NA	NA	NA	NA	NA	NA	NA	NA
ENSMUSG00000023079	Gtf2ird1	Gtf2ird1	ENSMUSG00000023079	1915.96	1607.86	0.24821	0.0060638	0.022501	NA	NA	NA	NA	NA	NA	NA	NA	NA	NA	NA	NA	NA	NA	0	1	0	3	3	2	No change with ammonia	x	NA	NA	0	0	NA	NA	NA	NA	NA	NA	NA	NA	NA	NA	NA
ENSMUSG00000023088	Abcc1	Abcc1	ENSMUSG00000023088	4670.14	2984.03	0.63137	7.6813e-11	1.4652e-09	Abcc1	ENSMUSG00000023088	4082.97	2650.53	0.59971	1.3921e-15	4.2136e-13	NA	NA	NA	NA	NA	NA	NA	0	1	1	3	2	2	No change with ammonia	x	NA	NA	0	0	NA	NA	NA	NA	NA	NA	NA	NA	NA	NA	NA
ENSMUSG00000023104	Rfc2	Rfc2	ENSMUSG00000023104	702.613	486.568	0.51053	2.561e-05	0.00018827	Rfc2	ENSMUSG00000023104	614.267	468.299	0.3663	0.0001566	0.0020521	NA	NA	NA	NA	NA	NA	NA	0	1	1	3	2	2	No change with ammonia	x	NA	NA	0	0	NA	NA	NA	NA	NA	NA	NA	NA	NA	NA	NA
ENSMUSG00000023110	Prmt5	Prmt5	ENSMUSG00000023110	1586.69	1297.23	0.28601	0.00055768	0.0029467	NA	NA	NA	NA	NA	NA	NA	NA	NA	NA	NA	NA	NA	NA	0	1	0	3	3	2	No change with ammonia	x	NA	NA	0	0	NA	NA	NA	NA	NA	NA	NA	NA	NA	NA	NA
ENSMUSG00000023150	Ivns1abp	Ivns1abp	ENSMUSG00000023150	8073.64	5998.51	0.41446	0.00033826	0.0018886	NA	NA	NA	NA	NA	NA	NA	NA	NA	NA	NA	NA	NA	NA	0	1	0	3	3	2	No change with ammonia	x	NA	NA	0	0	NA	NA	NA	NA	NA	NA	NA	NA	NA	NA	NA
ENSMUSG00000023191	Leprel2	Leprel2	ENSMUSG00000023191	773.938	547.518	0.48733	2.0059e-06	1.8994e-05	NA	NA	NA	NA	NA	NA	NA	NA	NA	NA	NA	NA	NA	NA	0	1	0	3	3	2	No change with ammonia	x	NA	NA	0	0	NA	NA	NA	NA	NA	NA	NA	NA	NA	NA	NA
ENSMUSG00000023286	Ube2j2	Ube2j2	ENSMUSG00000023286	971.837	1188.43	-0.28423	0.0007708	0.0038999	Ube2j2	ENSMUSG00000023286	849.68	999.827	-0.22243	0.0090073	0.049724	NA	NA	NA	NA	NA	NA	NA	0	1	1	3	1	1	No change with ammonia	x	NA	NA	0	0	NA	NA	NA	NA	NA	NA	NA	NA	NA	NA	NA
ENSMUSG00000023345	Poc1a	Poc1a	ENSMUSG00000023345	108.464	56.5898	0.77531	0.0016272	0.007402	NA	NA	NA	NA	NA	NA	NA	NA	NA	NA	NA	NA	NA	NA	0	1	0	3	3	2	No change with ammonia	x	NA	NA	0	0	NA	NA	NA	NA	NA	NA	NA	NA	NA	NA	NA
ENSMUSG00000023411	Nfatc4	Nfatc4	ENSMUSG00000023411	346.028	251.058	0.4455	0.00071212	0.0036389	NA	NA	NA	NA	NA	NA	NA	NA	NA	NA	NA	NA	NA	NA	0	1	0	3	3	2	No change with ammonia	x	NA	NA	0	0	NA	NA	NA	NA	NA	NA	NA	NA	NA	NA	NA
ENSMUSG00000023495	Pcbp4	Pcbp4	ENSMUSG00000023495	2293.39	2793.78	-0.2796	0.00061204	0.003181	Pcbp4	ENSMUSG00000023495	2005.11	2455.51	-0.28045	0.00027752	0.0033211	NA	NA	NA	NA	NA	NA	NA	0	1	1	3	1	1	No change with ammonia	x	NA	NA	0	0	NA	NA	NA	NA	NA	NA	NA	NA	NA	NA	NA
ENSMUSG00000023795	Pisd-ps2	Pisd-ps2	ENSMUSG00000023795	253.389	316.294	-0.30751	0.014332	0.045669	Pisd-ps2	ENSMUSG00000023795	221.521	317.852	-0.46875	8.4374e-05	0.0012261	NA	NA	NA	NA	NA	NA	NA	0	1	1	3	1	1	No change with ammonia	x	NA	NA	0	0	NA	NA	NA	NA	NA	NA	NA	NA	NA	NA	NA
ENSMUSG00000023800	Tiam2	Tiam2	ENSMUSG00000023800	1047.28	799.54	0.38286	6.7307e-06	5.6903e-05	NA	NA	NA	NA	NA	NA	NA	NA	NA	NA	NA	NA	NA	NA	0	1	0	3	3	2	No change with ammonia	x	NA	NA	0	0	NA	NA	NA	NA	NA	NA	NA	NA	NA	NA	NA
ENSMUSG00000023885	Thbs2	Thbs2	ENSMUSG00000023885	15641.4	9808.28	0.59477	0.0044391	0.017411	Thbs2	ENSMUSG00000023885	13674.9	9820.31	0.45555	3.9624e-08	1.7947e-06	NA	NA	NA	NA	NA	NA	NA	0	1	1	3	2	2	No change with ammonia	x	NA	NA	0	0	NA	NA	NA	NA	NA	NA	NA	NA	NA	NA	NA
ENSMUSG00000023908	Pkmyt1	Pkmyt1	ENSMUSG00000023908	148.529	79.2311	0.79762	0.00018227	0.0010978	Pkmyt1	ENSMUSG00000023908	129.842	74.4171	0.5482	0.0028059	0.020268	NA	NA	NA	NA	NA	NA	NA	0	1	1	3	2	2	No change with ammonia	x	NA	NA	0	0	NA	NA	NA	NA	NA	NA	NA	NA	NA	NA	NA
ENSMUSG00000023912	Slc25a27	Slc25a27	ENSMUSG00000023912	87.7147	128.087	-0.50025	0.0057524	0.021571	NA	NA	NA	NA	NA	NA	NA	NA	NA	NA	NA	NA	NA	NA	0	1	0	3	3	1	No change with ammonia	x	ENSMUSG00000023912	0	1	0	NA	NA	NA	NA	NA	NA	NA	NA	NA	NA	NA
ENSMUSG00000023919	Cenpq	Cenpq	ENSMUSG00000023919	197.685	134.944	0.49532	0.010506	0.035449	Cenpq	ENSMUSG00000023919	172.796	111.943	0.46031	0.0078978	0.045056	NA	NA	NA	NA	NA	NA	NA	0	1	1	3	2	2	No change with ammonia	x	NA	NA	0	0	NA	NA	NA	NA	NA	NA	NA	NA	NA	NA	NA
ENSMUSG00000023940	Sgol1	Sgol1	ENSMUSG00000023940	235.781	76.8474	0.867	0.0075501	0.027068	Sgol1	ENSMUSG00000023940	206.119	104.1	0.6788	0.00019367	0.0024626	NA	NA	NA	NA	NA	NA	NA	0	1	1	3	2	2	No change with ammonia	x	NA	NA	0	0	NA	NA	NA	NA	NA	NA	NA	NA	NA	NA	NA
ENSMUSG00000023966	Rsph9	Rsph9	ENSMUSG00000023966	55.7456	30.6615	0.69171	0.0075679	0.027118	NA	NA	NA	NA	NA	NA	NA	NA	NA	NA	NA	NA	NA	NA	0	1	0	3	3	2	No change with ammonia	x	NA	NA	0	0	NA	NA	NA	NA	NA	NA	NA	NA	NA	NA	NA
ENSMUSG00000023977	Ubr2	Ubr2	ENSMUSG00000023977	3137.56	3512.96	-0.16144	0.014623	0.046411	NA	NA	NA	NA	NA	NA	NA	NA	NA	NA	NA	NA	NA	NA	0	1	0	3	3	1	No change with ammonia	x	NA	NA	0	0	NA	NA	NA	NA	NA	NA	NA	NA	NA	NA	NA
ENSMUSG00000023992	Trem2	Trem2	ENSMUSG00000023992	14.6268	3.89055	0.90051	0.005678	0.021338	NA	NA	NA	NA	NA	NA	NA	NA	NA	NA	NA	NA	NA	NA	0	1	0	3	3	2	No change with ammonia	x	NA	NA	0	0	NA	NA	NA	NA	NA	NA	NA	NA	NA	NA	NA
ENSMUSG00000023994	Nfya	Nfya	ENSMUSG00000023994	994.934	787.565	0.3301	0.00033134	0.0018563	Nfya	ENSMUSG00000023994	869.882	691.094	0.31423	0.00049889	0.0052736	NA	NA	NA	NA	NA	NA	NA	0	1	1	3	2	2	No change with ammonia	x	NA	NA	0	0	NA	NA	NA	NA	NA	NA	NA	NA	NA	NA	NA
ENSMUSG00000024002	Brd4	Brd4	ENSMUSG00000024002	2825.27	3502.78	-0.30427	0.0002897	0.0016537	NA	NA	NA	NA	NA	NA	NA	NA	NA	NA	NA	NA	NA	NA	0	1	0	3	3	1	No change with ammonia	x	NA	NA	0	0	NA	NA	NA	NA	NA	NA	NA	NA	NA	NA	NA
ENSMUSG00000024007	Ppil1	Ppil1	ENSMUSG00000024007	563.92	444.03	0.33713	0.0014407	0.0066533	NA	NA	NA	NA	NA	NA	NA	NA	NA	NA	NA	NA	NA	NA	0	1	0	3	3	2	No change with ammonia	x	NA	NA	0	0	NA	NA	NA	NA	NA	NA	NA	NA	NA	NA	NA
ENSMUSG00000024043	Arhgap28	Arhgap28	ENSMUSG00000024043	1611.55	1843.14	-0.19102	0.012141	0.03983	NA	NA	NA	NA	NA	NA	NA	NA	NA	NA	NA	NA	NA	NA	0	1	0	3	3	1	No change with ammonia	x	NA	NA	0	0	NA	NA	NA	NA	NA	NA	NA	NA	NA	NA	NA
ENSMUSG00000024055	Cyp4f13	Cyp4f13	ENSMUSG00000024055	97.7106	138.116	-0.45808	0.0097814	0.033432	NA	NA	NA	NA	NA	NA	NA	NA	NA	NA	NA	NA	NA	NA	0	1	0	3	3	1	No change with ammonia	x	NA	NA	0	0	NA	NA	NA	NA	NA	NA	NA	NA	NA	NA	NA
ENSMUSG00000024056	Ndc80	Ndc80	ENSMUSG00000024056	534.485	125.731	1.0392	0.0014158	0.0065702	Ndc80	ENSMUSG00000024056	467.236	191.062	0.57078	0.0036229	0.02469	NA	NA	NA	NA	NA	NA	NA	0	1	1	3	2	2	No change with ammonia	x	NA	NA	0	0	NA	NA	NA	NA	NA	NA	NA	NA	NA	NA	NA
ENSMUSG00000024070	Prkd3	Prkd3	ENSMUSG00000024070	2815.93	2393.51	0.23121	0.0017855	0.008007	NA	NA	NA	NA	NA	NA	NA	NA	NA	NA	NA	NA	NA	NA	0	1	0	3	3	2	No change with ammonia	x	NA	NA	0	0	NA	NA	NA	NA	NA	NA	NA	NA	NA	NA	NA
ENSMUSG00000024087	Cyp1b1	Cyp1b1	ENSMUSG00000024087	2275.96	3184.61	-0.46916	3.4047e-05	0.00024203	Cyp1b1	ENSMUSG00000024087	1989.76	2401.12	-0.25405	0.0070685	0.041377	NA	NA	NA	NA	NA	NA	NA	0	1	1	3	1	1	No change with ammonia	x	NA	NA	0	0	NA	NA	NA	NA	NA	NA	NA	NA	NA	NA	NA
ENSMUSG00000024095	Hnrnpll	Hnrnpll	ENSMUSG00000024095	1660.09	1127.77	0.54473	1.5798e-08	2.2114e-07	Hnrnpll	ENSMUSG00000024095	1451.36	1214.5	0.24275	0.0060738	0.036841	NA	NA	NA	NA	NA	NA	NA	0	1	1	3	2	2	No change with ammonia	x	NA	NA	0	0	NA	NA	NA	NA	NA	NA	NA	NA	NA	NA	NA
ENSMUSG00000024098	Twsg1	Twsg1	ENSMUSG00000024098	2143.97	1693.44	0.33647	1.421e-06	1.3881e-05	Twsg1	ENSMUSG00000024098	1874.42	1602.53	0.21677	0.0049297	0.031341	NA	NA	NA	NA	NA	NA	NA	0	1	1	3	2	2	No change with ammonia	x	NA	NA	0	0	NA	NA	NA	NA	NA	NA	NA	NA	NA	NA	NA
ENSMUSG00000024101	Wash	Wash	ENSMUSG00000024101	753.829	902.864	-0.25419	0.0082351	0.029036	Wash	ENSMUSG00000024101	659.063	791.284	-0.24793	0.0078022	0.044662	NA	NA	NA	NA	NA	NA	NA	0	1	1	3	1	1	No change with ammonia	x	NA	NA	0	0	NA	NA	NA	NA	NA	NA	NA	NA	NA	NA	NA
ENSMUSG00000024104	Fam21	Fam21	ENSMUSG00000024104	2406.67	2966.84	-0.29716	0.00029081	0.0016587	NA	NA	NA	NA	NA	NA	NA	NA	NA	NA	NA	NA	NA	NA	0	1	0	3	3	1	No change with ammonia	x	NA	NA	0	0	NA	NA	NA	NA	NA	NA	NA	NA	NA	NA	NA
ENSMUSG00000024121	Atp6v0c	Atp6v0c	ENSMUSG00000024121	1037.8	1514.34	-0.53211	2.4064e-08	3.2464e-07	Atp6v0c	ENSMUSG00000024121	907.399	1171.18	-0.34461	0.00026694	0.0032257	NA	NA	NA	NA	NA	NA	NA	0	1	1	3	1	1	No change with ammonia	x	NA	NA	0	0	NA	NA	NA	NA	NA	NA	NA	NA	NA	NA	NA
ENSMUSG00000024130	Abca3	Abca3	ENSMUSG00000024130	339.812	475.445	-0.4674	3.3468e-05	0.00023862	NA	NA	NA	NA	NA	NA	NA	NA	NA	NA	NA	NA	NA	NA	0	1	0	3	3	1	No change with ammonia	x	NA	NA	0	0	NA	NA	NA	NA	NA	NA	NA	NA	NA	NA	NA
ENSMUSG00000024142	Mlst8	Mlst8	ENSMUSG00000024142	293.63	194.783	0.56205	0.00015725	0.00096031	NA	NA	NA	NA	NA	NA	NA	NA	NA	NA	NA	NA	NA	NA	0	1	0	3	3	2	No change with ammonia	x	NA	NA	0	0	NA	NA	NA	NA	NA	NA	NA	NA	NA	NA	NA
ENSMUSG00000024151	Msh2	Msh2	ENSMUSG00000024151	577.415	409.619	0.48123	8.275e-06	6.8405e-05	Msh2	ENSMUSG00000024151	504.783	338.857	0.525	2.6026e-06	6.7852e-05	NA	NA	NA	NA	NA	NA	NA	0	1	1	3	2	2	No change with ammonia	x	NA	NA	0	0	NA	NA	NA	NA	NA	NA	NA	NA	NA	NA	NA
ENSMUSG00000024158	Hagh	Hagh	ENSMUSG00000024158	540.339	647.545	-0.25552	0.0080157	0.028435	Hagh	ENSMUSG00000024158	472.382	600.949	-0.32463	0.000823	0.007892	NA	NA	NA	NA	NA	NA	NA	0	1	1	3	1	1	No change with ammonia	x	ENSMUSG00000024158	0	1	0	NA	NA	NA	NA	NA	NA	NA	NA	NA	NA	NA
ENSMUSG00000024163	Mapk8ip3	Mapk8ip3	ENSMUSG00000024163	1151.84	1553.39	-0.42468	2.783e-07	3.098e-06	Mapk8ip3	ENSMUSG00000024163	1006.99	1253.14	-0.29805	0.00086234	0.008188	NA	NA	NA	NA	NA	NA	NA	0	1	1	3	1	1	No change with ammonia	x	NA	NA	0	0	NA	NA	NA	NA	NA	NA	NA	NA	NA	NA	NA
ENSMUSG00000024181	Mrpl28	Mrpl28	ENSMUSG00000024181	819.16	985.394	-0.26125	0.0024887	0.010694	Mrpl28	ENSMUSG00000024181	716.2	880.396	-0.28202	0.0012754	0.011115	NA	NA	NA	NA	NA	NA	NA	0	1	1	3	1	1	No change with ammonia	x	ENSMUSG00000024181	0	1	0	NA	NA	NA	NA	NA	NA	NA	NA	NA	NA	NA
ENSMUSG00000024186	Rgs11	Rgs11	ENSMUSG00000024186	5.03879	15.5915	-0.80936	0.012919	0.041983	NA	NA	NA	NA	NA	NA	NA	NA	NA	NA	NA	NA	NA	NA	0	1	0	3	3	1	No change with ammonia	x	NA	NA	0	0	NA	NA	NA	NA	NA	NA	NA	NA	NA	NA	NA
ENSMUSG00000024190	Dusp1	Dusp1	ENSMUSG00000024190	663.262	1331.85	-0.97324	1.9512e-18	8.9633e-17	Dusp1	ENSMUSG00000024190	579.876	1119.83	-0.59557	0.0017798	0.014398	NA	NA	NA	NA	NA	NA	NA	0	1	1	3	1	1	No change with ammonia	x	NA	NA	0	0	NA	NA	NA	NA	NA	NA	NA	NA	NA	NA	NA
ENSMUSG00000024193	Phf1	Phf1	ENSMUSG00000024193	375.394	496.493	-0.39029	0.00031985	0.0018066	Phf1	ENSMUSG00000024193	328.189	500.55	-0.5592	1.6301e-07	6.2825e-06	NA	NA	NA	NA	NA	NA	NA	0	1	1	3	1	1	No change with ammonia	x	NA	NA	0	0	NA	NA	NA	NA	NA	NA	NA	NA	NA	NA	NA
ENSMUSG00000024194	Cuta	Cuta	ENSMUSG00000024194	722.606	934.535	-0.36249	0.00010483	0.00066916	NA	NA	NA	NA	NA	NA	NA	NA	NA	NA	NA	NA	NA	NA	0	1	0	3	3	1	No change with ammonia	x	NA	NA	0	0	NA	NA	NA	NA	NA	NA	NA	NA	NA	NA	NA
ENSMUSG00000024210	Ip6k3	Ip6k3	ENSMUSG00000024210	388.917	682.446	-0.79041	1.376e-13	3.8692e-12	Ip6k3	ENSMUSG00000024210	340.043	636.406	-0.83019	2.2066e-14	5.4769e-12	NA	NA	NA	NA	NA	NA	NA	0	1	1	3	1	1	No change with ammonia	x	NA	NA	0	0	NA	NA	NA	NA	NA	NA	NA	NA	NA	NA	NA
ENSMUSG00000024222	Fkbp5	Fkbp5	ENSMUSG00000024222	1251.27	515.92	1.2523	2.6425e-43	7.6718e-41	Fkbp5	ENSMUSG00000024222	1093.93	542.691	0.89545	7.8929e-13	1.3237e-10	NA	NA	NA	NA	NA	NA	NA	0	1	1	3	2	2	No change with ammonia	x	NA	NA	0	0	NA	NA	NA	NA	NA	NA	NA	NA	NA	NA	NA
ENSMUSG00000024241	Sos1	Sos1	ENSMUSG00000024241	1143.87	1360.16	-0.24629	0.0021234	0.0093208	NA	NA	NA	NA	NA	NA	NA	NA	NA	NA	NA	NA	NA	NA	0	1	0	3	3	1	No change with ammonia	x	NA	NA	0	0	NA	NA	NA	NA	NA	NA	NA	NA	NA	NA	NA
ENSMUSG00000024242	Map4k3	Map4k3	ENSMUSG00000024242	594.574	742.078	-0.31282	0.0015063	0.0069131	NA	NA	NA	NA	NA	NA	NA	NA	NA	NA	NA	NA	NA	NA	0	1	0	3	3	1	No change with ammonia	x	NA	NA	0	0	NA	NA	NA	NA	NA	NA	NA	NA	NA	NA	NA
ENSMUSG00000024251	Thada	Thada	ENSMUSG00000024251	684.986	552.34	0.30183	0.0043562	0.017141	NA	NA	NA	NA	NA	NA	NA	NA	NA	NA	NA	NA	NA	NA	0	1	0	3	3	2	No change with ammonia	x	NA	NA	0	0	NA	NA	NA	NA	NA	NA	NA	NA	NA	NA	NA
ENSMUSG00000024268	Celf4	Celf4	ENSMUSG00000024268	1.81233	12.3713	-1.0221	0.0014644	0.0067462	NA	NA	NA	NA	NA	NA	NA	NA	NA	NA	NA	NA	NA	NA	0	1	0	3	3	1	No change with ammonia	x	NA	NA	0	0	NA	NA	NA	NA	NA	NA	NA	NA	NA	NA	NA
ENSMUSG00000024293	Esco1	Esco1	ENSMUSG00000024293	400.405	492.178	-0.29008	0.0080435	0.028499	NA	NA	NA	NA	NA	NA	NA	NA	NA	NA	NA	NA	NA	NA	0	1	0	3	3	1	No change with ammonia	x	NA	NA	0	0	NA	NA	NA	NA	NA	NA	NA	NA	NA	NA	NA
ENSMUSG00000024309	Pfdn6	Pfdn6	ENSMUSG00000024309	685.247	873.305	-0.34131	0.00081412	0.0040977	NA	NA	NA	NA	NA	NA	NA	NA	NA	NA	NA	NA	NA	NA	0	1	0	3	3	1	No change with ammonia	x	NA	NA	0	0	NA	NA	NA	NA	NA	NA	NA	NA	NA	NA	NA
ENSMUSG00000024317	Rnf138	Rnf138	ENSMUSG00000024317	250.931	169.409	0.5368	0.00014975	0.0009203	NA	NA	NA	NA	NA	NA	NA	NA	NA	NA	NA	NA	NA	NA	0	1	0	3	3	2	No change with ammonia	x	NA	NA	0	0	NA	NA	NA	NA	NA	NA	NA	NA	NA	NA	NA
ENSMUSG00000024327	Slc39a7	Slc39a7	ENSMUSG00000024327	118.857	79.3845	0.51637	0.014904	0.047115	NA	NA	NA	NA	NA	NA	NA	NA	NA	NA	NA	NA	NA	NA	0	1	0	3	3	2	No change with ammonia	x	NA	NA	0	0	NA	NA	NA	NA	NA	NA	NA	NA	NA	NA	NA
ENSMUSG00000024346	Pfdn1	Pfdn1	ENSMUSG00000024346	1175.9	1004.45	0.223	0.010818	0.036276	NA	NA	NA	NA	NA	NA	NA	NA	NA	NA	NA	NA	NA	NA	0	1	0	3	3	2	No change with ammonia	x	NA	NA	0	0	NA	NA	NA	NA	NA	NA	NA	NA	NA	NA	NA
ENSMUSG00000024352	Spata24	Spata24	ENSMUSG00000024352	107.04	153.586	-0.47682	0.0059583	0.022188	NA	NA	NA	NA	NA	NA	NA	NA	NA	NA	NA	NA	NA	NA	0	1	0	3	3	1	No change with ammonia	x	NA	NA	0	0	NA	NA	NA	NA	NA	NA	NA	NA	NA	NA	NA
ENSMUSG00000024370	Cdc23	Cdc23	ENSMUSG00000024370	1076.2	892.532	0.26582	0.0014202	0.0065862	NA	NA	NA	NA	NA	NA	NA	NA	NA	NA	NA	NA	NA	NA	0	1	0	3	3	2	No change with ammonia	x	NA	NA	0	0	CDC23	NA	NA	NA	NA	NA	NA	CDC23	Csgene	0	1
ENSMUSG00000024381	Bin1	Bin1	ENSMUSG00000024381	10984.5	13760.9	-0.32045	2.938e-05	0.00021271	NA	NA	NA	NA	NA	NA	NA	NA	NA	NA	NA	NA	NA	NA	0	1	0	3	3	1	No change with ammonia	x	NA	NA	0	0	NA	NA	NA	NA	NA	NA	NA	NA	NA	NA	NA
ENSMUSG00000024383	Map3k2	Map3k2	ENSMUSG00000024383	1300.82	1703.8	-0.38286	1.0958e-05	8.8029e-05	NA	NA	NA	NA	NA	NA	NA	NA	NA	NA	NA	NA	NA	NA	0	1	0	3	3	1	No change with ammonia	x	NA	NA	0	0	NA	NA	NA	NA	NA	NA	NA	NA	NA	NA	NA
ENSMUSG00000024392	Bag6	Bag6	ENSMUSG00000024392	6309.55	7722.08	-0.28507	0.002153	0.0094191	Bag6	ENSMUSG00000024392	5516.54	7322.67	-0.38648	1.2986e-05	0.00026248	NA	NA	NA	NA	NA	NA	NA	0	1	1	3	1	1	No change with ammonia	x	NA	NA	0	0	NA	NA	NA	NA	NA	NA	NA	NA	NA	NA	NA
ENSMUSG00000024400	Wdr33	Wdr33	ENSMUSG00000024400	1388.02	1632.03	-0.2301	0.0042198	0.016681	NA	NA	NA	NA	NA	NA	NA	NA	NA	NA	NA	NA	NA	NA	0	1	0	3	3	1	No change with ammonia	x	NA	NA	0	0	NA	NA	NA	NA	NA	NA	NA	NA	NA	NA	NA
ENSMUSG00000024403	Atp6v1g2	Atp6v1g2	ENSMUSG00000024403	56.1348	28.4386	0.77193	0.00351	0.014344	NA	NA	NA	NA	NA	NA	NA	NA	NA	NA	NA	NA	NA	NA	0	1	0	3	3	2	No change with ammonia	x	NA	NA	0	0	NA	NA	NA	NA	NA	NA	NA	NA	NA	NA	NA
ENSMUSG00000024414	Mrpl27	Mrpl27	ENSMUSG00000024414	275.688	218.019	0.32397	0.012597	0.041119	NA	NA	NA	NA	NA	NA	NA	NA	NA	NA	NA	NA	NA	NA	0	1	0	3	3	2	No change with ammonia	x	ENSMUSG00000024414	7.3	1	1	NA	NA	NA	NA	NA	NA	NA	NA	NA	NA	NA
ENSMUSG00000024422	Dhx16	Dhx16	ENSMUSG00000024422	1360.61	1625.49	-0.25265	0.0010022	0.0048901	Dhx16	ENSMUSG00000024422	1189.54	1402.77	-0.22784	0.0030888	0.021841	NA	NA	NA	NA	NA	NA	NA	0	1	1	3	1	1	No change with ammonia	x	NA	NA	0	0	NA	NA	NA	NA	NA	NA	NA	NA	NA	NA	NA
ENSMUSG00000024423	Impact	Impact	ENSMUSG00000024423	1391.12	1913.85	-0.45207	1.6352e-07	1.8921e-06	Impact	ENSMUSG00000024423	1216.16	1532.95	-0.31855	0.00012065	0.0016436	NA	NA	NA	NA	NA	NA	NA	0	1	1	3	1	1	No change with ammonia	x	NA	NA	0	0	NA	NA	NA	NA	NA	NA	NA	NA	NA	NA	NA
ENSMUSG00000024429	Gnl1	Gnl1	ENSMUSG00000024429	1734.83	2063.29	-0.24589	0.0014807	0.0068126	NA	NA	NA	NA	NA	NA	NA	NA	NA	NA	NA	NA	NA	NA	0	1	0	3	3	1	No change with ammonia	x	NA	NA	0	0	NA	NA	NA	NA	NA	NA	NA	NA	NA	NA	NA
ENSMUSG00000024437	Gm8615	Gm8615	ENSMUSG00000024437	52.781	93.1445	-0.72327	0.00058463	0.0030704	NA	NA	NA	NA	NA	NA	NA	NA	NA	NA	NA	NA	NA	NA	0	1	0	3	3	1	No change with ammonia	x	NA	NA	0	0	NA	NA	NA	NA	NA	NA	NA	NA	NA	NA	NA
ENSMUSG00000024483	Ankhd1	Ankhd1	ENSMUSG00000024483	1862.66	2257.57	-0.27376	0.00039868	0.0021822	NA	NA	NA	NA	NA	NA	NA	NA	NA	NA	NA	NA	NA	NA	0	1	0	3	3	1	No change with ammonia	x	NA	NA	0	0	NA	NA	NA	NA	NA	NA	NA	NA	NA	NA	NA
ENSMUSG00000024486	Hbegf	Hbegf	ENSMUSG00000024486	1723.9	762.227	1.1187	1.9693e-15	6.8553e-14	NA	NA	NA	NA	NA	NA	NA	NA	NA	NA	NA	NA	NA	NA	0	1	0	3	3	2	No change with ammonia	x	NA	NA	0	0	HBEGF	NA	NA	NA	NA	NA	NA	HBEGF	Csgene	0	1
ENSMUSG00000024507	Hsd17b4	Hsd17b4	ENSMUSG00000024507	2131.58	2484.48	-0.21874	0.0017894	0.0080193	NA	NA	NA	NA	NA	NA	NA	NA	NA	NA	NA	NA	NA	NA	0	1	0	3	3	1	No change with ammonia	x	ENSMUSG00000024507	0	1	0	NA	NA	NA	NA	NA	NA	NA	NA	NA	NA	NA
ENSMUSG00000024512	Dynap	Dynap	ENSMUSG00000024512	959.174	603.248	0.6357	5.4572e-06	4.6929e-05	Dynap	ENSMUSG00000024512	838.608	588.842	0.47475	1.4292e-06	4.0587e-05	NA	NA	NA	NA	NA	NA	NA	0	1	1	3	2	2	No change with ammonia	x	NA	NA	0	0	NA	NA	NA	NA	NA	NA	NA	NA	NA	NA	NA
ENSMUSG00000024516	Sec11c	Sec11c	ENSMUSG00000024516	496.519	383.249	0.35619	0.0064062	0.023536	Sec11c	ENSMUSG00000024516	434.131	317.734	0.40541	0.00048552	0.0051719	NA	NA	NA	NA	NA	NA	NA	0	1	1	3	2	2	No change with ammonia	x	NA	NA	0	0	NA	NA	NA	NA	NA	NA	NA	NA	NA	NA	NA
ENSMUSG00000024525	Impa2	Impa2	ENSMUSG00000024525	148.569	108.006	0.4237	0.015636	0.049074	NA	NA	NA	NA	NA	NA	NA	NA	NA	NA	NA	NA	NA	NA	0	1	0	3	3	2	No change with ammonia	x	NA	NA	0	0	NA	NA	NA	NA	NA	NA	NA	NA	NA	NA	NA
ENSMUSG00000024538	Ppic	Ppic	ENSMUSG00000024538	6542.03	5098.89	0.35401	7.479e-06	6.261e-05	Ppic	ENSMUSG00000024538	5719.41	4475.4	0.33858	2.0851e-05	0.00039029	NA	NA	NA	NA	NA	NA	NA	0	1	1	3	2	2	No change with ammonia	x	NA	NA	0	0	NA	NA	NA	NA	NA	NA	NA	NA	NA	NA	NA
ENSMUSG00000024542	Cep192	Cep192	ENSMUSG00000024542	857.323	590.241	0.522	1.9956e-06	1.8909e-05	Cep192	ENSMUSG00000024542	749.525	569.403	0.37196	7.5768e-05	0.0011269	NA	NA	NA	NA	NA	NA	NA	0	1	1	3	2	2	No change with ammonia	x	NA	NA	0	0	NA	NA	NA	NA	NA	NA	NA	NA	NA	NA	NA
ENSMUSG00000024548	Setbp1	Setbp1	ENSMUSG00000024548	891.004	1050.08	-0.23192	0.0086452	0.030181	NA	NA	NA	NA	NA	NA	NA	NA	NA	NA	NA	NA	NA	NA	0	1	0	3	3	1	No change with ammonia	x	NA	NA	0	0	NA	NA	NA	NA	NA	NA	NA	NA	NA	NA	NA
ENSMUSG00000024558	Mapk4	Mapk4	ENSMUSG00000024558	76.6356	167.899	-1.0117	2.0285e-07	2.324e-06	Mapk4	ENSMUSG00000024558	66.9974	119.098	-0.60062	0.00059002	0.0060564	NA	NA	NA	NA	NA	NA	NA	0	1	1	3	1	1	No change with ammonia	x	NA	NA	0	0	NA	NA	NA	NA	NA	NA	NA	NA	NA	NA	NA
ENSMUSG00000024566	Atp9b	Atp9b	ENSMUSG00000024566	1838.44	1560.27	0.23284	0.0027963	0.011831	NA	NA	NA	NA	NA	NA	NA	NA	NA	NA	NA	NA	NA	NA	0	1	0	3	3	2	No change with ammonia	x	NA	NA	0	0	NA	NA	NA	NA	NA	NA	NA	NA	NA	NA	NA
ENSMUSG00000024579	Pcyox1l	Pcyox1l	ENSMUSG00000024579	193.738	143.189	0.41125	0.0094885	0.032708	NA	NA	NA	NA	NA	NA	NA	NA	NA	NA	NA	NA	NA	NA	0	1	0	3	3	2	No change with ammonia	x	NA	NA	0	0	NA	NA	NA	NA	NA	NA	NA	NA	NA	NA	NA
ENSMUSG00000024581	Napg	Napg	ENSMUSG00000024581	883.892	1056.92	-0.25393	0.0044236	0.017369	NA	NA	NA	NA	NA	NA	NA	NA	NA	NA	NA	NA	NA	NA	0	1	0	3	3	1	No change with ammonia	x	NA	NA	0	0	NA	NA	NA	NA	NA	NA	NA	NA	NA	NA	NA
ENSMUSG00000024590	Lmnb1	Lmnb1	ENSMUSG00000024590	1064.59	482.884	1.0841	1.2614e-14	3.9547e-13	Lmnb1	ENSMUSG00000024590	930.653	503.38	0.7613	2.7497e-08	1.3042e-06	NA	NA	NA	NA	NA	NA	NA	0	1	1	3	2	2	No change with ammonia	x	NA	NA	0	0	LMNB1	NA	NA	NA	NA	NA	NA	LMNB1	Csgene	0	1
ENSMUSG00000024610	Cd74	Cd74	ENSMUSG00000024610	13.6861	38.8158	-1.0602	0.00034717	0.0019264	Cd74	ENSMUSG00000024610	11.9623	37.8091	-0.69894	0.00034791	0.0039941	NA	NA	NA	NA	NA	NA	NA	0	1	1	3	1	1	No change with ammonia	x	NA	NA	0	0	NA	NA	NA	NA	NA	NA	NA	NA	NA	NA	NA
ENSMUSG00000024617	Camk2a	Camk2a	ENSMUSG00000024617	451.898	693.336	-0.59642	1.5499e-07	1.7999e-06	Camk2a	ENSMUSG00000024617	395.089	527.886	-0.37243	0.0020833	0.016189	NA	NA	NA	NA	NA	NA	NA	0	1	1	3	1	1	No change with ammonia	x	NA	NA	0	0	NA	NA	NA	NA	NA	NA	NA	NA	NA	NA	NA
ENSMUSG00000024620	Pdgfrb	Pdgfrb	ENSMUSG00000024620	10118.5	13442.7	-0.39935	9.6022e-05	0.00061757	Pdgfrb	ENSMUSG00000024620	8845.89	13647.7	-0.59991	1.5696e-14	4.0538e-12	NA	NA	NA	NA	NA	NA	NA	0	1	1	3	1	1	No change with ammonia	x	NA	NA	0	0	NA	NA	NA	NA	NA	NA	NA	NA	NA	NA	NA
ENSMUSG00000024621	Csf1r	Csf1r	ENSMUSG00000024621	33.7743	7.53271	1.4106	4.3401e-06	3.8159e-05	NA	NA	NA	NA	NA	NA	NA	NA	NA	NA	NA	NA	NA	NA	0	1	0	3	3	2	No change with ammonia	x	NA	NA	0	0	NA	NA	NA	NA	NA	NA	NA	NA	NA	NA	NA
ENSMUSG00000024622	Hmgxb3	Hmgxb3	ENSMUSG00000024622	911.488	1089.75	-0.25225	0.003332	0.013725	Hmgxb3	ENSMUSG00000024622	796.917	984.949	-0.28995	0.0006356	0.0064495	NA	NA	NA	NA	NA	NA	NA	0	1	1	3	1	1	No change with ammonia	x	NA	NA	0	0	NA	NA	NA	NA	NA	NA	NA	NA	NA	NA	NA
ENSMUSG00000024660	Incenp	Incenp	ENSMUSG00000024660	1161.77	519.16	0.93187	0.00032689	0.0018356	Incenp	ENSMUSG00000024660	1015.61	576.753	0.52194	0.005834	0.035665	NA	NA	NA	NA	NA	NA	NA	0	1	1	3	2	2	No change with ammonia	x	NA	NA	0	0	NA	NA	NA	NA	NA	NA	NA	NA	NA	NA	NA
ENSMUSG00000024665	Fads2	Fads2	ENSMUSG00000024665	2422.78	3751.74	-0.56072	0.0061827	0.022895	NA	NA	NA	NA	NA	NA	NA	NA	NA	NA	NA	NA	NA	NA	0	1	0	3	3	1	No change with ammonia	x	NA	NA	0	0	NA	NA	NA	NA	NA	NA	NA	NA	NA	NA	NA
ENSMUSG00000024691	Fam111a	Fam111a	ENSMUSG00000024691	1186.71	690.66	0.75504	4.838e-11	9.6335e-10	Fam111a	ENSMUSG00000024691	1037.44	533.64	0.90123	4.3535e-22	3.8591e-19	NA	NA	NA	NA	NA	NA	NA	0	1	1	3	2	2	No change with ammonia	x	NA	NA	0	0	NA	NA	NA	NA	NA	NA	NA	NA	NA	NA	NA
ENSMUSG00000024727	Trpm6	Trpm6	ENSMUSG00000024727	38.6793	14.1613	1.0219	0.00053076	0.002818	NA	NA	NA	NA	NA	NA	NA	NA	NA	NA	NA	NA	NA	NA	0	1	0	3	3	2	No change with ammonia	x	NA	NA	0	0	NA	NA	NA	NA	NA	NA	NA	NA	NA	NA	NA
ENSMUSG00000024740	Ddb1	Ddb1	ENSMUSG00000024740	26797.7	24096.6	0.15182	0.015141	0.047719	NA	NA	NA	NA	NA	NA	NA	NA	NA	NA	NA	NA	NA	NA	0	1	0	3	3	2	No change with ammonia	x	NA	NA	0	0	NA	NA	NA	NA	NA	NA	NA	NA	NA	NA	NA
ENSMUSG00000024759	Atl3	Atl3	ENSMUSG00000024759	4802.52	4017.43	0.25498	6.996e-05	0.00046372	Atl3	ENSMUSG00000024759	4198.71	3541.55	0.23645	0.0016905	0.013903	NA	NA	NA	NA	NA	NA	NA	0	1	1	3	2	2	No change with ammonia	x	NA	NA	0	0	NA	NA	NA	NA	NA	NA	NA	NA	NA	NA	NA
ENSMUSG00000024777	Ppp2r5b	Ppp2r5b	ENSMUSG00000024777	920.444	1121.96	-0.27958	0.0027558	0.011676	Ppp2r5b	ENSMUSG00000024777	804.756	987.239	-0.2803	0.00085618	0.0081529	NA	NA	NA	NA	NA	NA	NA	0	1	1	3	1	1	No change with ammonia	x	NA	NA	0	0	NA	NA	NA	NA	NA	NA	NA	NA	NA	NA	NA
ENSMUSG00000024782	Ak3	Ak3	ENSMUSG00000024782	1981.46	1712.16	0.20789	0.0041415	0.016448	NA	NA	NA	NA	NA	NA	NA	NA	NA	NA	NA	NA	NA	NA	0	1	0	3	3	2	No change with ammonia	x	ENSMUSG00000024782	8.2	1	1	NA	NA	NA	NA	NA	NA	NA	NA	NA	NA	NA
ENSMUSG00000024789	Jak2	Jak2	ENSMUSG00000024789	1835.69	1331.8	0.44927	3.4724e-05	0.00024636	Jak2	ENSMUSG00000024789	1604.81	1141.56	0.4704	3.2581e-09	2.1169e-07	NA	NA	NA	NA	NA	NA	NA	0	1	1	3	2	2	No change with ammonia	x	NA	NA	0	0	JAK2	NA	NA	NA	NA	NA	NA	JAK2	Csgene	0	1
ENSMUSG00000024791	Cdca5	Cdca5	ENSMUSG00000024791	281.604	98.0783	0.91384	0.0041123	0.016354	Cdca5	ENSMUSG00000024791	246.188	119.653	0.82364	2.4509e-07	9.0523e-06	NA	NA	NA	NA	NA	NA	NA	0	1	1	3	2	2	No change with ammonia	x	NA	NA	0	0	NA	NA	NA	NA	NA	NA	NA	NA	NA	NA	NA
ENSMUSG00000024795	Kif20b	Kif20b	ENSMUSG00000024795	574.222	194.881	1.189	1.7062e-05	0.00013111	NA	NA	NA	NA	NA	NA	NA	NA	NA	NA	NA	NA	NA	NA	0	1	0	3	3	2	No change with ammonia	x	NA	NA	0	0	NA	NA	NA	NA	NA	NA	NA	NA	NA	NA	NA
ENSMUSG00000024816	Frmd8	Frmd8	ENSMUSG00000024816	1035.86	1321.81	-0.34298	0.00030502	0.0017309	NA	NA	NA	NA	NA	NA	NA	NA	NA	NA	NA	NA	NA	NA	0	1	0	3	3	1	No change with ammonia	x	NA	NA	0	0	NA	NA	NA	NA	NA	NA	NA	NA	NA	NA	NA
ENSMUSG00000024827	Gldc	Gldc	ENSMUSG00000024827	69.7303	26.0904	1.1615	3.0081e-06	2.7462e-05	Gldc	ENSMUSG00000024827	60.9604	31.0521	0.61082	0.0013363	0.011516	NA	NA	NA	NA	NA	NA	NA	0	1	1	3	2	2	No change with ammonia	x	ENSMUSG00000024827	0	1	0	NA	NA	NA	NA	NA	NA	NA	NA	NA	NA	NA
ENSMUSG00000024833	Pola2	Pola2	ENSMUSG00000024833	473.513	383.921	0.29488	0.0065633	0.02401	Pola2	ENSMUSG00000024833	413.976	314.688	0.36362	0.00088977	0.0083779	NA	NA	NA	NA	NA	NA	NA	0	1	1	3	2	2	No change with ammonia	x	NA	NA	0	0	NA	NA	NA	NA	NA	NA	NA	NA	NA	NA	NA
ENSMUSG00000024835	Coro1b	Coro1b	ENSMUSG00000024835	3894.87	4578.55	-0.23037	0.00095617	0.0046955	NA	NA	NA	NA	NA	NA	NA	NA	NA	NA	NA	NA	NA	NA	0	1	0	3	3	1	No change with ammonia	x	NA	NA	0	0	NA	NA	NA	NA	NA	NA	NA	NA	NA	NA	NA
ENSMUSG00000024843	Chka	Chka	ENSMUSG00000024843	521.869	795.384	-0.58768	7.5931e-07	7.8506e-06	Chka	ENSMUSG00000024843	456.252	598.211	-0.36082	0.00050931	0.005361	NA	NA	NA	NA	NA	NA	NA	0	1	1	3	1	1	No change with ammonia	x	NA	NA	0	0	NA	NA	NA	NA	NA	NA	NA	NA	NA	NA	NA
ENSMUSG00000024854	Pold4	Pold4	ENSMUSG00000024854	1068.65	887.703	0.26219	0.0034653	0.014186	NA	NA	NA	NA	NA	NA	NA	NA	NA	NA	NA	NA	NA	NA	0	1	0	3	3	2	No change with ammonia	x	NA	NA	0	0	NA	NA	NA	NA	NA	NA	NA	NA	NA	NA	NA
ENSMUSG00000024883	Rin1	Rin1	ENSMUSG00000024883	1859.73	1587	0.2253	0.0066343	0.024233	Rin1	ENSMUSG00000024883	1625.94	1295.32	0.31486	6.0765e-05	0.00094854	NA	NA	NA	NA	NA	NA	NA	0	1	1	3	2	2	No change with ammonia	x	NA	NA	0	0	NA	NA	NA	NA	NA	NA	NA	NA	NA	NA	NA
ENSMUSG00000024892	Pcx	Pcx	ENSMUSG00000024892	1106.55	1931.06	-0.77946	5.1771e-13	1.3614e-11	Pcx	ENSMUSG00000024892	967.385	1487.57	-0.54271	3.0616e-05	0.00053892	NA	NA	NA	NA	NA	NA	NA	0	1	1	3	1	1	No change with ammonia	x	ENSMUSG00000024892	10.1	1	1	NA	NA	NA	NA	NA	NA	NA	NA	NA	NA	NA
ENSMUSG00000024901	Peli3	Peli3	ENSMUSG00000024901	36.7879	77.745	-0.91386	8.0553e-05	0.00052648	NA	NA	NA	NA	NA	NA	NA	NA	NA	NA	NA	NA	NA	NA	0	1	0	3	3	1	No change with ammonia	x	NA	NA	0	0	NA	NA	NA	NA	NA	NA	NA	NA	NA	NA	NA
ENSMUSG00000024911	Fibp	Fibp	ENSMUSG00000024911	977.164	820.882	0.24642	0.009283	0.03209	NA	NA	NA	NA	NA	NA	NA	NA	NA	NA	NA	NA	NA	NA	0	1	0	3	3	2	No change with ammonia	x	NA	NA	0	0	NA	NA	NA	NA	NA	NA	NA	NA	NA	NA	NA
ENSMUSG00000024925	Rnaseh2c	Rnaseh2c	ENSMUSG00000024925	324.814	240.199	0.41581	0.0023691	0.010223	NA	NA	NA	NA	NA	NA	NA	NA	NA	NA	NA	NA	NA	NA	0	1	0	3	3	2	No change with ammonia	x	NA	NA	0	0	NA	NA	NA	NA	NA	NA	NA	NA	NA	NA	NA
ENSMUSG00000024947	Men1	Men1	ENSMUSG00000024947	945.212	1139.3	-0.26201	0.0065891	0.024089	Men1	ENSMUSG00000024947	826.418	1024.11	-0.28942	0.0020443	0.015966	NA	NA	NA	NA	NA	NA	NA	0	1	1	3	1	1	No change with ammonia	x	NA	NA	0	0	NA	NA	NA	NA	NA	NA	NA	NA	NA	NA	NA
ENSMUSG00000024953	Prdx5	Prdx5	ENSMUSG00000024953	3019.51	3991.73	-0.39342	5.873e-05	0.00039579	NA	NA	NA	NA	NA	NA	NA	NA	NA	NA	NA	NA	NA	NA	0	1	0	3	3	1	No change with ammonia	x	ENSMUSG00000024953	9.4	1	1	NA	NA	NA	NA	NA	NA	NA	NA	NA	NA	NA
ENSMUSG00000024955	Esrra	Esrra	ENSMUSG00000024955	767.324	946.103	-0.29577	0.0006675	0.0034348	Esrra	ENSMUSG00000024955	670.866	917.752	-0.42566	3.7829e-06	9.3146e-05	NA	NA	NA	NA	NA	NA	NA	0	1	1	3	1	1	No change with ammonia	x	NA	NA	0	0	NA	NA	NA	NA	NA	NA	NA	NA	NA	NA	NA
ENSMUSG00000024989	Cep55	Cep55	ENSMUSG00000024989	362.084	113.914	0.86777	0.0076247	0.027308	NA	NA	NA	NA	NA	NA	NA	NA	NA	NA	NA	NA	NA	NA	0	1	0	3	3	2	No change with ammonia	x	NA	NA	0	0	NA	NA	NA	NA	NA	NA	NA	NA	NA	NA	NA
ENSMUSG00000025001	Hells	Hells	ENSMUSG00000025001	535.902	255.881	1.0096	4.9116e-12	1.1193e-10	Hells	ENSMUSG00000025001	468.468	244.705	0.83574	1.0771e-11	1.378e-09	NA	NA	NA	NA	NA	NA	NA	0	1	1	3	2	2	No change with ammonia	x	NA	NA	0	0	HELLS	NA	NA	NA	NA	NA	NA	HELLS	Csgene	0	1
ENSMUSG00000025020	Slit1	Slit1	ENSMUSG00000025020	9.44447	1.77542	0.79268	0.01122	0.037347	NA	NA	NA	NA	NA	NA	NA	NA	NA	NA	NA	NA	NA	NA	0	1	0	3	3	2	No change with ammonia	x	NA	NA	0	0	NA	NA	NA	NA	NA	NA	NA	NA	NA	NA	NA
ENSMUSG00000025036	Sfxn2	Sfxn2	ENSMUSG00000025036	106.9	65.8403	0.62333	0.0022622	0.0098346	NA	NA	NA	NA	NA	NA	NA	NA	NA	NA	NA	NA	NA	NA	0	1	0	3	3	2	No change with ammonia	x	ENSMUSG00000025036	0	1	0	NA	NA	NA	NA	NA	NA	NA	NA	NA	NA	NA
ENSMUSG00000025060	Slk	Slk	ENSMUSG00000025060	3764.9	3246.02	0.21122	0.0047507	0.018414	Slk	ENSMUSG00000025060	3291.41	2699.15	0.27455	0.00046793	0.0050175	NA	NA	NA	NA	NA	NA	NA	0	1	1	3	2	2	No change with ammonia	x	NA	NA	0	0	NA	NA	NA	NA	NA	NA	NA	NA	NA	NA	NA
ENSMUSG00000025068	Gsto1	Gsto1	ENSMUSG00000025068	1182.57	1518.38	-0.34581	0.0067605	0.024632	NA	NA	NA	NA	NA	NA	NA	NA	NA	NA	NA	NA	NA	NA	0	1	0	3	3	1	No change with ammonia	x	NA	NA	0	0	NA	NA	NA	NA	NA	NA	NA	NA	NA	NA	NA
ENSMUSG00000025069	Gsto2	Gsto2	ENSMUSG00000025069	67.2951	113.04	-0.66593	0.0010053	0.004902	NA	NA	NA	NA	NA	NA	NA	NA	NA	NA	NA	NA	NA	NA	0	1	0	3	3	1	No change with ammonia	x	NA	NA	0	0	NA	NA	NA	NA	NA	NA	NA	NA	NA	NA	NA
ENSMUSG00000025076	Casp7	Casp7	ENSMUSG00000025076	305.02	237.333	0.34522	0.0079431	0.028253	NA	NA	NA	NA	NA	NA	NA	NA	NA	NA	NA	NA	NA	NA	0	1	0	3	3	2	No change with ammonia	x	NA	NA	0	0	NA	NA	NA	NA	NA	NA	NA	NA	NA	NA	NA
ENSMUSG00000025083	Afap1l2	Afap1l2	ENSMUSG00000025083	761.471	945.324	-0.30167	0.0079693	0.028325	Afap1l2	ENSMUSG00000025083	665.694	838.267	-0.31138	0.0010732	0.0097081	NA	NA	NA	NA	NA	NA	NA	0	1	1	3	1	1	No change with ammonia	x	NA	NA	0	0	NA	NA	NA	NA	NA	NA	NA	NA	NA	NA	NA
ENSMUSG00000025085	Ablim1	Ablim1	ENSMUSG00000025085	3525.16	5753.61	-0.69259	1.7033e-14	5.2494e-13	Ablim1	ENSMUSG00000025085	3082.03	4498.91	-0.50713	4.752e-07	1.5726e-05	NA	NA	NA	NA	NA	NA	NA	0	1	1	3	1	1	No change with ammonia	x	NA	NA	0	0	NA	NA	NA	NA	NA	NA	NA	NA	NA	NA	NA
ENSMUSG00000025134	Alyref	Alyref	ENSMUSG00000025134	1883.17	1463.73	0.35837	8.044e-06	6.6686e-05	Alyref	ENSMUSG00000025134	1646.42	1239.24	0.39097	2.324e-06	6.1364e-05	NA	NA	NA	NA	NA	NA	NA	0	1	1	3	2	2	No change with ammonia	x	NA	NA	0	0	NA	NA	NA	NA	NA	NA	NA	NA	NA	NA	NA
ENSMUSG00000025138	Sirt7	Sirt7	ENSMUSG00000025138	372.539	496.742	-0.39438	0.0025164	0.010795	NA	NA	NA	NA	NA	NA	NA	NA	NA	NA	NA	NA	NA	NA	0	1	0	3	3	1	No change with ammonia	x	NA	NA	0	0	NA	NA	NA	NA	NA	NA	NA	NA	NA	NA	NA
ENSMUSG00000025140	Pycr1	Pycr1	ENSMUSG00000025140	572.773	731.178	-0.33529	0.014738	0.04666	NA	NA	NA	NA	NA	NA	NA	NA	NA	NA	NA	NA	NA	NA	0	1	0	3	3	1	No change with ammonia	x	ENSMUSG00000025140	0	1	0	NA	NA	NA	NA	NA	NA	NA	NA	NA	NA	NA
ENSMUSG00000025154	Arhgap19	Arhgap19	ENSMUSG00000025154	239.535	112.989	1.0021	4.027e-09	6.1727e-08	NA	NA	NA	NA	NA	NA	NA	NA	NA	NA	NA	NA	NA	NA	0	1	0	3	3	2	No change with ammonia	x	NA	NA	0	0	NA	NA	NA	NA	NA	NA	NA	NA	NA	NA	NA
ENSMUSG00000025163	Cd7	Cd7	ENSMUSG00000025163	11.5785	1.22288	1.0906	0.00059651	0.0031183	NA	NA	NA	NA	NA	NA	NA	NA	NA	NA	NA	NA	NA	NA	0	1	0	3	3	2	No change with ammonia	x	NA	NA	0	0	NA	NA	NA	NA	NA	NA	NA	NA	NA	NA	NA
ENSMUSG00000025169	Ogfod3	Ogfod3	ENSMUSG00000025169	192.921	128.436	0.54963	0.00060874	0.0031683	NA	NA	NA	NA	NA	NA	NA	NA	NA	NA	NA	NA	NA	NA	0	1	0	3	3	2	No change with ammonia	x	NA	NA	0	0	NA	NA	NA	NA	NA	NA	NA	NA	NA	NA	NA
ENSMUSG00000025178	Pi4k2a	Pi4k2a	ENSMUSG00000025178	1328.69	1772.13	-0.40692	2.2646e-06	2.1222e-05	Pi4k2a	ENSMUSG00000025178	1161.69	1390.65	-0.24481	0.0052702	0.033032	NA	NA	NA	NA	NA	NA	NA	0	1	1	3	1	1	No change with ammonia	x	NA	NA	0	0	NA	NA	NA	NA	NA	NA	NA	NA	NA	NA	NA
ENSMUSG00000025204	Ndufb8	Ndufb8	ENSMUSG00000025204	625.802	517.579	0.26587	0.013497	0.043508	NA	NA	NA	NA	NA	NA	NA	NA	NA	NA	NA	NA	NA	NA	0	1	0	3	3	2	No change with ammonia	x	ENSMUSG00000025204	9.5	1	1	NA	NA	NA	NA	NA	NA	NA	NA	NA	NA	NA
ENSMUSG00000025208	Mrpl43	Mrpl43	ENSMUSG00000025208	968.775	1194.64	-0.29603	0.00075114	0.0038124	NA	NA	NA	NA	NA	NA	NA	NA	NA	NA	NA	NA	NA	NA	0	1	0	3	3	1	No change with ammonia	x	ENSMUSG00000025208	8	1	1	NA	NA	NA	NA	NA	NA	NA	NA	NA	NA	NA
ENSMUSG00000025209	Peo1	Peo1	ENSMUSG00000025209	460.534	582.033	-0.3283	0.0012203	0.0057793	NA	NA	NA	NA	NA	NA	NA	NA	NA	NA	NA	NA	NA	NA	0	1	0	3	3	1	No change with ammonia	x	ENSMUSG00000025209	0	1	0	NA	NA	NA	NA	NA	NA	NA	NA	NA	NA	NA
ENSMUSG00000025213	Kazald1	Kazald1	ENSMUSG00000025213	61.552	105.686	-0.69345	0.00058749	0.0030842	NA	NA	NA	NA	NA	NA	NA	NA	NA	NA	NA	NA	NA	NA	0	1	0	3	3	1	No change with ammonia	x	NA	NA	0	0	NA	NA	NA	NA	NA	NA	NA	NA	NA	NA	NA
ENSMUSG00000025235	Bbs4	Bbs4	ENSMUSG00000025235	211.648	280.997	-0.39129	0.0050992	0.01951	Bbs4	ENSMUSG00000025235	185.044	250.375	-0.38535	0.0027014	0.019732	NA	NA	NA	NA	NA	NA	NA	0	1	1	3	1	1	No change with ammonia	x	NA	NA	0	0	NA	NA	NA	NA	NA	NA	NA	NA	NA	NA	NA
ENSMUSG00000025245	Lztfl1	Lztfl1	ENSMUSG00000025245	442.972	284.531	0.61203	8.8789e-07	8.9941e-06	NA	NA	NA	NA	NA	NA	NA	NA	NA	NA	NA	NA	NA	NA	0	1	0	3	3	2	No change with ammonia	x	NA	NA	0	0	NA	NA	NA	NA	NA	NA	NA	NA	NA	NA	NA
ENSMUSG00000025255	Zfhx4	Zfhx4	ENSMUSG00000025255	1541.77	1836.45	-0.24821	0.0023416	0.010122	Zfhx4	ENSMUSG00000025255	1347.89	1824.84	-0.38995	0.001387	0.011879	NA	NA	NA	NA	NA	NA	NA	0	1	1	3	1	1	No change with ammonia	x	NA	NA	0	0	NA	NA	NA	NA	NA	NA	NA	NA	NA	NA	NA
ENSMUSG00000025264	Tsr2	Tsr2	ENSMUSG00000025264	449.444	328.775	0.43355	0.00073672	0.0037483	Tsr2	ENSMUSG00000025264	392.923	313.271	0.30017	0.005698	0.035026	NA	NA	NA	NA	NA	NA	NA	0	1	1	3	2	2	No change with ammonia	x	NA	NA	0	0	NA	NA	NA	NA	NA	NA	NA	NA	NA	NA	NA
ENSMUSG00000025272	Tro	Tro	ENSMUSG00000025272	25.2073	3.64495	1.4343	9.6983e-06	7.8869e-05	NA	NA	NA	NA	NA	NA	NA	NA	NA	NA	NA	NA	NA	NA	0	1	0	3	3	2	No change with ammonia	x	NA	NA	0	0	NA	NA	NA	NA	NA	NA	NA	NA	NA	NA	NA
ENSMUSG00000025277	Abhd6	Abhd6	ENSMUSG00000025277	215.933	338.669	-0.6146	1.0284e-05	8.3257e-05	NA	NA	NA	NA	NA	NA	NA	NA	NA	NA	NA	NA	NA	NA	0	1	0	3	3	1	No change with ammonia	x	NA	NA	0	0	NA	NA	NA	NA	NA	NA	NA	NA	NA	NA	NA
ENSMUSG00000025278	Flnb	Flnb	ENSMUSG00000025278	18970	15959.7	0.24494	0.0040613	0.016201	Flnb	ENSMUSG00000025278	16585.2	12434.2	0.39425	5.8776e-06	0.00013433	NA	NA	NA	NA	NA	NA	NA	0	1	1	3	2	2	No change with ammonia	x	NA	NA	0	0	NA	NA	NA	NA	NA	NA	NA	NA	NA	NA	NA
ENSMUSG00000025280	Polr3a	Polr3a	ENSMUSG00000025280	682.863	846.563	-0.30244	0.0025006	0.01073	NA	NA	NA	NA	NA	NA	NA	NA	NA	NA	NA	NA	NA	NA	0	1	0	3	3	1	No change with ammonia	x	NA	NA	0	0	NA	NA	NA	NA	NA	NA	NA	NA	NA	NA	NA
ENSMUSG00000025283	Sat1	Sat1	ENSMUSG00000025283	1800.61	2524.59	-0.47591	2.7781e-06	2.5523e-05	Sat1	ENSMUSG00000025283	1574.32	1914.94	-0.26991	0.0012734	0.011113	NA	NA	NA	NA	NA	NA	NA	0	1	1	3	1	1	No change with ammonia	x	NA	NA	0	0	NA	NA	NA	NA	NA	NA	NA	NA	NA	NA	NA
ENSMUSG00000025287	Acot9	Acot9	ENSMUSG00000025287	1717.17	1433.11	0.25505	0.0047249	0.018329	NA	NA	NA	NA	NA	NA	NA	NA	NA	NA	NA	NA	NA	NA	0	1	0	3	3	2	No change with ammonia	x	ENSMUSG00000025287	8.2	1	1	NA	NA	NA	NA	NA	NA	NA	NA	NA	NA	NA
ENSMUSG00000025289	Prdx4	Prdx4	ENSMUSG00000025289	1088.05	754.381	0.51356	1.0601e-06	1.0583e-05	Prdx4	ENSMUSG00000025289	951.281	693.433	0.41952	7.5974e-05	0.0011278	NA	NA	NA	NA	NA	NA	NA	0	1	1	3	2	2	No change with ammonia	x	ENSMUSG00000025289	7.1	1	1	NA	NA	NA	NA	NA	NA	NA	NA	NA	NA	NA
ENSMUSG00000025324	Atp10a	Atp10a	ENSMUSG00000025324	637.414	423.747	0.56395	2.0585e-05	0.00015531	Atp10a	ENSMUSG00000025324	557.283	416.516	0.38033	0.0010765	0.0097204	NA	NA	NA	NA	NA	NA	NA	0	1	1	3	2	2	No change with ammonia	x	NA	NA	0	0	NA	NA	NA	NA	NA	NA	NA	NA	NA	NA	NA
ENSMUSG00000025332	Kdm5c	Kdm5c	ENSMUSG00000025332	3928.61	4481.26	-0.18804	0.0032383	0.01339	Kdm5c	ENSMUSG00000025332	3434.71	3968.67	-0.20268	0.0015407	0.012978	NA	NA	NA	NA	NA	NA	NA	0	1	1	3	1	1	No change with ammonia	x	NA	NA	0	0	NA	NA	NA	NA	NA	NA	NA	NA	NA	NA	NA
ENSMUSG00000025373	Rnf41	Rnf41	ENSMUSG00000025373	1176.45	1364.56	-0.20995	0.0097545	0.033364	Rnf41	ENSMUSG00000025373	1028.52	1240.6	-0.25539	0.0037469	0.025342	NA	NA	NA	NA	NA	NA	NA	0	1	1	3	1	1	No change with ammonia	x	NA	NA	0	0	NA	NA	NA	NA	NA	NA	NA	NA	NA	NA	NA
ENSMUSG00000025374	Nabp2	Nabp2	ENSMUSG00000025374	779.607	1034.25	-0.39498	0.00021973	0.0012903	NA	NA	NA	NA	NA	NA	NA	NA	NA	NA	NA	NA	NA	NA	0	1	0	3	3	1	No change with ammonia	x	NA	NA	0	0	NA	NA	NA	NA	NA	NA	NA	NA	NA	NA	NA
ENSMUSG00000025395	Prim1	Prim1	ENSMUSG00000025395	449.549	231.657	0.91895	2.5333e-13	6.9514e-12	Prim1	ENSMUSG00000025395	392.995	218.544	0.76058	2.0754e-10	1.8938e-08	NA	NA	NA	NA	NA	NA	NA	0	1	1	3	2	2	No change with ammonia	x	NA	NA	0	0	NA	NA	NA	NA	NA	NA	NA	NA	NA	NA	NA
ENSMUSG00000025403	Shmt2	Shmt2	ENSMUSG00000025403	2607.79	4601.87	-0.78674	5.4961e-10	9.3531e-09	Shmt2	ENSMUSG00000025403	2279.95	3514.24	-0.58328	1.8694e-09	1.3033e-07	NA	NA	NA	NA	NA	NA	NA	0	1	1	3	1	1	No change with ammonia	x	ENSMUSG00000025403	7.7	1	1	NA	NA	NA	NA	NA	NA	NA	NA	NA	NA	NA
ENSMUSG00000025409	Mbd6	Mbd6	ENSMUSG00000025409	651.741	801.924	-0.28738	0.011551	0.038257	Mbd6	ENSMUSG00000025409	569.813	754.014	-0.367	0.00092625	0.0086818	NA	NA	NA	NA	NA	NA	NA	0	1	1	3	1	1	No change with ammonia	x	NA	NA	0	0	NA	NA	NA	NA	NA	NA	NA	NA	NA	NA	NA
ENSMUSG00000025417	Pip4k2c	Pip4k2c	ENSMUSG00000025417	971.043	1267.75	-0.37801	1.9102e-05	0.00014495	Pip4k2c	ENSMUSG00000025417	848.943	1015.6	-0.24662	0.0038194	0.025656	NA	NA	NA	NA	NA	NA	NA	0	1	1	3	1	1	No change with ammonia	x	NA	NA	0	0	NA	NA	NA	NA	NA	NA	NA	NA	NA	NA	NA
ENSMUSG00000025432	Avil	Avil	ENSMUSG00000025432	26.8692	94.5319	-1.3186	4.5495e-06	3.9832e-05	Avil	ENSMUSG00000025432	23.4882	85.5929	-0.96093	1.0615e-06	3.1439e-05	NA	NA	NA	NA	NA	NA	NA	0	1	1	3	1	1	No change with ammonia	x	NA	NA	0	0	NA	NA	NA	NA	NA	NA	NA	NA	NA	NA	NA
ENSMUSG00000025453	Nnt	Nnt	ENSMUSG00000025453	1726.93	1437.46	0.26097	0.0005879	0.0030853	NA	NA	NA	NA	NA	NA	NA	NA	NA	NA	NA	NA	NA	NA	0	1	0	3	3	2	No change with ammonia	x	ENSMUSG00000025453	10.1	1	1	NA	NA	NA	NA	NA	NA	NA	NA	NA	NA	NA
ENSMUSG00000025473	Adam8	Adam8	ENSMUSG00000025473	30.7899	12.6461	0.88241	0.0034494	0.014132	NA	NA	NA	NA	NA	NA	NA	NA	NA	NA	NA	NA	NA	NA	0	1	0	3	3	2	No change with ammonia	x	NA	NA	0	0	NA	NA	NA	NA	NA	NA	NA	NA	NA	NA	NA
ENSMUSG00000025474	Tubgcp2	Tubgcp2	ENSMUSG00000025474	783.051	594.8	0.38912	6.116e-05	0.00041045	NA	NA	NA	NA	NA	NA	NA	NA	NA	NA	NA	NA	NA	NA	0	1	0	3	3	2	No change with ammonia	x	NA	NA	0	0	NA	NA	NA	NA	NA	NA	NA	NA	NA	NA	NA
ENSMUSG00000025485	Ric8	Ric8	ENSMUSG00000025485	1408.95	1212.67	0.21301	0.0072912	0.026217	NA	NA	NA	NA	NA	NA	NA	NA	NA	NA	NA	NA	NA	NA	0	1	0	3	3	2	No change with ammonia	x	NA	NA	0	0	NA	NA	NA	NA	NA	NA	NA	NA	NA	NA	NA
ENSMUSG00000025486	Sirt3	Sirt3	ENSMUSG00000025486	129.453	184.456	-0.47709	0.0032669	0.013488	Sirt3	ENSMUSG00000025486	113.183	156.115	-0.38661	0.0089673	0.049614	NA	NA	NA	NA	NA	NA	NA	0	1	1	3	1	1	No change with ammonia	x	ENSMUSG00000025486	0	1	0	SIRT3	NA	NA	NA	NA	NA	NA	SIRT3	Csgene	0	1
ENSMUSG00000025492	Ifitm3	Ifitm3	ENSMUSG00000025492	3053.89	2266.72	0.42372	4.9618e-08	6.408e-07	Ifitm3	ENSMUSG00000025492	2670.05	2126.49	0.30578	0.0019898	0.015659	NA	NA	NA	NA	NA	NA	NA	0	1	1	3	2	2	No change with ammonia	x	NA	NA	0	0	NA	NA	NA	NA	NA	NA	NA	NA	NA	NA	NA
ENSMUSG00000025498	Irf7	Irf7	ENSMUSG00000025498	16.1071	44.5817	-1.0045	0.00082506	0.0041398	NA	NA	NA	NA	NA	NA	NA	NA	NA	NA	NA	NA	NA	NA	0	1	0	3	3	1	No change with ammonia	x	NA	NA	0	0	IRF7	IRF7	Human	HAGR	Induces	Overexpression of IRF7 in immortal MDAH041 cells resulted in reduced proliferation rates	0	IRF7	Csgene	1	1
ENSMUSG00000025510	Cd151	Cd151	ENSMUSG00000025510	2605.77	2208.36	0.23609	0.00066229	0.0034104	NA	NA	NA	NA	NA	NA	NA	NA	NA	NA	NA	NA	NA	NA	0	1	0	3	3	2	No change with ammonia	x	NA	NA	0	0	NA	NA	NA	NA	NA	NA	NA	NA	NA	NA	NA
ENSMUSG00000025533	Asl	Asl	ENSMUSG00000025533	554.311	782.798	-0.48741	7.7106e-07	7.9607e-06	Asl	ENSMUSG00000025533	484.641	630.234	-0.35198	0.0006871	0.0068379	NA	NA	NA	NA	NA	NA	NA	0	1	1	3	1	1	No change with ammonia	x	NA	NA	0	0	NA	NA	NA	NA	NA	NA	NA	NA	NA	NA	NA
ENSMUSG00000025534	Gusb	Gusb	ENSMUSG00000025534	1180.02	981.445	0.26206	0.0016706	0.007564	Gusb	ENSMUSG00000025534	1031.67	871.595	0.23176	0.0065966	0.039301	NA	NA	NA	NA	NA	NA	NA	0	1	1	3	2	2	No change with ammonia	x	NA	NA	0	0	NA	NA	NA	NA	NA	NA	NA	NA	NA	NA	NA
ENSMUSG00000025575	Cant1	Cant1	ENSMUSG00000025575	1521.81	1820.51	-0.25398	0.0010982	0.0052855	NA	NA	NA	NA	NA	NA	NA	NA	NA	NA	NA	NA	NA	NA	0	1	0	3	3	1	No change with ammonia	x	NA	NA	0	0	NA	NA	NA	NA	NA	NA	NA	NA	NA	NA	NA
ENSMUSG00000025582	Nptx1	Nptx1	ENSMUSG00000025582	713.577	1058.88	-0.53442	0.00050515	0.0026989	NA	NA	NA	NA	NA	NA	NA	NA	NA	NA	NA	NA	NA	NA	0	1	0	3	3	1	No change with ammonia	x	NA	NA	0	0	NA	NA	NA	NA	NA	NA	NA	NA	NA	NA	NA
ENSMUSG00000025607	Copg2	Copg2	ENSMUSG00000025607	1073.97	1242.18	-0.20698	0.011037	0.036881	NA	NA	NA	NA	NA	NA	NA	NA	NA	NA	NA	NA	NA	NA	0	1	0	3	3	1	No change with ammonia	x	NA	NA	0	0	NA	NA	NA	NA	NA	NA	NA	NA	NA	NA	NA
ENSMUSG00000025609	Mkln1	Mkln1	ENSMUSG00000025609	1293.44	1487.34	-0.19881	0.013271	0.042923	NA	NA	NA	NA	NA	NA	NA	NA	NA	NA	NA	NA	NA	NA	0	1	0	3	3	1	No change with ammonia	x	NA	NA	0	0	NA	NA	NA	NA	NA	NA	NA	NA	NA	NA	NA
ENSMUSG00000025610	Map3k7cl	Map3k7cl	ENSMUSG00000025610	88.3234	49.5973	0.73119	0.00067621	0.0034709	Map3k7cl	ENSMUSG00000025610	77.2248	43.1719	0.56708	0.0020717	0.016149	NA	NA	NA	NA	NA	NA	NA	0	1	1	3	2	2	No change with ammonia	x	NA	NA	0	0	NA	NA	NA	NA	NA	NA	NA	NA	NA	NA	NA
ENSMUSG00000025612	Bach1	Bach1	ENSMUSG00000025612	1344.74	1141.18	0.23246	0.0053298	0.02028	NA	NA	NA	NA	NA	NA	NA	NA	NA	NA	NA	NA	NA	NA	0	1	0	3	3	2	No change with ammonia	x	NA	NA	0	0	BACH1	NA	NA	NA	NA	NA	NA	BACH1	Csgene	0	1
ENSMUSG00000025648	Pfkfb4	Pfkfb4	ENSMUSG00000025648	154.235	257.601	-0.70012	1.0796e-06	1.0763e-05	Pfkfb4	ENSMUSG00000025648	134.852	187.987	-0.40587	0.0038597	0.025849	NA	NA	NA	NA	NA	NA	NA	0	1	1	3	1	1	No change with ammonia	x	NA	NA	0	0	NA	NA	NA	NA	NA	NA	NA	NA	NA	NA	NA
ENSMUSG00000025724	Sec11a	Sec11a	ENSMUSG00000025724	1217.44	1058.97	0.19777	0.015001	0.047352	NA	NA	NA	NA	NA	NA	NA	NA	NA	NA	NA	NA	NA	NA	0	1	0	3	3	2	No change with ammonia	x	NA	NA	0	0	NA	NA	NA	NA	NA	NA	NA	NA	NA	NA	NA
ENSMUSG00000025737	Wdr24	Wdr24	ENSMUSG00000025737	518.576	684.397	-0.3907	5.6293e-05	0.00038113	Wdr24	ENSMUSG00000025737	453.393	550.313	-0.25985	0.008848	0.049129	NA	NA	NA	NA	NA	NA	NA	0	1	1	3	1	1	No change with ammonia	x	NA	NA	0	0	NA	NA	NA	NA	NA	NA	NA	NA	NA	NA	NA
ENSMUSG00000025742	Prps2	Prps2	ENSMUSG00000025742	495.033	400.835	0.29271	0.012756	0.041564	Prps2	ENSMUSG00000025742	432.761	295.908	0.49124	3.3323e-05	0.00057276	NA	NA	NA	NA	NA	NA	NA	0	1	1	3	2	2	No change with ammonia	x	NA	NA	0	0	NA	NA	NA	NA	NA	NA	NA	NA	NA	NA	NA
ENSMUSG00000025746	Il6	Il6	ENSMUSG00000025746	38.4708	18.356	0.7836	0.0061459	0.02278	Il6	ENSMUSG00000025746	33.6339	14.3363	0.56116	0.0043648	0.028412	NA	NA	NA	NA	NA	NA	NA	0	1	1	3	2	2	No change with ammonia	x	NA	NA	0	0	IL6	NA	NA	NA	NA	NA	NA	IL6	Csgene	0	1
ENSMUSG00000025747	Tyms	Tyms	ENSMUSG00000025747	687.62	325.981	1.0319	1.7723e-15	6.1991e-14	Tyms	ENSMUSG00000025747	601.097	296.513	0.89612	2.4795e-12	3.5779e-10	NA	NA	NA	NA	NA	NA	NA	0	1	1	3	2	2	No change with ammonia	x	NA	NA	0	0	TYMS	NA	NA	NA	NA	NA	NA	TYMS	Csgene	0	1
ENSMUSG00000025757	Hspa4l	Hspa4l	ENSMUSG00000025757	1825.85	2563.72	-0.47764	3.2293e-06	2.9206e-05	Hspa4l	ENSMUSG00000025757	1596.26	2206.02	-0.44638	3.1187e-08	1.4526e-06	NA	NA	NA	NA	NA	NA	NA	0	1	1	3	1	1	No change with ammonia	x	NA	NA	0	0	NA	NA	NA	NA	NA	NA	NA	NA	NA	NA	NA
ENSMUSG00000025758	Plk4	Plk4	ENSMUSG00000025758	598.493	237.222	1.2211	1.5247e-11	3.1983e-10	Plk4	ENSMUSG00000025758	523.208	290.575	0.71679	4.6151e-07	1.54e-05	NA	NA	NA	NA	NA	NA	NA	0	1	1	3	2	2	No change with ammonia	x	NA	NA	0	0	NA	NA	NA	NA	NA	NA	NA	NA	NA	NA	NA
ENSMUSG00000025782	Taf3	Taf3	ENSMUSG00000025782	510.337	627.769	-0.28908	0.0068575	0.024923	NA	NA	NA	NA	NA	NA	NA	NA	NA	NA	NA	NA	NA	NA	0	1	0	3	3	1	No change with ammonia	x	NA	NA	0	0	NA	NA	NA	NA	NA	NA	NA	NA	NA	NA	NA
ENSMUSG00000025793	Hgs	Hgs	ENSMUSG00000025793	1920.05	2248.26	-0.22355	0.0046825	0.018194	NA	NA	NA	NA	NA	NA	NA	NA	NA	NA	NA	NA	NA	NA	0	1	0	3	3	1	No change with ammonia	x	NA	NA	0	0	NA	NA	NA	NA	NA	NA	NA	NA	NA	NA	NA
ENSMUSG00000025795	Rassf3	Rassf3	ENSMUSG00000025795	1016.02	790.227	0.35536	0.00031406	0.001778	Rassf3	ENSMUSG00000025795	888.256	719.703	0.28518	0.0034081	0.023549	NA	NA	NA	NA	NA	NA	NA	0	1	1	3	2	2	No change with ammonia	x	NA	NA	0	0	NA	NA	NA	NA	NA	NA	NA	NA	NA	NA	NA
ENSMUSG00000025809	Itgb1	Itgb1	ENSMUSG00000025809	33836.6	25874.9	0.37786	0.0001321	0.00082158	Itgb1	ENSMUSG00000025809	29582.4	21234	0.45495	8.7518e-08	3.6692e-06	NA	NA	NA	NA	NA	NA	NA	0	1	1	3	2	2	No change with ammonia	x	NA	NA	0	0	NA	NA	NA	NA	NA	NA	NA	NA	NA	NA	NA
ENSMUSG00000025854	Fam20c	Fam20c	ENSMUSG00000025854	1327.45	1650.02	-0.30578	0.0014373	0.0066403	NA	NA	NA	NA	NA	NA	NA	NA	NA	NA	NA	NA	NA	NA	0	1	0	3	3	1	No change with ammonia	x	NA	NA	0	0	NA	NA	NA	NA	NA	NA	NA	NA	NA	NA	NA
ENSMUSG00000025856	Pdgfa	Pdgfa	ENSMUSG00000025856	1126.32	751.989	0.56967	3.4533e-09	5.3327e-08	Pdgfa	ENSMUSG00000025856	984.698	715.11	0.42119	0.00014456	0.001914	NA	NA	NA	NA	NA	NA	NA	0	1	1	3	2	2	No change with ammonia	x	NA	NA	0	0	NA	NA	NA	NA	NA	NA	NA	NA	NA	NA	NA
ENSMUSG00000025869	Nop16	Nop16	ENSMUSG00000025869	697.485	556.873	0.31625	0.0023543	0.010171	NA	NA	NA	NA	NA	NA	NA	NA	NA	NA	NA	NA	NA	NA	0	1	0	3	3	2	No change with ammonia	x	NA	NA	0	0	NA	NA	NA	NA	NA	NA	NA	NA	NA	NA	NA
ENSMUSG00000025898	Cwf19l2	Cwf19l2	ENSMUSG00000025898	427.686	516.332	-0.2656	0.015806	0.049428	NA	NA	NA	NA	NA	NA	NA	NA	NA	NA	NA	NA	NA	NA	0	1	0	3	3	1	No change with ammonia	x	NA	NA	0	0	NA	NA	NA	NA	NA	NA	NA	NA	NA	NA	NA
ENSMUSG00000025912	Mybl1	Mybl1	ENSMUSG00000025912	162.958	92.8239	0.6756	0.0051313	0.019617	Mybl1	ENSMUSG00000025912	142.463	79.9057	0.61812	0.00032036	0.0037401	NA	NA	NA	NA	NA	NA	NA	0	1	1	3	2	2	No change with ammonia	x	NA	NA	0	0	NA	NA	NA	NA	NA	NA	NA	NA	NA	NA	NA
ENSMUSG00000025915	Sgk3	Sgk3	ENSMUSG00000025915	64.2784	36.792	0.65744	0.0095705	0.032941	Sgk3	ENSMUSG00000025915	56.1865	29.6821	0.55538	0.003965	0.026362	NA	NA	NA	NA	NA	NA	NA	0	1	1	3	2	2	No change with ammonia	x	NA	NA	0	0	NA	NA	NA	NA	NA	NA	NA	NA	NA	NA	NA
ENSMUSG00000025925	Terf1	Terf1	ENSMUSG00000025925	183.338	112.158	0.66062	5.7373e-05	0.00038791	Terf1	ENSMUSG00000025925	160.294	111.777	0.42896	0.0041317	0.02723	NA	NA	NA	NA	NA	NA	NA	0	1	1	3	2	2	No change with ammonia	x	NA	NA	0	0	TERF1	NA	NA	NA	NA	NA	NA	TERF1	Csgene	0	1
ENSMUSG00000025932	Eya1	Eya1	ENSMUSG00000025932	220.474	468.773	-1.0485	7.5158e-17	3.0221e-15	Eya1	ENSMUSG00000025932	192.732	310.169	-0.54219	0.00073312	0.0072206	NA	NA	NA	NA	NA	NA	NA	0	1	1	3	1	1	No change with ammonia	x	NA	NA	0	0	NA	NA	NA	NA	NA	NA	NA	NA	NA	NA	NA
ENSMUSG00000025935	Tram1	Tram1	ENSMUSG00000025935	2812.38	2252.2	0.31573	2.5615e-05	0.00018827	Tram1	ENSMUSG00000025935	2458.86	2051.59	0.25063	0.00099494	0.0091665	NA	NA	NA	NA	NA	NA	NA	0	1	1	3	2	2	No change with ammonia	x	NA	NA	0	0	NA	NA	NA	NA	NA	NA	NA	NA	NA	NA	NA
ENSMUSG00000025940	Tmem70	Tmem70	ENSMUSG00000025940	891.704	690.736	0.3597	0.00014528	0.00089434	Tmem70	ENSMUSG00000025940	779.62	629.057	0.28381	0.0078465	0.044832	NA	NA	NA	NA	NA	NA	NA	0	1	1	3	2	2	No change with ammonia	x	ENSMUSG00000025940	7.6	1	1	NA	NA	NA	NA	NA	NA	NA	NA	NA	NA	NA
ENSMUSG00000025950	Idh1	Idh1	ENSMUSG00000025950	1898.15	2957.43	-0.62587	9.0937e-11	1.7099e-09	Idh1	ENSMUSG00000025950	1659.55	2199.38	-0.38619	8.7753e-06	0.00018907	NA	NA	NA	NA	NA	NA	NA	0	1	1	3	1	1	No change with ammonia	x	NA	NA	0	0	IDH1	NA	NA	NA	NA	NA	NA	IDH1	Csgene	0	1
ENSMUSG00000025967	Eef1b2	Eef1b2	ENSMUSG00000025967	7259.62	5050.66	0.51495	1.8733e-10	3.3655e-09	Eef1b2	ENSMUSG00000025967	6346.93	5004.39	0.32645	9.1366e-05	0.0013184	NA	NA	NA	NA	NA	NA	NA	0	1	1	3	2	2	No change with ammonia	x	NA	NA	0	0	EEF1B2	NA	NA	NA	NA	NA	NA	EEF1B2	Csgene	0	1
ENSMUSG00000025969	Nrp2	Nrp2	ENSMUSG00000025969	6754.84	8602.43	-0.34522	1.142e-07	1.3599e-06	Nrp2	ENSMUSG00000025969	5905.35	8202	-0.45789	1.204e-10	1.1673e-08	NA	NA	NA	NA	NA	NA	NA	0	1	1	3	1	1	No change with ammonia	x	NA	NA	0	0	NA	NA	NA	NA	NA	NA	NA	NA	NA	NA	NA
ENSMUSG00000025978	Rftn2	Rftn2	ENSMUSG00000025978	1769.36	1440.58	0.29004	0.0017833	0.0079997	NA	NA	NA	NA	NA	NA	NA	NA	NA	NA	NA	NA	NA	NA	0	1	0	3	3	2	No change with ammonia	x	NA	NA	0	0	NA	NA	NA	NA	NA	NA	NA	NA	NA	NA	NA
ENSMUSG00000025995	Wdr75	Wdr75	ENSMUSG00000025995	1079.66	834.166	0.36525	2.8197e-05	0.00020506	Wdr75	ENSMUSG00000025995	943.898	764.333	0.28752	0.0011059	0.0099166	NA	NA	NA	NA	NA	NA	NA	0	1	1	3	2	2	No change with ammonia	x	NA	NA	0	0	NA	NA	NA	NA	NA	NA	NA	NA	NA	NA	NA
ENSMUSG00000026012	Cd28	Cd28	ENSMUSG00000026012	107.278	164.237	-0.56959	0.00071052	0.0036329	NA	NA	NA	NA	NA	NA	NA	NA	NA	NA	NA	NA	NA	NA	0	1	0	3	3	1	No change with ammonia	x	NA	NA	0	0	NA	NA	NA	NA	NA	NA	NA	NA	NA	NA	NA
ENSMUSG00000026020	Nop58	Nop58	ENSMUSG00000026020	2152.73	1446.8	0.56363	1.1751e-11	2.5458e-10	Nop58	ENSMUSG00000026020	1882	1415.98	0.39119	2.2287e-06	5.948e-05	NA	NA	NA	NA	NA	NA	NA	0	1	1	3	2	2	No change with ammonia	x	NA	NA	0	0	NA	NA	NA	NA	NA	NA	NA	NA	NA	NA	NA
ENSMUSG00000026028	Trak2	Trak2	ENSMUSG00000026028	3326.33	2771.18	0.26039	0.00012438	0.00077924	NA	NA	NA	NA	NA	NA	NA	NA	NA	NA	NA	NA	NA	NA	0	1	0	3	3	2	No change with ammonia	x	NA	NA	0	0	NA	NA	NA	NA	NA	NA	NA	NA	NA	NA	NA
ENSMUSG00000026029	Casp8	Casp8	ENSMUSG00000026029	561.964	365.347	0.59915	2.2772e-07	2.5926e-06	NA	NA	NA	NA	NA	NA	NA	NA	NA	NA	NA	NA	NA	NA	0	1	0	3	3	2	No change with ammonia	x	ENSMUSG00000026029	0	1	0	NA	NA	NA	NA	NA	NA	NA	NA	NA	NA	NA
ENSMUSG00000026031	Cflar	Cflar	ENSMUSG00000026031	3247.23	2434.42	0.40267	0.00031534	0.0017839	Cflar	ENSMUSG00000026031	2839	2343.88	0.26465	0.00074983	0.0073444	NA	NA	NA	NA	NA	NA	NA	0	1	1	3	2	2	No change with ammonia	x	NA	NA	0	0	NA	NA	NA	NA	NA	NA	NA	NA	NA	NA	NA
ENSMUSG00000026037	Orc2	Orc2	ENSMUSG00000026037	736.345	592.515	0.3058	0.002455	0.010569	Orc2	ENSMUSG00000026037	643.721	523.056	0.27943	0.0045744	0.029521	NA	NA	NA	NA	NA	NA	NA	0	1	1	3	2	2	No change with ammonia	x	NA	NA	0	0	NA	NA	NA	NA	NA	NA	NA	NA	NA	NA	NA
ENSMUSG00000026039	Sgol2	Sgol2	ENSMUSG00000026039	112.949	36.7339	1.352	1.6403e-08	2.2873e-07	NA	NA	NA	NA	NA	NA	NA	NA	NA	NA	NA	NA	NA	NA	0	1	0	3	3	2	No change with ammonia	x	NA	NA	0	0	NA	NA	NA	NA	NA	NA	NA	NA	NA	NA	NA
ENSMUSG00000026042	Col5a2	Col5a2	ENSMUSG00000026042	66783.5	51907.6	0.35425	0.00056354	0.0029715	NA	NA	NA	NA	NA	NA	NA	NA	NA	NA	NA	NA	NA	NA	0	1	0	3	3	2	No change with ammonia	x	NA	NA	0	0	NA	NA	NA	NA	NA	NA	NA	NA	NA	NA	NA
ENSMUSG00000026048	Ercc5	Ercc5	ENSMUSG00000026048	583.007	718.592	-0.29465	0.0033275	0.013715	NA	NA	NA	NA	NA	NA	NA	NA	NA	NA	NA	NA	NA	NA	0	1	0	3	3	1	No change with ammonia	x	NA	NA	0	0	NA	NA	NA	NA	NA	NA	NA	NA	NA	NA	NA
ENSMUSG00000026069	Il1rl1	Il1rl1	ENSMUSG00000026069	94.1895	45.2613	0.88154	0.00025832	0.0014903	NA	NA	NA	NA	NA	NA	NA	NA	NA	NA	NA	NA	NA	NA	0	1	0	3	3	2	No change with ammonia	x	NA	NA	0	0	NA	NA	NA	NA	NA	NA	NA	NA	NA	NA	NA
ENSMUSG00000026072	Il1r1	Il1r1	ENSMUSG00000026072	743.893	979.445	-0.38082	0.002492	0.010705	Il1r1	ENSMUSG00000026072	650.439	964.126	-0.52528	3.4345e-07	1.1876e-05	NA	NA	NA	NA	NA	NA	NA	0	1	1	3	1	1	No change with ammonia	x	NA	NA	0	0	NA	NA	NA	NA	NA	NA	NA	NA	NA	NA	NA
ENSMUSG00000026078	Pdcl3	Pdcl3	ENSMUSG00000026078	1574.24	1808.76	-0.19795	0.0072388	0.026055	NA	NA	NA	NA	NA	NA	NA	NA	NA	NA	NA	NA	NA	NA	0	1	0	3	3	1	No change with ammonia	x	NA	NA	0	0	NA	NA	NA	NA	NA	NA	NA	NA	NA	NA	NA
ENSMUSG00000026082	Rev1	Rev1	ENSMUSG00000026082	394.152	514.22	-0.37238	0.00043438	0.0023563	NA	NA	NA	NA	NA	NA	NA	NA	NA	NA	NA	NA	NA	NA	0	1	0	3	3	1	No change with ammonia	x	NA	NA	0	0	NA	NA	NA	NA	NA	NA	NA	NA	NA	NA	NA
ENSMUSG00000026109	Tmeff2	Tmeff2	ENSMUSG00000026109	203.61	293.599	-0.50454	0.00018659	0.0011193	Tmeff2	ENSMUSG00000026109	177.994	258.81	-0.46474	0.0007531	0.007359	NA	NA	NA	NA	NA	NA	NA	0	1	1	3	1	1	No change with ammonia	x	NA	NA	0	0	NA	NA	NA	NA	NA	NA	NA	NA	NA	NA	NA
ENSMUSG00000026113	Inpp4a	Inpp4a	ENSMUSG00000026113	506.973	626.066	-0.29464	0.0046973	0.018246	NA	NA	NA	NA	NA	NA	NA	NA	NA	NA	NA	NA	NA	NA	0	1	0	3	3	1	No change with ammonia	x	NA	NA	0	0	NA	NA	NA	NA	NA	NA	NA	NA	NA	NA	NA
ENSMUSG00000026117	Zap70	Zap70	ENSMUSG00000026117	61.0578	28.0575	0.92039	0.00023635	0.0013746	Zap70	ENSMUSG00000026117	53.3756	18.9509	0.83447	1.9519e-05	0.0003687	NA	NA	NA	NA	NA	NA	NA	0	1	1	3	2	2	No change with ammonia	x	NA	NA	0	0	NA	NA	NA	NA	NA	NA	NA	NA	NA	NA	NA
ENSMUSG00000026121	Sema4c	Sema4c	ENSMUSG00000026121	1717.43	1503.48	0.1894	0.012471	0.040804	NA	NA	NA	NA	NA	NA	NA	NA	NA	NA	NA	NA	NA	NA	0	1	0	3	3	2	No change with ammonia	x	NA	NA	0	0	NA	NA	NA	NA	NA	NA	NA	NA	NA	NA	NA
ENSMUSG00000026134	Prim2	Prim2	ENSMUSG00000026134	478.201	305.052	0.61776	5.4636e-06	4.6931e-05	Prim2	ENSMUSG00000026134	418.062	301.973	0.41824	0.00056261	0.0058426	NA	NA	NA	NA	NA	NA	NA	0	1	1	3	2	2	No change with ammonia	x	NA	NA	0	0	NA	NA	NA	NA	NA	NA	NA	NA	NA	NA	NA
ENSMUSG00000026141	Col19a1	Col19a1	ENSMUSG00000026141	14.9729	4.78837	0.78929	0.015365	0.048298	NA	NA	NA	NA	NA	NA	NA	NA	NA	NA	NA	NA	NA	NA	0	1	0	3	3	2	No change with ammonia	x	NA	NA	0	0	NA	NA	NA	NA	NA	NA	NA	NA	NA	NA	NA
ENSMUSG00000026153	Fam135a	Fam135a	ENSMUSG00000026153	796.303	932.77	-0.22475	0.010815	0.036276	NA	NA	NA	NA	NA	NA	NA	NA	NA	NA	NA	NA	NA	NA	0	1	0	3	3	1	No change with ammonia	x	NA	NA	0	0	NA	NA	NA	NA	NA	NA	NA	NA	NA	NA	NA
ENSMUSG00000026174	Rqcd1	Rqcd1	ENSMUSG00000026174	1215.08	1037.76	0.22298	0.011632	0.038464	Rqcd1	ENSMUSG00000026174	1062.24	873.406	0.26849	0.0016196	0.013495	NA	NA	NA	NA	NA	NA	NA	0	1	1	3	2	2	No change with ammonia	x	NA	NA	0	0	NA	NA	NA	NA	NA	NA	NA	NA	NA	NA	NA
ENSMUSG00000026179	Pnkd	Pnkd	ENSMUSG00000026179	396.521	490.402	-0.29664	0.007992	0.028372	NA	NA	NA	NA	NA	NA	NA	NA	NA	NA	NA	NA	NA	NA	0	1	0	3	3	1	No change with ammonia	x	ENSMUSG00000026179	0	1	0	NA	NA	NA	NA	NA	NA	NA	NA	NA	NA	NA
ENSMUSG00000026185	Igfbp5	Igfbp5	ENSMUSG00000026185	32600.6	27081.8	0.26426	0.00026083	0.0015035	NA	NA	NA	NA	NA	NA	NA	NA	NA	NA	NA	NA	NA	NA	0	1	0	3	3	2	No change with ammonia	x	NA	NA	0	0	IGFBP5	IGFBP5	Human	HAGR	Induces	Knockdown of IGFBP5 in old human umbilical endothelial cells lead to a partial reduction of the senescence phenotype	0	IGFBP5	Csgene	1	1
ENSMUSG00000026196	Bard1	Bard1	ENSMUSG00000026196	292.023	107.613	1.3134	9.2925e-13	2.3541e-11	Bard1	ENSMUSG00000026196	255.303	101.887	1.0828	1.056e-12	1.7019e-10	NA	NA	NA	NA	NA	NA	NA	0	1	1	3	2	2	No change with ammonia	x	NA	NA	0	0	NA	NA	NA	NA	NA	NA	NA	NA	NA	NA	NA
ENSMUSG00000026197	Zfand2b	Zfand2b	ENSMUSG00000026197	357.931	448.004	-0.31433	0.0040961	0.016308	NA	NA	NA	NA	NA	NA	NA	NA	NA	NA	NA	NA	NA	NA	0	1	0	3	3	1	No change with ammonia	x	NA	NA	0	0	NA	NA	NA	NA	NA	NA	NA	NA	NA	NA	NA
ENSMUSG00000026199	Ankzf1	Ankzf1	ENSMUSG00000026199	188.719	272.731	-0.50287	0.00059106	0.0030985	NA	NA	NA	NA	NA	NA	NA	NA	NA	NA	NA	NA	NA	NA	0	1	0	3	3	1	No change with ammonia	x	NA	NA	0	0	NA	NA	NA	NA	NA	NA	NA	NA	NA	NA	NA
ENSMUSG00000026200	Glb1l	Glb1l	ENSMUSG00000026200	125.639	83.5955	0.53361	0.0045357	0.017699	NA	NA	NA	NA	NA	NA	NA	NA	NA	NA	NA	NA	NA	NA	0	1	0	3	3	2	No change with ammonia	x	NA	NA	0	0	NA	NA	NA	NA	NA	NA	NA	NA	NA	NA	NA
ENSMUSG00000026202	Tuba4a	Tuba4a	ENSMUSG00000026202	2046.44	2497.39	-0.28299	0.00032505	0.0018288	Tuba4a	ENSMUSG00000026202	1789.28	2247.51	-0.30601	0.002446	0.018198	NA	NA	NA	NA	NA	NA	NA	0	1	1	3	1	1	No change with ammonia	x	NA	NA	0	0	NA	NA	NA	NA	NA	NA	NA	NA	NA	NA	NA
ENSMUSG00000026203	Dnajb2	Dnajb2	ENSMUSG00000026203	1389.97	1761.8	-0.33585	6.3172e-05	0.00042161	Dnajb2	ENSMUSG00000026203	1215.31	1577.41	-0.35892	1.1656e-05	0.00024188	NA	NA	NA	NA	NA	NA	NA	0	1	1	3	1	1	No change with ammonia	x	NA	NA	0	0	NA	NA	NA	NA	NA	NA	NA	NA	NA	NA	NA
ENSMUSG00000026205	Slc23a3	Slc23a3	ENSMUSG00000026205	2.90476	14.344	-0.97333	0.0026997	0.011465	NA	NA	NA	NA	NA	NA	NA	NA	NA	NA	NA	NA	NA	NA	0	1	0	3	3	1	No change with ammonia	x	NA	NA	0	0	NA	NA	NA	NA	NA	NA	NA	NA	NA	NA	NA
ENSMUSG00000026238	Ptma	Ptma	ENSMUSG00000026238	15545.7	10782.9	0.52221	2.5288e-15	8.678e-14	Ptma	ENSMUSG00000026238	13590.9	8393.99	0.67054	3.1925e-20	2.0852e-17	NA	NA	NA	NA	NA	NA	NA	0	1	1	3	2	2	No change with ammonia	x	NA	NA	0	0	NA	NA	NA	NA	NA	NA	NA	NA	NA	NA	NA
ENSMUSG00000026239	Pde6d	Pde6d	ENSMUSG00000026239	733.971	905.706	-0.29732	0.00088144	0.0043788	Pde6d	ENSMUSG00000026239	641.661	773.045	-0.25228	0.0081726	0.046164	NA	NA	NA	NA	NA	NA	NA	0	1	1	3	1	1	No change with ammonia	x	NA	NA	0	0	NA	NA	NA	NA	NA	NA	NA	NA	NA	NA	NA
ENSMUSG00000026251	Chrnd	Chrnd	ENSMUSG00000026251	2200.88	2797.3	-0.34087	1.3643e-05	0.00010734	Chrnd	ENSMUSG00000026251	1924.3	2899.27	-0.55529	3.7687e-09	2.3268e-07	NA	NA	NA	NA	NA	NA	NA	0	1	1	3	1	1	No change with ammonia	x	NA	NA	0	0	NA	NA	NA	NA	NA	NA	NA	NA	NA	NA	NA
ENSMUSG00000026255	Efhd1	Efhd1	ENSMUSG00000026255	118.038	81.8458	0.47984	0.014749	0.046685	NA	NA	NA	NA	NA	NA	NA	NA	NA	NA	NA	NA	NA	NA	0	1	0	3	3	2	No change with ammonia	x	ENSMUSG00000026255	0	1	0	NA	NA	NA	NA	NA	NA	NA	NA	NA	NA	NA
ENSMUSG00000026274	Pask	Pask	ENSMUSG00000026274	284.132	144.047	0.91128	3.4184e-08	4.5399e-07	Pask	ENSMUSG00000026274	248.385	127.502	0.81046	1.927e-08	9.7212e-07	NA	NA	NA	NA	NA	NA	NA	0	1	1	3	2	2	No change with ammonia	x	NA	NA	0	0	NA	NA	NA	NA	NA	NA	NA	NA	NA	NA	NA
ENSMUSG00000026276	2020-09-02	44076	ENSMUSG00000026276	9423.66	8476.68	0.15132	0.013019	0.04224	44076	ENSMUSG00000026276	8238.79	6999.21	0.22897	0.00027522	0.0033015	NA	NA	NA	NA	NA	NA	NA	0	1	1	3	2	2	No change with ammonia	x	NA	NA	0	0	NA	NA	NA	NA	NA	NA	NA	NA	NA	NA	NA
ENSMUSG00000026281	Dtymk	Dtymk	ENSMUSG00000026281	982.729	805.1	0.28167	0.006372	0.02344	NA	NA	NA	NA	NA	NA	NA	NA	NA	NA	NA	NA	NA	NA	0	1	0	3	3	2	No change with ammonia	x	NA	NA	0	0	NA	NA	NA	NA	NA	NA	NA	NA	NA	NA	NA
ENSMUSG00000026307	Scly	Scly	ENSMUSG00000026307	273.55	357.943	-0.36591	0.0085524	0.029935	NA	NA	NA	NA	NA	NA	NA	NA	NA	NA	NA	NA	NA	NA	0	1	0	3	3	1	No change with ammonia	x	NA	NA	0	0	NA	NA	NA	NA	NA	NA	NA	NA	NA	NA	NA
ENSMUSG00000026308	Klhl30	Klhl30	ENSMUSG00000026308	5882.35	4797.76	0.28835	0.0012287	0.0058174	Klhl30	ENSMUSG00000026308	5142.92	4496.78	0.18837	0.0038289	0.025699	NA	NA	NA	NA	NA	NA	NA	0	1	1	3	2	2	No change with ammonia	x	NA	NA	0	0	NA	NA	NA	NA	NA	NA	NA	NA	NA	NA	NA
ENSMUSG00000026317	Cln8	Cln8	ENSMUSG00000026317	752.133	1042.79	-0.46062	1.2319e-06	1.2174e-05	NA	NA	NA	NA	NA	NA	NA	NA	NA	NA	NA	NA	NA	NA	0	1	0	3	3	1	No change with ammonia	x	NA	NA	0	0	NA	NA	NA	NA	NA	NA	NA	NA	NA	NA	NA
ENSMUSG00000026339	Ccdc93	Ccdc93	ENSMUSG00000026339	1095.55	1451.56	-0.40011	1.6047e-06	1.5447e-05	Ccdc93	ENSMUSG00000026339	957.84	1178.28	-0.28517	0.00074371	0.007298	NA	NA	NA	NA	NA	NA	NA	0	1	1	3	1	1	No change with ammonia	x	NA	NA	0	0	NA	NA	NA	NA	NA	NA	NA	NA	NA	NA	NA
ENSMUSG00000026349	Ccnt2	Ccnt2	ENSMUSG00000026349	778.904	950.44	-0.28261	0.00097644	0.004782	NA	NA	NA	NA	NA	NA	NA	NA	NA	NA	NA	NA	NA	NA	0	1	0	3	3	1	No change with ammonia	x	NA	NA	0	0	NA	NA	NA	NA	NA	NA	NA	NA	NA	NA	NA
ENSMUSG00000026353	Ubxn4	Ubxn4	ENSMUSG00000026353	3785.74	4356.81	-0.20031	0.0044035	0.017309	NA	NA	NA	NA	NA	NA	NA	NA	NA	NA	NA	NA	NA	NA	0	1	0	3	3	1	No change with ammonia	x	NA	NA	0	0	NA	NA	NA	NA	NA	NA	NA	NA	NA	NA	NA
ENSMUSG00000026355	Mcm6	Mcm6	ENSMUSG00000026355	2224.38	979.956	1.1564	9.6561e-33	1.2743e-30	Mcm6	ENSMUSG00000026355	1944.68	969.347	0.94765	5.591e-25	7.7094e-22	NA	NA	NA	NA	NA	NA	NA	0	1	1	3	2	2	No change with ammonia	x	NA	NA	0	0	NA	NA	NA	NA	NA	NA	NA	NA	NA	NA	NA
ENSMUSG00000026377	Nifk	Nifk	ENSMUSG00000026377	1097.52	912.574	0.26098	0.0048908	0.018892	Nifk	ENSMUSG00000026377	959.565	800.813	0.24739	0.0047307	0.030293	NA	NA	NA	NA	NA	NA	NA	0	1	1	3	2	2	No change with ammonia	x	NA	NA	0	0	NA	NA	NA	NA	NA	NA	NA	NA	NA	NA	NA
ENSMUSG00000026383	Epb4.1l5	Epb4.1l5	ENSMUSG00000026383	350.364	492.295	-0.47668	1.4078e-05	0.00011046	NA	NA	NA	NA	NA	NA	NA	NA	NA	NA	NA	NA	NA	NA	0	1	0	3	3	1	No change with ammonia	x	NA	NA	0	0	NA	NA	NA	NA	NA	NA	NA	NA	NA	NA	NA
ENSMUSG00000026385	Dbi	Dbi	ENSMUSG00000026385	1556.97	1935.61	-0.30862	0.00039407	0.0021593	NA	NA	NA	NA	NA	NA	NA	NA	NA	NA	NA	NA	NA	NA	0	1	0	3	3	1	No change with ammonia	x	ENSMUSG00000026385	0	1	0	NA	NA	NA	NA	NA	NA	NA	NA	NA	NA	NA
ENSMUSG00000026413	Pkp1	Pkp1	ENSMUSG00000026413	1739.73	1009.69	0.66942	0.0036988	0.014989	Pkp1	ENSMUSG00000026413	1521.03	1127.11	0.38506	0.0016718	0.013813	NA	NA	NA	NA	NA	NA	NA	0	1	1	3	2	2	No change with ammonia	x	NA	NA	0	0	NA	NA	NA	NA	NA	NA	NA	NA	NA	NA	NA
ENSMUSG00000026435	Slc45a3	Slc45a3	ENSMUSG00000026435	20.8943	42.1522	-0.74485	0.0097602	0.033368	NA	NA	NA	NA	NA	NA	NA	NA	NA	NA	NA	NA	NA	NA	0	1	0	3	3	1	No change with ammonia	x	NA	NA	0	0	NA	NA	NA	NA	NA	NA	NA	NA	NA	NA	NA
ENSMUSG00000026436	Elk4	Elk4	ENSMUSG00000026436	1750.75	1439.6	0.27756	0.00086459	0.0043069	Elk4	ENSMUSG00000026436	1530.71	1292.67	0.23442	0.0022666	0.017223	NA	NA	NA	NA	NA	NA	NA	0	1	1	3	2	2	No change with ammonia	x	NA	NA	0	0	NA	NA	NA	NA	NA	NA	NA	NA	NA	NA	NA
ENSMUSG00000026437	Cdk18	Cdk18	ENSMUSG00000026437	715.713	979.248	-0.44175	3.1843e-06	2.8818e-05	Cdk18	ENSMUSG00000026437	625.77	890.154	-0.46426	2.9688e-05	0.00052475	NA	NA	NA	NA	NA	NA	NA	0	1	1	3	1	1	No change with ammonia	x	NA	NA	0	0	CDK18	CDK18	Human	HAGR	Induces	A library of 200 constitutively activated kinases was screened in order to identify kinases whose constitutive expression decreased cell proliferation and induced expression of senescence markers; p16 and SASP components. A total of 33 kinases showed pro-senescence effects (particularly MAP3K7	0	NA	NA	1	0
ENSMUSG00000026457	Adipor1	Adipor1	ENSMUSG00000026457	3632.13	4151.23	-0.19042	0.0047194	0.018322	NA	NA	NA	NA	NA	NA	NA	NA	NA	NA	NA	NA	NA	NA	0	1	0	3	3	1	No change with ammonia	x	NA	NA	0	0	NA	NA	NA	NA	NA	NA	NA	NA	NA	NA	NA
ENSMUSG00000026470	Stx6	Stx6	ENSMUSG00000026470	1467.26	1189.59	0.29871	0.00020849	0.0012362	NA	NA	NA	NA	NA	NA	NA	NA	NA	NA	NA	NA	NA	NA	0	1	0	3	3	2	No change with ammonia	x	NA	NA	0	0	NA	NA	NA	NA	NA	NA	NA	NA	NA	NA	NA
ENSMUSG00000026473	Glul	Glul	ENSMUSG00000026473	1238.35	1680.83	-0.43127	2.8127e-06	2.5824e-05	Glul	ENSMUSG00000026473	1082.61	1462.39	-0.40546	2.6794e-05	0.0004833	NA	NA	NA	NA	NA	NA	NA	0	1	1	3	1	1	No change with ammonia	x	NA	NA	0	0	NA	NA	NA	NA	NA	NA	NA	NA	NA	NA	NA
ENSMUSG00000026483	Fam129a	Fam129a	ENSMUSG00000026483	38.4934	87.8803	-1.0096	1.146e-05	9.1349e-05	NA	NA	NA	NA	NA	NA	NA	NA	NA	NA	NA	NA	NA	NA	0	1	0	3	3	1	No change with ammonia	x	NA	NA	0	0	NA	NA	NA	NA	NA	NA	NA	NA	NA	NA	NA
ENSMUSG00000026490	Cdc42bpa	Cdc42bpa	ENSMUSG00000026490	3485.43	2895.61	0.26243	0.0026026	0.011098	Cdc42bpa	ENSMUSG00000026490	3047.11	2615.16	0.21385	0.0016459	0.013662	NA	NA	NA	NA	NA	NA	NA	0	1	1	3	2	2	No change with ammonia	x	NA	NA	0	0	NA	NA	NA	NA	NA	NA	NA	NA	NA	NA	NA
ENSMUSG00000026492	Tfb2m	Tfb2m	ENSMUSG00000026492	558.916	461.218	0.27024	0.0076979	0.027523	NA	NA	NA	NA	NA	NA	NA	NA	NA	NA	NA	NA	NA	NA	0	1	0	3	3	2	No change with ammonia	x	ENSMUSG00000026492	0	1	0	NA	NA	NA	NA	NA	NA	NA	NA	NA	NA	NA
ENSMUSG00000026496	Parp1	Parp1	ENSMUSG00000026496	1681.56	1361.6	0.30014	0.000142	0.0008764	Parp1	ENSMUSG00000026496	1470.14	1177.88	0.29772	0.0031832	0.022369	NA	NA	NA	NA	NA	NA	NA	0	1	1	3	2	2	No change with ammonia	x	NA	NA	0	0	PARP1	NA	NA	NA	NA	NA	NA	PARP1	Csgene	0	1
ENSMUSG00000026509	Capn2	Capn2	ENSMUSG00000026509	8356.2	6796.41	0.29417	6.2136e-05	0.00041585	NA	NA	NA	NA	NA	NA	NA	NA	NA	NA	NA	NA	NA	NA	0	1	0	3	3	2	No change with ammonia	x	NA	NA	0	0	NA	NA	NA	NA	NA	NA	NA	NA	NA	NA	NA
ENSMUSG00000026547	Tagln2	Tagln2	ENSMUSG00000026547	5460.15	3247.27	0.72729	4.7708e-11	9.5129e-10	NA	NA	NA	NA	NA	NA	NA	NA	NA	NA	NA	NA	NA	NA	0	1	0	3	3	2	No change with ammonia	x	NA	NA	0	0	NA	NA	NA	NA	NA	NA	NA	NA	NA	NA	NA
ENSMUSG00000026553	Copa	Copa	ENSMUSG00000026553	12112.5	10257.7	0.23737	0.00019728	0.0011761	NA	NA	NA	NA	NA	NA	NA	NA	NA	NA	NA	NA	NA	NA	0	1	0	3	3	2	No change with ammonia	x	NA	NA	0	0	NA	NA	NA	NA	NA	NA	NA	NA	NA	NA	NA
ENSMUSG00000026574	Dpt	Dpt	ENSMUSG00000026574	53.2616	195.062	-1.1074	0.00052369	0.0027856	Dpt	ENSMUSG00000026574	46.5636	130.131	-0.88246	4.8821e-06	0.00011453	NA	NA	NA	NA	NA	NA	NA	0	1	1	3	1	1	No change with ammonia	x	NA	NA	0	0	NA	NA	NA	NA	NA	NA	NA	NA	NA	NA	NA
ENSMUSG00000026585	Kifap3	Kifap3	ENSMUSG00000026585	1809.02	2195.27	-0.27551	0.00088233	0.0043818	Kifap3	ENSMUSG00000026585	1581.56	1859.77	-0.22349	0.0075318	0.043373	NA	NA	NA	NA	NA	NA	NA	0	1	1	3	1	1	No change with ammonia	x	NA	NA	0	0	NA	NA	NA	NA	NA	NA	NA	NA	NA	NA	NA
ENSMUSG00000026596	Abl2	Abl2	ENSMUSG00000026596	1966.31	2356	-0.25722	0.00040997	0.002239	Abl2	ENSMUSG00000026596	1719.04	2133.43	-0.30007	3.8751e-05	0.00064812	NA	NA	NA	NA	NA	NA	NA	0	1	1	3	1	1	No change with ammonia	x	NA	NA	0	0	NA	NA	NA	NA	NA	NA	NA	NA	NA	NA	NA
ENSMUSG00000026604	Ptpn14	Ptpn14	ENSMUSG00000026604	4528.31	5239.25	-0.20713	0.010219	0.034627	Ptpn14	ENSMUSG00000026604	3959.04	4855.63	-0.28236	0.00033177	0.0038479	NA	NA	NA	NA	NA	NA	NA	0	1	1	3	1	1	No change with ammonia	x	NA	NA	0	0	NA	NA	NA	NA	NA	NA	NA	NA	NA	NA	NA
ENSMUSG00000026605	Cenpf	Cenpf	ENSMUSG00000026605	1456.44	462.098	0.81426	0.012415	0.040644	NA	NA	NA	NA	NA	NA	NA	NA	NA	NA	NA	NA	NA	NA	0	1	0	3	3	2	No change with ammonia	x	NA	NA	0	0	NA	NA	NA	NA	NA	NA	NA	NA	NA	NA	NA
ENSMUSG00000026622	Nek2	Nek2	ENSMUSG00000026622	676.136	190.451	0.93044	0.0042564	0.016808	NA	NA	NA	NA	NA	NA	NA	NA	NA	NA	NA	NA	NA	NA	0	1	0	3	3	2	No change with ammonia	x	NA	NA	0	0	NA	NA	NA	NA	NA	NA	NA	NA	NA	NA	NA
ENSMUSG00000026623	Lpgat1	Lpgat1	ENSMUSG00000026623	2387.68	1889.36	0.33286	9.624e-06	7.8396e-05	Lpgat1	ENSMUSG00000026623	2087.42	1705.32	0.28175	7.8771e-05	0.0011582	NA	NA	NA	NA	NA	NA	NA	0	1	1	3	2	2	No change with ammonia	x	NA	NA	0	0	NA	NA	NA	NA	NA	NA	NA	NA	NA	NA	NA
ENSMUSG00000026637	Traf5	Traf5	ENSMUSG00000026637	167.808	98.8921	0.70898	1.7927e-05	0.00013682	NA	NA	NA	NA	NA	NA	NA	NA	NA	NA	NA	NA	NA	NA	0	1	0	3	3	2	No change with ammonia	x	NA	NA	0	0	NA	NA	NA	NA	NA	NA	NA	NA	NA	NA	NA
ENSMUSG00000026646	Suv39h2	Suv39h2	ENSMUSG00000026646	90.9291	54.7079	0.64572	0.0027556	0.011676	NA	NA	NA	NA	NA	NA	NA	NA	NA	NA	NA	NA	NA	NA	0	1	0	3	3	2	No change with ammonia	x	NA	NA	0	0	NA	NA	NA	NA	NA	NA	NA	NA	NA	NA	NA
ENSMUSG00000026668	Ucma	Ucma	ENSMUSG00000026668	9.03084	1.5361	0.76059	0.012936	0.042027	NA	NA	NA	NA	NA	NA	NA	NA	NA	NA	NA	NA	NA	NA	0	1	0	3	3	2	No change with ammonia	x	NA	NA	0	0	NA	NA	NA	NA	NA	NA	NA	NA	NA	NA	NA
ENSMUSG00000026669	Mcm10	Mcm10	ENSMUSG00000026669	278.538	93.948	1.4156	1.2672e-13	3.5927e-12	Mcm10	ENSMUSG00000026669	243.526	89.0574	1.2196	2.0423e-17	9.7483e-15	NA	NA	NA	NA	NA	NA	NA	0	1	1	3	2	2	No change with ammonia	x	NA	NA	0	0	NA	NA	NA	NA	NA	NA	NA	NA	NA	NA	NA
ENSMUSG00000026683	Nuf2	Nuf2	ENSMUSG00000026683	531.192	160.139	0.93953	0.0037438	0.015146	NA	NA	NA	NA	NA	NA	NA	NA	NA	NA	NA	NA	NA	NA	0	1	0	3	3	2	No change with ammonia	x	NA	NA	0	0	NA	NA	NA	NA	NA	NA	NA	NA	NA	NA	NA
ENSMUSG00000026687	Aldh9a1	Aldh9a1	ENSMUSG00000026687	759.465	899.683	-0.23931	0.011581	0.038338	NA	NA	NA	NA	NA	NA	NA	NA	NA	NA	NA	NA	NA	NA	0	1	0	3	3	1	No change with ammonia	x	ENSMUSG00000026687	0	1	0	NA	NA	NA	NA	NA	NA	NA	NA	NA	NA	NA
ENSMUSG00000026701	Prdx6	Prdx6	ENSMUSG00000026701	2952.64	2348.07	0.3261	2.6555e-05	0.00019458	Prdx6	ENSMUSG00000026701	2581.46	2136.41	0.26361	0.00031915	0.0037295	NA	NA	NA	NA	NA	NA	NA	0	1	1	3	2	2	No change with ammonia	x	ENSMUSG00000026701	0	1	0	NA	NA	NA	NA	NA	NA	NA	NA	NA	NA	NA
ENSMUSG00000026708	Cenpl	Cenpl	ENSMUSG00000026708	230.204	129.207	0.75938	3.4775e-05	0.0002466	Cenpl	ENSMUSG00000026708	201.259	130.091	0.50824	0.0010201	0.0093304	NA	NA	NA	NA	NA	NA	NA	0	1	1	3	2	2	No change with ammonia	x	NA	NA	0	0	NA	NA	NA	NA	NA	NA	NA	NA	NA	NA	NA
ENSMUSG00000026709	Dars2	Dars2	ENSMUSG00000026709	453.401	551.903	-0.27587	0.011217	0.037347	NA	NA	NA	NA	NA	NA	NA	NA	NA	NA	NA	NA	NA	NA	0	1	0	3	3	1	No change with ammonia	x	ENSMUSG00000026709	7.3	1	1	NA	NA	NA	NA	NA	NA	NA	NA	NA	NA	NA
ENSMUSG00000026727	Rsu1	Rsu1	ENSMUSG00000026727	2309.8	1856.03	0.31003	0.00020203	0.0012014	NA	NA	NA	NA	NA	NA	NA	NA	NA	NA	NA	NA	NA	NA	0	1	0	3	3	2	No change with ammonia	x	NA	NA	0	0	NA	NA	NA	NA	NA	NA	NA	NA	NA	NA	NA
ENSMUSG00000026736	4930426L09Rik	4930426L09Rik	ENSMUSG00000026736	25.3619	5.42943	1.2837	5.9367e-05	0.00039951	NA	NA	NA	NA	NA	NA	NA	NA	NA	NA	NA	NA	NA	NA	0	1	0	3	3	2	No change with ammonia	x	NA	NA	0	0	NA	NA	NA	NA	NA	NA	NA	NA	NA	NA	NA
ENSMUSG00000026737	Pip4k2a	Pip4k2a	ENSMUSG00000026737	818.664	691.274	0.23735	0.013694	0.044046	NA	NA	NA	NA	NA	NA	NA	NA	NA	NA	NA	NA	NA	NA	0	1	0	3	3	2	No change with ammonia	x	NA	NA	0	0	NA	NA	NA	NA	NA	NA	NA	NA	NA	NA	NA
ENSMUSG00000026749	Nek6	Nek6	ENSMUSG00000026749	962.048	760.809	0.33086	0.00030236	0.0017192	NA	NA	NA	NA	NA	NA	NA	NA	NA	NA	NA	NA	NA	NA	0	1	0	3	3	2	No change with ammonia	x	NA	NA	0	0	NEK6	NEK6	Human	HAGR	Inhibits	NEK6 expression was decreased both in the replicative senescence of human normal fibroblasts and premature senescence induced by p53 expression in EJ human bladder cancer cells and H1299 human lung cancer cells. Overexpression of NEK6 in EJ and H1299 cells completely suppressed p53-induced senescence	0	NEK6	Csgene	1	1
ENSMUSG00000026754	Golga1	Golga1	ENSMUSG00000026754	724.492	574.015	0.32601	0.00176	0.0079049	NA	NA	NA	NA	NA	NA	NA	NA	NA	NA	NA	NA	NA	NA	0	1	0	3	3	2	No change with ammonia	x	NA	NA	0	0	NA	NA	NA	NA	NA	NA	NA	NA	NA	NA	NA
ENSMUSG00000026771	Spopl	Spopl	ENSMUSG00000026771	640.407	766.298	-0.25462	0.0069022	0.025054	NA	NA	NA	NA	NA	NA	NA	NA	NA	NA	NA	NA	NA	NA	0	1	0	3	3	1	No change with ammonia	x	NA	NA	0	0	NA	NA	NA	NA	NA	NA	NA	NA	NA	NA	NA
ENSMUSG00000026775	Yme1l1	Yme1l1	ENSMUSG00000026775	2769.37	3289.76	-0.24595	0.00031345	0.0017753	NA	NA	NA	NA	NA	NA	NA	NA	NA	NA	NA	NA	NA	NA	0	1	0	3	3	1	No change with ammonia	x	ENSMUSG00000026775	7.3	1	1	NA	NA	NA	NA	NA	NA	NA	NA	NA	NA	NA
ENSMUSG00000026791	Slc2a8	Slc2a8	ENSMUSG00000026791	265.912	347.809	-0.36948	0.0034373	0.014115	NA	NA	NA	NA	NA	NA	NA	NA	NA	NA	NA	NA	NA	NA	0	1	0	3	3	1	No change with ammonia	x	NA	NA	0	0	NA	NA	NA	NA	NA	NA	NA	NA	NA	NA	NA
ENSMUSG00000026792	Lrsam1	Lrsam1	ENSMUSG00000026792	386.053	608.411	-0.638	5.6629e-10	9.6143e-09	Lrsam1	ENSMUSG00000026792	337.518	466.124	-0.42693	6.5636e-05	0.0010077	NA	NA	NA	NA	NA	NA	NA	0	1	1	3	1	1	No change with ammonia	x	NA	NA	0	0	NA	NA	NA	NA	NA	NA	NA	NA	NA	NA	NA
ENSMUSG00000026806	Ddx31	Ddx31	ENSMUSG00000026806	346.21	276.367	0.31311	0.011072	0.036948	NA	NA	NA	NA	NA	NA	NA	NA	NA	NA	NA	NA	NA	NA	0	1	0	3	3	2	No change with ammonia	x	NA	NA	0	0	NA	NA	NA	NA	NA	NA	NA	NA	NA	NA	NA
ENSMUSG00000026811	St6galnac6	St6galnac6	ENSMUSG00000026811	1035.01	1278.49	-0.29884	0.0005679	0.0029912	NA	NA	NA	NA	NA	NA	NA	NA	NA	NA	NA	NA	NA	NA	0	1	0	3	3	1	No change with ammonia	x	NA	NA	0	0	NA	NA	NA	NA	NA	NA	NA	NA	NA	NA	NA
ENSMUSG00000026817	Ak1	Ak1	ENSMUSG00000026817	3738.21	3140.52	0.24658	0.0044189	0.017355	NA	NA	NA	NA	NA	NA	NA	NA	NA	NA	NA	NA	NA	NA	0	1	0	3	3	2	No change with ammonia	x	NA	NA	0	0	NA	NA	NA	NA	NA	NA	NA	NA	NA	NA	NA
ENSMUSG00000026826	Nr4a2	Nr4a2	ENSMUSG00000026826	113.405	40.5301	1.2908	3.3332e-09	5.1529e-08	Nr4a2	ENSMUSG00000026826	99.158	51.1145	0.61277	0.0011675	0.010361	NA	NA	NA	NA	NA	NA	NA	0	1	1	3	2	2	No change with ammonia	x	NA	NA	0	0	NA	NA	NA	NA	NA	NA	NA	NA	NA	NA	NA
ENSMUSG00000026836	Acvr1	Acvr1	ENSMUSG00000026836	1793.49	1335.49	0.41379	6.7748e-05	0.00044967	Acvr1	ENSMUSG00000026836	1567.87	1246.62	0.31289	0.00037745	0.0042661	NA	NA	NA	NA	NA	NA	NA	0	1	1	3	2	2	No change with ammonia	x	NA	NA	0	0	NA	NA	NA	NA	NA	NA	NA	NA	NA	NA	NA
ENSMUSG00000026843	Fubp3	Fubp3	ENSMUSG00000026843	1673.45	1917.89	-0.19393	0.010215	0.034622	NA	NA	NA	NA	NA	NA	NA	NA	NA	NA	NA	NA	NA	NA	0	1	0	3	3	1	No change with ammonia	x	NA	NA	0	0	NA	NA	NA	NA	NA	NA	NA	NA	NA	NA	NA
ENSMUSG00000026851	BC005624	BC005624	ENSMUSG00000026851	924.278	799.731	0.20524	0.015465	0.0486	NA	NA	NA	NA	NA	NA	NA	NA	NA	NA	NA	NA	NA	NA	0	1	0	3	3	2	No change with ammonia	x	NA	NA	0	0	NA	NA	NA	NA	NA	NA	NA	NA	NA	NA	NA
ENSMUSG00000026854	Usp20	Usp20	ENSMUSG00000026854	1001.89	1372.51	-0.44393	9.428e-07	9.4974e-06	Usp20	ENSMUSG00000026854	875.912	1177.74	-0.39191	0.00025181	0.0030697	NA	NA	NA	NA	NA	NA	NA	0	1	1	3	1	1	No change with ammonia	x	NA	NA	0	0	NA	NA	NA	NA	NA	NA	NA	NA	NA	NA	NA
ENSMUSG00000026858	Fam73b	Fam73b	ENSMUSG00000026858	396.439	277.914	0.48565	0.001441	0.0066533	NA	NA	NA	NA	NA	NA	NA	NA	NA	NA	NA	NA	NA	NA	0	1	0	3	3	2	No change with ammonia	x	ENSMUSG00000026858	0	1	0	NA	NA	NA	NA	NA	NA	NA	NA	NA	NA	NA
ENSMUSG00000026887	Mrrf	Mrrf	ENSMUSG00000026887	424.758	344.412	0.29186	0.0093994	0.03244	NA	NA	NA	NA	NA	NA	NA	NA	NA	NA	NA	NA	NA	NA	0	1	0	3	3	2	No change with ammonia	x	ENSMUSG00000026887	7.2	1	1	NA	NA	NA	NA	NA	NA	NA	NA	NA	NA	NA
ENSMUSG00000026944	Abca2	Abca2	ENSMUSG00000026944	1205.16	1450.04	-0.25944	0.0082405	0.029046	NA	NA	NA	NA	NA	NA	NA	NA	NA	NA	NA	NA	NA	NA	0	1	0	3	3	1	No change with ammonia	x	NA	NA	0	0	NA	NA	NA	NA	NA	NA	NA	NA	NA	NA	NA
ENSMUSG00000026946	Nmi	Nmi	ENSMUSG00000026946	50.7885	23.228	0.87715	0.0011007	0.0052958	NA	NA	NA	NA	NA	NA	NA	NA	NA	NA	NA	NA	NA	NA	0	1	0	3	3	2	No change with ammonia	x	NA	NA	0	0	NA	NA	NA	NA	NA	NA	NA	NA	NA	NA	NA
ENSMUSG00000026955	Sapcd2	Sapcd2	ENSMUSG00000026955	115.179	26.4403	0.76044	0.015907	0.0497	NA	NA	NA	NA	NA	NA	NA	NA	NA	NA	NA	NA	NA	NA	0	1	0	3	3	2	No change with ammonia	x	NA	NA	0	0	NA	NA	NA	NA	NA	NA	NA	NA	NA	NA	NA
ENSMUSG00000026965	Anapc2	Anapc2	ENSMUSG00000026965	2932.45	3371.54	-0.19884	0.0036295	0.01477	Anapc2	ENSMUSG00000026965	2563.86	3115.87	-0.27227	8.2442e-05	0.0012051	NA	NA	NA	NA	NA	NA	NA	0	1	1	3	1	1	No change with ammonia	x	NA	NA	0	0	ANAPC2	NA	NA	NA	NA	NA	NA	ANAPC2	Csgene	0	1
ENSMUSG00000026974	Zmynd19	Zmynd19	ENSMUSG00000026974	783.875	638.622	0.28841	0.009864	0.033651	NA	NA	NA	NA	NA	NA	NA	NA	NA	NA	NA	NA	NA	NA	0	1	0	3	3	2	No change with ammonia	x	NA	NA	0	0	NA	NA	NA	NA	NA	NA	NA	NA	NA	NA	NA
ENSMUSG00000026991	Pkp4	Pkp4	ENSMUSG00000026991	1138.34	927.324	0.28964	0.0019202	0.0085347	Pkp4	ENSMUSG00000026991	995.148	827.712	0.25037	0.0063221	0.037994	NA	NA	NA	NA	NA	NA	NA	0	1	1	3	2	2	No change with ammonia	x	NA	NA	0	0	NA	NA	NA	NA	NA	NA	NA	NA	NA	NA	NA
ENSMUSG00000027002	Nckap1	Nckap1	ENSMUSG00000027002	4793.99	4112.97	0.21793	0.0026557	0.011295	Nckap1	ENSMUSG00000027002	4191.07	3659.24	0.18896	0.0081282	0.045976	NA	NA	NA	NA	NA	NA	NA	0	1	1	3	2	2	No change with ammonia	x	NA	NA	0	0	NA	NA	NA	NA	NA	NA	NA	NA	NA	NA	NA
ENSMUSG00000027006	Dnajc10	Dnajc10	ENSMUSG00000027006	3752.93	3073.44	0.28434	7.3344e-05	0.00048416	NA	NA	NA	NA	NA	NA	NA	NA	NA	NA	NA	NA	NA	NA	0	1	0	3	3	2	No change with ammonia	x	NA	NA	0	0	NA	NA	NA	NA	NA	NA	NA	NA	NA	NA	NA
ENSMUSG00000027010	Slc25a12	Slc25a12	ENSMUSG00000027010	1637.71	1947.5	-0.24646	0.00060043	0.0031352	NA	NA	NA	NA	NA	NA	NA	NA	NA	NA	NA	NA	NA	NA	0	1	0	3	3	1	No change with ammonia	x	ENSMUSG00000027010	10.9	1	1	NA	NA	NA	NA	NA	NA	NA	NA	NA	NA	NA
ENSMUSG00000027011	Ube2e3	Ube2e3	ENSMUSG00000027011	682.929	549.183	0.3061	0.0036001	0.014671	NA	NA	NA	NA	NA	NA	NA	NA	NA	NA	NA	NA	NA	NA	0	1	0	3	3	2	No change with ammonia	x	NA	NA	0	0	NA	NA	NA	NA	NA	NA	NA	NA	NA	NA	NA
ENSMUSG00000027018	Hat1	Hat1	ENSMUSG00000027018	719.957	520.412	0.45556	9.3667e-06	7.6558e-05	Hat1	ENSMUSG00000027018	629.408	453.353	0.44043	1.063e-05	0.00022397	NA	NA	NA	NA	NA	NA	NA	0	1	1	3	2	2	No change with ammonia	x	NA	NA	0	0	NA	NA	NA	NA	NA	NA	NA	NA	NA	NA	NA
ENSMUSG00000027022	Xirp2	Xirp2	ENSMUSG00000027022	318.781	600.477	-0.86971	1.687e-10	3.042e-09	NA	NA	NA	NA	NA	NA	NA	NA	NA	NA	NA	NA	NA	NA	0	1	0	3	3	1	No change with ammonia	x	NA	NA	0	0	NA	NA	NA	NA	NA	NA	NA	NA	NA	NA	NA
ENSMUSG00000027035	Cers6	Cers6	ENSMUSG00000027035	2198.53	1691.75	0.36718	0.00055369	0.0029291	Cers6	ENSMUSG00000027035	1922.16	1514.51	0.32589	0.0001646	0.002139	NA	NA	NA	NA	NA	NA	NA	0	1	1	3	2	2	No change with ammonia	x	NA	NA	0	0	NA	NA	NA	NA	NA	NA	NA	NA	NA	NA	NA
ENSMUSG00000027071	P2rx3	P2rx3	ENSMUSG00000027071	13.845	39.7764	-1.0297	0.00067598	0.0034709	NA	NA	NA	NA	NA	NA	NA	NA	NA	NA	NA	NA	NA	NA	0	1	0	3	3	1	No change with ammonia	x	NA	NA	0	0	NA	NA	NA	NA	NA	NA	NA	NA	NA	NA	NA
ENSMUSG00000027074	Slc43a3	Slc43a3	ENSMUSG00000027074	310.634	203.646	0.5829	9.7261e-06	7.905e-05	Slc43a3	ENSMUSG00000027074	271.575	161.207	0.64147	3.9502e-06	9.5881e-05	NA	NA	NA	NA	NA	NA	NA	0	1	1	3	2	2	No change with ammonia	x	NA	NA	0	0	NA	NA	NA	NA	NA	NA	NA	NA	NA	NA	NA
ENSMUSG00000027109	Sp3	Sp3	ENSMUSG00000027109	1255.5	1042.17	0.26394	0.0013115	0.0061509	NA	NA	NA	NA	NA	NA	NA	NA	NA	NA	NA	NA	NA	NA	0	1	0	3	3	2	No change with ammonia	x	NA	NA	0	0	NA	NA	NA	NA	NA	NA	NA	NA	NA	NA	NA
ENSMUSG00000027115	Kif18a	Kif18a	ENSMUSG00000027115	143.118	79.4502	0.7564	0.00013851	0.00085738	NA	NA	NA	NA	NA	NA	NA	NA	NA	NA	NA	NA	NA	NA	0	1	0	3	3	2	No change with ammonia	x	NA	NA	0	0	NA	NA	NA	NA	NA	NA	NA	NA	NA	NA	NA
ENSMUSG00000027131	Emc4	Emc4	ENSMUSG00000027131	930.179	1096.4	-0.23161	0.012102	0.039718	NA	NA	NA	NA	NA	NA	NA	NA	NA	NA	NA	NA	NA	NA	0	1	0	3	3	1	No change with ammonia	x	NA	NA	0	0	NA	NA	NA	NA	NA	NA	NA	NA	NA	NA	NA
ENSMUSG00000027176	Cstf3	Cstf3	ENSMUSG00000027176	690.616	481.036	0.50708	8.3794e-07	8.5538e-06	Cstf3	ENSMUSG00000027176	603.779	438.613	0.42701	2.4282e-05	0.00044446	NA	NA	NA	NA	NA	NA	NA	0	1	1	3	2	2	No change with ammonia	x	NA	NA	0	0	NA	NA	NA	NA	NA	NA	NA	NA	NA	NA	NA
ENSMUSG00000027177	Hipk3	Hipk3	ENSMUSG00000027177	3936.33	3267.74	0.2658	6.6976e-05	0.00044495	NA	NA	NA	NA	NA	NA	NA	NA	NA	NA	NA	NA	NA	NA	0	1	0	3	3	2	No change with ammonia	x	NA	NA	0	0	NA	NA	NA	NA	NA	NA	NA	NA	NA	NA	NA
ENSMUSG00000027201	Myef2	Myef2	ENSMUSG00000027201	1214.99	1026.76	0.2386	0.0037613	0.015204	NA	NA	NA	NA	NA	NA	NA	NA	NA	NA	NA	NA	NA	NA	0	1	0	3	3	2	No change with ammonia	x	NA	NA	0	0	NA	NA	NA	NA	NA	NA	NA	NA	NA	NA	NA
ENSMUSG00000027203	Dut	Dut	ENSMUSG00000027203	733.196	515.363	0.49319	1.1329e-05	9.0458e-05	Dut	ENSMUSG00000027203	640.933	353.876	0.75595	2.3634e-09	1.5854e-07	NA	NA	NA	NA	NA	NA	NA	0	1	1	3	2	2	No change with ammonia	x	ENSMUSG00000027203	0	1	0	NA	NA	NA	NA	NA	NA	NA	NA	NA	NA	NA
ENSMUSG00000027220	Syt13	Syt13	ENSMUSG00000027220	2646.97	3206.11	-0.26875	0.0094222	0.032503	NA	NA	NA	NA	NA	NA	NA	NA	NA	NA	NA	NA	NA	NA	0	1	0	3	3	1	No change with ammonia	x	NA	NA	0	0	NA	NA	NA	NA	NA	NA	NA	NA	NA	NA	NA
ENSMUSG00000027247	Arhgap1	Arhgap1	ENSMUSG00000027247	1913.59	1504.03	0.34259	1.2987e-05	0.00010268	NA	NA	NA	NA	NA	NA	NA	NA	NA	NA	NA	NA	NA	NA	0	1	0	3	3	2	No change with ammonia	x	NA	NA	0	0	NA	NA	NA	NA	NA	NA	NA	NA	NA	NA	NA
ENSMUSG00000027254	Map1a	Map1a	ENSMUSG00000027254	4299.13	6061.59	-0.48818	3.8948e-10	6.7871e-09	Map1a	ENSMUSG00000027254	3758.82	4835.6	-0.35194	2.6598e-07	9.6797e-06	NA	NA	NA	NA	NA	NA	NA	0	1	1	3	1	1	No change with ammonia	x	NA	NA	0	0	NA	NA	NA	NA	NA	NA	NA	NA	NA	NA	NA
ENSMUSG00000027272	Ubr1	Ubr1	ENSMUSG00000027272	1483.42	1200.25	0.301	0.00014311	0.00088173	NA	NA	NA	NA	NA	NA	NA	NA	NA	NA	NA	NA	NA	NA	0	1	0	3	3	2	No change with ammonia	x	NA	NA	0	0	NA	NA	NA	NA	NA	NA	NA	NA	NA	NA	NA
ENSMUSG00000027288	Zfp106	Zfp106	ENSMUSG00000027288	7466.12	9524.92	-0.34831	1.1186e-08	1.595e-07	Zfp106	ENSMUSG00000027288	6527.21	7501.65	-0.19415	0.0055478	0.034373	NA	NA	NA	NA	NA	NA	NA	0	1	1	3	1	1	No change with ammonia	x	NA	NA	0	0	NA	NA	NA	NA	NA	NA	NA	NA	NA	NA	NA
ENSMUSG00000027298	Tyro3	Tyro3	ENSMUSG00000027298	354.626	280.236	0.32726	0.0065171	0.023873	Tyro3	ENSMUSG00000027298	310.058	203.079	0.53449	3.7711e-05	0.00063287	NA	NA	NA	NA	NA	NA	NA	0	1	1	3	2	2	No change with ammonia	x	NA	NA	0	0	NA	NA	NA	NA	NA	NA	NA	NA	NA	NA	NA
ENSMUSG00000027303	Ptpra	Ptpra	ENSMUSG00000027303	2581.19	3001.46	-0.21421	0.0087931	0.030624	NA	NA	NA	NA	NA	NA	NA	NA	NA	NA	NA	NA	NA	NA	0	1	0	3	3	1	No change with ammonia	x	NA	NA	0	0	NA	NA	NA	NA	NA	NA	NA	NA	NA	NA	NA
ENSMUSG00000027323	Rad51	Rad51	ENSMUSG00000027323	344.048	147.234	1.1455	4.3593e-13	1.1632e-11	Rad51	ENSMUSG00000027323	300.793	156.489	0.82704	1.4988e-10	1.4308e-08	NA	NA	NA	NA	NA	NA	NA	0	1	1	3	2	2	No change with ammonia	x	NA	NA	0	0	NA	NA	NA	NA	NA	NA	NA	NA	NA	NA	NA
ENSMUSG00000027326	Casc5	Casc5	ENSMUSG00000027326	503.089	155.664	0.84084	0.0098283	0.033546	NA	NA	NA	NA	NA	NA	NA	NA	NA	NA	NA	NA	NA	NA	0	1	0	3	3	2	No change with ammonia	x	NA	NA	0	0	NA	NA	NA	NA	NA	NA	NA	NA	NA	NA	NA
ENSMUSG00000027329	Spef1	Spef1	ENSMUSG00000027329	104.968	164.817	-0.58842	0.0016281	0.0074038	NA	NA	NA	NA	NA	NA	NA	NA	NA	NA	NA	NA	NA	NA	0	1	0	3	3	1	No change with ammonia	x	NA	NA	0	0	NA	NA	NA	NA	NA	NA	NA	NA	NA	NA	NA
ENSMUSG00000027342	Pcna	Pcna	ENSMUSG00000027342	2389.55	1544.19	0.62251	3.4712e-18	1.56e-16	Pcna	ENSMUSG00000027342	2089.14	1254.77	0.70788	7.36e-21	5.3728e-18	NA	NA	NA	NA	NA	NA	NA	0	1	1	3	2	2	No change with ammonia	x	NA	NA	0	0	PCNA	NA	NA	NA	NA	NA	NA	PCNA	Csgene	0	1
ENSMUSG00000027346	Gpcpd1	Gpcpd1	ENSMUSG00000027346	470.756	345.583	0.43094	0.00011057	0.00070178	NA	NA	NA	NA	NA	NA	NA	NA	NA	NA	NA	NA	NA	NA	0	1	0	3	3	2	No change with ammonia	x	NA	NA	0	0	NA	NA	NA	NA	NA	NA	NA	NA	NA	NA	NA
ENSMUSG00000027353	Mcm8	Mcm8	ENSMUSG00000027353	126.707	74.5787	0.69114	0.00025856	0.0014912	NA	NA	NA	NA	NA	NA	NA	NA	NA	NA	NA	NA	NA	NA	0	1	0	3	3	2	No change with ammonia	x	NA	NA	0	0	NA	NA	NA	NA	NA	NA	NA	NA	NA	NA	NA
ENSMUSG00000027375	Mal	Mal	ENSMUSG00000027375	72.0581	28.5306	1.0526	8.0389e-05	0.00052564	NA	NA	NA	NA	NA	NA	NA	NA	NA	NA	NA	NA	NA	NA	0	1	0	3	3	2	No change with ammonia	x	NA	NA	0	0	NA	NA	NA	NA	NA	NA	NA	NA	NA	NA	NA
ENSMUSG00000027378	Nphp1	Nphp1	ENSMUSG00000027378	926.861	703.91	0.38826	1.4877e-05	0.000116	NA	NA	NA	NA	NA	NA	NA	NA	NA	NA	NA	NA	NA	NA	0	1	0	3	3	2	No change with ammonia	x	NA	NA	0	0	NA	NA	NA	NA	NA	NA	NA	NA	NA	NA	NA
ENSMUSG00000027386	Fbln7	Fbln7	ENSMUSG00000027386	173.769	547.411	-1.5378	1.8004e-20	9.8995e-19	Fbln7	ENSMUSG00000027386	151.903	267.754	-0.61417	0.0003006	0.0035495	NA	NA	NA	NA	NA	NA	NA	0	1	1	3	1	1	No change with ammonia	x	NA	NA	0	0	NA	NA	NA	NA	NA	NA	NA	NA	NA	NA	NA
ENSMUSG00000027394	Ttl	Ttl	ENSMUSG00000027394	1075.32	880.969	0.28243	0.0012023	0.0057126	NA	NA	NA	NA	NA	NA	NA	NA	NA	NA	NA	NA	NA	NA	0	1	0	3	3	2	No change with ammonia	x	NA	NA	0	0	NA	NA	NA	NA	NA	NA	NA	NA	NA	NA	NA
ENSMUSG00000027397	Slc20a1	Slc20a1	ENSMUSG00000027397	2907.45	2065.42	0.48525	2.0455e-09	3.2955e-08	Slc20a1	ENSMUSG00000027397	2541.95	1672.32	0.57215	6.703e-11	6.9903e-09	NA	NA	NA	NA	NA	NA	NA	0	1	1	3	2	2	No change with ammonia	x	NA	NA	0	0	NA	NA	NA	NA	NA	NA	NA	NA	NA	NA	NA
ENSMUSG00000027398	Il1b	Il1b	ENSMUSG00000027398	20.2458	8.12359	0.77891	0.014642	0.046424	NA	NA	NA	NA	NA	NA	NA	NA	NA	NA	NA	NA	NA	NA	0	1	0	3	3	2	No change with ammonia	x	NA	NA	0	0	NA	NA	NA	NA	NA	NA	NA	NA	NA	NA	NA
ENSMUSG00000027405	Nop56	Nop56	ENSMUSG00000027405	1793.03	1230.61	0.53142	2.5478e-08	3.4244e-07	Nop56	ENSMUSG00000027405	1567.55	1102.72	0.48493	3.6029e-09	2.27e-07	NA	NA	NA	NA	NA	NA	NA	0	1	1	3	2	2	No change with ammonia	x	NA	NA	0	0	NA	NA	NA	NA	NA	NA	NA	NA	NA	NA	NA
ENSMUSG00000027422	Rrbp1	Rrbp1	ENSMUSG00000027422	15497.9	12616.4	0.29376	6.0442e-06	5.1399e-05	NA	NA	NA	NA	NA	NA	NA	NA	NA	NA	NA	NA	NA	NA	0	1	0	3	3	2	No change with ammonia	x	NA	NA	0	0	NA	NA	NA	NA	NA	NA	NA	NA	NA	NA	NA
ENSMUSG00000027425	Csrp2bp	Csrp2bp	ENSMUSG00000027425	628.861	503.523	0.3119	0.006147	0.02278	NA	NA	NA	NA	NA	NA	NA	NA	NA	NA	NA	NA	NA	NA	0	1	0	3	3	2	No change with ammonia	x	NA	NA	0	0	NA	NA	NA	NA	NA	NA	NA	NA	NA	NA	NA
ENSMUSG00000027429	Sec23b	Sec23b	ENSMUSG00000027429	1684.12	1449.63	0.21231	0.012626	0.041204	NA	NA	NA	NA	NA	NA	NA	NA	NA	NA	NA	NA	NA	NA	0	1	0	3	3	2	No change with ammonia	x	NA	NA	0	0	NA	NA	NA	NA	NA	NA	NA	NA	NA	NA	NA
ENSMUSG00000027438	Napb	Napb	ENSMUSG00000027438	114.975	207.29	-0.79881	4.0327e-07	4.3234e-06	NA	NA	NA	NA	NA	NA	NA	NA	NA	NA	NA	NA	NA	NA	0	1	0	3	3	1	No change with ammonia	x	NA	NA	0	0	NA	NA	NA	NA	NA	NA	NA	NA	NA	NA	NA
ENSMUSG00000027454	Gins1	Gins1	ENSMUSG00000027454	140.945	60.5761	1.0777	3.0702e-07	3.3917e-06	Gins1	ENSMUSG00000027454	123.224	69.4553	0.62817	0.00019959	0.0025221	NA	NA	NA	NA	NA	NA	NA	0	1	1	3	2	2	No change with ammonia	x	NA	NA	0	0	NA	NA	NA	NA	NA	NA	NA	NA	NA	NA	NA
ENSMUSG00000027460	Angpt4	Angpt4	ENSMUSG00000027460	1010.96	760.739	0.40184	3.0857e-05	0.00022185	NA	NA	NA	NA	NA	NA	NA	NA	NA	NA	NA	NA	NA	NA	0	1	0	3	3	2	No change with ammonia	x	NA	NA	0	0	NA	NA	NA	NA	NA	NA	NA	NA	NA	NA	NA
ENSMUSG00000027465	Tbc1d20	Tbc1d20	ENSMUSG00000027465	2274.12	2743.74	-0.26765	9.0794e-05	0.00058602	Tbc1d20	ENSMUSG00000027465	1988.27	2276.29	-0.18876	0.0068173	0.040211	NA	NA	NA	NA	NA	NA	NA	0	1	1	3	1	1	No change with ammonia	x	NA	NA	0	0	NA	NA	NA	NA	NA	NA	NA	NA	NA	NA	NA
ENSMUSG00000027469	Tpx2	Tpx2	ENSMUSG00000027469	1479.82	597.39	0.89618	0.0030229	0.012626	NA	NA	NA	NA	NA	NA	NA	NA	NA	NA	NA	NA	NA	NA	0	1	0	3	3	2	No change with ammonia	x	NA	NA	0	0	NA	NA	NA	NA	NA	NA	NA	NA	NA	NA	NA
ENSMUSG00000027488	Snta1	Snta1	ENSMUSG00000027488	1487.77	1743.42	-0.22382	0.010098	0.034271	NA	NA	NA	NA	NA	NA	NA	NA	NA	NA	NA	NA	NA	NA	0	1	0	3	3	1	No change with ammonia	x	NA	NA	0	0	NA	NA	NA	NA	NA	NA	NA	NA	NA	NA	NA
ENSMUSG00000027496	Aurka	Aurka	ENSMUSG00000027496	481.472	171.184	0.93859	0.0028046	0.011855	NA	NA	NA	NA	NA	NA	NA	NA	NA	NA	NA	NA	NA	NA	0	1	0	3	3	2	No change with ammonia	x	NA	NA	0	0	AURKA	AURKA	Human	HAGR	Inhibits	Using a high-content siRNA screening assay for cell morphology and proliferation measures	0	NA	NA	1	0
ENSMUSG00000027500	Stmn2	Stmn2	ENSMUSG00000027500	362.242	217.821	0.67697	8.0825e-05	0.00052796	Stmn2	ENSMUSG00000027500	316.69	169.713	0.75892	9.7216e-08	4.039e-06	NA	NA	NA	NA	NA	NA	NA	0	1	1	3	2	2	No change with ammonia	x	NA	NA	0	0	NA	NA	NA	NA	NA	NA	NA	NA	NA	NA	NA
ENSMUSG00000027508	Pag1	Pag1	ENSMUSG00000027508	58.606	97.4452	-0.65305	0.0013858	0.0064453	NA	NA	NA	NA	NA	NA	NA	NA	NA	NA	NA	NA	NA	NA	0	1	0	3	3	1	No change with ammonia	x	NA	NA	0	0	NA	NA	NA	NA	NA	NA	NA	NA	NA	NA	NA
ENSMUSG00000027510	Rbm38	Rbm38	ENSMUSG00000027510	226.455	290.039	-0.34073	0.012067	0.039622	NA	NA	NA	NA	NA	NA	NA	NA	NA	NA	NA	NA	NA	NA	0	1	0	3	3	1	No change with ammonia	x	NA	NA	0	0	RBM38	NA	NA	NA	NA	NA	NA	RBM38	Csgene	0	1
ENSMUSG00000027514	Zbp1	Zbp1	ENSMUSG00000027514	43.6672	13.9136	1.2038	2.7758e-05	0.00020207	NA	NA	NA	NA	NA	NA	NA	NA	NA	NA	NA	NA	NA	NA	0	1	0	3	3	2	No change with ammonia	x	NA	NA	0	0	NA	NA	NA	NA	NA	NA	NA	NA	NA	NA	NA
ENSMUSG00000027546	Atp9a	Atp9a	ENSMUSG00000027546	76.6645	34.1181	0.96406	0.00011378	0.00071964	Atp9a	ENSMUSG00000027546	67.0335	30.6327	0.67995	0.00042881	0.0046886	NA	NA	NA	NA	NA	NA	NA	0	1	1	3	2	2	No change with ammonia	x	NA	NA	0	0	NA	NA	NA	NA	NA	NA	NA	NA	NA	NA	NA
ENSMUSG00000027555	Car13	Car13	ENSMUSG00000027555	881.115	1191.58	-0.42145	0.00024351	0.0014151	NA	NA	NA	NA	NA	NA	NA	NA	NA	NA	NA	NA	NA	NA	0	1	0	3	3	1	No change with ammonia	x	NA	NA	0	0	NA	NA	NA	NA	NA	NA	NA	NA	NA	NA	NA
ENSMUSG00000027580	Helz2	Helz2	ENSMUSG00000027580	524.404	711.559	-0.42778	5.0063e-05	0.00034199	NA	NA	NA	NA	NA	NA	NA	NA	NA	NA	NA	NA	NA	NA	0	1	0	3	3	1	No change with ammonia	x	NA	NA	0	0	NA	NA	NA	NA	NA	NA	NA	NA	NA	NA	NA
ENSMUSG00000027589	Pcmtd2	Pcmtd2	ENSMUSG00000027589	818.403	997.057	-0.28026	0.0030536	0.012734	NA	NA	NA	NA	NA	NA	NA	NA	NA	NA	NA	NA	NA	NA	0	1	0	3	3	1	No change with ammonia	x	NA	NA	0	0	NA	NA	NA	NA	NA	NA	NA	NA	NA	NA	NA
ENSMUSG00000027613	Eif6	Eif6	ENSMUSG00000027613	2436.75	2851.88	-0.22289	0.0050694	0.019411	NA	NA	NA	NA	NA	NA	NA	NA	NA	NA	NA	NA	NA	NA	0	1	0	3	3	1	No change with ammonia	x	NA	NA	0	0	NA	NA	NA	NA	NA	NA	NA	NA	NA	NA	NA
ENSMUSG00000027628	Aar2	Aar2	ENSMUSG00000027628	668.656	829.896	-0.30425	0.0021305	0.0093461	Aar2	ENSMUSG00000027628	584.618	769.026	-0.36329	0.00069991	0.0069487	NA	NA	NA	NA	NA	NA	NA	0	1	1	3	1	1	No change with ammonia	x	NA	NA	0	0	NA	NA	NA	NA	NA	NA	NA	NA	NA	NA	NA
ENSMUSG00000027639	Samhd1	Samhd1	ENSMUSG00000027639	1061.62	1403.18	-0.39348	2.3898e-05	0.00017718	NA	NA	NA	NA	NA	NA	NA	NA	NA	NA	NA	NA	NA	NA	0	1	0	3	3	1	No change with ammonia	x	NA	NA	0	0	NA	NA	NA	NA	NA	NA	NA	NA	NA	NA	NA
ENSMUSG00000027641	Rbl1	Rbl1	ENSMUSG00000027641	559.113	329.983	0.73241	3.3282e-09	5.1505e-08	Rbl1	ENSMUSG00000027641	488.764	291.191	0.67244	1.3717e-08	7.0928e-07	NA	NA	NA	NA	NA	NA	NA	0	1	1	3	2	2	No change with ammonia	x	NA	NA	0	0	RBL1	NA	NA	NA	NA	NA	NA	RBL1	Csgene	0	1
ENSMUSG00000027642	Rpn2	Rpn2	ENSMUSG00000027642	6108.6	4566.42	0.41527	3.2447e-10	5.7021e-09	Rpn2	ENSMUSG00000027642	5340.67	4455.02	0.25176	0.0006995	0.0069487	NA	NA	NA	NA	NA	NA	NA	0	1	1	3	2	2	No change with ammonia	x	NA	NA	0	0	NA	NA	NA	NA	NA	NA	NA	NA	NA	NA	NA
ENSMUSG00000027660	Skil	Skil	ENSMUSG00000027660	2556.85	2132.75	0.25786	0.00060247	0.0031414	NA	NA	NA	NA	NA	NA	NA	NA	NA	NA	NA	NA	NA	NA	0	1	0	3	3	2	No change with ammonia	x	NA	NA	0	0	SKIL	NA	NA	NA	NA	NA	NA	SKIL	Csgene	0	1
ENSMUSG00000027669	Gnb4	Gnb4	ENSMUSG00000027669	648.145	432.133	0.55851	2.7242e-05	0.00019901	Gnb4	ENSMUSG00000027669	566.644	314.728	0.74077	1.3501e-08	7.0105e-07	NA	NA	NA	NA	NA	NA	NA	0	1	1	3	2	2	No change with ammonia	x	NA	NA	0	0	NA	NA	NA	NA	NA	NA	NA	NA	NA	NA	NA
ENSMUSG00000027684	Mecom	Mecom	ENSMUSG00000027684	240.139	336.698	-0.47023	0.00018567	0.0011151	NA	NA	NA	NA	NA	NA	NA	NA	NA	NA	NA	NA	NA	NA	0	1	0	3	3	1	No change with ammonia	x	NA	NA	0	0	NA	NA	NA	NA	NA	NA	NA	NA	NA	NA	NA
ENSMUSG00000027699	Ect2	Ect2	ENSMUSG00000027699	722.375	235.028	0.97854	0.0020875	0.009188	NA	NA	NA	NA	NA	NA	NA	NA	NA	NA	NA	NA	NA	NA	0	1	0	3	3	2	No change with ammonia	x	NA	NA	0	0	NA	NA	NA	NA	NA	NA	NA	NA	NA	NA	NA
ENSMUSG00000027709	Mccc1	Mccc1	ENSMUSG00000027709	376.156	484.177	-0.35305	0.00126	0.0059422	NA	NA	NA	NA	NA	NA	NA	NA	NA	NA	NA	NA	NA	NA	0	1	0	3	3	1	No change with ammonia	x	ENSMUSG00000027709	9.3	1	1	NA	NA	NA	NA	NA	NA	NA	NA	NA	NA	NA
ENSMUSG00000027713	1810062G17Rik	1810062G17Rik	ENSMUSG00000027713	5.11017	19.3103	-1.0263	0.0015232	0.0069816	NA	NA	NA	NA	NA	NA	NA	NA	NA	NA	NA	NA	NA	NA	0	1	0	3	3	1	No change with ammonia	x	NA	NA	0	0	NA	NA	NA	NA	NA	NA	NA	NA	NA	NA	NA
ENSMUSG00000027715	Ccna2	Ccna2	ENSMUSG00000027715	1212.2	351.323	0.83077	0.010641	0.03578	NA	NA	NA	NA	NA	NA	NA	NA	NA	NA	NA	NA	NA	NA	0	1	0	3	3	2	No change with ammonia	x	NA	NA	0	0	CCNA2	NA	NA	NA	NA	NA	NA	CCNA2	Csgene	0	1
ENSMUSG00000027722	Spata5	Spata5	ENSMUSG00000027722	655.841	527.61	0.30452	0.0078814	0.028054	NA	NA	NA	NA	NA	NA	NA	NA	NA	NA	NA	NA	NA	NA	0	1	0	3	3	2	No change with ammonia	x	NA	NA	0	0	NA	NA	NA	NA	NA	NA	NA	NA	NA	NA	NA
ENSMUSG00000027746	Ufm1	Ufm1	ENSMUSG00000027746	2032.5	1586.33	0.35142	1.0861e-05	8.7346e-05	NA	NA	NA	NA	NA	NA	NA	NA	NA	NA	NA	NA	NA	NA	0	1	0	3	3	2	No change with ammonia	x	NA	NA	0	0	NA	NA	NA	NA	NA	NA	NA	NA	NA	NA	NA
ENSMUSG00000027752	Exosc8	Exosc8	ENSMUSG00000027752	323.119	250.76	0.35027	0.0087378	0.030446	NA	NA	NA	NA	NA	NA	NA	NA	NA	NA	NA	NA	NA	NA	0	1	0	3	3	2	No change with ammonia	x	NA	NA	0	0	NA	NA	NA	NA	NA	NA	NA	NA	NA	NA	NA
ENSMUSG00000027777	Schip1	Schip1	ENSMUSG00000027777	858.699	610.622	0.47642	2.0876e-05	0.00015718	NA	NA	NA	NA	NA	NA	NA	NA	NA	NA	NA	NA	NA	NA	0	1	0	3	3	2	No change with ammonia	x	NA	NA	0	0	NA	NA	NA	NA	NA	NA	NA	NA	NA	NA	NA
ENSMUSG00000027787	Nmd3	Nmd3	ENSMUSG00000027787	882.555	748.516	0.23247	0.013807	0.044389	Nmd3	ENSMUSG00000027787	771.552	622.915	0.28773	0.0031239	0.022038	NA	NA	NA	NA	NA	NA	NA	0	1	1	3	2	2	No change with ammonia	x	NA	NA	0	0	NA	NA	NA	NA	NA	NA	NA	NA	NA	NA	NA
ENSMUSG00000027797	Dclk1	Dclk1	ENSMUSG00000027797	9235.2	11067.9	-0.25596	0.0045007	0.017595	NA	NA	NA	NA	NA	NA	NA	NA	NA	NA	NA	NA	NA	NA	0	1	0	3	3	1	No change with ammonia	x	NA	NA	0	0	NA	NA	NA	NA	NA	NA	NA	NA	NA	NA	NA
ENSMUSG00000027800	Tm4sf1	Tm4sf1	ENSMUSG00000027800	2421.14	1202.69	0.83599	0.0006617	0.0034085	Tm4sf1	ENSMUSG00000027800	2116.83	1213.79	0.50957	0.0072628	0.0422	NA	NA	NA	NA	NA	NA	NA	0	1	1	3	2	2	No change with ammonia	x	NA	NA	0	0	NA	NA	NA	NA	NA	NA	NA	NA	NA	NA	NA
ENSMUSG00000027805	Pfn2	Pfn2	ENSMUSG00000027805	408.755	255.807	0.64507	1.2063e-06	1.1945e-05	Pfn2	ENSMUSG00000027805	357.362	203.258	0.72226	6.5515e-09	3.7641e-07	NA	NA	NA	NA	NA	NA	NA	0	1	1	3	2	2	No change with ammonia	x	NA	NA	0	0	NA	NA	NA	NA	NA	NA	NA	NA	NA	NA	NA
ENSMUSG00000027806	Tsc22d2	Tsc22d2	ENSMUSG00000027806	1201.53	1977.8	-0.70142	1.0408e-12	2.6139e-11	Tsc22d2	ENSMUSG00000027806	1050.53	1522.63	-0.5058	1.1714e-08	6.2079e-07	NA	NA	NA	NA	NA	NA	NA	0	1	1	3	1	1	No change with ammonia	x	NA	NA	0	0	NA	NA	NA	NA	NA	NA	NA	NA	NA	NA	NA
ENSMUSG00000027811	4930579G24Rik	4930579G24Rik	ENSMUSG00000027811	219.621	135.03	0.64875	0.00012964	0.00080868	4930579G24Rik	ENSMUSG00000027811	191.997	119.201	0.57387	8.4233e-05	0.0012255	NA	NA	NA	NA	NA	NA	NA	0	1	1	3	2	2	No change with ammonia	x	NA	NA	0	0	NA	NA	NA	NA	NA	NA	NA	NA	NA	NA	NA
ENSMUSG00000027827	Kcnab1	Kcnab1	ENSMUSG00000027827	55.227	28.5982	0.76535	0.0028543	0.012027	NA	NA	NA	NA	NA	NA	NA	NA	NA	NA	NA	NA	NA	NA	0	1	0	3	3	2	No change with ammonia	x	NA	NA	0	0	NA	NA	NA	NA	NA	NA	NA	NA	NA	NA	NA
ENSMUSG00000027828	Ssr3	Ssr3	ENSMUSG00000027828	10207.5	8071.48	0.33378	1.3799e-05	0.00010851	Ssr3	ENSMUSG00000027828	8923.95	7652.02	0.21506	0.0013179	0.011405	NA	NA	NA	NA	NA	NA	NA	0	1	1	3	2	2	No change with ammonia	x	NA	NA	0	0	NA	NA	NA	NA	NA	NA	NA	NA	NA	NA	NA
ENSMUSG00000027852	Nras	Nras	ENSMUSG00000027852	2418.96	1930.28	0.32156	3.2422e-06	2.9305e-05	Nras	ENSMUSG00000027852	2114.82	1844.11	0.19109	0.00589	0.035936	NA	NA	NA	NA	NA	NA	NA	0	1	1	3	2	2	No change with ammonia	x	NA	NA	0	0	NA	NA	NA	NA	NA	NA	NA	NA	NA	NA	NA
ENSMUSG00000027861	Casq2	Casq2	ENSMUSG00000027861	5644.48	4560.43	0.3025	0.00037534	0.0020701	NA	NA	NA	NA	NA	NA	NA	NA	NA	NA	NA	NA	NA	NA	0	1	0	3	3	2	No change with ammonia	x	NA	NA	0	0	NA	NA	NA	NA	NA	NA	NA	NA	NA	NA	NA
ENSMUSG00000027868	Tbx15	Tbx15	ENSMUSG00000027868	1240.52	995.664	0.31073	0.00087677	0.0043571	NA	NA	NA	NA	NA	NA	NA	NA	NA	NA	NA	NA	NA	NA	0	1	0	3	3	2	No change with ammonia	x	NA	NA	0	0	NA	NA	NA	NA	NA	NA	NA	NA	NA	NA	NA
ENSMUSG00000027884	Clcc1	Clcc1	ENSMUSG00000027884	600.235	463.799	0.35931	0.0015213	0.0069751	Clcc1	ENSMUSG00000027884	524.711	372.063	0.45008	7.2398e-05	0.0010851	NA	NA	NA	NA	NA	NA	NA	0	1	1	3	2	2	No change with ammonia	x	NA	NA	0	0	NA	NA	NA	NA	NA	NA	NA	NA	NA	NA	NA
ENSMUSG00000027932	Slc27a3	Slc27a3	ENSMUSG00000027932	39.8477	75.2049	-0.73629	0.003693	0.014971	NA	NA	NA	NA	NA	NA	NA	NA	NA	NA	NA	NA	NA	NA	0	1	0	3	3	1	No change with ammonia	x	NA	NA	0	0	NA	NA	NA	NA	NA	NA	NA	NA	NA	NA	NA
ENSMUSG00000027933	Ints3	Ints3	ENSMUSG00000027933	1220.14	1456.41	-0.25011	0.0028096	0.011866	Ints3	ENSMUSG00000027933	1066.75	1271.13	-0.23976	0.0043772	0.028464	NA	NA	NA	NA	NA	NA	NA	0	1	1	3	1	1	No change with ammonia	x	NA	NA	0	0	NA	NA	NA	NA	NA	NA	NA	NA	NA	NA	NA
ENSMUSG00000027935	Rab13	Rab13	ENSMUSG00000027935	669.115	492.354	0.42221	0.0013622	0.0063502	Rab13	ENSMUSG00000027935	585.044	442.057	0.35134	0.0073931	0.042773	NA	NA	NA	NA	NA	NA	NA	0	1	1	3	2	2	No change with ammonia	x	NA	NA	0	0	NA	NA	NA	NA	NA	NA	NA	NA	NA	NA	NA
ENSMUSG00000027952	Pmvk	Pmvk	ENSMUSG00000027952	392.673	925.705	-1.0184	4.155e-05	0.00028941	Pmvk	ENSMUSG00000027952	343.339	540.891	-0.54791	0.00019441	0.002467	NA	NA	NA	NA	NA	NA	NA	0	1	1	3	1	1	No change with ammonia	x	NA	NA	0	0	PMVK	PMVK	Human	HAGR	Induces	A library of 200 constitutively activated kinases was screened in order to identify kinases whose constitutive expression decreased cell proliferation and induced expression of senescence markers; p16 and SASP components. A total of 33 kinases showed pro-senescence effects (particularly MAP3K7	0	NA	NA	1	0
ENSMUSG00000027955	Fam198b	Fam198b	ENSMUSG00000027955	538.795	417.728	0.35187	0.0053707	0.020409	NA	NA	NA	NA	NA	NA	NA	NA	NA	NA	NA	NA	NA	NA	0	1	0	3	3	2	No change with ammonia	x	NA	NA	0	0	NA	NA	NA	NA	NA	NA	NA	NA	NA	NA	NA
ENSMUSG00000027959	Sass6	Sass6	ENSMUSG00000027959	108.494	71.9633	0.53046	0.0075549	0.027078	NA	NA	NA	NA	NA	NA	NA	NA	NA	NA	NA	NA	NA	NA	0	1	0	3	3	2	No change with ammonia	x	NA	NA	0	0	NA	NA	NA	NA	NA	NA	NA	NA	NA	NA	NA
ENSMUSG00000027962	Vcam1	Vcam1	ENSMUSG00000027962	892.179	695.992	0.34887	0.00032472	0.0018288	NA	NA	NA	NA	NA	NA	NA	NA	NA	NA	NA	NA	NA	NA	0	1	0	3	3	2	No change with ammonia	x	NA	NA	0	0	NA	NA	NA	NA	NA	NA	NA	NA	NA	NA	NA
ENSMUSG00000027968	Larp7	Larp7	ENSMUSG00000027968	762.397	522.114	0.5321	2.0964e-07	2.3943e-06	Larp7	ENSMUSG00000027968	666.497	523.139	0.32518	0.0009518	0.0088649	NA	NA	NA	NA	NA	NA	NA	0	1	1	3	2	2	No change with ammonia	x	NA	NA	0	0	NA	NA	NA	NA	NA	NA	NA	NA	NA	NA	NA
ENSMUSG00000027981	Rnpc3	Rnpc3	ENSMUSG00000027981	193.742	139.252	0.44576	0.005526	0.020852	NA	NA	NA	NA	NA	NA	NA	NA	NA	NA	NA	NA	NA	NA	0	1	0	3	3	2	No change with ammonia	x	NA	NA	0	0	NA	NA	NA	NA	NA	NA	NA	NA	NA	NA	NA
ENSMUSG00000027998	Plrg1	Plrg1	ENSMUSG00000027998	904.72	1055.39	-0.21934	0.0089792	0.031175	NA	NA	NA	NA	NA	NA	NA	NA	NA	NA	NA	NA	NA	NA	0	1	0	3	3	1	No change with ammonia	x	NA	NA	0	0	NA	NA	NA	NA	NA	NA	NA	NA	NA	NA	NA
ENSMUSG00000028010	Gar1	Gar1	ENSMUSG00000028010	556.632	439.286	0.33187	0.0025583	0.010935	Gar1	ENSMUSG00000028010	486.635	386.449	0.3045	0.0044749	0.028984	NA	NA	NA	NA	NA	NA	NA	0	1	1	3	2	2	No change with ammonia	x	NA	NA	0	0	NA	NA	NA	NA	NA	NA	NA	NA	NA	NA	NA
ENSMUSG00000028013	Ppa2	Ppa2	ENSMUSG00000028013	414.77	267.922	0.60671	6.2459e-07	6.5134e-06	Ppa2	ENSMUSG00000028013	362.61	252.374	0.46926	6.676e-05	0.0010203	NA	NA	NA	NA	NA	NA	NA	0	1	1	3	2	2	No change with ammonia	x	ENSMUSG00000028013	8.7	1	1	NA	NA	NA	NA	NA	NA	NA	NA	NA	NA	NA
ENSMUSG00000028015	Ctso	Ctso	ENSMUSG00000028015	336.151	213.451	0.62786	1.3457e-06	1.3199e-05	Ctso	ENSMUSG00000028015	293.904	222.451	0.35664	0.0040007	0.026536	NA	NA	NA	NA	NA	NA	NA	0	1	1	3	2	2	No change with ammonia	x	NA	NA	0	0	NA	NA	NA	NA	NA	NA	NA	NA	NA	NA	NA
ENSMUSG00000028018	Gstcd	Gstcd	ENSMUSG00000028018	438.035	355.991	0.28983	0.015911	0.049701	NA	NA	NA	NA	NA	NA	NA	NA	NA	NA	NA	NA	NA	NA	0	1	0	3	3	2	No change with ammonia	x	NA	NA	0	0	NA	NA	NA	NA	NA	NA	NA	NA	NA	NA	NA
ENSMUSG00000028023	Pitx2	Pitx2	ENSMUSG00000028023	1553.41	1918.08	-0.29683	0.0013271	0.0062103	Pitx2	ENSMUSG00000028023	1358.08	1754.24	-0.3447	0.00033994	0.003928	NA	NA	NA	NA	NA	NA	NA	0	1	1	3	1	1	No change with ammonia	x	NA	NA	0	0	NA	NA	NA	NA	NA	NA	NA	NA	NA	NA	NA
ENSMUSG00000028030	Tbck	Tbck	ENSMUSG00000028030	310.022	389.121	-0.31743	0.0096164	0.033008	NA	NA	NA	NA	NA	NA	NA	NA	NA	NA	NA	NA	NA	NA	0	1	0	3	3	1	No change with ammonia	x	NA	NA	0	0	NA	NA	NA	NA	NA	NA	NA	NA	NA	NA	NA
ENSMUSG00000028039	Efna3	Efna3	ENSMUSG00000028039	5.75356	21.2091	-1.035	0.001327	0.0062103	NA	NA	NA	NA	NA	NA	NA	NA	NA	NA	NA	NA	NA	NA	0	1	0	3	3	1	No change with ammonia	x	NA	NA	0	0	NA	NA	NA	NA	NA	NA	NA	NA	NA	NA	NA
ENSMUSG00000028042	Zbtb7b	Zbtb7b	ENSMUSG00000028042	993.19	1566.07	-0.64256	1.3175e-11	2.8006e-10	Zbtb7b	ENSMUSG00000028042	868.399	1315.69	-0.54819	6.8442e-07	2.1633e-05	NA	NA	NA	NA	NA	NA	NA	0	1	1	3	1	1	No change with ammonia	x	NA	NA	0	0	NA	NA	NA	NA	NA	NA	NA	NA	NA	NA	NA
ENSMUSG00000028044	Cks1b	Cks1b	ENSMUSG00000028044	768.676	390.532	0.94519	1.8831e-16	7.2126e-15	Cks1b	ENSMUSG00000028044	672.004	453.174	0.50654	3.2683e-05	0.00056489	NA	NA	NA	NA	NA	NA	NA	0	1	1	3	2	2	No change with ammonia	x	NA	NA	0	0	NA	NA	NA	NA	NA	NA	NA	NA	NA	NA	NA
ENSMUSG00000028048	Gba	Gba	ENSMUSG00000028048	1136.69	1414.06	-0.31053	0.00014445	0.00088961	NA	NA	NA	NA	NA	NA	NA	NA	NA	NA	NA	NA	NA	NA	0	1	0	3	3	1	No change with ammonia	x	NA	NA	0	0	NA	NA	NA	NA	NA	NA	NA	NA	NA	NA	NA
ENSMUSG00000028069	Gpatch4	Gpatch4	ENSMUSG00000028069	487.344	366.977	0.39369	0.0021156	0.0092978	Gpatch4	ENSMUSG00000028069	426.06	312.668	0.41055	0.00012686	0.0017112	NA	NA	NA	NA	NA	NA	NA	0	1	1	3	2	2	No change with ammonia	x	NA	NA	0	0	NA	NA	NA	NA	NA	NA	NA	NA	NA	NA	NA
ENSMUSG00000028093	Acp6	Acp6	ENSMUSG00000028093	317.279	412.574	-0.36682	0.0014076	0.0065345	NA	NA	NA	NA	NA	NA	NA	NA	NA	NA	NA	NA	NA	NA	0	1	0	3	3	1	No change with ammonia	x	ENSMUSG00000028093	7.5	1	1	NA	NA	NA	NA	NA	NA	NA	NA	NA	NA	NA
ENSMUSG00000028125	Abca4	Abca4	ENSMUSG00000028125	27.1234	73.2924	-1.1035	4.9736e-05	0.00034055	NA	NA	NA	NA	NA	NA	NA	NA	NA	NA	NA	NA	NA	NA	0	1	0	3	3	1	No change with ammonia	x	NA	NA	0	0	NA	NA	NA	NA	NA	NA	NA	NA	NA	NA	NA
ENSMUSG00000028126	Pip5k1a	Pip5k1a	ENSMUSG00000028126	1570.53	1937.22	-0.29865	3.1507e-05	0.00022619	NA	NA	NA	NA	NA	NA	NA	NA	NA	NA	NA	NA	NA	NA	0	1	0	3	3	1	No change with ammonia	x	NA	NA	0	0	NA	NA	NA	NA	NA	NA	NA	NA	NA	NA	NA
ENSMUSG00000028134	Ptbp2	Ptbp2	ENSMUSG00000028134	654.357	441.033	0.55201	1.77e-07	2.0386e-06	Ptbp2	ENSMUSG00000028134	572.069	429.318	0.38323	0.00018091	0.0023121	NA	NA	NA	NA	NA	NA	NA	0	1	1	3	2	2	No change with ammonia	x	NA	NA	0	0	NA	NA	NA	NA	NA	NA	NA	NA	NA	NA	NA
ENSMUSG00000028137	Celf3	Celf3	ENSMUSG00000028137	1.8683	12.7319	-1.0324	0.0013174	0.006173	NA	NA	NA	NA	NA	NA	NA	NA	NA	NA	NA	NA	NA	NA	0	1	0	3	3	1	No change with ammonia	x	NA	NA	0	0	NA	NA	NA	NA	NA	NA	NA	NA	NA	NA	NA
ENSMUSG00000028161	Ppp3ca	Ppp3ca	ENSMUSG00000028161	2875.98	3590.23	-0.31665	2.4992e-06	2.3255e-05	Ppp3ca	ENSMUSG00000028161	2514.29	3130.23	-0.30658	5.4975e-06	0.00012728	NA	NA	NA	NA	NA	NA	NA	0	1	1	3	1	1	No change with ammonia	x	NA	NA	0	0	NA	NA	NA	NA	NA	NA	NA	NA	NA	NA	NA
ENSMUSG00000028173	Wls	Wls	ENSMUSG00000028173	17941.3	12668.1	0.49293	1.3275e-08	1.869e-07	Wls	ENSMUSG00000028173	15685.7	11287.3	0.46108	2.2946e-12	3.35e-10	NA	NA	NA	NA	NA	NA	NA	0	1	1	3	2	2	No change with ammonia	x	NA	NA	0	0	NA	NA	NA	NA	NA	NA	NA	NA	NA	NA	NA
ENSMUSG00000028175	Depdc1a	Depdc1a	ENSMUSG00000028175	214.777	60.6065	0.85085	0.0089102	0.030994	NA	NA	NA	NA	NA	NA	NA	NA	NA	NA	NA	NA	NA	NA	0	1	0	3	3	2	No change with ammonia	x	NA	NA	0	0	NA	NA	NA	NA	NA	NA	NA	NA	NA	NA	NA
ENSMUSG00000028195	Cyr61	Cyr61	ENSMUSG00000028195	9514.38	6505.55	0.53564	4.6994e-08	6.0907e-07	Cyr61	ENSMUSG00000028195	8318.11	6700.95	0.29882	0.00014956	0.0019724	NA	NA	NA	NA	NA	NA	NA	0	1	1	3	2	2	No change with ammonia	x	NA	NA	0	0	CYR61	CYR61	Human	HAGR	Induces	By binding to integrins and heparan sulphate proteoglycans	0	NA	NA	1	0
ENSMUSG00000028212	Ccne2	Ccne2	ENSMUSG00000028212	274.379	112.802	1.2064	6.871e-15	2.2464e-13	Ccne2	ENSMUSG00000028212	239.853	104.758	0.98218	6.9279e-11	7.1054e-09	NA	NA	NA	NA	NA	NA	NA	0	1	1	3	2	2	No change with ammonia	x	NA	NA	0	0	CCNE2	NA	NA	NA	NA	NA	NA	CCNE2	Csgene	0	1
ENSMUSG00000028214	Gem	Gem	ENSMUSG00000028214	233.254	316.184	-0.41379	0.0092323	0.031944	Gem	ENSMUSG00000028214	203.927	348.581	-0.68723	5.0708e-08	2.2394e-06	NA	NA	NA	NA	NA	NA	NA	0	1	1	3	1	1	No change with ammonia	x	NA	NA	0	0	NA	NA	NA	NA	NA	NA	NA	NA	NA	NA	NA
ENSMUSG00000028218	Fam92a	Fam92a	ENSMUSG00000028218	683.463	542.005	0.32471	0.0014945	0.0068652	NA	NA	NA	NA	NA	NA	NA	NA	NA	NA	NA	NA	NA	NA	0	1	0	3	3	2	No change with ammonia	x	NA	NA	0	0	NA	NA	NA	NA	NA	NA	NA	NA	NA	NA	NA
ENSMUSG00000028226	Mmp16	Mmp16	ENSMUSG00000028226	317.914	246.616	0.34754	0.010579	0.035637	NA	NA	NA	NA	NA	NA	NA	NA	NA	NA	NA	NA	NA	NA	0	1	0	3	3	2	No change with ammonia	x	NA	NA	0	0	NA	NA	NA	NA	NA	NA	NA	NA	NA	NA	NA
ENSMUSG00000028247	Coq3	Coq3	ENSMUSG00000028247	298.787	385.73	-0.35401	0.0073669	0.02647	NA	NA	NA	NA	NA	NA	NA	NA	NA	NA	NA	NA	NA	NA	0	1	0	3	3	1	No change with ammonia	x	ENSMUSG00000028247	7.5	1	1	NA	NA	NA	NA	NA	NA	NA	NA	NA	NA	NA
ENSMUSG00000028248	Pnisr	Pnisr	ENSMUSG00000028248	1038.23	1207.06	-0.21443	0.0082823	0.02916	Pnisr	ENSMUSG00000028248	907.666	1084.83	-0.24547	0.0030785	0.021819	NA	NA	NA	NA	NA	NA	NA	0	1	1	3	1	1	No change with ammonia	x	NA	NA	0	0	NA	NA	NA	NA	NA	NA	NA	NA	NA	NA	NA
ENSMUSG00000028270	Gbp2	Gbp2	ENSMUSG00000028270	47.9212	24.5687	0.75478	0.0050449	0.019332	NA	NA	NA	NA	NA	NA	NA	NA	NA	NA	NA	NA	NA	NA	0	1	0	3	3	2	No change with ammonia	x	NA	NA	0	0	NA	NA	NA	NA	NA	NA	NA	NA	NA	NA	NA
ENSMUSG00000028273	Pdlim5	Pdlim5	ENSMUSG00000028273	4218.59	3164.7	0.40728	1.4904e-06	1.4462e-05	Pdlim5	ENSMUSG00000028273	3688.19	2642.15	0.4623	1.0701e-09	7.8421e-08	NA	NA	NA	NA	NA	NA	NA	0	1	1	3	2	2	No change with ammonia	x	NA	NA	0	0	NA	NA	NA	NA	NA	NA	NA	NA	NA	NA	NA
ENSMUSG00000028282	Casp8ap2	Casp8ap2	ENSMUSG00000028282	611.107	483.382	0.32765	0.0017183	0.0077464	NA	NA	NA	NA	NA	NA	NA	NA	NA	NA	NA	NA	NA	NA	0	1	0	3	3	2	No change with ammonia	x	NA	NA	0	0	NA	NA	NA	NA	NA	NA	NA	NA	NA	NA	NA
ENSMUSG00000028291	Akirin2	Akirin2	ENSMUSG00000028291	1187.2	1635.74	-0.45418	4.9739e-08	6.4179e-07	Akirin2	ENSMUSG00000028291	1037.95	1338.08	-0.34962	1.5525e-05	0.0003039	NA	NA	NA	NA	NA	NA	NA	0	1	1	3	1	1	No change with ammonia	x	NA	NA	0	0	NA	NA	NA	NA	NA	NA	NA	NA	NA	NA	NA
ENSMUSG00000028312	Smc2	Smc2	ENSMUSG00000028312	1739.53	707.463	0.91904	0.0018876	0.0084023	Smc2	ENSMUSG00000028312	1520.68	823.896	0.59376	0.0013414	0.011536	NA	NA	NA	NA	NA	NA	NA	0	1	1	3	2	2	No change with ammonia	x	NA	NA	0	0	NA	NA	NA	NA	NA	NA	NA	NA	NA	NA	NA
ENSMUSG00000028328	Tmod1	Tmod1	ENSMUSG00000028328	444.575	307.129	0.51638	1.6519e-05	0.00012714	Tmod1	ENSMUSG00000028328	388.681	268.321	0.48721	1.6838e-05	0.00032447	NA	NA	NA	NA	NA	NA	NA	0	1	1	3	2	2	No change with ammonia	x	NA	NA	0	0	NA	NA	NA	NA	NA	NA	NA	NA	NA	NA	NA
ENSMUSG00000028333	Anp32b	Anp32b	ENSMUSG00000028333	5695.29	4243.72	0.41998	1.2459e-10	2.2981e-09	Anp32b	ENSMUSG00000028333	4979.06	3410.17	0.52811	4.4452e-14	1.0817e-11	NA	NA	NA	NA	NA	NA	NA	0	1	1	3	2	2	No change with ammonia	x	NA	NA	0	0	NA	NA	NA	NA	NA	NA	NA	NA	NA	NA	NA
ENSMUSG00000028364	Tnc	Tnc	ENSMUSG00000028364	46291.4	10402.6	1.5561	8.6894e-08	1.0708e-06	Tnc	ENSMUSG00000028364	40474.2	13996.6	0.68242	0.00051053	0.0053647	NA	NA	NA	NA	NA	NA	NA	0	1	1	3	2	2	No change with ammonia	x	NA	NA	0	0	NA	NA	NA	NA	NA	NA	NA	NA	NA	NA	NA
ENSMUSG00000028370	Pappa	Pappa	ENSMUSG00000028370	794.249	570.518	0.45413	0.00094864	0.0046664	NA	NA	NA	NA	NA	NA	NA	NA	NA	NA	NA	NA	NA	NA	0	1	0	3	3	2	No change with ammonia	x	NA	NA	0	0	NA	NA	NA	NA	NA	NA	NA	NA	NA	NA	NA
ENSMUSG00000028383	Hsdl2	Hsdl2	ENSMUSG00000028383	589.445	751.325	-0.34185	0.0019726	0.0087462	NA	NA	NA	NA	NA	NA	NA	NA	NA	NA	NA	NA	NA	NA	0	1	0	3	3	1	No change with ammonia	x	ENSMUSG00000028383	8.7	1	1	NA	NA	NA	NA	NA	NA	NA	NA	NA	NA	NA
ENSMUSG00000028393	Alad	Alad	ENSMUSG00000028393	1130.09	933.273	0.27102	0.005947	0.022158	NA	NA	NA	NA	NA	NA	NA	NA	NA	NA	NA	NA	NA	NA	0	1	0	3	3	2	No change with ammonia	x	NA	NA	0	0	NA	NA	NA	NA	NA	NA	NA	NA	NA	NA	NA
ENSMUSG00000028412	Slc44a1	Slc44a1	ENSMUSG00000028412	3851.26	3051.61	0.32947	0.00011542	0.00072909	Slc44a1	ENSMUSG00000028412	3367.1	2817.87	0.24658	0.0011496	0.010262	NA	NA	NA	NA	NA	NA	NA	0	1	1	3	2	2	No change with ammonia	x	NA	NA	0	0	NA	NA	NA	NA	NA	NA	NA	NA	NA	NA	NA
ENSMUSG00000028437	Ubap1	Ubap1	ENSMUSG00000028437	1113.58	1310.73	-0.23106	0.0084613	0.029682	NA	NA	NA	NA	NA	NA	NA	NA	NA	NA	NA	NA	NA	NA	0	1	0	3	3	1	No change with ammonia	x	NA	NA	0	0	NA	NA	NA	NA	NA	NA	NA	NA	NA	NA	NA
ENSMUSG00000028439	Fam219a	Fam219a	ENSMUSG00000028439	134.571	186.455	-0.43754	0.0060623	0.022501	NA	NA	NA	NA	NA	NA	NA	NA	NA	NA	NA	NA	NA	NA	0	1	0	3	3	1	No change with ammonia	x	NA	NA	0	0	NA	NA	NA	NA	NA	NA	NA	NA	NA	NA	NA
ENSMUSG00000028452	Vcp	Vcp	ENSMUSG00000028452	11752.2	10377.4	0.17769	0.0054439	0.020628	NA	NA	NA	NA	NA	NA	NA	NA	NA	NA	NA	NA	NA	NA	0	1	0	3	3	2	No change with ammonia	x	NA	NA	0	0	NA	NA	NA	NA	NA	NA	NA	NA	NA	NA	NA
ENSMUSG00000028476	Reck	Reck	ENSMUSG00000028476	215.359	294.367	-0.42677	0.0028041	0.011855	NA	NA	NA	NA	NA	NA	NA	NA	NA	NA	NA	NA	NA	NA	0	1	0	3	3	1	No change with ammonia	x	NA	NA	0	0	NA	NA	NA	NA	NA	NA	NA	NA	NA	NA	NA
ENSMUSG00000028514	Usp24	Usp24	ENSMUSG00000028514	2470.6	2915.39	-0.23596	0.0012725	0.0059896	NA	NA	NA	NA	NA	NA	NA	NA	NA	NA	NA	NA	NA	NA	0	1	0	3	3	1	No change with ammonia	x	NA	NA	0	0	NA	NA	NA	NA	NA	NA	NA	NA	NA	NA	NA
ENSMUSG00000028517	Ppap2b	Ppap2b	ENSMUSG00000028517	631.421	965.217	-0.59094	3.2223e-07	3.5408e-06	Ppap2b	ENSMUSG00000028517	552.022	713.598	-0.33228	0.0048279	0.030811	NA	NA	NA	NA	NA	NA	NA	0	1	1	3	1	1	No change with ammonia	x	NA	NA	0	0	NA	NA	NA	NA	NA	NA	NA	NA	NA	NA	NA
ENSMUSG00000028521	Slc35d1	Slc35d1	ENSMUSG00000028521	347.583	280.388	0.29981	0.014064	0.045028	NA	NA	NA	NA	NA	NA	NA	NA	NA	NA	NA	NA	NA	NA	0	1	0	3	3	2	No change with ammonia	x	NA	NA	0	0	NA	NA	NA	NA	NA	NA	NA	NA	NA	NA	NA
ENSMUSG00000028542	Slc6a9	Slc6a9	ENSMUSG00000028542	365.338	509.174	-0.44979	0.0034717	0.0142	NA	NA	NA	NA	NA	NA	NA	NA	NA	NA	NA	NA	NA	NA	0	1	0	3	3	1	No change with ammonia	x	NA	NA	0	0	NA	NA	NA	NA	NA	NA	NA	NA	NA	NA	NA
ENSMUSG00000028549	Itgb3bp	Itgb3bp	ENSMUSG00000028549	105.69	69.1309	0.5434	0.0079711	0.028325	NA	NA	NA	NA	NA	NA	NA	NA	NA	NA	NA	NA	NA	NA	0	1	0	3	3	2	No change with ammonia	x	NA	NA	0	0	NA	NA	NA	NA	NA	NA	NA	NA	NA	NA	NA
ENSMUSG00000028551	Cdkn2c	Cdkn2c	ENSMUSG00000028551	895.24	511.956	0.76224	2.4185e-07	2.7385e-06	NA	NA	NA	NA	NA	NA	NA	NA	NA	NA	NA	NA	NA	NA	0	1	0	3	3	2	No change with ammonia	x	NA	NA	0	0	CDKN2C	NA	NA	NA	NA	NA	NA	CDKN2C	Csgene	0	1
ENSMUSG00000028556	Dock7	Dock7	ENSMUSG00000028556	4895.74	3979.43	0.29485	4.6588e-05	0.00032127	NA	NA	NA	NA	NA	NA	NA	NA	NA	NA	NA	NA	NA	NA	0	1	0	3	3	2	No change with ammonia	x	NA	NA	0	0	NA	NA	NA	NA	NA	NA	NA	NA	NA	NA	NA
ENSMUSG00000028560	Usp1	Usp1	ENSMUSG00000028560	1627.04	1056.24	0.61094	1.2415e-11	2.6738e-10	Usp1	ENSMUSG00000028560	1422.4	1049.12	0.41854	5.1189e-07	1.6673e-05	NA	NA	NA	NA	NA	NA	NA	0	1	1	3	2	2	No change with ammonia	x	NA	NA	0	0	USP1	USP1	Human	HAGR	Inhibits	Silencing of USP1 expression in WI-38 and BJ cells resulted in cell-cycle arrest with senescence features. Repression of USP1 induced FANCD2 chromatin aggregation and replication stress. Replication was then repressed through FANCD2-FI-ATR-CHK1-p53-CDKN1A signalling. Thus	0	NA	NA	1	0
ENSMUSG00000028563	Tm2d1	Tm2d1	ENSMUSG00000028563	632.988	768.352	-0.27165	0.0069942	0.025312	NA	NA	NA	NA	NA	NA	NA	NA	NA	NA	NA	NA	NA	NA	0	1	0	3	3	1	No change with ammonia	x	NA	NA	0	0	NA	NA	NA	NA	NA	NA	NA	NA	NA	NA	NA
ENSMUSG00000028583	Pdpn	Pdpn	ENSMUSG00000028583	5234.89	4158.59	0.31947	0.0096919	0.033212	Pdpn	ENSMUSG00000028583	4576.67	3276.62	0.46471	1.8049e-10	1.6794e-08	NA	NA	NA	NA	NA	NA	NA	0	1	1	3	2	2	No change with ammonia	x	NA	NA	0	0	NA	NA	NA	NA	NA	NA	NA	NA	NA	NA	NA
ENSMUSG00000028587	Orc1	Orc1	ENSMUSG00000028587	75.9832	44.1274	0.67317	0.0030573	0.012746	Orc1	ENSMUSG00000028587	66.4404	32.909	0.64782	0.00061837	0.0063005	NA	NA	NA	NA	NA	NA	NA	0	1	1	3	2	2	No change with ammonia	x	NA	NA	0	0	NA	NA	NA	NA	NA	NA	NA	NA	NA	NA	NA
ENSMUSG00000028609	Magoh	Magoh	ENSMUSG00000028609	725.69	584.292	0.30161	0.0063956	0.023508	Magoh	ENSMUSG00000028609	634.455	492.251	0.33049	0.0036691	0.02495	NA	NA	NA	NA	NA	NA	NA	0	1	1	3	2	2	No change with ammonia	x	NA	NA	0	0	MAGOH	MAGOH	Human	HAGR	Inhibits	Functional studies were performed by silencing nine genes in young cells	0	NA	NA	1	0
ENSMUSG00000028613	Lrp8	Lrp8	ENSMUSG00000028613	292.374	579.604	-0.93472	7.0504e-11	1.352e-09	NA	NA	NA	NA	NA	NA	NA	NA	NA	NA	NA	NA	NA	NA	0	1	0	3	3	1	No change with ammonia	x	NA	NA	0	0	NA	NA	NA	NA	NA	NA	NA	NA	NA	NA	NA
ENSMUSG00000028614	Ndc1	Ndc1	ENSMUSG00000028614	794.843	644.467	0.29443	0.0069825	0.025279	Ndc1	ENSMUSG00000028614	694.829	520.49	0.38383	0.00035289	0.00404	NA	NA	NA	NA	NA	NA	NA	0	1	1	3	2	2	No change with ammonia	x	NA	NA	0	0	NA	NA	NA	NA	NA	NA	NA	NA	NA	NA	NA
ENSMUSG00000028633	Ctps	Ctps	ENSMUSG00000028633	1340.47	978.318	0.44548	1.1404e-06	1.1323e-05	Ctps	ENSMUSG00000028633	1171.91	993.158	0.2281	0.0045847	0.029541	NA	NA	NA	NA	NA	NA	NA	0	1	1	3	2	2	No change with ammonia	x	NA	NA	0	0	NA	NA	NA	NA	NA	NA	NA	NA	NA	NA	NA
ENSMUSG00000028634	Hivep3	Hivep3	ENSMUSG00000028634	139.598	82.3261	0.6894	0.00041253	0.0022521	Hivep3	ENSMUSG00000028634	122.038	56.5783	0.79369	7.882e-06	0.00017221	NA	NA	NA	NA	NA	NA	NA	0	1	1	3	2	2	No change with ammonia	x	NA	NA	0	0	NA	NA	NA	NA	NA	NA	NA	NA	NA	NA	NA
ENSMUSG00000028647	Mycbp	Mycbp	ENSMUSG00000028647	229.036	157.8	0.50633	0.00057505	0.0030266	NA	NA	NA	NA	NA	NA	NA	NA	NA	NA	NA	NA	NA	NA	0	1	0	3	3	2	No change with ammonia	x	NA	NA	0	0	NA	NA	NA	NA	NA	NA	NA	NA	NA	NA	NA
ENSMUSG00000028672	Hmgcl	Hmgcl	ENSMUSG00000028672	357.944	454.665	-0.33479	0.0031519	0.013084	NA	NA	NA	NA	NA	NA	NA	NA	NA	NA	NA	NA	NA	NA	0	1	0	3	3	1	No change with ammonia	x	ENSMUSG00000028672	7.2	1	1	NA	NA	NA	NA	NA	NA	NA	NA	NA	NA	NA
ENSMUSG00000028673	Fuca1	Fuca1	ENSMUSG00000028673	1170.59	989.003	0.23957	0.0025901	0.011049	NA	NA	NA	NA	NA	NA	NA	NA	NA	NA	NA	NA	NA	NA	0	1	0	3	3	2	No change with ammonia	x	NA	NA	0	0	NA	NA	NA	NA	NA	NA	NA	NA	NA	NA	NA
ENSMUSG00000028675	Pnrc2	Pnrc2	ENSMUSG00000028675	1219.93	918.148	0.39935	4.6512e-05	0.0003209	NA	NA	NA	NA	NA	NA	NA	NA	NA	NA	NA	NA	NA	NA	0	1	0	3	3	2	No change with ammonia	x	NA	NA	0	0	NA	NA	NA	NA	NA	NA	NA	NA	NA	NA	NA
ENSMUSG00000028676	Srsf10	Srsf10	ENSMUSG00000028676	1819.63	1442.33	0.33054	1.1082e-05	8.8856e-05	Srsf10	ENSMUSG00000028676	1590.84	1360.18	0.21783	0.0027338	0.019886	NA	NA	NA	NA	NA	NA	NA	0	1	1	3	2	2	No change with ammonia	x	NA	NA	0	0	NA	NA	NA	NA	NA	NA	NA	NA	NA	NA	NA
ENSMUSG00000028678	Kif2c	Kif2c	ENSMUSG00000028678	456.185	105.032	0.94812	0.0034997	0.014306	NA	NA	NA	NA	NA	NA	NA	NA	NA	NA	NA	NA	NA	NA	0	1	0	3	3	2	No change with ammonia	x	NA	NA	0	0	KIF2C	NA	NA	NA	NA	NA	NA	KIF2C	Csgene	0	1
ENSMUSG00000028687	Mutyh	Mutyh	ENSMUSG00000028687	56.0532	33.7144	0.60568	0.013634	0.043884	NA	NA	NA	NA	NA	NA	NA	NA	NA	NA	NA	NA	NA	NA	0	1	0	3	3	2	No change with ammonia	x	ENSMUSG00000028687	0	1	0	NA	NA	NA	NA	NA	NA	NA	NA	NA	NA	NA
ENSMUSG00000028688	Toe1	Toe1	ENSMUSG00000028688	188.045	114.279	0.67455	2.0344e-05	0.00015373	NA	NA	NA	NA	NA	NA	NA	NA	NA	NA	NA	NA	NA	NA	0	1	0	3	3	2	No change with ammonia	x	NA	NA	0	0	NA	NA	NA	NA	NA	NA	NA	NA	NA	NA	NA
ENSMUSG00000028693	Nasp	Nasp	ENSMUSG00000028693	1051.26	692.619	0.58565	3.9746e-08	5.245e-07	Nasp	ENSMUSG00000028693	919.003	617.938	0.53572	3.7063e-08	1.6848e-06	NA	NA	NA	NA	NA	NA	NA	0	1	1	3	2	2	No change with ammonia	x	NA	NA	0	0	NA	NA	NA	NA	NA	NA	NA	NA	NA	NA	NA
ENSMUSG00000028701	Lurap1	Lurap1	ENSMUSG00000028701	124.797	198.652	-0.63176	4.79e-05	0.00032938	Lurap1	ENSMUSG00000028701	109.112	153.512	-0.40409	0.0076902	0.044142	NA	NA	NA	NA	NA	NA	NA	0	1	1	3	1	1	No change with ammonia	x	NA	NA	0	0	NA	NA	NA	NA	NA	NA	NA	NA	NA	NA	NA
ENSMUSG00000028702	Rad54l	Rad54l	ENSMUSG00000028702	202.518	68.6829	1.3763	3.2569e-11	6.6494e-10	Rad54l	ENSMUSG00000028702	177.046	90.6828	0.77659	6.0424e-07	1.9376e-05	NA	NA	NA	NA	NA	NA	NA	0	1	1	3	2	2	No change with ammonia	x	NA	NA	0	0	NA	NA	NA	NA	NA	NA	NA	NA	NA	NA	NA
ENSMUSG00000028708	Mknk1	Mknk1	ENSMUSG00000028708	598.818	753.571	-0.32443	0.00070327	0.003601	Mknk1	ENSMUSG00000028708	523.547	632.79	-0.25576	0.0075221	0.043358	NA	NA	NA	NA	NA	NA	NA	0	1	1	3	1	1	No change with ammonia	x	NA	NA	0	0	MKNK1	NA	NA	NA	NA	NA	NA	MKNK1	Csgene	0	1
ENSMUSG00000028709	Mob3c	Mob3c	ENSMUSG00000028709	272.796	206.348	0.38343	0.0063384	0.023355	NA	NA	NA	NA	NA	NA	NA	NA	NA	NA	NA	NA	NA	NA	0	1	0	3	3	2	No change with ammonia	x	NA	NA	0	0	NA	NA	NA	NA	NA	NA	NA	NA	NA	NA	NA
ENSMUSG00000028710	Atpaf1	Atpaf1	ENSMUSG00000028710	342.45	465.41	-0.41878	0.0029347	0.012305	NA	NA	NA	NA	NA	NA	NA	NA	NA	NA	NA	NA	NA	NA	0	1	0	3	3	1	No change with ammonia	x	ENSMUSG00000028710	0	1	0	NA	NA	NA	NA	NA	NA	NA	NA	NA	NA	NA
ENSMUSG00000028718	Stil	Stil	ENSMUSG00000028718	313.615	130.721	0.85045	0.0052879	0.020131	Stil	ENSMUSG00000028718	274.151	136.451	0.77297	3.1652e-06	7.9675e-05	NA	NA	NA	NA	NA	NA	NA	0	1	1	3	2	2	No change with ammonia	x	NA	NA	0	0	NA	NA	NA	NA	NA	NA	NA	NA	NA	NA	NA
ENSMUSG00000028719	Cmpk1	Cmpk1	ENSMUSG00000028719	1945.18	1526.75	0.34198	0.0001113	0.00070613	Cmpk1	ENSMUSG00000028719	1700.62	1392.08	0.27348	0.0014509	0.012375	NA	NA	NA	NA	NA	NA	NA	0	1	1	3	2	2	No change with ammonia	x	NA	NA	0	0	NA	NA	NA	NA	NA	NA	NA	NA	NA	NA	NA
ENSMUSG00000028744	Pqlc2	Pqlc2	ENSMUSG00000028744	133.795	214.241	-0.63662	3.5401e-05	0.00025055	Pqlc2	ENSMUSG00000028744	116.968	170.522	-0.45421	0.0017595	0.014292	NA	NA	NA	NA	NA	NA	NA	0	1	1	3	1	1	No change with ammonia	x	NA	NA	0	0	NA	NA	NA	NA	NA	NA	NA	NA	NA	NA	NA
ENSMUSG00000028751	Pla2g2e	Pla2g2e	ENSMUSG00000028751	26.0353	52.6853	-0.73358	0.011885	0.03916	NA	NA	NA	NA	NA	NA	NA	NA	NA	NA	NA	NA	NA	NA	0	1	0	3	3	1	No change with ammonia	x	NA	NA	0	0	NA	NA	NA	NA	NA	NA	NA	NA	NA	NA	NA
ENSMUSG00000028757	Ddost	Ddost	ENSMUSG00000028757	4606.43	3619.99	0.34392	7.407e-07	7.6691e-06	NA	NA	NA	NA	NA	NA	NA	NA	NA	NA	NA	NA	NA	NA	0	1	0	3	3	2	No change with ammonia	x	NA	NA	0	0	NA	NA	NA	NA	NA	NA	NA	NA	NA	NA	NA
ENSMUSG00000028789	Adc	Adc	ENSMUSG00000028789	974.072	1252.63	-0.34877	0.004989	0.019149	NA	NA	NA	NA	NA	NA	NA	NA	NA	NA	NA	NA	NA	NA	0	1	0	3	3	1	No change with ammonia	x	NA	NA	0	0	NA	NA	NA	NA	NA	NA	NA	NA	NA	NA	NA
ENSMUSG00000028790	Khdrbs1	Khdrbs1	ENSMUSG00000028790	2564.12	2142.97	0.25537	0.00078943	0.0039817	NA	NA	NA	NA	NA	NA	NA	NA	NA	NA	NA	NA	NA	NA	0	1	0	3	3	2	No change with ammonia	x	NA	NA	0	0	NA	NA	NA	NA	NA	NA	NA	NA	NA	NA	NA
ENSMUSG00000028820	Sfpq	Sfpq	ENSMUSG00000028820	4013.96	3413.73	0.23088	0.0017547	0.0078833	Sfpq	ENSMUSG00000028820	3509.24	3014.53	0.21138	0.0046848	0.030061	NA	NA	NA	NA	NA	NA	NA	0	1	1	3	2	2	No change with ammonia	x	NA	NA	0	0	NA	NA	NA	NA	NA	NA	NA	NA	NA	NA	NA
ENSMUSG00000028830	AU040320	AU040320	ENSMUSG00000028830	1344.45	1704.82	-0.33676	6.1598e-05	0.00041319	AU040320	ENSMUSG00000028830	1175.44	1499.46	-0.33244	0.00018789	0.0023957	NA	NA	NA	NA	NA	NA	NA	0	1	1	3	1	1	No change with ammonia	x	NA	NA	0	0	NA	NA	NA	NA	NA	NA	NA	NA	NA	NA	NA
ENSMUSG00000028832	Stmn1	Stmn1	ENSMUSG00000028832	1511.9	631.476	1.2081	5.34e-21	3.1256e-19	NA	NA	NA	NA	NA	NA	NA	NA	NA	NA	NA	NA	NA	NA	0	1	0	3	3	2	No change with ammonia	x	NA	NA	0	0	NA	NA	NA	NA	NA	NA	NA	NA	NA	NA	NA
ENSMUSG00000028834	Trim63	Trim63	ENSMUSG00000028834	212.336	284.047	-0.39206	0.012473	0.040804	Trim63	ENSMUSG00000028834	185.637	249.887	-0.36521	0.0084397	0.047285	NA	NA	NA	NA	NA	NA	NA	0	1	1	3	1	1	No change with ammonia	x	NA	NA	0	0	NA	NA	NA	NA	NA	NA	NA	NA	NA	NA	NA
ENSMUSG00000028838	Extl1	Extl1	ENSMUSG00000028838	36.5478	73.8156	-0.80393	0.0021505	0.0094149	NA	NA	NA	NA	NA	NA	NA	NA	NA	NA	NA	NA	NA	NA	0	1	0	3	3	1	No change with ammonia	x	NA	NA	0	0	NA	NA	NA	NA	NA	NA	NA	NA	NA	NA	NA
ENSMUSG00000028842	Ago3	Ago3	ENSMUSG00000028842	834.857	1069.14	-0.35049	2.7062e-05	0.000198	NA	NA	NA	NA	NA	NA	NA	NA	NA	NA	NA	NA	NA	NA	0	1	0	3	3	1	No change with ammonia	x	NA	NA	0	0	AGO3	NA	NA	NA	NA	NA	NA	AGO3	Csgene	0	1
ENSMUSG00000028847	Trappc3	Trappc3	ENSMUSG00000028847	1240.84	1524.1	-0.29218	0.00034714	0.0019264	Trappc3	ENSMUSG00000028847	1084.84	1262.21	-0.20965	0.0084538	0.047343	NA	NA	NA	NA	NA	NA	NA	0	1	1	3	1	1	No change with ammonia	x	NA	NA	0	0	NA	NA	NA	NA	NA	NA	NA	NA	NA	NA	NA
ENSMUSG00000028868	Wasf2	Wasf2	ENSMUSG00000028868	5685.52	5068.4	0.16419	0.015721	0.049298	NA	NA	NA	NA	NA	NA	NA	NA	NA	NA	NA	NA	NA	NA	0	1	0	3	3	2	No change with ammonia	x	NA	NA	0	0	NA	NA	NA	NA	NA	NA	NA	NA	NA	NA	NA
ENSMUSG00000028873	Cdca8	Cdca8	ENSMUSG00000028873	522.171	154.306	1.1793	0.00011232	0.0007117	NA	NA	NA	NA	NA	NA	NA	NA	NA	NA	NA	NA	NA	NA	0	1	0	3	3	2	No change with ammonia	x	NA	NA	0	0	NA	NA	NA	NA	NA	NA	NA	NA	NA	NA	NA
ENSMUSG00000028882	Ppp1r8	Ppp1r8	ENSMUSG00000028882	896.838	748.89	0.25542	0.0052284	0.019931	Ppp1r8	ENSMUSG00000028882	784.07	653.317	0.24927	0.0059313	0.036153	NA	NA	NA	NA	NA	NA	NA	0	1	1	3	2	2	No change with ammonia	x	NA	NA	0	0	NA	NA	NA	NA	NA	NA	NA	NA	NA	NA	NA
ENSMUSG00000028884	Rpa2	Rpa2	ENSMUSG00000028884	613.905	362.235	0.74057	2.4973e-12	5.9426e-11	Rpa2	ENSMUSG00000028884	536.73	357.004	0.54496	1.3114e-07	5.265e-06	NA	NA	NA	NA	NA	NA	NA	0	1	1	3	2	2	No change with ammonia	x	NA	NA	0	0	NA	NA	NA	NA	NA	NA	NA	NA	NA	NA	NA
ENSMUSG00000028885	Smpdl3b	Smpdl3b	ENSMUSG00000028885	289.526	500.8	-0.74276	7.5199e-07	7.7804e-06	Smpdl3b	ENSMUSG00000028885	253.127	360.709	-0.44995	0.00032918	0.003825	NA	NA	NA	NA	NA	NA	NA	0	1	1	3	1	1	No change with ammonia	x	NA	NA	0	0	NA	NA	NA	NA	NA	NA	NA	NA	NA	NA	NA
ENSMUSG00000028890	Mtf1	Mtf1	ENSMUSG00000028890	706.262	895.039	-0.33555	0.00013598	0.0008428	NA	NA	NA	NA	NA	NA	NA	NA	NA	NA	NA	NA	NA	NA	0	1	0	3	3	1	No change with ammonia	x	NA	NA	0	0	NA	NA	NA	NA	NA	NA	NA	NA	NA	NA	NA
ENSMUSG00000028902	Sf3a3	Sf3a3	ENSMUSG00000028902	1103.6	929.237	0.2426	0.0076516	0.027391	Sf3a3	ENSMUSG00000028902	964.834	805.27	0.24549	0.0058885	0.035936	NA	NA	NA	NA	NA	NA	NA	0	1	1	3	2	2	No change with ammonia	x	NA	NA	0	0	NA	NA	NA	NA	NA	NA	NA	NA	NA	NA	NA
ENSMUSG00000028931	Kcnab2	Kcnab2	ENSMUSG00000028931	25.7503	46.2098	-0.66003	0.013589	0.043767	NA	NA	NA	NA	NA	NA	NA	NA	NA	NA	NA	NA	NA	NA	0	1	0	3	3	1	No change with ammonia	x	NA	NA	0	0	NA	NA	NA	NA	NA	NA	NA	NA	NA	NA	NA
ENSMUSG00000028933	Xrcc2	Xrcc2	ENSMUSG00000028933	262.975	163.969	0.64105	2.9991e-05	0.00021681	Xrcc2	ENSMUSG00000028933	229.888	158.965	0.45568	0.0010135	0.0092959	NA	NA	NA	NA	NA	NA	NA	0	1	1	3	2	2	No change with ammonia	x	NA	NA	0	0	NA	NA	NA	NA	NA	NA	NA	NA	NA	NA	NA
ENSMUSG00000028937	Acot7	Acot7	ENSMUSG00000028937	1530.19	1185.47	0.36158	3.9653e-05	0.00027753	NA	NA	NA	NA	NA	NA	NA	NA	NA	NA	NA	NA	NA	NA	0	1	0	3	3	2	No change with ammonia	x	ENSMUSG00000028937	0	1	0	NA	NA	NA	NA	NA	NA	NA	NA	NA	NA	NA
ENSMUSG00000028954	Nub1	Nub1	ENSMUSG00000028954	738.419	867.39	-0.22821	0.0080346	0.028481	NA	NA	NA	NA	NA	NA	NA	NA	NA	NA	NA	NA	NA	NA	0	1	0	3	3	1	No change with ammonia	x	NA	NA	0	0	NA	NA	NA	NA	NA	NA	NA	NA	NA	NA	NA
ENSMUSG00000028957	Per3	Per3	ENSMUSG00000028957	354.938	456.082	-0.34859	0.0026414	0.011248	Per3	ENSMUSG00000028957	310.303	467.727	-0.53389	3.9557e-06	9.5881e-05	NA	NA	NA	NA	NA	NA	NA	0	1	1	3	1	1	No change with ammonia	x	NA	NA	0	0	NA	NA	NA	NA	NA	NA	NA	NA	NA	NA	NA
ENSMUSG00000028958	Tmub1	Tmub1	ENSMUSG00000028958	143.689	204.223	-0.47581	0.0015916	0.0072622	NA	NA	NA	NA	NA	NA	NA	NA	NA	NA	NA	NA	NA	NA	0	1	0	3	3	1	No change with ammonia	x	NA	NA	0	0	NA	NA	NA	NA	NA	NA	NA	NA	NA	NA	NA
ENSMUSG00000028960	Ube4b	Ube4b	ENSMUSG00000028960	1753.68	2245.63	-0.34988	3.5531e-05	0.00025135	Ube4b	ENSMUSG00000028960	1533.31	1927.93	-0.3142	0.00016514	0.0021432	NA	NA	NA	NA	NA	NA	NA	0	1	1	3	1	1	No change with ammonia	x	NA	NA	0	0	NA	NA	NA	NA	NA	NA	NA	NA	NA	NA	NA
ENSMUSG00000028961	Pgd	Pgd	ENSMUSG00000028961	2076.33	2769.58	-0.41011	9.7243e-09	1.4004e-07	Pgd	ENSMUSG00000028961	1815.35	2240.08	-0.29075	0.00015505	0.0020362	NA	NA	NA	NA	NA	NA	NA	0	1	1	3	1	1	No change with ammonia	x	NA	NA	0	0	PGD	NA	NA	NA	NA	NA	NA	PGD	Csgene	0	1
ENSMUSG00000028967	Errfi1	Errfi1	ENSMUSG00000028967	1460.14	781.356	0.87298	1.4424e-14	4.4738e-13	Errfi1	ENSMUSG00000028967	1276.48	856.817	0.52285	3.3781e-06	8.4013e-05	NA	NA	NA	NA	NA	NA	NA	0	1	1	3	2	2	No change with ammonia	x	NA	NA	0	0	ERRFI1	ERRFI1	Human	HAGR	Induces	The mechanism of Mig-6 (ERRFI1) induced premature cell senescence was investigated. Endogenous Mig-6 was poorly expressed in young fibroblasts	0	ERRFI1	Csgene	1	1
ENSMUSG00000028989	Angptl7	Angptl7	ENSMUSG00000028989	15.4013	3.01016	1.0587	0.001138	0.0054557	NA	NA	NA	NA	NA	NA	NA	NA	NA	NA	NA	NA	NA	NA	0	1	0	3	3	2	No change with ammonia	x	NA	NA	0	0	NA	NA	NA	NA	NA	NA	NA	NA	NA	NA	NA
ENSMUSG00000028990	Lzic	Lzic	ENSMUSG00000028990	604.786	760.276	-0.32331	0.00037514	0.0020697	Lzic	ENSMUSG00000028990	528.757	651.196	-0.28254	0.0025151	0.018634	NA	NA	NA	NA	NA	NA	NA	0	1	1	3	1	1	No change with ammonia	x	NA	NA	0	0	NA	NA	NA	NA	NA	NA	NA	NA	NA	NA	NA
ENSMUSG00000028998	Tomm7	Tomm7	ENSMUSG00000028998	1246.6	899.497	0.45509	6.1882e-05	0.00041455	Tomm7	ENSMUSG00000028998	1089.93	758.757	0.47722	1.2937e-05	0.00026233	NA	NA	NA	NA	NA	NA	NA	0	1	1	3	2	2	No change with ammonia	x	ENSMUSG00000028998	7.7	1	1	NA	NA	NA	NA	NA	NA	NA	NA	NA	NA	NA
ENSMUSG00000028999	Rint1	Rint1	ENSMUSG00000028999	505.05	390.137	0.35954	0.0020708	0.0091256	NA	NA	NA	NA	NA	NA	NA	NA	NA	NA	NA	NA	NA	NA	0	1	0	3	3	2	No change with ammonia	x	NA	NA	0	0	NA	NA	NA	NA	NA	NA	NA	NA	NA	NA	NA
ENSMUSG00000029004	Kmt2e	Kmt2e	ENSMUSG00000029004	2962.25	3412.93	-0.20219	0.0034446	0.014121	NA	NA	NA	NA	NA	NA	NA	NA	NA	NA	NA	NA	NA	NA	0	1	0	3	3	1	No change with ammonia	x	NA	NA	0	0	NA	NA	NA	NA	NA	NA	NA	NA	NA	NA	NA
ENSMUSG00000029007	Agtrap	Agtrap	ENSMUSG00000029007	413.84	553.357	-0.40815	7.8977e-05	0.00051688	NA	NA	NA	NA	NA	NA	NA	NA	NA	NA	NA	NA	NA	NA	0	1	0	3	3	1	No change with ammonia	x	NA	NA	0	0	NA	NA	NA	NA	NA	NA	NA	NA	NA	NA	NA
ENSMUSG00000029009	Mthfr	Mthfr	ENSMUSG00000029009	661.532	986.2	-0.56524	4.3157e-10	7.4937e-09	Mthfr	ENSMUSG00000029009	578.348	736.967	-0.32987	0.00034754	0.0039935	NA	NA	NA	NA	NA	NA	NA	0	1	1	3	1	1	No change with ammonia	x	NA	NA	0	0	NA	NA	NA	NA	NA	NA	NA	NA	NA	NA	NA
ENSMUSG00000029036	Atad3a	Atad3a	ENSMUSG00000029036	945.734	728.273	0.3696	7.4604e-05	0.00049091	NA	NA	NA	NA	NA	NA	NA	NA	NA	NA	NA	NA	NA	NA	0	1	0	3	3	2	No change with ammonia	x	ENSMUSG00000029036	9	1	1	NA	NA	NA	NA	NA	NA	NA	NA	NA	NA	NA
ENSMUSG00000029050	Ski	Ski	ENSMUSG00000029050	4539.59	5599.36	-0.29681	0.00060188	0.0031405	NA	NA	NA	NA	NA	NA	NA	NA	NA	NA	NA	NA	NA	NA	0	1	0	3	3	1	No change with ammonia	x	NA	NA	0	0	NA	NA	NA	NA	NA	NA	NA	NA	NA	NA	NA
ENSMUSG00000029053	Prkcz	Prkcz	ENSMUSG00000029053	2.69501	13.0897	-0.77683	0.013393	0.043252	NA	NA	NA	NA	NA	NA	NA	NA	NA	NA	NA	NA	NA	NA	0	1	0	3	3	1	No change with ammonia	x	NA	NA	0	0	NA	NA	NA	NA	NA	NA	NA	NA	NA	NA	NA
ENSMUSG00000029060	Mib2	Mib2	ENSMUSG00000029060	788.017	1056.27	-0.41383	2.1678e-06	2.0354e-05	Mib2	ENSMUSG00000029060	688.949	887.705	-0.34392	0.00016527	0.0021432	NA	NA	NA	NA	NA	NA	NA	0	1	1	3	1	1	No change with ammonia	x	NA	NA	0	0	NA	NA	NA	NA	NA	NA	NA	NA	NA	NA	NA
ENSMUSG00000029101	Rgs12	Rgs12	ENSMUSG00000029101	1399.37	1105.68	0.32539	0.011902	0.039184	NA	NA	NA	NA	NA	NA	NA	NA	NA	NA	NA	NA	NA	NA	0	1	0	3	3	2	No change with ammonia	x	NA	NA	0	0	NA	NA	NA	NA	NA	NA	NA	NA	NA	NA	NA
ENSMUSG00000029126	Nsg1	Nsg1	ENSMUSG00000029126	1400.6	887.106	0.64132	6.3801e-10	1.0769e-08	Nsg1	ENSMUSG00000029126	1224.56	701.125	0.75854	7.7519e-17	3.1033e-14	NA	NA	NA	NA	NA	NA	NA	0	1	1	3	2	2	No change with ammonia	x	NA	NA	0	0	NA	NA	NA	NA	NA	NA	NA	NA	NA	NA	NA
ENSMUSG00000029128	Rab28	Rab28	ENSMUSG00000029128	866.296	1025.96	-0.23941	0.0043822	0.01723	Rab28	ENSMUSG00000029128	757.381	900.882	-0.23689	0.0069935	0.041074	NA	NA	NA	NA	NA	NA	NA	0	1	1	3	1	1	No change with ammonia	x	NA	NA	0	0	NA	NA	NA	NA	NA	NA	NA	NA	NA	NA	NA
ENSMUSG00000029142	Mrpl33	Mrpl33	ENSMUSG00000029142	2102.8	1759.5	0.25213	0.0024431	0.010523	Mrpl33	ENSMUSG00000029142	1838.42	1566.49	0.21974	0.0071984	0.041979	NA	NA	NA	NA	NA	NA	NA	0	1	1	3	2	2	No change with ammonia	x	ENSMUSG00000029142	0	1	0	NA	NA	NA	NA	NA	NA	NA	NA	NA	NA	NA
ENSMUSG00000029147	Ppm1g	Ppm1g	ENSMUSG00000029147	2611.11	2318.57	0.16953	0.01432	0.045656	NA	NA	NA	NA	NA	NA	NA	NA	NA	NA	NA	NA	NA	NA	0	1	0	3	3	2	No change with ammonia	x	NA	NA	0	0	NA	NA	NA	NA	NA	NA	NA	NA	NA	NA	NA
ENSMUSG00000029162	Khk	Khk	ENSMUSG00000029162	132.916	197.815	-0.53332	0.00096891	0.0047532	NA	NA	NA	NA	NA	NA	NA	NA	NA	NA	NA	NA	NA	NA	0	1	0	3	3	1	No change with ammonia	x	NA	NA	0	0	NA	NA	NA	NA	NA	NA	NA	NA	NA	NA	NA
ENSMUSG00000029166	Mapre3	Mapre3	ENSMUSG00000029166	822.537	1233.51	-0.5732	3.4507e-11	7.0056e-10	Mapre3	ENSMUSG00000029166	719.106	957.374	-0.39155	4.8562e-06	0.00011414	NA	NA	NA	NA	NA	NA	NA	0	1	1	3	1	1	No change with ammonia	x	NA	NA	0	0	NA	NA	NA	NA	NA	NA	NA	NA	NA	NA	NA
ENSMUSG00000029175	Slc35f6	Slc35f6	ENSMUSG00000029175	940.677	1192.8	-0.33716	5.528e-05	0.00037498	NA	NA	NA	NA	NA	NA	NA	NA	NA	NA	NA	NA	NA	NA	0	1	0	3	3	1	No change with ammonia	x	NA	NA	0	0	NA	NA	NA	NA	NA	NA	NA	NA	NA	NA	NA
ENSMUSG00000029177	Cenpa	Cenpa	ENSMUSG00000029177	463.452	117.653	0.89318	0.0059613	0.022194	NA	NA	NA	NA	NA	NA	NA	NA	NA	NA	NA	NA	NA	NA	0	1	0	3	3	2	No change with ammonia	x	NA	NA	0	0	CENPA	CENPA	Human	HAGR	Inhibits	RNA interference of CENP-A (CENPA) lead to premature senescence in human primary fibroblasts	0	CENPA	Csgene	1	1
ENSMUSG00000029178	Klf3	Klf3	ENSMUSG00000029178	1314.3	1650.75	-0.32138	0.00034303	0.00191	NA	NA	NA	NA	NA	NA	NA	NA	NA	NA	NA	NA	NA	NA	0	1	0	3	3	1	No change with ammonia	x	NA	NA	0	0	NA	NA	NA	NA	NA	NA	NA	NA	NA	NA	NA
ENSMUSG00000029185	Fam114a1	Fam114a1	ENSMUSG00000029185	4233.5	3388.51	0.31333	0.0015383	0.0070464	NA	NA	NA	NA	NA	NA	NA	NA	NA	NA	NA	NA	NA	NA	0	1	0	3	3	2	No change with ammonia	x	NA	NA	0	0	NA	NA	NA	NA	NA	NA	NA	NA	NA	NA	NA
ENSMUSG00000029207	Apbb2	Apbb2	ENSMUSG00000029207	1997.49	2462.75	-0.29363	0.0063931	0.023506	Apbb2	ENSMUSG00000029207	1746.41	2181.45	-0.30839	3.7052e-05	0.00062663	NA	NA	NA	NA	NA	NA	NA	0	1	1	3	1	1	No change with ammonia	x	NA	NA	0	0	NA	NA	NA	NA	NA	NA	NA	NA	NA	NA	NA
ENSMUSG00000029279	Brdt	Brdt	ENSMUSG00000029279	12.5428	27.9297	-0.75246	0.015221	0.047906	NA	NA	NA	NA	NA	NA	NA	NA	NA	NA	NA	NA	NA	NA	0	1	0	3	3	1	No change with ammonia	x	NA	NA	0	0	NA	NA	NA	NA	NA	NA	NA	NA	NA	NA	NA
ENSMUSG00000029283	Cdc7	Cdc7	ENSMUSG00000029283	163.047	97.998	0.67454	0.00014304	0.00088169	Cdc7	ENSMUSG00000029283	142.537	88.5413	0.55308	0.00040705	0.0045064	NA	NA	NA	NA	NA	NA	NA	0	1	1	3	2	2	No change with ammonia	x	NA	NA	0	0	NA	NA	NA	NA	NA	NA	NA	NA	NA	NA	NA
ENSMUSG00000029313	Aff1	Aff1	ENSMUSG00000029313	2493.96	2096.77	0.24514	0.0082493	0.029065	Aff1	ENSMUSG00000029313	2180.51	1856.39	0.22136	0.0079807	0.045369	NA	NA	NA	NA	NA	NA	NA	0	1	1	3	2	2	No change with ammonia	x	NA	NA	0	0	NA	NA	NA	NA	NA	NA	NA	NA	NA	NA	NA
ENSMUSG00000029328	Hnrnpdl	Hnrnpdl	ENSMUSG00000029328	2392.37	2813.8	-0.23051	0.0034439	0.014121	NA	NA	NA	NA	NA	NA	NA	NA	NA	NA	NA	NA	NA	NA	0	1	0	3	3	1	No change with ammonia	x	NA	NA	0	0	NA	NA	NA	NA	NA	NA	NA	NA	NA	NA	NA
ENSMUSG00000029333	Rasgef1b	Rasgef1b	ENSMUSG00000029333	14.8409	0.933369	1.2422	8.9607e-05	0.00057965	NA	NA	NA	NA	NA	NA	NA	NA	NA	NA	NA	NA	NA	NA	0	1	0	3	3	2	No change with ammonia	x	NA	NA	0	0	NA	NA	NA	NA	NA	NA	NA	NA	NA	NA	NA
ENSMUSG00000029338	Antxr2	Antxr2	ENSMUSG00000029338	2392.95	1900.94	0.32448	0.00058846	0.0030871	NA	NA	NA	NA	NA	NA	NA	NA	NA	NA	NA	NA	NA	NA	0	1	0	3	3	2	No change with ammonia	x	NA	NA	0	0	NA	NA	NA	NA	NA	NA	NA	NA	NA	NA	NA
ENSMUSG00000029345	Tfip11	Tfip11	ENSMUSG00000029345	1241.15	1639.6	-0.39299	1.5815e-05	0.0001227	Tfip11	ENSMUSG00000029345	1085.19	1383.11	-0.33218	0.00010229	0.0014409	NA	NA	NA	NA	NA	NA	NA	0	1	1	3	1	1	No change with ammonia	x	NA	NA	0	0	NA	NA	NA	NA	NA	NA	NA	NA	NA	NA	NA
ENSMUSG00000029363	Rfc5	Rfc5	ENSMUSG00000029363	530.836	316.633	0.71693	1.0564e-08	1.5108e-07	Rfc5	ENSMUSG00000029363	464.049	329.697	0.44302	0.00019974	0.0025221	NA	NA	NA	NA	NA	NA	NA	0	1	1	3	2	2	No change with ammonia	x	NA	NA	0	0	NA	NA	NA	NA	NA	NA	NA	NA	NA	NA	NA
ENSMUSG00000029364	Wsb2	Wsb2	ENSMUSG00000029364	3199.52	3657.66	-0.18998	0.010521	0.035486	NA	NA	NA	NA	NA	NA	NA	NA	NA	NA	NA	NA	NA	NA	0	1	0	3	3	1	No change with ammonia	x	NA	NA	0	0	NA	NA	NA	NA	NA	NA	NA	NA	NA	NA	NA
ENSMUSG00000029371	Cxcl5	Cxcl5	ENSMUSG00000029371	11.7007	55.1262	-1.5939	4.2155e-08	5.5378e-07	Cxcl5	ENSMUSG00000029371	10.2268	48.7519	-0.99728	4.0538e-07	1.3821e-05	NA	NA	NA	NA	NA	NA	NA	0	1	1	3	1	1	No change with ammonia	x	NA	NA	0	0	NA	NA	NA	NA	NA	NA	NA	NA	NA	NA	NA
ENSMUSG00000029380	Cxcl1	Cxcl1	ENSMUSG00000029380	9.01084	37.8796	-1.3308	1.6221e-05	0.00012538	NA	NA	NA	NA	NA	NA	NA	NA	NA	NA	NA	NA	NA	NA	0	1	0	3	3	1	No change with ammonia	x	NA	NA	0	0	CXCL1	CXCL1	Human	HAGR	Induces	Treatment of normal ovarian stromal fibroblasts with Gro-1 (CXCL1) in serum-free medium	0	NA	NA	1	0
ENSMUSG00000029388	Eif2b1	Eif2b1	ENSMUSG00000029388	924.329	792.667	0.21812	0.011866	0.039112	NA	NA	NA	NA	NA	NA	NA	NA	NA	NA	NA	NA	NA	NA	0	1	0	3	3	2	No change with ammonia	x	NA	NA	0	0	NA	NA	NA	NA	NA	NA	NA	NA	NA	NA	NA
ENSMUSG00000029389	Ddx55	Ddx55	ENSMUSG00000029389	224.149	292.697	-0.36793	0.0041874	0.016582	NA	NA	NA	NA	NA	NA	NA	NA	NA	NA	NA	NA	NA	NA	0	1	0	3	3	1	No change with ammonia	x	NA	NA	0	0	NA	NA	NA	NA	NA	NA	NA	NA	NA	NA	NA
ENSMUSG00000029390	Tmed2	Tmed2	ENSMUSG00000029390	2595.21	2154.45	0.26478	0.00041826	0.0022791	Tmed2	ENSMUSG00000029390	2268.96	1863.68	0.27207	0.00046157	0.0049739	NA	NA	NA	NA	NA	NA	NA	0	1	1	3	2	2	No change with ammonia	x	NA	NA	0	0	NA	NA	NA	NA	NA	NA	NA	NA	NA	NA	NA
ENSMUSG00000029392	Rilpl1	Rilpl1	ENSMUSG00000029392	854.337	1071.16	-0.3186	0.00077745	0.0039281	Rilpl1	ENSMUSG00000029392	746.927	906.151	-0.26514	0.0017416	0.01421	NA	NA	NA	NA	NA	NA	NA	0	1	1	3	1	1	No change with ammonia	x	NA	NA	0	0	NA	NA	NA	NA	NA	NA	NA	NA	NA	NA	NA
ENSMUSG00000029397	Rchy1	Rchy1	ENSMUSG00000029397	662.701	546.753	0.26987	0.0063287	0.023331	NA	NA	NA	NA	NA	NA	NA	NA	NA	NA	NA	NA	NA	NA	0	1	0	3	3	2	No change with ammonia	x	NA	NA	0	0	NA	NA	NA	NA	NA	NA	NA	NA	NA	NA	NA
ENSMUSG00000029403	Cdkl2	Cdkl2	ENSMUSG00000029403	235.414	169.861	0.43672	0.0062713	0.023158	NA	NA	NA	NA	NA	NA	NA	NA	NA	NA	NA	NA	NA	NA	0	1	0	3	3	2	No change with ammonia	x	NA	NA	0	0	NA	NA	NA	NA	NA	NA	NA	NA	NA	NA	NA
ENSMUSG00000029414	Kntc1	Kntc1	ENSMUSG00000029414	627.103	261.261	0.85058	0.0053012	0.020176	Kntc1	ENSMUSG00000029414	548.222	270.772	0.58569	0.0026496	0.019422	NA	NA	NA	NA	NA	NA	NA	0	1	1	3	2	2	No change with ammonia	x	NA	NA	0	0	NA	NA	NA	NA	NA	NA	NA	NA	NA	NA	NA
ENSMUSG00000029436	Mmp17	Mmp17	ENSMUSG00000029436	7.89272	25.2948	-0.98439	0.0020141	0.0089109	NA	NA	NA	NA	NA	NA	NA	NA	NA	NA	NA	NA	NA	NA	0	1	0	3	3	1	No change with ammonia	x	NA	NA	0	0	NA	NA	NA	NA	NA	NA	NA	NA	NA	NA	NA
ENSMUSG00000029438	Bcl7a	Bcl7a	ENSMUSG00000029438	371.408	301.896	0.28979	0.014137	0.045212	NA	NA	NA	NA	NA	NA	NA	NA	NA	NA	NA	NA	NA	NA	0	1	0	3	3	2	No change with ammonia	x	NA	NA	0	0	NA	NA	NA	NA	NA	NA	NA	NA	NA	NA	NA
ENSMUSG00000029439	Sfswap	Sfswap	ENSMUSG00000029439	806.197	965.917	-0.25553	0.0029071	0.012207	Sfswap	ENSMUSG00000029439	704.853	846.599	-0.25056	0.0035446	0.024236	NA	NA	NA	NA	NA	NA	NA	0	1	1	3	1	1	No change with ammonia	x	NA	NA	0	0	NA	NA	NA	NA	NA	NA	NA	NA	NA	NA	NA
ENSMUSG00000029455	Aldh2	Aldh2	ENSMUSG00000029455	7220.32	8609.53	-0.24876	0.0056799	0.021338	NA	NA	NA	NA	NA	NA	NA	NA	NA	NA	NA	NA	NA	NA	0	1	0	3	3	1	No change with ammonia	x	ENSMUSG00000029455	9.2	1	1	NA	NA	NA	NA	NA	NA	NA	NA	NA	NA	NA
ENSMUSG00000029467	Atp2a2	Atp2a2	ENSMUSG00000029467	14149.3	12552.1	0.17131	0.0050549	0.019366	NA	NA	NA	NA	NA	NA	NA	NA	NA	NA	NA	NA	NA	NA	0	1	0	3	3	2	No change with ammonia	x	NA	NA	0	0	NA	NA	NA	NA	NA	NA	NA	NA	NA	NA	NA
ENSMUSG00000029469	Ift81	Ift81	ENSMUSG00000029469	460.519	355.121	0.35999	0.0022545	0.0098082	NA	NA	NA	NA	NA	NA	NA	NA	NA	NA	NA	NA	NA	NA	0	1	0	3	3	2	No change with ammonia	x	NA	NA	0	0	NA	NA	NA	NA	NA	NA	NA	NA	NA	NA	NA
ENSMUSG00000029516	Cit	Cit	ENSMUSG00000029516	1466.91	644.155	1.0123	1.1432e-05	9.1179e-05	NA	NA	NA	NA	NA	NA	NA	NA	NA	NA	NA	NA	NA	NA	0	1	0	3	3	2	No change with ammonia	x	NA	NA	0	0	NA	NA	NA	NA	NA	NA	NA	NA	NA	NA	NA
ENSMUSG00000029544	Cabp1	Cabp1	ENSMUSG00000029544	2.13916	15.4825	-1.0912	0.00071918	0.0036694	NA	NA	NA	NA	NA	NA	NA	NA	NA	NA	NA	NA	NA	NA	0	1	0	3	3	1	No change with ammonia	x	NA	NA	0	0	NA	NA	NA	NA	NA	NA	NA	NA	NA	NA	NA
ENSMUSG00000029550	Sppl3	Sppl3	ENSMUSG00000029550	1198.47	1394.63	-0.215	0.0056038	0.021117	NA	NA	NA	NA	NA	NA	NA	NA	NA	NA	NA	NA	NA	NA	0	1	0	3	3	1	No change with ammonia	x	NA	NA	0	0	NA	NA	NA	NA	NA	NA	NA	NA	NA	NA	NA
ENSMUSG00000029560	Snx8	Snx8	ENSMUSG00000029560	937.466	1127.62	-0.25831	0.015882	0.049645	NA	NA	NA	NA	NA	NA	NA	NA	NA	NA	NA	NA	NA	NA	0	1	0	3	3	1	No change with ammonia	x	NA	NA	0	0	NA	NA	NA	NA	NA	NA	NA	NA	NA	NA	NA
ENSMUSG00000029575	Mmab	Mmab	ENSMUSG00000029575	554.623	826.208	-0.56275	1.6887e-08	2.3436e-07	Mmab	ENSMUSG00000029575	484.873	651.243	-0.39191	0.00031314	0.0036799	NA	NA	NA	NA	NA	NA	NA	0	1	1	3	1	1	No change with ammonia	x	ENSMUSG00000029575	7.7	1	1	NA	NA	NA	NA	NA	NA	NA	NA	NA	NA	NA
ENSMUSG00000029576	Radil	Radil	ENSMUSG00000029576	89.4931	147.096	-0.65275	0.00032057	0.00181	NA	NA	NA	NA	NA	NA	NA	NA	NA	NA	NA	NA	NA	NA	0	1	0	3	3	1	No change with ammonia	x	NA	NA	0	0	NA	NA	NA	NA	NA	NA	NA	NA	NA	NA	NA
ENSMUSG00000029578	Wipi2	Wipi2	ENSMUSG00000029578	2141.12	2422.22	-0.17607	0.011937	0.039274	NA	NA	NA	NA	NA	NA	NA	NA	NA	NA	NA	NA	NA	NA	0	1	0	3	3	1	No change with ammonia	x	NA	NA	0	0	NA	NA	NA	NA	NA	NA	NA	NA	NA	NA	NA
ENSMUSG00000029580	Actb	Actb	ENSMUSG00000029580	69097.9	45348.3	0.60143	3.4844e-20	1.8392e-18	Actb	ENSMUSG00000029580	60413.6	42945.8	0.46331	6.1849e-07	1.9782e-05	NA	NA	NA	NA	NA	NA	NA	0	1	1	3	2	2	No change with ammonia	x	NA	NA	0	0	NA	NA	NA	NA	NA	NA	NA	NA	NA	NA	NA
ENSMUSG00000029591	Ung	Ung	ENSMUSG00000029591	142.936	58.2555	1.0934	4.2771e-06	3.772e-05	Ung	ENSMUSG00000029591	124.963	76.7705	0.50901	0.0040822	0.026989	NA	NA	NA	NA	NA	NA	NA	0	1	1	3	2	2	No change with ammonia	x	ENSMUSG00000029591	0	1	0	NA	NA	NA	NA	NA	NA	NA	NA	NA	NA	NA
ENSMUSG00000029598	Plbd2	Plbd2	ENSMUSG00000029598	3628.15	5031.96	-0.46282	1.0711e-07	1.2839e-06	Plbd2	ENSMUSG00000029598	3172.03	3891.62	-0.28158	0.00046819	0.0050175	NA	NA	NA	NA	NA	NA	NA	0	1	1	3	1	1	No change with ammonia	x	NA	NA	0	0	NA	NA	NA	NA	NA	NA	NA	NA	NA	NA	NA
ENSMUSG00000029600	Rita1	Rita1	ENSMUSG00000029600	119.015	178.585	-0.54212	0.0011714	0.0055881	Rita1	ENSMUSG00000029600	104.053	152.831	-0.45636	0.0023243	0.017546	NA	NA	NA	NA	NA	NA	NA	0	1	1	3	1	1	No change with ammonia	x	NA	NA	0	0	NA	NA	NA	NA	NA	NA	NA	NA	NA	NA	NA
ENSMUSG00000029616	Erp29	Erp29	ENSMUSG00000029616	1629.72	1277.13	0.34471	7.0257e-05	0.00046547	Erp29	ENSMUSG00000029616	1424.87	1148.94	0.29296	0.0010381	0.0094514	NA	NA	NA	NA	NA	NA	NA	0	1	1	3	2	2	No change with ammonia	x	NA	NA	0	0	NA	NA	NA	NA	NA	NA	NA	NA	NA	NA	NA
ENSMUSG00000029624	Ptcd1	Ptcd1	ENSMUSG00000029624	437.628	541.836	-0.29563	0.012032	0.039515	Ptcd1	ENSMUSG00000029624	382.644	492.002	-0.32849	0.003494	0.02393	NA	NA	NA	NA	NA	NA	NA	0	1	1	3	1	1	No change with ammonia	x	ENSMUSG00000029624	0	1	0	NA	NA	NA	NA	NA	NA	NA	NA	NA	NA	NA
ENSMUSG00000029629	Phf14	Phf14	ENSMUSG00000029629	932.108	671.804	0.45957	1.3995e-05	0.00010989	Phf14	ENSMUSG00000029629	814.875	606.766	0.40011	1.4293e-05	0.00028564	NA	NA	NA	NA	NA	NA	NA	0	1	1	3	2	2	No change with ammonia	x	NA	NA	0	0	NA	NA	NA	NA	NA	NA	NA	NA	NA	NA	NA
ENSMUSG00000029657	Hsph1	Hsph1	ENSMUSG00000029657	1492.52	1817.85	-0.27611	0.013274	0.042923	NA	NA	NA	NA	NA	NA	NA	NA	NA	NA	NA	NA	NA	NA	0	1	0	3	3	1	No change with ammonia	x	NA	NA	0	0	NA	NA	NA	NA	NA	NA	NA	NA	NA	NA	NA
ENSMUSG00000029673	Auts2	Auts2	ENSMUSG00000029673	371.146	295.063	0.32088	0.0078008	0.027815	NA	NA	NA	NA	NA	NA	NA	NA	NA	NA	NA	NA	NA	NA	0	1	0	3	3	2	No change with ammonia	x	NA	NA	0	0	NA	NA	NA	NA	NA	NA	NA	NA	NA	NA	NA
ENSMUSG00000029683	Lmod2	Lmod2	ENSMUSG00000029683	648.39	789.116	-0.27663	0.0056635	0.021293	NA	NA	NA	NA	NA	NA	NA	NA	NA	NA	NA	NA	NA	NA	0	1	0	3	3	1	No change with ammonia	x	NA	NA	0	0	NA	NA	NA	NA	NA	NA	NA	NA	NA	NA	NA
ENSMUSG00000029686	Cul1	Cul1	ENSMUSG00000029686	3101.12	2541.24	0.28279	0.00033106	0.0018555	NA	NA	NA	NA	NA	NA	NA	NA	NA	NA	NA	NA	NA	NA	0	1	0	3	3	2	No change with ammonia	x	NA	NA	0	0	NA	NA	NA	NA	NA	NA	NA	NA	NA	NA	NA
ENSMUSG00000029687	Ezh2	Ezh2	ENSMUSG00000029687	660.498	485.726	0.43258	1.6943e-05	0.00013034	Ezh2	ENSMUSG00000029687	577.486	435.952	0.37433	0.00037231	0.0042195	NA	NA	NA	NA	NA	NA	NA	0	1	1	3	2	2	No change with ammonia	x	NA	NA	0	0	EZH2	EZH2	Human	HAGR	Inhibits	EZH2 depletion promoted senescence in human gastric cancer cells (SGC-7901). EZH2 depletion inhibited cell proliferation	0	EZH2	Csgene	1	1
ENSMUSG00000029714	Gigyf1	Gigyf1	ENSMUSG00000029714	617.665	867.636	-0.47958	3.0577e-07	3.3806e-06	NA	NA	NA	NA	NA	NA	NA	NA	NA	NA	NA	NA	NA	NA	0	1	0	3	3	1	No change with ammonia	x	NA	NA	0	0	NA	NA	NA	NA	NA	NA	NA	NA	NA	NA	NA
ENSMUSG00000029723	Tsc22d4	Tsc22d4	ENSMUSG00000029723	767.831	1001.58	-0.37349	9.7164e-05	0.00062409	Tsc22d4	ENSMUSG00000029723	671.325	843.966	-0.30693	0.0019285	0.015285	NA	NA	NA	NA	NA	NA	NA	0	1	1	3	1	1	No change with ammonia	x	NA	NA	0	0	NA	NA	NA	NA	NA	NA	NA	NA	NA	NA	NA
ENSMUSG00000029725	Ppp1r35	Ppp1r35	ENSMUSG00000029725	245.836	363.438	-0.53223	0.00014737	0.00090682	Ppp1r35	ENSMUSG00000029725	214.947	329.659	-0.53346	5.7643e-05	0.00090781	NA	NA	NA	NA	NA	NA	NA	0	1	1	3	1	1	No change with ammonia	x	NA	NA	0	0	NA	NA	NA	NA	NA	NA	NA	NA	NA	NA	NA
ENSMUSG00000029730	Mcm7	Mcm7	ENSMUSG00000029730	1636.76	779.94	1.0483	1.195e-29	1.3043e-27	Mcm7	ENSMUSG00000029730	1430.96	733.208	0.90733	4.3385e-22	3.8591e-19	NA	NA	NA	NA	NA	NA	NA	0	1	1	3	2	2	No change with ammonia	x	NA	NA	0	0	NA	NA	NA	NA	NA	NA	NA	NA	NA	NA	NA
ENSMUSG00000029761	Cald1	Cald1	ENSMUSG00000029761	21705.3	18598.3	0.22006	0.0021095	0.0092738	Cald1	ENSMUSG00000029761	18976.2	14425.4	0.38132	1.9593e-07	7.4585e-06	NA	NA	NA	NA	NA	NA	NA	0	1	1	3	2	2	No change with ammonia	x	NA	NA	0	0	NA	NA	NA	NA	NA	NA	NA	NA	NA	NA	NA
ENSMUSG00000029772	Ahcyl2	Ahcyl2	ENSMUSG00000029772	870.47	1107.1	-0.34051	0.00028068	0.0016111	NA	NA	NA	NA	NA	NA	NA	NA	NA	NA	NA	NA	NA	NA	0	1	0	3	3	1	No change with ammonia	x	NA	NA	0	0	NA	NA	NA	NA	NA	NA	NA	NA	NA	NA	NA
ENSMUSG00000029782	Tmem209	Tmem209	ENSMUSG00000029782	900.091	748.744	0.26067	0.0026409	0.011248	Tmem209	ENSMUSG00000029782	786.916	645.269	0.26924	0.0033278	0.02312	NA	NA	NA	NA	NA	NA	NA	0	1	1	3	2	2	No change with ammonia	x	NA	NA	0	0	NA	NA	NA	NA	NA	NA	NA	NA	NA	NA	NA
ENSMUSG00000029787	Avl9	Avl9	ENSMUSG00000029787	447.508	560.589	-0.31545	0.006161	0.022826	NA	NA	NA	NA	NA	NA	NA	NA	NA	NA	NA	NA	NA	NA	0	1	0	3	3	1	No change with ammonia	x	NA	NA	0	0	NA	NA	NA	NA	NA	NA	NA	NA	NA	NA	NA
ENSMUSG00000029797	Sspo	Sspo	ENSMUSG00000029797	2.84879	18.8505	-1.0794	0.00083842	0.0041996	NA	NA	NA	NA	NA	NA	NA	NA	NA	NA	NA	NA	NA	NA	0	1	0	3	3	1	No change with ammonia	x	NA	NA	0	0	NA	NA	NA	NA	NA	NA	NA	NA	NA	NA	NA
ENSMUSG00000029833	Trim24	Trim24	ENSMUSG00000029833	667.159	789.635	-0.23858	0.0095307	0.032831	NA	NA	NA	NA	NA	NA	NA	NA	NA	NA	NA	NA	NA	NA	0	1	0	3	3	1	No change with ammonia	x	NA	NA	0	0	NA	NA	NA	NA	NA	NA	NA	NA	NA	NA	NA
ENSMUSG00000029838	Ptn	Ptn	ENSMUSG00000029838	95.069	43.0519	0.97407	2.1189e-05	0.00015937	NA	NA	NA	NA	NA	NA	NA	NA	NA	NA	NA	NA	NA	NA	0	1	0	3	3	2	No change with ammonia	x	NA	NA	0	0	NA	NA	NA	NA	NA	NA	NA	NA	NA	NA	NA
ENSMUSG00000029860	Zyx	Zyx	ENSMUSG00000029860	13451.7	9840.36	0.44644	1.4122e-11	2.9753e-10	Zyx	ENSMUSG00000029860	11760.9	9582.57	0.28694	1.7039e-05	0.00032784	NA	NA	NA	NA	NA	NA	NA	0	1	1	3	2	2	No change with ammonia	x	NA	NA	0	0	NA	NA	NA	NA	NA	NA	NA	NA	NA	NA	NA
ENSMUSG00000029863	Casp2	Casp2	ENSMUSG00000029863	425.177	335.293	0.33174	0.0040017	0.015999	Casp2	ENSMUSG00000029863	371.742	262.701	0.45419	7.0847e-05	0.0010683	NA	NA	NA	NA	NA	NA	NA	0	1	1	3	2	2	No change with ammonia	x	NA	NA	0	0	NA	NA	NA	NA	NA	NA	NA	NA	NA	NA	NA
ENSMUSG00000029868	Trpv6	Trpv6	ENSMUSG00000029868	89.5242	46.8773	0.79989	0.00038364	0.0021103	NA	NA	NA	NA	NA	NA	NA	NA	NA	NA	NA	NA	NA	NA	0	1	0	3	3	2	No change with ammonia	x	NA	NA	0	0	NA	NA	NA	NA	NA	NA	NA	NA	NA	NA	NA
ENSMUSG00000029910	Mad2l1	Mad2l1	ENSMUSG00000029910	714.783	257.506	1.3744	1.6469e-17	6.9092e-16	NA	NA	NA	NA	NA	NA	NA	NA	NA	NA	NA	NA	NA	NA	0	1	0	3	3	2	No change with ammonia	x	NA	NA	0	0	MAD2L1	MAD2L1	Human	HAGR	Inhibits	RNA interference of Mad2 (MAD2L1) induced aneuploidy and premature cellular senescence in human lung fibroblasts. These displayed typical features of senescent cells	0	MAD2L1	Csgene	1	1
ENSMUSG00000029913	Prdm5	Prdm5	ENSMUSG00000029913	308.696	226.19	0.42766	0.0013652	0.0063611	NA	NA	NA	NA	NA	NA	NA	NA	NA	NA	NA	NA	NA	NA	0	1	0	3	3	2	No change with ammonia	x	NA	NA	0	0	NA	NA	NA	NA	NA	NA	NA	NA	NA	NA	NA
ENSMUSG00000029920	Smarcad1	Smarcad1	ENSMUSG00000029920	785.504	630.116	0.30952	0.0014462	0.0066727	NA	NA	NA	NA	NA	NA	NA	NA	NA	NA	NA	NA	NA	NA	0	1	0	3	3	2	No change with ammonia	x	NA	NA	0	0	NA	NA	NA	NA	NA	NA	NA	NA	NA	NA	NA
ENSMUSG00000029994	Anxa4	Anxa4	ENSMUSG00000029994	2802.32	3285.33	-0.22678	0.001935	0.0085977	NA	NA	NA	NA	NA	NA	NA	NA	NA	NA	NA	NA	NA	NA	0	1	0	3	3	1	No change with ammonia	x	NA	NA	0	0	NA	NA	NA	NA	NA	NA	NA	NA	NA	NA	NA
ENSMUSG00000029998	Pcyox1	Pcyox1	ENSMUSG00000029998	2859.53	3561.29	-0.31327	2.5396e-06	2.3571e-05	NA	NA	NA	NA	NA	NA	NA	NA	NA	NA	NA	NA	NA	NA	0	1	0	3	3	1	No change with ammonia	x	NA	NA	0	0	NA	NA	NA	NA	NA	NA	NA	NA	NA	NA	NA
ENSMUSG00000030030	1700003E16Rik	1700003E16Rik	ENSMUSG00000030030	51.9338	105.897	-0.91243	8.3819e-06	6.9171e-05	NA	NA	NA	NA	NA	NA	NA	NA	NA	NA	NA	NA	NA	NA	0	1	0	3	3	1	No change with ammonia	x	NA	NA	0	0	NA	NA	NA	NA	NA	NA	NA	NA	NA	NA	NA
ENSMUSG00000030032	Wdr54	Wdr54	ENSMUSG00000030032	104.487	167.648	-0.61422	0.001463	0.0067432	NA	NA	NA	NA	NA	NA	NA	NA	NA	NA	NA	NA	NA	NA	0	1	0	3	3	1	No change with ammonia	x	NA	NA	0	0	NA	NA	NA	NA	NA	NA	NA	NA	NA	NA	NA
ENSMUSG00000030057	Cnbp	Cnbp	ENSMUSG00000030057	5523.87	4365.04	0.33304	0.00024893	0.0014402	Cnbp	ENSMUSG00000030057	4829.15	3394.33	0.48251	3.3872e-08	1.5511e-06	NA	NA	NA	NA	NA	NA	NA	0	1	1	3	2	2	No change with ammonia	x	NA	NA	0	0	NA	NA	NA	NA	NA	NA	NA	NA	NA	NA	NA
ENSMUSG00000030062	Rpn1	Rpn1	ENSMUSG00000030062	6211.99	4375.61	0.49807	1.4752e-10	2.6768e-09	Rpn1	ENSMUSG00000030062	5431.02	4327.44	0.31334	9.2539e-05	0.0013307	NA	NA	NA	NA	NA	NA	NA	0	1	1	3	2	2	No change with ammonia	x	NA	NA	0	0	NA	NA	NA	NA	NA	NA	NA	NA	NA	NA	NA
ENSMUSG00000030067	Foxp1	Foxp1	ENSMUSG00000030067	2457.81	1746.57	0.48057	1.8345e-06	1.7497e-05	Foxp1	ENSMUSG00000030067	2148.8	1544.89	0.4523	1.1805e-07	4.835e-06	NA	NA	NA	NA	NA	NA	NA	0	1	1	3	2	2	No change with ammonia	x	NA	NA	0	0	NA	NA	NA	NA	NA	NA	NA	NA	NA	NA	NA
ENSMUSG00000030079	Ruvbl1	Ruvbl1	ENSMUSG00000030079	930.269	747.77	0.30665	0.0049447	0.019025	NA	NA	NA	NA	NA	NA	NA	NA	NA	NA	NA	NA	NA	NA	0	1	0	3	3	2	No change with ammonia	x	NA	NA	0	0	NA	NA	NA	NA	NA	NA	NA	NA	NA	NA	NA
ENSMUSG00000030095	Tmem43	Tmem43	ENSMUSG00000030095	3542.59	4279.63	-0.26801	0.0014226	0.0065932	Tmem43	ENSMUSG00000030095	3097.39	4119.59	-0.37505	0.00082841	0.0079265	NA	NA	NA	NA	NA	NA	NA	0	1	1	3	1	1	No change with ammonia	x	NA	NA	0	0	NA	NA	NA	NA	NA	NA	NA	NA	NA	NA	NA
ENSMUSG00000030145	Zfp248	Zfp248	ENSMUSG00000030145	95.9476	139.67	-0.4917	0.011051	0.036904	NA	NA	NA	NA	NA	NA	NA	NA	NA	NA	NA	NA	NA	NA	0	1	0	3	3	1	No change with ammonia	x	NA	NA	0	0	NA	NA	NA	NA	NA	NA	NA	NA	NA	NA	NA
ENSMUSG00000030157	Clec2d	Clec2d	ENSMUSG00000030157	353.061	257.784	0.43077	0.0013526	0.0063111	NA	NA	NA	NA	NA	NA	NA	NA	NA	NA	NA	NA	NA	NA	0	1	0	3	3	2	No change with ammonia	x	NA	NA	0	0	NA	NA	NA	NA	NA	NA	NA	NA	NA	NA	NA
ENSMUSG00000030161	Gabarapl1	Gabarapl1	ENSMUSG00000030161	1467.24	1905.3	-0.37235	4.7678e-07	5.0481e-06	NA	NA	NA	NA	NA	NA	NA	NA	NA	NA	NA	NA	NA	NA	0	1	0	3	3	1	No change with ammonia	x	NA	NA	0	0	NA	NA	NA	NA	NA	NA	NA	NA	NA	NA	NA
ENSMUSG00000030162	Olr1	Olr1	ENSMUSG00000030162	8.54638	0.921519	0.85714	0.0046402	0.018058	NA	NA	NA	NA	NA	NA	NA	NA	NA	NA	NA	NA	NA	NA	0	1	0	3	3	2	No change with ammonia	x	NA	NA	0	0	NA	NA	NA	NA	NA	NA	NA	NA	NA	NA	NA
ENSMUSG00000030177	Ccdc77	Ccdc77	ENSMUSG00000030177	139.531	99.716	0.44614	0.010739	0.036077	NA	NA	NA	NA	NA	NA	NA	NA	NA	NA	NA	NA	NA	NA	0	1	0	3	3	2	No change with ammonia	x	NA	NA	0	0	NA	NA	NA	NA	NA	NA	NA	NA	NA	NA	NA
ENSMUSG00000030189	Ybx3	Ybx3	ENSMUSG00000030189	5811.47	7038.96	-0.27202	0.00059203	0.0031014	Ybx3	ENSMUSG00000030189	5080.78	5967.1	-0.22378	0.0017473	0.014238	NA	NA	NA	NA	NA	NA	NA	0	1	1	3	1	1	No change with ammonia	x	NA	NA	0	0	NA	NA	NA	NA	NA	NA	NA	NA	NA	NA	NA
ENSMUSG00000030243	Recql	Recql	ENSMUSG00000030243	373.679	255.32	0.52859	3.3599e-05	0.00023944	Recql	ENSMUSG00000030243	326.688	233.902	0.4331	0.00025842	0.0031349	NA	NA	NA	NA	NA	NA	NA	0	1	1	3	2	2	No change with ammonia	x	NA	NA	0	0	NA	NA	NA	NA	NA	NA	NA	NA	NA	NA	NA
ENSMUSG00000030245	Golt1b	Golt1b	ENSMUSG00000030245	1717.69	1265.23	0.43287	3.858e-07	4.1484e-06	Golt1b	ENSMUSG00000030245	1501.8	1201.67	0.3074	0.00011474	0.0015829	NA	NA	NA	NA	NA	NA	NA	0	1	1	3	2	2	No change with ammonia	x	NA	NA	0	0	NA	NA	NA	NA	NA	NA	NA	NA	NA	NA	NA
ENSMUSG00000030254	Rad18	Rad18	ENSMUSG00000030254	434.853	220.24	0.91983	4.0383e-09	6.1836e-08	Rad18	ENSMUSG00000030254	380.132	212.213	0.7415	5.3247e-09	3.1769e-07	NA	NA	NA	NA	NA	NA	NA	0	1	1	3	2	2	No change with ammonia	x	NA	NA	0	0	NA	NA	NA	NA	NA	NA	NA	NA	NA	NA	NA
ENSMUSG00000030256	Bhlhe41	Bhlhe41	ENSMUSG00000030256	1669.14	2367.26	-0.49222	3.4563e-07	3.7715e-06	Bhlhe41	ENSMUSG00000030256	1459.2	2194.05	-0.56294	1.3908e-12	2.1849e-10	NA	NA	NA	NA	NA	NA	NA	0	1	1	3	1	1	No change with ammonia	x	NA	NA	0	0	NA	NA	NA	NA	NA	NA	NA	NA	NA	NA	NA
ENSMUSG00000030259	Rassf8	Rassf8	ENSMUSG00000030259	784.141	627.041	0.31637	0.00059342	0.0031064	Rassf8	ENSMUSG00000030259	685.549	561.537	0.26926	0.0065304	0.038963	NA	NA	NA	NA	NA	NA	NA	0	1	1	3	2	2	No change with ammonia	x	NA	NA	0	0	NA	NA	NA	NA	NA	NA	NA	NA	NA	NA	NA
ENSMUSG00000030268	Bcat1	Bcat1	ENSMUSG00000030268	1389.9	1051.38	0.3887	0.00091111	0.0045062	Bcat1	ENSMUSG00000030268	1215.18	741.83	0.6499	4.2542e-09	2.588e-07	NA	NA	NA	NA	NA	NA	NA	0	1	1	3	2	2	No change with ammonia	x	NA	NA	0	0	NA	NA	NA	NA	NA	NA	NA	NA	NA	NA	NA
ENSMUSG00000030276	Ttll3	Ttll3	ENSMUSG00000030276	48.8141	83.394	-0.67315	0.0020524	0.0090612	NA	NA	NA	NA	NA	NA	NA	NA	NA	NA	NA	NA	NA	NA	0	1	0	3	3	1	No change with ammonia	x	NA	NA	0	0	NA	NA	NA	NA	NA	NA	NA	NA	NA	NA	NA
ENSMUSG00000030284	Creld1	Creld1	ENSMUSG00000030284	536.249	640.006	-0.24968	0.012726	0.041475	NA	NA	NA	NA	NA	NA	NA	NA	NA	NA	NA	NA	NA	NA	0	1	0	3	3	1	No change with ammonia	x	NA	NA	0	0	NA	NA	NA	NA	NA	NA	NA	NA	NA	NA	NA
ENSMUSG00000030298	Sec13	Sec13	ENSMUSG00000030298	3750.25	3106.27	0.26804	0.00032892	0.0018456	NA	NA	NA	NA	NA	NA	NA	NA	NA	NA	NA	NA	NA	NA	0	1	0	3	3	2	No change with ammonia	x	NA	NA	0	0	NA	NA	NA	NA	NA	NA	NA	NA	NA	NA	NA
ENSMUSG00000030304	Ergic2	Ergic2	ENSMUSG00000030304	849.026	722.002	0.22865	0.010531	0.035503	NA	NA	NA	NA	NA	NA	NA	NA	NA	NA	NA	NA	NA	NA	0	1	0	3	3	2	No change with ammonia	x	NA	NA	0	0	ERGIC2	NA	NA	NA	NA	NA	NA	ERGIC2	Csgene	0	1
ENSMUSG00000030337	Vamp1	Vamp1	ENSMUSG00000030337	135.981	225.789	-0.68956	7.9195e-06	6.5917e-05	NA	NA	NA	NA	NA	NA	NA	NA	NA	NA	NA	NA	NA	NA	0	1	0	3	3	1	No change with ammonia	x	NA	NA	0	0	NA	NA	NA	NA	NA	NA	NA	NA	NA	NA	NA
ENSMUSG00000030346	Rad51ap1	Rad51ap1	ENSMUSG00000030346	202.984	74.7885	1.2211	1.459e-07	1.6997e-06	Rad51ap1	ENSMUSG00000030346	177.444	81.2583	0.8916	2.2154e-08	1.0997e-06	NA	NA	NA	NA	NA	NA	NA	0	1	1	3	2	2	No change with ammonia	x	NA	NA	0	0	NA	NA	NA	NA	NA	NA	NA	NA	NA	NA	NA
ENSMUSG00000030397	Mark4	Mark4	ENSMUSG00000030397	502.614	672.238	-0.40762	4.6065e-05	0.00031802	Mark4	ENSMUSG00000030397	439.427	560.24	-0.32291	0.0016875	0.013887	NA	NA	NA	NA	NA	NA	NA	0	1	1	3	1	1	No change with ammonia	x	NA	NA	0	0	NA	NA	NA	NA	NA	NA	NA	NA	NA	NA	NA
ENSMUSG00000030410	Dmwd	Dmwd	ENSMUSG00000030410	1103.8	1505.87	-0.43525	1.9971e-05	0.00015114	Dmwd	ENSMUSG00000030410	965.064	1376.11	-0.47597	1.5054e-06	4.2459e-05	NA	NA	NA	NA	NA	NA	NA	0	1	1	3	1	1	No change with ammonia	x	NA	NA	0	0	NA	NA	NA	NA	NA	NA	NA	NA	NA	NA	NA
ENSMUSG00000030433	Sbk2	Sbk2	ENSMUSG00000030433	25.28	55.0614	-0.86401	0.001607	0.0073195	Sbk2	ENSMUSG00000030433	22.0937	45.2696	-0.56279	0.0041636	0.027397	NA	NA	NA	NA	NA	NA	NA	0	1	1	3	1	1	No change with ammonia	x	NA	NA	0	0	NA	NA	NA	NA	NA	NA	NA	NA	NA	NA	NA
ENSMUSG00000030465	Psd3	Psd3	ENSMUSG00000030465	511.798	389.728	0.37983	0.00060145	0.0031394	NA	NA	NA	NA	NA	NA	NA	NA	NA	NA	NA	NA	NA	NA	0	1	0	3	3	2	No change with ammonia	x	NA	NA	0	0	NA	NA	NA	NA	NA	NA	NA	NA	NA	NA	NA
ENSMUSG00000030470	Csrp3	Csrp3	ENSMUSG00000030470	407.547	270.89	0.54955	0.00096971	0.0047555	Csrp3	ENSMUSG00000030470	356.251	213.84	0.57084	0.00054935	0.0057241	NA	NA	NA	NA	NA	NA	NA	0	1	1	3	2	2	No change with ammonia	x	NA	NA	0	0	NA	NA	NA	NA	NA	NA	NA	NA	NA	NA	NA
ENSMUSG00000030471	Zdhhc13	Zdhhc13	ENSMUSG00000030471	525.523	387.66	0.42453	0.00010628	0.00067754	Zdhhc13	ENSMUSG00000030471	459.462	346.27	0.37301	0.00056612	0.0058693	NA	NA	NA	NA	NA	NA	NA	0	1	1	3	2	2	No change with ammonia	x	NA	NA	0	0	NA	NA	NA	NA	NA	NA	NA	NA	NA	NA	NA
ENSMUSG00000030499	Kctd15	Kctd15	ENSMUSG00000030499	421.484	241.762	0.77279	1.6679e-10	3.0113e-09	Kctd15	ENSMUSG00000030499	368.513	239.753	0.55947	1.6385e-06	4.6003e-05	NA	NA	NA	NA	NA	NA	NA	0	1	1	3	2	2	No change with ammonia	x	NA	NA	0	0	NA	NA	NA	NA	NA	NA	NA	NA	NA	NA	NA
ENSMUSG00000030505	Prmt3	Prmt3	ENSMUSG00000030505	628.357	438.651	0.49967	5.7122e-05	0.00038638	Prmt3	ENSMUSG00000030505	549.343	405.101	0.41027	3.1001e-05	0.00054262	NA	NA	NA	NA	NA	NA	NA	0	1	1	3	2	2	No change with ammonia	x	NA	NA	0	0	NA	NA	NA	NA	NA	NA	NA	NA	NA	NA	NA
ENSMUSG00000030536	Iqgap1	Iqgap1	ENSMUSG00000030536	10056.7	8156.25	0.29803	6.5072e-05	0.00043369	Iqgap1	ENSMUSG00000030536	8792.3	7366.86	0.24404	0.0023162	0.017506	NA	NA	NA	NA	NA	NA	NA	0	1	1	3	2	2	No change with ammonia	x	NA	NA	0	0	NA	NA	NA	NA	NA	NA	NA	NA	NA	NA	NA
ENSMUSG00000030539	Sema4b	Sema4b	ENSMUSG00000030539	571.961	768.262	-0.41265	7.5428e-05	0.00049588	Sema4b	ENSMUSG00000030539	500.072	773.489	-0.58013	2.4725e-08	1.2033e-06	NA	NA	NA	NA	NA	NA	NA	0	1	1	3	1	1	No change with ammonia	x	NA	NA	0	0	NA	NA	NA	NA	NA	NA	NA	NA	NA	NA	NA
ENSMUSG00000030541	Idh2	Idh2	ENSMUSG00000030541	2276.6	1611.16	0.48856	9.0191e-08	1.1058e-06	Idh2	ENSMUSG00000030541	1990.4	1543.64	0.35135	6.8538e-06	0.00015325	NA	NA	NA	NA	NA	NA	NA	0	1	1	3	2	2	No change with ammonia	x	ENSMUSG00000030541	9.8	1	1	NA	NA	NA	NA	NA	NA	NA	NA	NA	NA	NA
ENSMUSG00000030545	Pex11a	Pex11a	ENSMUSG00000030545	42.4585	72.3195	-0.64395	0.0068681	0.024949	NA	NA	NA	NA	NA	NA	NA	NA	NA	NA	NA	NA	NA	NA	0	1	0	3	3	1	No change with ammonia	x	NA	NA	0	0	NA	NA	NA	NA	NA	NA	NA	NA	NA	NA	NA
ENSMUSG00000030551	Nr2f2	Nr2f2	ENSMUSG00000030551	432.049	554.101	-0.34235	0.0062604	0.023135	NA	NA	NA	NA	NA	NA	NA	NA	NA	NA	NA	NA	NA	NA	0	1	0	3	3	1	No change with ammonia	x	NA	NA	0	0	NA	NA	NA	NA	NA	NA	NA	NA	NA	NA	NA
ENSMUSG00000030560	Ctsc	Ctsc	ENSMUSG00000030560	35.2811	18.7194	0.6828	0.01576	0.049359	NA	NA	NA	NA	NA	NA	NA	NA	NA	NA	NA	NA	NA	NA	0	1	0	3	3	2	No change with ammonia	x	NA	NA	0	0	NA	NA	NA	NA	NA	NA	NA	NA	NA	NA	NA
ENSMUSG00000030583	Sipa1l3	Sipa1l3	ENSMUSG00000030583	974.493	1454.78	-0.55609	3.9105e-06	3.4761e-05	Sipa1l3	ENSMUSG00000030583	851.972	1083.6	-0.31701	0.0033283	0.02312	NA	NA	NA	NA	NA	NA	NA	0	1	1	3	1	1	No change with ammonia	x	NA	NA	0	0	NA	NA	NA	NA	NA	NA	NA	NA	NA	NA	NA
ENSMUSG00000030587	2200002D01Rik	2200002D01Rik	ENSMUSG00000030587	172.271	123.176	0.45033	0.0087793	0.030583	NA	NA	NA	NA	NA	NA	NA	NA	NA	NA	NA	NA	NA	NA	0	1	0	3	3	2	No change with ammonia	x	NA	NA	0	0	NA	NA	NA	NA	NA	NA	NA	NA	NA	NA	NA
ENSMUSG00000030613	Ccdc90b	Ccdc90b	ENSMUSG00000030613	297.067	224.95	0.38387	0.0034699	0.014196	NA	NA	NA	NA	NA	NA	NA	NA	NA	NA	NA	NA	NA	NA	0	1	0	3	3	2	No change with ammonia	x	ENSMUSG00000030613	7.3	1	1	NA	NA	NA	NA	NA	NA	NA	NA	NA	NA	NA
ENSMUSG00000030615	Tmem126a	Tmem126a	ENSMUSG00000030615	334.979	417.511	-0.30627	0.0084311	0.029583	Tmem126a	ENSMUSG00000030615	292.865	392.981	-0.38296	0.00095168	0.0088649	NA	NA	NA	NA	NA	NA	NA	0	1	1	3	1	1	No change with ammonia	x	ENSMUSG00000030615	8.6	1	1	NA	NA	NA	NA	NA	NA	NA	NA	NA	NA	NA
ENSMUSG00000030616	Sytl2	Sytl2	ENSMUSG00000030616	1554.75	1139.66	0.4355	3.184e-05	0.00022802	Sytl2	ENSMUSG00000030616	1359.29	1161.14	0.21687	0.007102	0.041515	NA	NA	NA	NA	NA	NA	NA	0	1	1	3	2	2	No change with ammonia	x	NA	NA	0	0	NA	NA	NA	NA	NA	NA	NA	NA	NA	NA	NA
ENSMUSG00000030621	Me3	Me3	ENSMUSG00000030621	72.8871	123.625	-0.66703	0.0022149	0.0096553	NA	NA	NA	NA	NA	NA	NA	NA	NA	NA	NA	NA	NA	NA	0	1	0	3	3	1	No change with ammonia	x	ENSMUSG00000030621	9.5	1	1	NA	NA	NA	NA	NA	NA	NA	NA	NA	NA	NA
ENSMUSG00000030630	Fah	Fah	ENSMUSG00000030630	628.433	460.45	0.42853	0.0010291	0.0049946	NA	NA	NA	NA	NA	NA	NA	NA	NA	NA	NA	NA	NA	NA	0	1	0	3	3	2	No change with ammonia	x	NA	NA	0	0	NA	NA	NA	NA	NA	NA	NA	NA	NA	NA	NA
ENSMUSG00000030655	Smg1	Smg1	ENSMUSG00000030655	3361.68	3943.42	-0.22809	0.00051214	0.0027317	NA	NA	NA	NA	NA	NA	NA	NA	NA	NA	NA	NA	NA	NA	0	1	0	3	3	1	No change with ammonia	x	NA	NA	0	0	SMG1	SMG1	Human	HAGR	Inhibits	Using a high-content siRNA screening assay for cell morphology and proliferation measures	0	NA	NA	1	0
ENSMUSG00000030660	Pik3c2a	Pik3c2a	ENSMUSG00000030660	1268.27	1766.9	-0.47023	2.5021e-08	3.3693e-07	Pik3c2a	ENSMUSG00000030660	1108.81	1427.11	-0.34948	5.2603e-06	0.00012271	NA	NA	NA	NA	NA	NA	NA	0	1	1	3	1	1	No change with ammonia	x	NA	NA	0	0	PIK3C2A	PIK3C2A	Human	HAGR	Unclear	Using a high-content siRNA screening assay for cell morphology and proliferation measures	0	NA	NA	1	0
ENSMUSG00000030677	Kif22	Kif22	ENSMUSG00000030677	483.408	179.387	0.91005	0.0036241	0.014756	NA	NA	NA	NA	NA	NA	NA	NA	NA	NA	NA	NA	NA	NA	0	1	0	3	3	2	No change with ammonia	x	NA	NA	0	0	NA	NA	NA	NA	NA	NA	NA	NA	NA	NA	NA
ENSMUSG00000030691	Fchsd2	Fchsd2	ENSMUSG00000030691	594.933	446.958	0.40144	9.3802e-05	0.0006041	NA	NA	NA	NA	NA	NA	NA	NA	NA	NA	NA	NA	NA	NA	0	1	0	3	3	2	No change with ammonia	x	NA	NA	0	0	NA	NA	NA	NA	NA	NA	NA	NA	NA	NA	NA
ENSMUSG00000030701	Plekhb1	Plekhb1	ENSMUSG00000030701	23.1719	48.2257	-0.80274	0.0036808	0.014941	NA	NA	NA	NA	NA	NA	NA	NA	NA	NA	NA	NA	NA	NA	0	1	0	3	3	1	No change with ammonia	x	NA	NA	0	0	NA	NA	NA	NA	NA	NA	NA	NA	NA	NA	NA
ENSMUSG00000030730	Atp2a1	Atp2a1	ENSMUSG00000030730	2847.54	4294.56	-0.58582	5.3629e-17	2.1806e-15	Atp2a1	ENSMUSG00000030730	2489.57	4061.05	-0.67495	5.7132e-17	2.4448e-14	NA	NA	NA	NA	NA	NA	NA	0	1	1	3	1	1	No change with ammonia	x	NA	NA	0	0	NA	NA	NA	NA	NA	NA	NA	NA	NA	NA	NA
ENSMUSG00000030741	Spns1	Spns1	ENSMUSG00000030741	712.038	1037.99	-0.5333	1.3333e-09	2.1746e-08	Spns1	ENSMUSG00000030741	622.522	832.187	-0.39531	1.0459e-05	0.0002215	NA	NA	NA	NA	NA	NA	NA	0	1	1	3	1	1	No change with ammonia	x	NA	NA	0	0	NA	NA	NA	NA	NA	NA	NA	NA	NA	NA	NA
ENSMUSG00000030748	Il4ra	Il4ra	ENSMUSG00000030748	2533.26	1576.31	0.58971	0.0087122	0.030379	Il4ra	ENSMUSG00000030748	2214.69	1754.19	0.31539	0.00084223	0.0080463	NA	NA	NA	NA	NA	NA	NA	0	1	1	3	2	2	No change with ammonia	x	NA	NA	0	0	NA	NA	NA	NA	NA	NA	NA	NA	NA	NA	NA
ENSMUSG00000030750	Nsmce1	Nsmce1	ENSMUSG00000030750	559.628	439.088	0.34065	0.0011655	0.0055614	Nsmce1	ENSMUSG00000030750	489.282	356.41	0.41387	0.00030039	0.0035495	NA	NA	NA	NA	NA	NA	NA	0	1	1	3	2	2	No change with ammonia	x	NA	NA	0	0	NA	NA	NA	NA	NA	NA	NA	NA	NA	NA	NA
ENSMUSG00000030759	Far1	Far1	ENSMUSG00000030759	1381.39	1189.43	0.21203	0.0070587	0.025501	Far1	ENSMUSG00000030759	1207.69	1007.07	0.2494	0.0024185	0.018088	NA	NA	NA	NA	NA	NA	NA	0	1	1	3	2	2	No change with ammonia	x	NA	NA	0	0	NA	NA	NA	NA	NA	NA	NA	NA	NA	NA	NA
ENSMUSG00000030780	BC017158	BC017158	ENSMUSG00000030780	227.262	161.823	0.4661	0.0012328	0.0058293	NA	NA	NA	NA	NA	NA	NA	NA	NA	NA	NA	NA	NA	NA	0	1	0	3	3	2	No change with ammonia	x	NA	NA	0	0	NA	NA	NA	NA	NA	NA	NA	NA	NA	NA	NA
ENSMUSG00000030842	Lamtor1	Lamtor1	ENSMUSG00000030842	1393.58	1800.49	-0.36148	5.8574e-05	0.00039492	NA	NA	NA	NA	NA	NA	NA	NA	NA	NA	NA	NA	NA	NA	0	1	0	3	3	1	No change with ammonia	x	NA	NA	0	0	NA	NA	NA	NA	NA	NA	NA	NA	NA	NA	NA
ENSMUSG00000030867	Plk1	Plk1	ENSMUSG00000030867	632.681	164.745	0.93219	0.0042	0.016621	NA	NA	NA	NA	NA	NA	NA	NA	NA	NA	NA	NA	NA	NA	0	1	0	3	3	2	No change with ammonia	x	NA	NA	0	0	PLK1	NA	NA	NA	NA	NA	NA	PLK1	Csgene	0	1
ENSMUSG00000030869	Ndufab1	Ndufab1	ENSMUSG00000030869	1001.49	1205.8	-0.26402	0.0030393	0.012685	NA	NA	NA	NA	NA	NA	NA	NA	NA	NA	NA	NA	NA	NA	0	1	0	3	3	1	No change with ammonia	x	ENSMUSG00000030869	8.7	1	1	NA	NA	NA	NA	NA	NA	NA	NA	NA	NA	NA
ENSMUSG00000030872	Gga2	Gga2	ENSMUSG00000030872	1665.11	1987.73	-0.25138	0.0011552	0.0055232	NA	NA	NA	NA	NA	NA	NA	NA	NA	NA	NA	NA	NA	NA	0	1	0	3	3	1	No change with ammonia	x	NA	NA	0	0	NA	NA	NA	NA	NA	NA	NA	NA	NA	NA	NA
ENSMUSG00000030876	Mettl9	Mettl9	ENSMUSG00000030876	974.225	805.643	0.26681	0.0047233	0.018328	Mettl9	ENSMUSG00000030876	851.737	693.2	0.27493	0.0061826	0.037373	NA	NA	NA	NA	NA	NA	NA	0	1	1	3	2	2	No change with ammonia	x	NA	NA	0	0	NA	NA	NA	NA	NA	NA	NA	NA	NA	NA	NA
ENSMUSG00000030879	Mrpl17	Mrpl17	ENSMUSG00000030879	1052.15	812.686	0.36406	0.00010769	0.00068501	NA	NA	NA	NA	NA	NA	NA	NA	NA	NA	NA	NA	NA	NA	0	1	0	3	3	2	No change with ammonia	x	ENSMUSG00000030879	7.2	1	1	NA	NA	NA	NA	NA	NA	NA	NA	NA	NA	NA
ENSMUSG00000030880	Polr3e	Polr3e	ENSMUSG00000030880	397.439	298.092	0.40118	0.00063051	0.0032652	NA	NA	NA	NA	NA	NA	NA	NA	NA	NA	NA	NA	NA	NA	0	1	0	3	3	2	No change with ammonia	x	NA	NA	0	0	NA	NA	NA	NA	NA	NA	NA	NA	NA	NA	NA
ENSMUSG00000030881	Arfip2	Arfip2	ENSMUSG00000030881	684.151	826.339	-0.2681	0.0036854	0.014952	NA	NA	NA	NA	NA	NA	NA	NA	NA	NA	NA	NA	NA	NA	0	1	0	3	3	1	No change with ammonia	x	NA	NA	0	0	NA	NA	NA	NA	NA	NA	NA	NA	NA	NA	NA
ENSMUSG00000030888	Rrp8	Rrp8	ENSMUSG00000030888	649.437	487.152	0.40535	3.0203e-05	0.00021801	NA	NA	NA	NA	NA	NA	NA	NA	NA	NA	NA	NA	NA	NA	0	1	0	3	3	2	No change with ammonia	x	NA	NA	0	0	NA	NA	NA	NA	NA	NA	NA	NA	NA	NA	NA
ENSMUSG00000030930	Chst15	Chst15	ENSMUSG00000030930	1342.21	1111.89	0.26747	0.001239	0.0058545	NA	NA	NA	NA	NA	NA	NA	NA	NA	NA	NA	NA	NA	NA	0	1	0	3	3	2	No change with ammonia	x	NA	NA	0	0	NA	NA	NA	NA	NA	NA	NA	NA	NA	NA	NA
ENSMUSG00000030996	Art1	Art1	ENSMUSG00000030996	148.747	69.6003	0.99294	2.0461e-07	2.3424e-06	Art1	ENSMUSG00000030996	130.034	72.4904	0.66013	4.9634e-05	0.00080202	NA	NA	NA	NA	NA	NA	NA	0	1	1	3	2	2	No change with ammonia	x	NA	NA	0	0	NA	NA	NA	NA	NA	NA	NA	NA	NA	NA	NA
ENSMUSG00000031004	Mki67	Mki67	ENSMUSG00000031004	3807.15	1136.47	0.9418	0.003682	0.014942	NA	NA	NA	NA	NA	NA	NA	NA	NA	NA	NA	NA	NA	NA	0	1	0	3	3	2	No change with ammonia	x	NA	NA	0	0	NA	NA	NA	NA	NA	NA	NA	NA	NA	NA	NA
ENSMUSG00000031007	Atp6ap2	Atp6ap2	ENSMUSG00000031007	4355.07	5283.84	-0.27436	0.00089339	0.0044322	NA	NA	NA	NA	NA	NA	NA	NA	NA	NA	NA	NA	NA	NA	0	1	0	3	3	1	No change with ammonia	x	NA	NA	0	0	NA	NA	NA	NA	NA	NA	NA	NA	NA	NA	NA
ENSMUSG00000031012	Cask	Cask	ENSMUSG00000031012	1280.42	951.008	0.42225	2.0505e-07	2.3456e-06	Cask	ENSMUSG00000031012	1119.41	903.917	0.29524	0.00022279	0.002762	NA	NA	NA	NA	NA	NA	NA	0	1	1	3	2	2	No change with ammonia	x	NA	NA	0	0	NA	NA	NA	NA	NA	NA	NA	NA	NA	NA	NA
ENSMUSG00000031021	Tmem9b	Tmem9b	ENSMUSG00000031021	729.838	973.303	-0.40708	4.6213e-06	4.0363e-05	Tmem9b	ENSMUSG00000031021	638.083	806.032	-0.31856	0.00046006	0.0049689	NA	NA	NA	NA	NA	NA	NA	0	1	1	3	1	1	No change with ammonia	x	NA	NA	0	0	NA	NA	NA	NA	NA	NA	NA	NA	NA	NA	NA
ENSMUSG00000031075	Ano1	Ano1	ENSMUSG00000031075	62.4868	37.4516	0.60446	0.015746	0.04934	NA	NA	NA	NA	NA	NA	NA	NA	NA	NA	NA	NA	NA	NA	0	1	0	3	3	2	No change with ammonia	x	NA	NA	0	0	NA	NA	NA	NA	NA	NA	NA	NA	NA	NA	NA
ENSMUSG00000031107	Rbmx2	Rbmx2	ENSMUSG00000031107	200.004	146.661	0.42059	0.005977	0.02223	NA	NA	NA	NA	NA	NA	NA	NA	NA	NA	NA	NA	NA	NA	0	1	0	3	3	2	No change with ammonia	x	NA	NA	0	0	NA	NA	NA	NA	NA	NA	NA	NA	NA	NA	NA
ENSMUSG00000031129	Slc9a9	Slc9a9	ENSMUSG00000031129	1304.58	954.189	0.44032	1.0436e-05	8.4346e-05	NA	NA	NA	NA	NA	NA	NA	NA	NA	NA	NA	NA	NA	NA	0	1	0	3	3	2	No change with ammonia	x	NA	NA	0	0	NA	NA	NA	NA	NA	NA	NA	NA	NA	NA	NA
ENSMUSG00000031150	Ccdc120	Ccdc120	ENSMUSG00000031150	52.0072	94.9611	-0.75144	0.00053211	0.0028242	Ccdc120	ENSMUSG00000031150	45.4708	77.8293	-0.52863	0.0038006	0.025564	NA	NA	NA	NA	NA	NA	NA	0	1	1	3	1	1	No change with ammonia	x	NA	NA	0	0	NA	NA	NA	NA	NA	NA	NA	NA	NA	NA	NA
ENSMUSG00000031154	Otud5	Otud5	ENSMUSG00000031154	1576.23	1787.2	-0.1787	0.014677	0.046509	NA	NA	NA	NA	NA	NA	NA	NA	NA	NA	NA	NA	NA	NA	0	1	0	3	3	1	No change with ammonia	x	NA	NA	0	0	NA	NA	NA	NA	NA	NA	NA	NA	NA	NA	NA
ENSMUSG00000031168	Ebp	Ebp	ENSMUSG00000031168	2155.91	1547.46	0.46314	4.0435e-05	0.0002826	Ebp	ENSMUSG00000031168	1884.79	1407.18	0.40548	5.5693e-08	2.4422e-06	NA	NA	NA	NA	NA	NA	NA	0	1	1	3	2	2	No change with ammonia	x	NA	NA	0	0	NA	NA	NA	NA	NA	NA	NA	NA	NA	NA	NA
ENSMUSG00000031169	Porcn	Porcn	ENSMUSG00000031169	2771.03	1646.29	0.73162	1.7989e-12	4.3814e-11	Porcn	ENSMUSG00000031169	2422.52	1697.67	0.48915	4.9311e-09	2.9563e-07	NA	NA	NA	NA	NA	NA	NA	0	1	1	3	2	2	No change with ammonia	x	NA	NA	0	0	NA	NA	NA	NA	NA	NA	NA	NA	NA	NA	NA
ENSMUSG00000031171	Ftsj1	Ftsj1	ENSMUSG00000031171	792.256	587.322	0.42291	7.3362e-06	6.1485e-05	NA	NA	NA	NA	NA	NA	NA	NA	NA	NA	NA	NA	NA	NA	0	1	0	3	3	2	No change with ammonia	x	NA	NA	0	0	NA	NA	NA	NA	NA	NA	NA	NA	NA	NA	NA
ENSMUSG00000031245	Hmgn5	Hmgn5	ENSMUSG00000031245	277.369	212.257	0.36488	0.0096027	0.033003	NA	NA	NA	NA	NA	NA	NA	NA	NA	NA	NA	NA	NA	NA	0	1	0	3	3	2	No change with ammonia	x	NA	NA	0	0	NA	NA	NA	NA	NA	NA	NA	NA	NA	NA	NA
ENSMUSG00000031246	Sh3bgrl	Sh3bgrl	ENSMUSG00000031246	3335.48	2328.79	0.5039	1.5416e-06	1.4899e-05	Sh3bgrl	ENSMUSG00000031246	2916.09	2374.54	0.27498	0.0063343	0.03803	NA	NA	NA	NA	NA	NA	NA	0	1	1	3	2	2	No change with ammonia	x	NA	NA	0	0	NA	NA	NA	NA	NA	NA	NA	NA	NA	NA	NA
ENSMUSG00000031262	Cenpi	Cenpi	ENSMUSG00000031262	304.574	120.522	1.1869	6.3344e-09	9.3827e-08	Cenpi	ENSMUSG00000031262	266.252	129.087	0.78612	3.4707e-06	8.5972e-05	NA	NA	NA	NA	NA	NA	NA	0	1	1	3	2	2	No change with ammonia	x	NA	NA	0	0	NA	NA	NA	NA	NA	NA	NA	NA	NA	NA	NA
ENSMUSG00000031285	Dcx	Dcx	ENSMUSG00000031285	58.435	5.67782	2.2763	1.6014e-14	4.9459e-13	Dcx	ENSMUSG00000031285	51.0868	7.16087	1.2111	7.7431e-10	6.0057e-08	NA	NA	NA	NA	NA	NA	NA	0	1	1	3	2	2	No change with ammonia	x	NA	NA	0	0	NA	NA	NA	NA	NA	NA	NA	NA	NA	NA	NA
ENSMUSG00000031320	Rps4x	Rps4x	ENSMUSG00000031320	15107.9	12356.1	0.28671	3.0256e-05	0.00021826	NA	NA	NA	NA	NA	NA	NA	NA	NA	NA	NA	NA	NA	NA	0	1	0	3	3	2	No change with ammonia	x	NA	NA	0	0	NA	NA	NA	NA	NA	NA	NA	NA	NA	NA	NA
ENSMUSG00000031337	Mtm1	Mtm1	ENSMUSG00000031337	120.273	166.297	-0.43148	0.010273	0.034769	NA	NA	NA	NA	NA	NA	NA	NA	NA	NA	NA	NA	NA	NA	0	1	0	3	3	1	No change with ammonia	x	NA	NA	0	0	NA	NA	NA	NA	NA	NA	NA	NA	NA	NA	NA
ENSMUSG00000031340	Gabre	Gabre	ENSMUSG00000031340	98.8647	175.603	-0.76722	5.7125e-06	4.8864e-05	Gabre	ENSMUSG00000031340	86.4311	144.638	-0.59238	0.00017466	0.0022438	NA	NA	NA	NA	NA	NA	NA	0	1	1	3	1	1	No change with ammonia	x	NA	NA	0	0	NA	NA	NA	NA	NA	NA	NA	NA	NA	NA	NA
ENSMUSG00000031351	Zfp185	Zfp185	ENSMUSG00000031351	46.1332	17.8272	1.042	0.00016621	0.0010087	NA	NA	NA	NA	NA	NA	NA	NA	NA	NA	NA	NA	NA	NA	0	1	0	3	3	2	No change with ammonia	x	NA	NA	0	0	NA	NA	NA	NA	NA	NA	NA	NA	NA	NA	NA
ENSMUSG00000031352	Hccs	Hccs	ENSMUSG00000031352	492.022	613.059	-0.3093	0.0019727	0.0087462	NA	NA	NA	NA	NA	NA	NA	NA	NA	NA	NA	NA	NA	NA	0	1	0	3	3	1	No change with ammonia	x	ENSMUSG00000031352	0	1	0	NA	NA	NA	NA	NA	NA	NA	NA	NA	NA	NA
ENSMUSG00000031353	Rbbp7	Rbbp7	ENSMUSG00000031353	3559.89	3017.19	0.23559	0.00072365	0.0036884	Rbbp7	ENSMUSG00000031353	3112.17	2706.6	0.19442	0.005888	0.035936	NA	NA	NA	NA	NA	NA	NA	0	1	1	3	2	2	No change with ammonia	x	NA	NA	0	0	RBBP7	NA	NA	NA	NA	NA	NA	RBBP7	Csgene	0	1
ENSMUSG00000031365	Zfp275	Zfp275	ENSMUSG00000031365	1074.14	753.521	0.50269	5.4333e-09	8.19e-08	Zfp275	ENSMUSG00000031365	939.075	701.002	0.3977	2.0285e-05	0.00038027	NA	NA	NA	NA	NA	NA	NA	0	1	1	3	2	2	No change with ammonia	x	NA	NA	0	0	NA	NA	NA	NA	NA	NA	NA	NA	NA	NA	NA
ENSMUSG00000031400	G6pdx	G6pdx	ENSMUSG00000031400	945.31	1196.23	-0.33419	4.2718e-05	0.00029655	NA	NA	NA	NA	NA	NA	NA	NA	NA	NA	NA	NA	NA	NA	0	1	0	3	3	1	No change with ammonia	x	NA	NA	0	0	NA	NA	NA	NA	NA	NA	NA	NA	NA	NA	NA
ENSMUSG00000031403	Dkc1	Dkc1	ENSMUSG00000031403	724.735	477.218	0.58415	2.5375e-07	2.8665e-06	NA	NA	NA	NA	NA	NA	NA	NA	NA	NA	NA	NA	NA	NA	0	1	0	3	3	2	No change with ammonia	x	NA	NA	0	0	DKC1	NA	NA	NA	NA	NA	NA	DKC1	Csgene	0	1
ENSMUSG00000031422	Morf4l2	Morf4l2	ENSMUSG00000031422	9010.85	8048.76	0.16113	0.012118	0.039761	Morf4l2	ENSMUSG00000031422	7877.96	6570.63	0.25449	7.5824e-05	0.0011269	NA	NA	NA	NA	NA	NA	NA	0	1	1	3	2	2	No change with ammonia	x	NA	NA	0	0	NA	NA	NA	NA	NA	NA	NA	NA	NA	NA	NA
ENSMUSG00000031432	Prps1	Prps1	ENSMUSG00000031432	615.116	508.047	0.26931	0.0094932	0.032717	NA	NA	NA	NA	NA	NA	NA	NA	NA	NA	NA	NA	NA	NA	0	1	0	3	3	2	No change with ammonia	x	NA	NA	0	0	NA	NA	NA	NA	NA	NA	NA	NA	NA	NA	NA
ENSMUSG00000031451	Gas6	Gas6	ENSMUSG00000031451	100.052	169.183	-0.70007	5.9393e-05	0.00039951	NA	NA	NA	NA	NA	NA	NA	NA	NA	NA	NA	NA	NA	NA	0	1	0	3	3	1	No change with ammonia	x	NA	NA	0	0	NA	NA	NA	NA	NA	NA	NA	NA	NA	NA	NA
ENSMUSG00000031458	Coprs	Coprs	ENSMUSG00000031458	253.07	338.41	-0.39859	0.0029152	0.01223	NA	NA	NA	NA	NA	NA	NA	NA	NA	NA	NA	NA	NA	NA	0	1	0	3	3	1	No change with ammonia	x	NA	NA	0	0	NA	NA	NA	NA	NA	NA	NA	NA	NA	NA	NA
ENSMUSG00000031461	Myom2	Myom2	ENSMUSG00000031461	7897.69	10523.3	-0.40764	3.152e-07	3.4768e-06	Myom2	ENSMUSG00000031461	6904.77	8545.32	-0.28869	0.0021977	0.016834	NA	NA	NA	NA	NA	NA	NA	0	1	1	3	1	1	No change with ammonia	x	NA	NA	0	0	NA	NA	NA	NA	NA	NA	NA	NA	NA	NA	NA
ENSMUSG00000031482	Slc25a15	Slc25a15	ENSMUSG00000031482	191.407	258.913	-0.40524	0.01597	0.049831	NA	NA	NA	NA	NA	NA	NA	NA	NA	NA	NA	NA	NA	NA	0	1	0	3	3	1	No change with ammonia	x	ENSMUSG00000031482	0	1	0	NA	NA	NA	NA	NA	NA	NA	NA	NA	NA	NA
ENSMUSG00000031502	Col4a1	Col4a1	ENSMUSG00000031502	13194.5	10211.8	0.3639	8.1466e-06	6.7421e-05	Col4a1	ENSMUSG00000031502	11534.8	9284.55	0.29956	0.00019977	0.0025221	NA	NA	NA	NA	NA	NA	NA	0	1	1	3	2	2	No change with ammonia	x	NA	NA	0	0	NA	NA	NA	NA	NA	NA	NA	NA	NA	NA	NA
ENSMUSG00000031504	Rab20	Rab20	ENSMUSG00000031504	52.7803	26.4092	0.78282	0.0031904	0.013225	NA	NA	NA	NA	NA	NA	NA	NA	NA	NA	NA	NA	NA	NA	0	1	0	3	3	2	No change with ammonia	x	NA	NA	0	0	NA	NA	NA	NA	NA	NA	NA	NA	NA	NA	NA
ENSMUSG00000031505	Carkd	Carkd	ENSMUSG00000031505	1114.81	866.624	0.35645	3.4848e-05	0.000247	NA	NA	NA	NA	NA	NA	NA	NA	NA	NA	NA	NA	NA	NA	0	1	0	3	3	2	No change with ammonia	x	ENSMUSG00000031505	6.9	1	1	NA	NA	NA	NA	NA	NA	NA	NA	NA	NA	NA
ENSMUSG00000031520	Vegfc	Vegfc	ENSMUSG00000031520	151.011	98.6123	0.55358	0.0039744	0.015911	NA	NA	NA	NA	NA	NA	NA	NA	NA	NA	NA	NA	NA	NA	0	1	0	3	3	2	No change with ammonia	x	NA	NA	0	0	NA	NA	NA	NA	NA	NA	NA	NA	NA	NA	NA
ENSMUSG00000031527	Eri1	Eri1	ENSMUSG00000031527	913.159	770.247	0.24093	0.0072139	0.025994	Eri1	ENSMUSG00000031527	798.324	645.367	0.28878	0.002294	0.017391	NA	NA	NA	NA	NA	NA	NA	0	1	1	3	2	2	No change with ammonia	x	NA	NA	0	0	NA	NA	NA	NA	NA	NA	NA	NA	NA	NA	NA
ENSMUSG00000031533	Mrps31	Mrps31	ENSMUSG00000031533	368.977	447.39	-0.2706	0.014709	0.046587	NA	NA	NA	NA	NA	NA	NA	NA	NA	NA	NA	NA	NA	NA	0	1	0	3	3	1	No change with ammonia	x	ENSMUSG00000031533	7.6	1	1	NA	NA	NA	NA	NA	NA	NA	NA	NA	NA	NA
ENSMUSG00000031555	Adam9	Adam9	ENSMUSG00000031555	5168.01	6046.24	-0.22408	0.0011294	0.0054196	NA	NA	NA	NA	NA	NA	NA	NA	NA	NA	NA	NA	NA	NA	0	1	0	3	3	1	No change with ammonia	x	NA	NA	0	0	NA	NA	NA	NA	NA	NA	NA	NA	NA	NA	NA
ENSMUSG00000031616	Ednra	Ednra	ENSMUSG00000031616	214.017	140.797	0.56787	0.00022772	0.0013308	NA	NA	NA	NA	NA	NA	NA	NA	NA	NA	NA	NA	NA	NA	0	1	0	3	3	2	No change with ammonia	x	NA	NA	0	0	NA	NA	NA	NA	NA	NA	NA	NA	NA	NA	NA
ENSMUSG00000031618	Nr3c2	Nr3c2	ENSMUSG00000031618	20.3642	44.2689	-0.84634	0.0023688	0.010223	NA	NA	NA	NA	NA	NA	NA	NA	NA	NA	NA	NA	NA	NA	0	1	0	3	3	1	No change with ammonia	x	NA	NA	0	0	NA	NA	NA	NA	NA	NA	NA	NA	NA	NA	NA
ENSMUSG00000031626	Sorbs2	Sorbs2	ENSMUSG00000031626	1143.37	1381.7	-0.26969	0.00048726	0.0026119	NA	NA	NA	NA	NA	NA	NA	NA	NA	NA	NA	NA	NA	NA	0	1	0	3	3	1	No change with ammonia	x	NA	NA	0	0	SORBS2	SORBS2	Human	HAGR	Induces	SORBS2 and TLR3 were found to induce senescence in primary human fibroblasts and keratinocytes but not in HPV-immortalized cell lines.	Primary human keratinocytes and fibroblasts	NA	NA	1	0
ENSMUSG00000031629	Cenpu	Cenpu	ENSMUSG00000031629	90.382	32.1749	1.232	5.2269e-07	5.5023e-06	Cenpu	ENSMUSG00000031629	79.0043	34.1089	0.7785	3.6646e-05	0.00062212	NA	NA	NA	NA	NA	NA	NA	0	1	1	3	2	2	No change with ammonia	x	NA	NA	0	0	NA	NA	NA	NA	NA	NA	NA	NA	NA	NA	NA
ENSMUSG00000031647	Mfap3l	Mfap3l	ENSMUSG00000031647	1925.13	2723.64	-0.48848	1.7694e-06	1.6897e-05	Mfap3l	ENSMUSG00000031647	1683.08	2221.2	-0.37871	2.7883e-05	0.00050083	NA	NA	NA	NA	NA	NA	NA	0	1	1	3	1	1	No change with ammonia	x	NA	NA	0	0	NA	NA	NA	NA	NA	NA	NA	NA	NA	NA	NA
ENSMUSG00000031652	N4bp1	N4bp1	ENSMUSG00000031652	1380.23	1665.58	-0.26765	0.00052045	0.0027705	NA	NA	NA	NA	NA	NA	NA	NA	NA	NA	NA	NA	NA	NA	0	1	0	3	3	1	No change with ammonia	x	NA	NA	0	0	NA	NA	NA	NA	NA	NA	NA	NA	NA	NA	NA
ENSMUSG00000031654	Cbln1	Cbln1	ENSMUSG00000031654	13.9326	33.9666	-0.82415	0.0080232	0.028455	NA	NA	NA	NA	NA	NA	NA	NA	NA	NA	NA	NA	NA	NA	0	1	0	3	3	1	No change with ammonia	x	NA	NA	0	0	NA	NA	NA	NA	NA	NA	NA	NA	NA	NA	NA
ENSMUSG00000031667	Aktip	Aktip	ENSMUSG00000031667	787.849	1047.45	-0.40296	2.5173e-05	0.00018549	Aktip	ENSMUSG00000031667	688.752	836.41	-0.26528	0.0039342	0.026221	NA	NA	NA	NA	NA	NA	NA	0	1	1	3	1	1	No change with ammonia	x	NA	NA	0	0	NA	NA	NA	NA	NA	NA	NA	NA	NA	NA	NA
ENSMUSG00000031669	Gins3	Gins3	ENSMUSG00000031669	199.564	139.226	0.48677	0.0020824	0.009171	NA	NA	NA	NA	NA	NA	NA	NA	NA	NA	NA	NA	NA	NA	0	1	0	3	3	2	No change with ammonia	x	NA	NA	0	0	NA	NA	NA	NA	NA	NA	NA	NA	NA	NA	NA
ENSMUSG00000031681	Smad1	Smad1	ENSMUSG00000031681	1209.9	1000.24	0.26819	0.0063079	0.023269	Smad1	ENSMUSG00000031681	1057.77	773.45	0.41752	5.7262e-05	0.00090428	NA	NA	NA	NA	NA	NA	NA	0	1	1	3	2	2	No change with ammonia	x	NA	NA	0	0	SMAD1	NA	NA	NA	NA	NA	NA	SMAD1	Csgene	0	1
ENSMUSG00000031683	Lsm6	Lsm6	ENSMUSG00000031683	928.981	722.809	0.35405	0.00037467	0.002068	Lsm6	ENSMUSG00000031683	812.145	639.574	0.32354	0.00057073	0.0058974	NA	NA	NA	NA	NA	NA	NA	0	1	1	3	2	2	No change with ammonia	x	NA	NA	0	0	NA	NA	NA	NA	NA	NA	NA	NA	NA	NA	NA
ENSMUSG00000031684	Slc10a7	Slc10a7	ENSMUSG00000031684	695.289	573.651	0.27086	0.0046357	0.018051	Slc10a7	ENSMUSG00000031684	607.877	475.885	0.32361	0.0025077	0.018591	NA	NA	NA	NA	NA	NA	NA	0	1	1	3	2	2	No change with ammonia	x	NA	NA	0	0	NA	NA	NA	NA	NA	NA	NA	NA	NA	NA	NA
ENSMUSG00000031697	Orc6	Orc6	ENSMUSG00000031697	710.899	446.175	0.65611	5.4438e-11	1.0693e-09	Orc6	ENSMUSG00000031697	621.496	387.534	0.6283	2.0238e-09	1.38e-07	NA	NA	NA	NA	NA	NA	NA	0	1	1	3	2	2	No change with ammonia	x	NA	NA	0	0	NA	NA	NA	NA	NA	NA	NA	NA	NA	NA	NA
ENSMUSG00000031715	Smarca5	Smarca5	ENSMUSG00000031715	4598.67	3976.91	0.20755	0.0010026	0.0048905	Smarca5	ENSMUSG00000031715	4020.54	3530.6	0.18219	0.0047898	0.030624	NA	NA	NA	NA	NA	NA	NA	0	1	1	3	2	2	No change with ammonia	x	NA	NA	0	0	NA	NA	NA	NA	NA	NA	NA	NA	NA	NA	NA
ENSMUSG00000031750	Il34	Il34	ENSMUSG00000031750	178.314	132.878	0.39639	0.015339	0.048251	NA	NA	NA	NA	NA	NA	NA	NA	NA	NA	NA	NA	NA	NA	0	1	0	3	3	2	No change with ammonia	x	NA	NA	0	0	NA	NA	NA	NA	NA	NA	NA	NA	NA	NA	NA
ENSMUSG00000031751	Amfr	Amfr	ENSMUSG00000031751	7323.15	5833.53	0.32536	5.3723e-08	6.8769e-07	Amfr	ENSMUSG00000031751	6402.46	5444.11	0.22841	0.00014467	0.001914	NA	NA	NA	NA	NA	NA	NA	0	1	1	3	2	2	No change with ammonia	x	NA	NA	0	0	NA	NA	NA	NA	NA	NA	NA	NA	NA	NA	NA
ENSMUSG00000031778	Cx3cl1	Cx3cl1	ENSMUSG00000031778	376.532	268.292	0.46582	0.00098677	0.0048261	NA	NA	NA	NA	NA	NA	NA	NA	NA	NA	NA	NA	NA	NA	0	1	0	3	3	2	No change with ammonia	x	NA	NA	0	0	NA	NA	NA	NA	NA	NA	NA	NA	NA	NA	NA
ENSMUSG00000031792	Usb1	Usb1	ENSMUSG00000031792	641.813	838.139	-0.37631	6.5218e-05	0.00043446	NA	NA	NA	NA	NA	NA	NA	NA	NA	NA	NA	NA	NA	NA	0	1	0	3	3	1	No change with ammonia	x	NA	NA	0	0	NA	NA	NA	NA	NA	NA	NA	NA	NA	NA	NA
ENSMUSG00000031799	Tpm4	Tpm4	ENSMUSG00000031799	15212.8	9060.51	0.72632	1.8234e-11	3.7833e-10	Tpm4	ENSMUSG00000031799	13300.6	9227.56	0.48254	1.15e-05	0.00023906	NA	NA	NA	NA	NA	NA	NA	0	1	1	3	2	2	No change with ammonia	x	NA	NA	0	0	NA	NA	NA	NA	NA	NA	NA	NA	NA	NA	NA
ENSMUSG00000031819	Emc8	Emc8	ENSMUSG00000031819	1055.53	846.329	0.31208	0.00083003	0.0041633	NA	NA	NA	NA	NA	NA	NA	NA	NA	NA	NA	NA	NA	NA	0	1	0	3	3	2	No change with ammonia	x	NA	NA	0	0	NA	NA	NA	NA	NA	NA	NA	NA	NA	NA	NA
ENSMUSG00000031821	Gins2	Gins2	ENSMUSG00000031821	290.137	111.742	1.2885	3.1791e-16	1.2081e-14	Gins2	ENSMUSG00000031821	253.673	125.092	0.87244	2.7301e-10	2.4375e-08	NA	NA	NA	NA	NA	NA	NA	0	1	1	3	2	2	No change with ammonia	x	NA	NA	0	0	NA	NA	NA	NA	NA	NA	NA	NA	NA	NA	NA
ENSMUSG00000031826	Usp10	Usp10	ENSMUSG00000031826	775.842	614.04	0.32957	0.0020783	0.0091557	NA	NA	NA	NA	NA	NA	NA	NA	NA	NA	NA	NA	NA	NA	0	1	0	3	3	2	No change with ammonia	x	NA	NA	0	0	NA	NA	NA	NA	NA	NA	NA	NA	NA	NA	NA
ENSMUSG00000031833	Mast3	Mast3	ENSMUSG00000031833	891.646	1248.39	-0.47263	1.2301e-06	1.2164e-05	Mast3	ENSMUSG00000031833	779.567	1093.65	-0.45594	1.9448e-06	5.2927e-05	NA	NA	NA	NA	NA	NA	NA	0	1	1	3	1	1	No change with ammonia	x	NA	NA	0	0	NA	NA	NA	NA	NA	NA	NA	NA	NA	NA	NA
ENSMUSG00000031834	Pik3r2	Pik3r2	ENSMUSG00000031834	2949.74	3936.11	-0.40836	1.898e-06	1.8055e-05	Pik3r2	ENSMUSG00000031834	2578.94	3651.62	-0.47892	3.7583e-09	2.3268e-07	NA	NA	NA	NA	NA	NA	NA	0	1	1	3	1	1	No change with ammonia	x	NA	NA	0	0	NA	NA	NA	NA	NA	NA	NA	NA	NA	NA	NA
ENSMUSG00000031843	Mphosph6	Mphosph6	ENSMUSG00000031843	351.003	276.205	0.3309	0.0072241	0.026021	NA	NA	NA	NA	NA	NA	NA	NA	NA	NA	NA	NA	NA	NA	0	1	0	3	3	2	No change with ammonia	x	NA	NA	0	0	NA	NA	NA	NA	NA	NA	NA	NA	NA	NA	NA
ENSMUSG00000031861	Lpar2	Lpar2	ENSMUSG00000031861	6.14149	19.8454	-0.9493	0.003178	0.013181	NA	NA	NA	NA	NA	NA	NA	NA	NA	NA	NA	NA	NA	NA	0	1	0	3	3	1	No change with ammonia	x	NA	NA	0	0	NA	NA	NA	NA	NA	NA	NA	NA	NA	NA	NA
ENSMUSG00000031872	Bean1	Bean1	ENSMUSG00000031872	154.637	39.4097	1.7561	2.7038e-18	1.2265e-16	Bean1	ENSMUSG00000031872	135.185	47.3392	1.0913	5.3018e-10	4.4759e-08	NA	NA	NA	NA	NA	NA	NA	0	1	1	3	2	2	No change with ammonia	x	NA	NA	0	0	NA	NA	NA	NA	NA	NA	NA	NA	NA	NA	NA
ENSMUSG00000031875	Cmtm3	Cmtm3	ENSMUSG00000031875	678.745	485.611	0.47238	2.1705e-06	2.0366e-05	NA	NA	NA	NA	NA	NA	NA	NA	NA	NA	NA	NA	NA	NA	0	1	0	3	3	2	No change with ammonia	x	NA	NA	0	0	NA	NA	NA	NA	NA	NA	NA	NA	NA	NA	NA
ENSMUSG00000031925	Maml2	Maml2	ENSMUSG00000031925	536.155	686.844	-0.34699	0.0028013	0.011848	NA	NA	NA	NA	NA	NA	NA	NA	NA	NA	NA	NA	NA	NA	0	1	0	3	3	1	No change with ammonia	x	NA	NA	0	0	NA	NA	NA	NA	NA	NA	NA	NA	NA	NA	NA
ENSMUSG00000031927	1700012B09Rik	1700012B09Rik	ENSMUSG00000031927	19.6848	37.5657	-0.69832	0.013141	0.042587	NA	NA	NA	NA	NA	NA	NA	NA	NA	NA	NA	NA	NA	NA	0	1	0	3	3	1	No change with ammonia	x	NA	NA	0	0	NA	NA	NA	NA	NA	NA	NA	NA	NA	NA	NA
ENSMUSG00000031928	Mre11a	Mre11a	ENSMUSG00000031928	808.682	643.042	0.32405	0.00038057	0.0020957	Mre11a	ENSMUSG00000031928	707.005	575.712	0.27997	0.0018673	0.014893	NA	NA	NA	NA	NA	NA	NA	0	1	1	3	2	2	No change with ammonia	x	NA	NA	0	0	MRE11A	NA	NA	NA	NA	NA	NA	MRE11A	Csgene	0	1
ENSMUSG00000031930	Wwp2	Wwp2	ENSMUSG00000031930	1717.65	1280.78	0.41577	1.459e-06	1.4195e-05	NA	NA	NA	NA	NA	NA	NA	NA	NA	NA	NA	NA	NA	NA	0	1	0	3	3	2	No change with ammonia	x	NA	NA	0	0	NA	NA	NA	NA	NA	NA	NA	NA	NA	NA	NA
ENSMUSG00000031936	Hephl1	Hephl1	ENSMUSG00000031936	129.201	194.02	-0.53643	0.0024959	0.010719	NA	NA	NA	NA	NA	NA	NA	NA	NA	NA	NA	NA	NA	NA	0	1	0	3	3	1	No change with ammonia	x	NA	NA	0	0	NA	NA	NA	NA	NA	NA	NA	NA	NA	NA	NA
ENSMUSG00000031955	Bcar1	Bcar1	ENSMUSG00000031955	2280.43	2771.1	-0.27461	0.003002	0.012558	Bcar1	ENSMUSG00000031955	1993.83	2650.75	-0.38732	1.7842e-05	0.00034117	NA	NA	NA	NA	NA	NA	NA	0	1	1	3	1	1	No change with ammonia	x	NA	NA	0	0	NA	NA	NA	NA	NA	NA	NA	NA	NA	NA	NA
ENSMUSG00000031963	Bmper	Bmper	ENSMUSG00000031963	2321.81	2030.64	0.191	0.0067716	0.024666	NA	NA	NA	NA	NA	NA	NA	NA	NA	NA	NA	NA	NA	NA	0	1	0	3	3	2	No change with ammonia	x	NA	NA	0	0	NA	NA	NA	NA	NA	NA	NA	NA	NA	NA	NA
ENSMUSG00000031971	Ccsap	Ccsap	ENSMUSG00000031971	106.375	41.8118	1.1178	4.2473e-06	3.7479e-05	NA	NA	NA	NA	NA	NA	NA	NA	NA	NA	NA	NA	NA	NA	0	1	0	3	3	2	No change with ammonia	x	NA	NA	0	0	NA	NA	NA	NA	NA	NA	NA	NA	NA	NA	NA
ENSMUSG00000031976	Urb2	Urb2	ENSMUSG00000031976	604.443	465.294	0.36839	0.00028217	0.0016177	NA	NA	NA	NA	NA	NA	NA	NA	NA	NA	NA	NA	NA	NA	0	1	0	3	3	2	No change with ammonia	x	NA	NA	0	0	NA	NA	NA	NA	NA	NA	NA	NA	NA	NA	NA
ENSMUSG00000031994	Adamts8	Adamts8	ENSMUSG00000031994	13.3806	1.84304	1.0703	0.00085039	0.0042537	NA	NA	NA	NA	NA	NA	NA	NA	NA	NA	NA	NA	NA	NA	0	1	0	3	3	2	No change with ammonia	x	NA	NA	0	0	NA	NA	NA	NA	NA	NA	NA	NA	NA	NA	NA
ENSMUSG00000032010	Usp2	Usp2	ENSMUSG00000032010	140.158	219.109	-0.58999	0.00085887	0.0042828	NA	NA	NA	NA	NA	NA	NA	NA	NA	NA	NA	NA	NA	NA	0	1	0	3	3	1	No change with ammonia	x	NA	NA	0	0	NA	NA	NA	NA	NA	NA	NA	NA	NA	NA	NA
ENSMUSG00000032036	Kirrel3	Kirrel3	ENSMUSG00000032036	464.102	230.721	0.92378	2.5506e-07	2.8746e-06	NA	NA	NA	NA	NA	NA	NA	NA	NA	NA	NA	NA	NA	NA	0	1	0	3	3	2	No change with ammonia	x	NA	NA	0	0	NA	NA	NA	NA	NA	NA	NA	NA	NA	NA	NA
ENSMUSG00000032042	Srpr	Srpr	ENSMUSG00000032042	5567.08	4822.89	0.20502	0.0010482	0.0050771	NA	NA	NA	NA	NA	NA	NA	NA	NA	NA	NA	NA	NA	NA	0	1	0	3	3	2	No change with ammonia	x	NA	NA	0	0	NA	NA	NA	NA	NA	NA	NA	NA	NA	NA	NA
ENSMUSG00000032047	Acat1	Acat1	ENSMUSG00000032047	1500.97	1216.42	0.29818	0.00017321	0.0010476	NA	NA	NA	NA	NA	NA	NA	NA	NA	NA	NA	NA	NA	NA	0	1	0	3	3	2	No change with ammonia	x	ENSMUSG00000032047	9.7	1	1	NA	NA	NA	NA	NA	NA	NA	NA	NA	NA	NA
ENSMUSG00000032050	Rdx	Rdx	ENSMUSG00000032050	3607.71	3047.89	0.23991	0.00092394	0.0045634	Rdx	ENSMUSG00000032050	3154.06	2543.48	0.29956	2.8205e-05	0.00050487	NA	NA	NA	NA	NA	NA	NA	0	1	1	3	2	2	No change with ammonia	x	NA	NA	0	0	NA	NA	NA	NA	NA	NA	NA	NA	NA	NA	NA
ENSMUSG00000032060	Cryab	Cryab	ENSMUSG00000032060	3624.91	4693.94	-0.36755	1.5998e-06	1.541e-05	Cryab	ENSMUSG00000032060	3169.08	3895.88	-0.2832	0.00085764	0.0081558	NA	NA	NA	NA	NA	NA	NA	0	1	1	3	1	1	No change with ammonia	x	NA	NA	0	0	NA	NA	NA	NA	NA	NA	NA	NA	NA	NA	NA
ENSMUSG00000032113	Chek1	Chek1	ENSMUSG00000032113	161.312	71.484	1.0745	3.8432e-09	5.9097e-08	Chek1	ENSMUSG00000032113	141.024	70.4264	0.77588	2.3779e-06	6.2521e-05	NA	NA	NA	NA	NA	NA	NA	0	1	1	3	2	2	No change with ammonia	x	NA	NA	0	0	CHEK1	CHEK1	Human	HAGR	Induces	CHEK1 knockdown resulted in a reduced G2 checkpoint arrest upon H2O2-induced senescence	0	CHEK1	Csgene	1	1
ENSMUSG00000032116	Stt3a	Stt3a	ENSMUSG00000032116	5653.94	4841.54	0.22137	0.00085303	0.0042611	Stt3a	ENSMUSG00000032116	4943.09	3830.33	0.35889	4.6005e-09	2.785e-07	NA	NA	NA	NA	NA	NA	NA	0	1	1	3	2	2	No change with ammonia	x	NA	NA	0	0	NA	NA	NA	NA	NA	NA	NA	NA	NA	NA	NA
ENSMUSG00000032122	Slc37a2	Slc37a2	ENSMUSG00000032122	116.125	168.792	-0.4957	0.0044062	0.017315	NA	NA	NA	NA	NA	NA	NA	NA	NA	NA	NA	NA	NA	NA	0	1	0	3	3	1	No change with ammonia	x	NA	NA	0	0	NA	NA	NA	NA	NA	NA	NA	NA	NA	NA	NA
ENSMUSG00000032123	Dpagt1	Dpagt1	ENSMUSG00000032123	815.611	675.104	0.26779	0.0053326	0.020284	NA	NA	NA	NA	NA	NA	NA	NA	NA	NA	NA	NA	NA	NA	0	1	0	3	3	2	No change with ammonia	x	NA	NA	0	0	NA	NA	NA	NA	NA	NA	NA	NA	NA	NA	NA
ENSMUSG00000032127	Vps11	Vps11	ENSMUSG00000032127	1181.33	1509.36	-0.34806	1.1086e-05	8.8856e-05	Vps11	ENSMUSG00000032127	1032.77	1284.51	-0.3013	0.00013854	0.0018427	NA	NA	NA	NA	NA	NA	NA	0	1	1	3	1	1	No change with ammonia	x	NA	NA	0	0	NA	NA	NA	NA	NA	NA	NA	NA	NA	NA	NA
ENSMUSG00000032184	Lysmd2	Lysmd2	ENSMUSG00000032184	148.626	107.158	0.43301	0.015133	0.047701	Lysmd2	ENSMUSG00000032184	129.943	76.1292	0.58089	0.00063123	0.0064209	NA	NA	NA	NA	NA	NA	NA	0	1	1	3	2	2	No change with ammonia	x	NA	NA	0	0	NA	NA	NA	NA	NA	NA	NA	NA	NA	NA	NA
ENSMUSG00000032216	Nedd4	Nedd4	ENSMUSG00000032216	28893.2	24261.9	0.24979	3.644e-05	0.00025686	NA	NA	NA	NA	NA	NA	NA	NA	NA	NA	NA	NA	NA	NA	0	1	0	3	3	2	No change with ammonia	x	NA	NA	0	0	NA	NA	NA	NA	NA	NA	NA	NA	NA	NA	NA
ENSMUSG00000032218	Ccnb2	Ccnb2	ENSMUSG00000032218	576.678	131.866	1.0276	0.0016027	0.0073023	NA	NA	NA	NA	NA	NA	NA	NA	NA	NA	NA	NA	NA	NA	0	1	0	3	3	2	No change with ammonia	x	NA	NA	0	0	NA	NA	NA	NA	NA	NA	NA	NA	NA	NA	NA
ENSMUSG00000032231	Anxa2	Anxa2	ENSMUSG00000032231	17968.8	14056.2	0.34532	0.00070393	0.003603	Anxa2	ENSMUSG00000032231	15709.6	11714.6	0.40035	7.1924e-06	0.00015967	NA	NA	NA	NA	NA	NA	NA	0	1	1	3	2	2	No change with ammonia	x	NA	NA	0	0	NA	NA	NA	NA	NA	NA	NA	NA	NA	NA	NA
ENSMUSG00000032245	Cln6	Cln6	ENSMUSG00000032245	425.054	323.881	0.37924	0.0027273	0.011569	NA	NA	NA	NA	NA	NA	NA	NA	NA	NA	NA	NA	NA	NA	0	1	0	3	3	2	No change with ammonia	x	NA	NA	0	0	NA	NA	NA	NA	NA	NA	NA	NA	NA	NA	NA
ENSMUSG00000032249	Anp32a	Anp32a	ENSMUSG00000032249	2270.73	1786.95	0.33945	3.2253e-05	0.00023052	Anp32a	ENSMUSG00000032249	1985.26	1411.47	0.46787	2.5611e-08	1.2278e-06	NA	NA	NA	NA	NA	NA	NA	0	1	1	3	2	2	No change with ammonia	x	NA	NA	0	0	NA	NA	NA	NA	NA	NA	NA	NA	NA	NA	NA
ENSMUSG00000032254	Kif23	Kif23	ENSMUSG00000032254	676.112	182.573	0.99961	0.0020857	0.009183	NA	NA	NA	NA	NA	NA	NA	NA	NA	NA	NA	NA	NA	NA	0	1	0	3	3	2	No change with ammonia	x	NA	NA	0	0	NA	NA	NA	NA	NA	NA	NA	NA	NA	NA	NA
ENSMUSG00000032281	Acsbg1	Acsbg1	ENSMUSG00000032281	324.695	141.248	1.0722	7.1501e-08	8.9785e-07	NA	NA	NA	NA	NA	NA	NA	NA	NA	NA	NA	NA	NA	NA	0	1	0	3	3	2	No change with ammonia	x	NA	NA	0	0	NA	NA	NA	NA	NA	NA	NA	NA	NA	NA	NA
ENSMUSG00000032285	Dnaja4	Dnaja4	ENSMUSG00000032285	339.259	471.343	-0.46127	2.8368e-05	0.000206	Dnaja4	ENSMUSG00000032285	296.608	382.814	-0.33171	0.0048634	0.030983	NA	NA	NA	NA	NA	NA	NA	0	1	1	3	1	1	No change with ammonia	x	NA	NA	0	0	NA	NA	NA	NA	NA	NA	NA	NA	NA	NA	NA
ENSMUSG00000032306	Mpi	Mpi	ENSMUSG00000032306	635.218	813.854	-0.34993	0.00026294	0.0015146	Mpi	ENSMUSG00000032306	555.39	701.01	-0.31027	0.0028494	0.020529	NA	NA	NA	NA	NA	NA	NA	0	1	1	3	1	1	No change with ammonia	x	NA	NA	0	0	NA	NA	NA	NA	NA	NA	NA	NA	NA	NA	NA
ENSMUSG00000032316	Clk3	Clk3	ENSMUSG00000032316	511.997	627.774	-0.28377	0.012787	0.041633	NA	NA	NA	NA	NA	NA	NA	NA	NA	NA	NA	NA	NA	NA	0	1	0	3	3	1	No change with ammonia	x	NA	NA	0	0	NA	NA	NA	NA	NA	NA	NA	NA	NA	NA	NA
ENSMUSG00000032330	Cox7a2	Cox7a2	ENSMUSG00000032330	1560.34	1343.89	0.21097	0.011586	0.038338	NA	NA	NA	NA	NA	NA	NA	NA	NA	NA	NA	NA	NA	NA	0	1	0	3	3	2	No change with ammonia	x	ENSMUSG00000032330	8.4	1	1	NA	NA	NA	NA	NA	NA	NA	NA	NA	NA	NA
ENSMUSG00000032333	Stoml1	Stoml1	ENSMUSG00000032333	617.676	735.371	-0.24574	0.009043	0.031359	NA	NA	NA	NA	NA	NA	NA	NA	NA	NA	NA	NA	NA	NA	0	1	0	3	3	1	No change with ammonia	x	NA	NA	0	0	NA	NA	NA	NA	NA	NA	NA	NA	NA	NA	NA
ENSMUSG00000032344	Mb21d1	Mb21d1	ENSMUSG00000032344	129.969	85.3121	0.54517	0.0049493	0.019032	NA	NA	NA	NA	NA	NA	NA	NA	NA	NA	NA	NA	NA	NA	0	1	0	3	3	2	No change with ammonia	x	NA	NA	0	0	NA	NA	NA	NA	NA	NA	NA	NA	NA	NA	NA
ENSMUSG00000032348	Gsta4	Gsta4	ENSMUSG00000032348	452.819	1055.34	-1.1762	7.863e-22	4.9625e-20	Gsta4	ENSMUSG00000032348	395.874	586.228	-0.4641	0.002201	0.01684	NA	NA	NA	NA	NA	NA	NA	0	1	1	3	1	1	No change with ammonia	x	NA	NA	0	0	NA	NA	NA	NA	NA	NA	NA	NA	NA	NA	NA
ENSMUSG00000032352	Lrrc1	Lrrc1	ENSMUSG00000032352	412.551	314.149	0.37704	0.0040673	0.01622	NA	NA	NA	NA	NA	NA	NA	NA	NA	NA	NA	NA	NA	NA	0	1	0	3	3	2	No change with ammonia	x	NA	NA	0	0	NA	NA	NA	NA	NA	NA	NA	NA	NA	NA	NA
ENSMUSG00000032353	Tmed3	Tmed3	ENSMUSG00000032353	2495.54	1275.85	0.85747	3.4024e-05	0.00024198	Tmed3	ENSMUSG00000032353	2181.7	1501.09	0.50413	1.8451e-07	7.0892e-06	NA	NA	NA	NA	NA	NA	NA	0	1	1	3	2	2	No change with ammonia	x	NA	NA	0	0	NA	NA	NA	NA	NA	NA	NA	NA	NA	NA	NA
ENSMUSG00000032374	Plod2	Plod2	ENSMUSG00000032374	4272.17	6517.02	-0.54776	0.0052595	0.020039	Plod2	ENSMUSG00000032374	3735.09	4465.54	-0.24503	0.0045837	0.029541	NA	NA	NA	NA	NA	NA	NA	0	1	1	3	1	1	No change with ammonia	x	NA	NA	0	0	NA	NA	NA	NA	NA	NA	NA	NA	NA	NA	NA
ENSMUSG00000032381	Fam96a	Fam96a	ENSMUSG00000032381	656.28	544.947	0.26153	0.0085163	0.029839	Fam96a	ENSMUSG00000032381	573.769	445.641	0.33846	0.00078415	0.0076025	NA	NA	NA	NA	NA	NA	NA	0	1	1	3	2	2	No change with ammonia	x	NA	NA	0	0	NA	NA	NA	NA	NA	NA	NA	NA	NA	NA	NA
ENSMUSG00000032383	Ppib	Ppib	ENSMUSG00000032383	1367.24	1059.67	0.36095	4.9209e-05	0.00033742	NA	NA	NA	NA	NA	NA	NA	NA	NA	NA	NA	NA	NA	NA	0	1	0	3	3	2	No change with ammonia	x	NA	NA	0	0	NA	NA	NA	NA	NA	NA	NA	NA	NA	NA	NA
ENSMUSG00000032384	Csnk1g1	Csnk1g1	ENSMUSG00000032384	823.065	968.225	-0.2304	0.015784	0.04941	NA	NA	NA	NA	NA	NA	NA	NA	NA	NA	NA	NA	NA	NA	0	1	0	3	3	1	No change with ammonia	x	NA	NA	0	0	NA	NA	NA	NA	NA	NA	NA	NA	NA	NA	NA
ENSMUSG00000032388	Spg21	Spg21	ENSMUSG00000032388	1603.99	2324.3	-0.52809	1.2848e-12	3.1826e-11	Spg21	ENSMUSG00000032388	1402.32	1969.91	-0.46935	3.507e-09	2.255e-07	NA	NA	NA	NA	NA	NA	NA	0	1	1	3	1	1	No change with ammonia	x	NA	NA	0	0	NA	NA	NA	NA	NA	NA	NA	NA	NA	NA	NA
ENSMUSG00000032397	Tipin	Tipin	ENSMUSG00000032397	500.299	365.099	0.43691	0.00028742	0.0016432	Tipin	ENSMUSG00000032397	437.359	314.774	0.4322	0.00010251	0.0014423	NA	NA	NA	NA	NA	NA	NA	0	1	1	3	2	2	No change with ammonia	x	NA	NA	0	0	NA	NA	NA	NA	NA	NA	NA	NA	NA	NA	NA
ENSMUSG00000032399	Rpl4	Rpl4	ENSMUSG00000032399	19523.7	17082.9	0.19058	0.0041789	0.016561	Rpl4	ENSMUSG00000032399	17069.6	14828.7	0.19633	0.00506	0.032038	NA	NA	NA	NA	NA	NA	NA	0	1	1	3	2	2	No change with ammonia	x	NA	NA	0	0	NA	NA	NA	NA	NA	NA	NA	NA	NA	NA	NA
ENSMUSG00000032400	Zwilch	Zwilch	ENSMUSG00000032400	254.94	108.75	1.0714	7.3636e-07	7.6295e-06	Zwilch	ENSMUSG00000032400	222.889	151.781	0.44357	0.0047348	0.030304	NA	NA	NA	NA	NA	NA	NA	0	1	1	3	2	2	No change with ammonia	x	NA	NA	0	0	NA	NA	NA	NA	NA	NA	NA	NA	NA	NA	NA
ENSMUSG00000032409	Atr	Atr	ENSMUSG00000032409	599.042	451.891	0.39482	0.00019647	0.0011722	NA	NA	NA	NA	NA	NA	NA	NA	NA	NA	NA	NA	NA	NA	0	1	0	3	3	2	No change with ammonia	x	NA	NA	0	0	NA	NA	NA	NA	NA	NA	NA	NA	NA	NA	NA
ENSMUSG00000032415	Ube2cbp	Ube2cbp	ENSMUSG00000032415	97.8341	66.6754	0.49763	0.011773	0.038859	NA	NA	NA	NA	NA	NA	NA	NA	NA	NA	NA	NA	NA	NA	0	1	0	3	3	2	No change with ammonia	x	NA	NA	0	0	NA	NA	NA	NA	NA	NA	NA	NA	NA	NA	NA
ENSMUSG00000032418	Me1	Me1	ENSMUSG00000032418	1883.54	1508.03	0.31036	0.0052866	0.020131	NA	NA	NA	NA	NA	NA	NA	NA	NA	NA	NA	NA	NA	NA	0	1	0	3	3	2	No change with ammonia	x	NA	NA	0	0	NA	NA	NA	NA	NA	NA	NA	NA	NA	NA	NA
ENSMUSG00000032423	Syncrip	Syncrip	ENSMUSG00000032423	3057.36	2554.44	0.25548	0.00078638	0.0039691	Syncrip	ENSMUSG00000032423	2672.86	2303.84	0.20684	0.0037887	0.025512	NA	NA	NA	NA	NA	NA	NA	0	1	1	3	2	2	No change with ammonia	x	NA	NA	0	0	NA	NA	NA	NA	NA	NA	NA	NA	NA	NA	NA
ENSMUSG00000032458	Copb2	Copb2	ENSMUSG00000032458	6515.39	5676.08	0.19636	0.0058036	0.021729	NA	NA	NA	NA	NA	NA	NA	NA	NA	NA	NA	NA	NA	NA	0	1	0	3	3	2	No change with ammonia	x	NA	NA	0	0	NA	NA	NA	NA	NA	NA	NA	NA	NA	NA	NA
ENSMUSG00000032477	Cdc25a	Cdc25a	ENSMUSG00000032477	407.847	307.501	0.39474	0.00073696	0.0037483	NA	NA	NA	NA	NA	NA	NA	NA	NA	NA	NA	NA	NA	NA	0	1	0	3	3	2	No change with ammonia	x	NA	NA	0	0	NA	NA	NA	NA	NA	NA	NA	NA	NA	NA	NA
ENSMUSG00000032487	Ptgs2	Ptgs2	ENSMUSG00000032487	807.099	478.836	0.62485	0.010608	0.035712	Ptgs2	ENSMUSG00000032487	705.666	488.144	0.46135	0.00048994	0.0052057	NA	NA	NA	NA	NA	NA	NA	0	1	1	3	2	2	No change with ammonia	x	NA	NA	0	0	NA	NA	NA	NA	NA	NA	NA	NA	NA	NA	NA
ENSMUSG00000032492	Pth1r	Pth1r	ENSMUSG00000032492	105.965	33.1865	1.4157	1.146e-09	1.8818e-08	Pth1r	ENSMUSG00000032492	92.6479	43.1164	0.78493	1.0532e-05	0.00022228	NA	NA	NA	NA	NA	NA	NA	0	1	1	3	2	2	No change with ammonia	x	NA	NA	0	0	NA	NA	NA	NA	NA	NA	NA	NA	NA	NA	NA
ENSMUSG00000032501	Trib1	Trib1	ENSMUSG00000032501	222.372	157.537	0.45324	0.014794	0.046796	NA	NA	NA	NA	NA	NA	NA	NA	NA	NA	NA	NA	NA	NA	0	1	0	3	3	2	No change with ammonia	x	NA	NA	0	0	NA	NA	NA	NA	NA	NA	NA	NA	NA	NA	NA
ENSMUSG00000032502	Stac	Stac	ENSMUSG00000032502	36.6644	14.797	0.80763	0.010466	0.035322	NA	NA	NA	NA	NA	NA	NA	NA	NA	NA	NA	NA	NA	NA	0	1	0	3	3	2	No change with ammonia	x	NA	NA	0	0	NA	NA	NA	NA	NA	NA	NA	NA	NA	NA	NA
ENSMUSG00000032503	Arpp21	Arpp21	ENSMUSG00000032503	423.411	527.258	-0.30414	0.011061	0.03692	Arpp21	ENSMUSG00000032503	370.17	508.741	-0.41645	0.00021617	0.0027016	NA	NA	NA	NA	NA	NA	NA	0	1	1	3	1	1	No change with ammonia	x	NA	NA	0	0	NA	NA	NA	NA	NA	NA	NA	NA	NA	NA	NA
ENSMUSG00000032508	Myd88	Myd88	ENSMUSG00000032508	291.987	229.277	0.33218	0.011728	0.038736	NA	NA	NA	NA	NA	NA	NA	NA	NA	NA	NA	NA	NA	NA	0	1	0	3	3	2	No change with ammonia	x	NA	NA	0	0	NA	NA	NA	NA	NA	NA	NA	NA	NA	NA	NA
ENSMUSG00000032515	Csrnp1	Csrnp1	ENSMUSG00000032515	209.502	322.953	-0.58704	7.7452e-05	0.00050781	Csrnp1	ENSMUSG00000032515	183.17	273.495	-0.49587	0.00024332	0.002972	NA	NA	NA	NA	NA	NA	NA	0	1	1	3	1	1	No change with ammonia	x	NA	NA	0	0	NA	NA	NA	NA	NA	NA	NA	NA	NA	NA	NA
ENSMUSG00000032518	Rpsa	Rpsa	ENSMUSG00000032518	25565	20907.1	0.28698	2.1408e-05	0.00016077	NA	NA	NA	NA	NA	NA	NA	NA	NA	NA	NA	NA	NA	NA	0	1	0	3	3	2	No change with ammonia	x	NA	NA	0	0	NA	NA	NA	NA	NA	NA	NA	NA	NA	NA	NA
ENSMUSG00000032525	Nktr	Nktr	ENSMUSG00000032525	1878.64	2158.49	-0.19792	0.0054017	0.020505	NA	NA	NA	NA	NA	NA	NA	NA	NA	NA	NA	NA	NA	NA	0	1	0	3	3	1	No change with ammonia	x	NA	NA	0	0	NA	NA	NA	NA	NA	NA	NA	NA	NA	NA	NA
ENSMUSG00000032540	Abhd5	Abhd5	ENSMUSG00000032540	629.869	758.318	-0.26173	0.0040029	0.015999	NA	NA	NA	NA	NA	NA	NA	NA	NA	NA	NA	NA	NA	NA	0	1	0	3	3	1	No change with ammonia	x	NA	NA	0	0	NA	NA	NA	NA	NA	NA	NA	NA	NA	NA	NA
ENSMUSG00000032547	Ryk	Ryk	ENSMUSG00000032547	4047.53	4625.82	-0.19069	0.0042767	0.016879	NA	NA	NA	NA	NA	NA	NA	NA	NA	NA	NA	NA	NA	NA	0	1	0	3	3	1	No change with ammonia	x	NA	NA	0	0	NA	NA	NA	NA	NA	NA	NA	NA	NA	NA	NA
ENSMUSG00000032553	Srprb	Srprb	ENSMUSG00000032553	833.407	713.41	0.22061	0.014012	0.0449	NA	NA	NA	NA	NA	NA	NA	NA	NA	NA	NA	NA	NA	NA	0	1	0	3	3	2	No change with ammonia	x	NA	NA	0	0	NA	NA	NA	NA	NA	NA	NA	NA	NA	NA	NA
ENSMUSG00000032555	Topbp1	Topbp1	ENSMUSG00000032555	1591.28	968.029	0.70258	7.7272e-15	2.5038e-13	Topbp1	ENSMUSG00000032555	1391.13	854.254	0.66494	9.4347e-14	1.9514e-11	NA	NA	NA	NA	NA	NA	NA	0	1	1	3	2	2	No change with ammonia	x	NA	NA	0	0	TOPBP1	NA	NA	NA	NA	NA	NA	TOPBP1	Csgene	0	1
ENSMUSG00000032558	Nphp3	Nphp3	ENSMUSG00000032558	210.029	269.759	-0.34405	0.011372	0.037783	NA	NA	NA	NA	NA	NA	NA	NA	NA	NA	NA	NA	NA	NA	0	1	0	3	3	1	No change with ammonia	x	NA	NA	0	0	NA	NA	NA	NA	NA	NA	NA	NA	NA	NA	NA
ENSMUSG00000032579	Hemk1	Hemk1	ENSMUSG00000032579	174.145	229.064	-0.37047	0.015802	0.049426	NA	NA	NA	NA	NA	NA	NA	NA	NA	NA	NA	NA	NA	NA	0	1	0	3	3	1	No change with ammonia	x	ENSMUSG00000032579	0	1	0	NA	NA	NA	NA	NA	NA	NA	NA	NA	NA	NA
ENSMUSG00000032586	Traip	Traip	ENSMUSG00000032586	149.16	65.7499	1.0162	6.1209e-06	5.199e-05	Traip	ENSMUSG00000032586	130.382	76.5176	0.54956	0.0019352	0.015326	NA	NA	NA	NA	NA	NA	NA	0	1	1	3	2	2	No change with ammonia	x	NA	NA	0	0	NA	NA	NA	NA	NA	NA	NA	NA	NA	NA	NA
ENSMUSG00000032590	Apeh	Apeh	ENSMUSG00000032590	761.005	1019.09	-0.41077	5.3284e-05	0.00036233	Apeh	ENSMUSG00000032590	665.29	812.838	-0.27177	0.0033457	0.023209	NA	NA	NA	NA	NA	NA	NA	0	1	1	3	1	1	No change with ammonia	x	NA	NA	0	0	NA	NA	NA	NA	NA	NA	NA	NA	NA	NA	NA
ENSMUSG00000032594	Ip6k1	Ip6k1	ENSMUSG00000032594	1679.85	1951.77	-0.21333	0.0056992	0.021399	NA	NA	NA	NA	NA	NA	NA	NA	NA	NA	NA	NA	NA	NA	0	1	0	3	3	1	No change with ammonia	x	NA	NA	0	0	NA	NA	NA	NA	NA	NA	NA	NA	NA	NA	NA
ENSMUSG00000032596	Uba7	Uba7	ENSMUSG00000032596	37.7368	15.4709	0.89494	0.0026523	0.011287	NA	NA	NA	NA	NA	NA	NA	NA	NA	NA	NA	NA	NA	NA	0	1	0	3	3	2	No change with ammonia	x	NA	NA	0	0	NA	NA	NA	NA	NA	NA	NA	NA	NA	NA	NA
ENSMUSG00000032598	Nckipsd	Nckipsd	ENSMUSG00000032598	259.463	368.305	-0.48559	0.00012942	0.0008077	Nckipsd	ENSMUSG00000032598	226.826	293.559	-0.33276	0.0063959	0.038318	NA	NA	NA	NA	NA	NA	NA	0	1	1	3	1	1	No change with ammonia	x	NA	NA	0	0	NA	NA	NA	NA	NA	NA	NA	NA	NA	NA	NA
ENSMUSG00000032624	Eml4	Eml4	ENSMUSG00000032624	941.73	775.393	0.27326	0.0060134	0.022348	NA	NA	NA	NA	NA	NA	NA	NA	NA	NA	NA	NA	NA	NA	0	1	0	3	3	2	No change with ammonia	x	NA	NA	0	0	NA	NA	NA	NA	NA	NA	NA	NA	NA	NA	NA
ENSMUSG00000032625	Thsd7a	Thsd7a	ENSMUSG00000032625	2591.02	2994.1	-0.20608	0.002499	0.010729	Thsd7a	ENSMUSG00000032625	2265.2	2874.47	-0.32948	2.1166e-05	0.00039499	NA	NA	NA	NA	NA	NA	NA	0	1	1	3	1	1	No change with ammonia	x	NA	NA	0	0	NA	NA	NA	NA	NA	NA	NA	NA	NA	NA	NA
ENSMUSG00000032633	Flcn	Flcn	ENSMUSG00000032633	1010.23	1709	-0.73419	5.4107e-11	1.0642e-09	Flcn	ENSMUSG00000032633	883.254	1271.49	-0.49468	5.0218e-08	2.2257e-06	NA	NA	NA	NA	NA	NA	NA	0	1	1	3	1	1	No change with ammonia	x	NA	NA	0	0	NA	NA	NA	NA	NA	NA	NA	NA	NA	NA	NA
ENSMUSG00000032637	Atxn2l	Atxn2l	ENSMUSG00000032637	2462.75	3228.19	-0.38034	0.00017756	0.0010722	Atxn2l	ENSMUSG00000032637	2153.27	2751.81	-0.33441	0.00016081	0.002094	NA	NA	NA	NA	NA	NA	NA	0	1	1	3	1	1	No change with ammonia	x	NA	NA	0	0	NA	NA	NA	NA	NA	NA	NA	NA	NA	NA	NA
ENSMUSG00000032640	Chsy1	Chsy1	ENSMUSG00000032640	1067.1	791.675	0.42088	2.2836e-05	0.00017043	NA	NA	NA	NA	NA	NA	NA	NA	NA	NA	NA	NA	NA	NA	0	1	0	3	3	2	No change with ammonia	x	NA	NA	0	0	NA	NA	NA	NA	NA	NA	NA	NA	NA	NA	NA
ENSMUSG00000032641	Gpr19	Gpr19	ENSMUSG00000032641	56.0421	86.6112	-0.5528	0.0098928	0.033733	NA	NA	NA	NA	NA	NA	NA	NA	NA	NA	NA	NA	NA	NA	0	1	0	3	3	1	No change with ammonia	x	NA	NA	0	0	NA	NA	NA	NA	NA	NA	NA	NA	NA	NA	NA
ENSMUSG00000032643	Fhl3	Fhl3	ENSMUSG00000032643	1078.6	749.156	0.51483	1.0053e-07	1.215e-06	NA	NA	NA	NA	NA	NA	NA	NA	NA	NA	NA	NA	NA	NA	0	1	0	3	3	2	No change with ammonia	x	NA	NA	0	0	NA	NA	NA	NA	NA	NA	NA	NA	NA	NA	NA
ENSMUSG00000032648	Pygm	Pygm	ENSMUSG00000032648	697.589	940.247	-0.41997	1.2034e-05	9.5508e-05	Pygm	ENSMUSG00000032648	609.89	840.357	-0.42358	8.684e-05	0.0012604	NA	NA	NA	NA	NA	NA	NA	0	1	1	3	1	1	No change with ammonia	x	NA	NA	0	0	NA	NA	NA	NA	NA	NA	NA	NA	NA	NA	NA
ENSMUSG00000032657	Fam189b	Fam189b	ENSMUSG00000032657	393.036	575.923	-0.53521	3.3363e-07	3.655e-06	NA	NA	NA	NA	NA	NA	NA	NA	NA	NA	NA	NA	NA	NA	0	1	0	3	3	1	No change with ammonia	x	NA	NA	0	0	NA	NA	NA	NA	NA	NA	NA	NA	NA	NA	NA
ENSMUSG00000032679	Cd59a	Cd59a	ENSMUSG00000032679	260.575	197.747	0.37873	0.0058305	0.021817	NA	NA	NA	NA	NA	NA	NA	NA	NA	NA	NA	NA	NA	NA	0	1	0	3	3	2	No change with ammonia	x	NA	NA	0	0	NA	NA	NA	NA	NA	NA	NA	NA	NA	NA	NA
ENSMUSG00000032727	Mier3	Mier3	ENSMUSG00000032727	470.49	384.174	0.28269	0.0099156	0.03378	NA	NA	NA	NA	NA	NA	NA	NA	NA	NA	NA	NA	NA	NA	0	1	0	3	3	2	No change with ammonia	x	NA	NA	0	0	NA	NA	NA	NA	NA	NA	NA	NA	NA	NA	NA
ENSMUSG00000032740	Ccdc88a	Ccdc88a	ENSMUSG00000032740	1154.5	962.125	0.25853	0.0016943	0.0076619	NA	NA	NA	NA	NA	NA	NA	NA	NA	NA	NA	NA	NA	NA	0	1	0	3	3	2	No change with ammonia	x	NA	NA	0	0	NA	NA	NA	NA	NA	NA	NA	NA	NA	NA	NA
ENSMUSG00000032741	Tpcn1	Tpcn1	ENSMUSG00000032741	2815.88	4235.38	-0.5741	1.1955e-08	1.6997e-07	Tpcn1	ENSMUSG00000032741	2461.8	3300.05	-0.40163	2.286e-06	6.0617e-05	NA	NA	NA	NA	NA	NA	NA	0	1	1	3	1	1	No change with ammonia	x	NA	NA	0	0	NA	NA	NA	NA	NA	NA	NA	NA	NA	NA	NA
ENSMUSG00000032757	Bet1	Bet1	ENSMUSG00000032757	763.563	619.582	0.29306	0.0050973	0.019508	NA	NA	NA	NA	NA	NA	NA	NA	NA	NA	NA	NA	NA	NA	0	1	0	3	3	2	No change with ammonia	x	NA	NA	0	0	NA	NA	NA	NA	NA	NA	NA	NA	NA	NA	NA
ENSMUSG00000032763	Ilvbl	Ilvbl	ENSMUSG00000032763	769.1	930.431	-0.26856	0.0039706	0.015904	NA	NA	NA	NA	NA	NA	NA	NA	NA	NA	NA	NA	NA	NA	0	1	0	3	3	1	No change with ammonia	x	NA	NA	0	0	NA	NA	NA	NA	NA	NA	NA	NA	NA	NA	NA
ENSMUSG00000032783	Troap	Troap	ENSMUSG00000032783	217.264	66.6094	0.88039	0.0068067	0.02477	NA	NA	NA	NA	NA	NA	NA	NA	NA	NA	NA	NA	NA	NA	0	1	0	3	3	2	No change with ammonia	x	NA	NA	0	0	NA	NA	NA	NA	NA	NA	NA	NA	NA	NA	NA
ENSMUSG00000032786	Alas1	Alas1	ENSMUSG00000032786	822.84	1195	-0.52561	7.7949e-08	9.7042e-07	Alas1	ENSMUSG00000032786	719.327	914.85	-0.32558	0.00048074	0.0051298	NA	NA	NA	NA	NA	NA	NA	0	1	1	3	1	1	No change with ammonia	x	ENSMUSG00000032786	0	1	0	NA	NA	NA	NA	NA	NA	NA	NA	NA	NA	NA
ENSMUSG00000032815	Fanca	Fanca	ENSMUSG00000032815	160.78	78.6003	0.94407	2.2376e-07	2.5495e-06	Fanca	ENSMUSG00000032815	140.57	80.349	0.60444	0.00038618	0.0043293	NA	NA	NA	NA	NA	NA	NA	0	1	1	3	2	2	No change with ammonia	x	NA	NA	0	0	NA	NA	NA	NA	NA	NA	NA	NA	NA	NA	NA
ENSMUSG00000032834	Pwp2	Pwp2	ENSMUSG00000032834	811.763	664.565	0.28122	0.0063792	0.023461	NA	NA	NA	NA	NA	NA	NA	NA	NA	NA	NA	NA	NA	NA	0	1	0	3	3	2	No change with ammonia	x	NA	NA	0	0	NA	NA	NA	NA	NA	NA	NA	NA	NA	NA	NA
ENSMUSG00000032839	Trpc1	Trpc1	ENSMUSG00000032839	135.072	195.023	-0.49535	0.0030914	0.012854	NA	NA	NA	NA	NA	NA	NA	NA	NA	NA	NA	NA	NA	NA	0	1	0	3	3	1	No change with ammonia	x	NA	NA	0	0	NA	NA	NA	NA	NA	NA	NA	NA	NA	NA	NA
ENSMUSG00000032845	Alpk2	Alpk2	ENSMUSG00000032845	218.648	283.131	-0.35373	0.0082011	0.028944	NA	NA	NA	NA	NA	NA	NA	NA	NA	NA	NA	NA	NA	NA	0	1	0	3	3	1	No change with ammonia	x	NA	NA	0	0	NA	NA	NA	NA	NA	NA	NA	NA	NA	NA	NA
ENSMUSG00000032850	Rnft2	Rnft2	ENSMUSG00000032850	83.6564	120.079	-0.4727	0.012175	0.039932	Rnft2	ENSMUSG00000032850	73.1386	116.286	-0.51391	0.0019502	0.015415	NA	NA	NA	NA	NA	NA	NA	0	1	1	3	1	1	No change with ammonia	x	NA	NA	0	0	NA	NA	NA	NA	NA	NA	NA	NA	NA	NA	NA
ENSMUSG00000032939	Nup93	Nup93	ENSMUSG00000032939	1660.3	1453.25	0.18942	0.014498	0.046141	NA	NA	NA	NA	NA	NA	NA	NA	NA	NA	NA	NA	NA	NA	0	1	0	3	3	2	No change with ammonia	x	NA	NA	0	0	NA	NA	NA	NA	NA	NA	NA	NA	NA	NA	NA
ENSMUSG00000033004	Mycbp2	Mycbp2	ENSMUSG00000033004	2414.04	2866.32	-0.2444	0.00085169	0.0042587	NA	NA	NA	NA	NA	NA	NA	NA	NA	NA	NA	NA	NA	NA	0	1	0	3	3	1	No change with ammonia	x	NA	NA	0	0	NA	NA	NA	NA	NA	NA	NA	NA	NA	NA	NA
ENSMUSG00000033016	Nfatc1	Nfatc1	ENSMUSG00000033016	702.075	556.22	0.32547	0.0042778	0.016879	NA	NA	NA	NA	NA	NA	NA	NA	NA	NA	NA	NA	NA	NA	0	1	0	3	3	2	No change with ammonia	x	NA	NA	0	0	NA	NA	NA	NA	NA	NA	NA	NA	NA	NA	NA
ENSMUSG00000033031	C330027C09Rik	C330027C09Rik	ENSMUSG00000033031	463.838	194.81	0.935	0.00094098	0.004635	NA	NA	NA	NA	NA	NA	NA	NA	NA	NA	NA	NA	NA	NA	0	1	0	3	3	2	No change with ammonia	x	NA	NA	0	0	NA	NA	NA	NA	NA	NA	NA	NA	NA	NA	NA
ENSMUSG00000033065	Pfkm	Pfkm	ENSMUSG00000033065	2955.73	3788.7	-0.35317	1.1261e-06	1.1196e-05	Pfkm	ENSMUSG00000033065	2584.15	3093.41	-0.24862	0.0012945	0.011257	NA	NA	NA	NA	NA	NA	NA	0	1	1	3	1	1	No change with ammonia	x	NA	NA	0	0	NA	NA	NA	NA	NA	NA	NA	NA	NA	NA	NA
ENSMUSG00000033124	Atg9a	Atg9a	ENSMUSG00000033124	694.865	843.812	-0.27453	0.0019038	0.0084694	Atg9a	ENSMUSG00000033124	607.516	764.266	-0.31311	0.00045956	0.0049679	NA	NA	NA	NA	NA	NA	NA	0	1	1	3	1	1	No change with ammonia	x	NA	NA	0	0	NA	NA	NA	NA	NA	NA	NA	NA	NA	NA	NA
ENSMUSG00000033149	Phldb2	Phldb2	ENSMUSG00000033149	7191.4	6161.26	0.22073	0.00055571	0.0029376	NA	NA	NA	NA	NA	NA	NA	NA	NA	NA	NA	NA	NA	NA	0	1	0	3	3	2	No change with ammonia	x	NA	NA	0	0	NA	NA	NA	NA	NA	NA	NA	NA	NA	NA	NA
ENSMUSG00000033159	Cnppd1	Cnppd1	ENSMUSG00000033159	1307.97	1536.74	-0.22749	0.0084633	0.029682	NA	NA	NA	NA	NA	NA	NA	NA	NA	NA	NA	NA	NA	NA	0	1	0	3	3	1	No change with ammonia	x	NA	NA	0	0	NA	NA	NA	NA	NA	NA	NA	NA	NA	NA	NA
ENSMUSG00000033182	Kbtbd12	Kbtbd12	ENSMUSG00000033182	18.1934	4.49328	1.0142	0.001825	0.0081564	NA	NA	NA	NA	NA	NA	NA	NA	NA	NA	NA	NA	NA	NA	0	1	0	3	3	2	No change with ammonia	x	NA	NA	0	0	NA	NA	NA	NA	NA	NA	NA	NA	NA	NA	NA
ENSMUSG00000033196	Myh2	Myh2	ENSMUSG00000033196	213.737	99.1049	1.0023	2.4378e-07	2.756e-06	Myh2	ENSMUSG00000033196	186.826	113.082	0.55933	0.00075924	0.0074074	NA	NA	NA	NA	NA	NA	NA	0	1	1	3	2	2	No change with ammonia	x	NA	NA	0	0	NA	NA	NA	NA	NA	NA	NA	NA	NA	NA	NA
ENSMUSG00000033222	Ttf2	Ttf2	ENSMUSG00000033222	465.731	309.567	0.56988	9.0342e-07	9.126e-06	Ttf2	ENSMUSG00000033222	407.178	321.205	0.30872	0.0077765	0.044555	NA	NA	NA	NA	NA	NA	NA	0	1	1	3	2	2	No change with ammonia	x	NA	NA	0	0	NA	NA	NA	NA	NA	NA	NA	NA	NA	NA	NA
ENSMUSG00000033253	Szt2	Szt2	ENSMUSG00000033253	690.605	877.713	-0.33673	0.00048463	0.002599	Szt2	ENSMUSG00000033253	603.801	879.071	-0.50611	1.2708e-07	5.1706e-06	NA	NA	NA	NA	NA	NA	NA	0	1	1	3	1	1	No change with ammonia	x	NA	NA	0	0	NA	NA	NA	NA	NA	NA	NA	NA	NA	NA	NA
ENSMUSG00000033268	Duox1	Duox1	ENSMUSG00000033268	21.5839	40.5712	-0.69348	0.012789	0.041633	NA	NA	NA	NA	NA	NA	NA	NA	NA	NA	NA	NA	NA	NA	0	1	0	3	3	1	No change with ammonia	x	NA	NA	0	0	NA	NA	NA	NA	NA	NA	NA	NA	NA	NA	NA
ENSMUSG00000033306	Lpp	Lpp	ENSMUSG00000033306	5601.27	4366.83	0.35267	4.7099e-05	0.00032433	Lpp	ENSMUSG00000033306	4897.24	3820.95	0.34535	2.1866e-06	5.8483e-05	NA	NA	NA	NA	NA	NA	NA	0	1	1	3	2	2	No change with ammonia	x	NA	NA	0	0	NA	NA	NA	NA	NA	NA	NA	NA	NA	NA	NA
ENSMUSG00000033307	Mif	Mif	ENSMUSG00000033307	4481.43	8114.68	-0.84046	2.6331e-21	1.5926e-19	Mif	ENSMUSG00000033307	3918.13	5752.16	-0.52064	3.0314e-08	1.4226e-06	NA	NA	NA	NA	NA	NA	NA	0	1	1	3	1	1	No change with ammonia	x	NA	NA	0	0	MIF	NA	NA	NA	NA	NA	NA	MIF	Csgene	0	1
ENSMUSG00000033319	Fem1c	Fem1c	ENSMUSG00000033319	883.887	702.1	0.32289	0.0016245	0.0073921	NA	NA	NA	NA	NA	NA	NA	NA	NA	NA	NA	NA	NA	NA	0	1	0	3	3	2	No change with ammonia	x	NA	NA	0	0	NA	NA	NA	NA	NA	NA	NA	NA	NA	NA	NA
ENSMUSG00000033323	Ctdp1	Ctdp1	ENSMUSG00000033323	1237.94	913.755	0.43039	1.0964e-06	1.0909e-05	Ctdp1	ENSMUSG00000033323	1082.33	875.58	0.28833	0.001546	0.01299	NA	NA	NA	NA	NA	NA	NA	0	1	1	3	2	2	No change with ammonia	x	NA	NA	0	0	NA	NA	NA	NA	NA	NA	NA	NA	NA	NA	NA
ENSMUSG00000033335	Dnm2	Dnm2	ENSMUSG00000033335	3277.87	4253.88	-0.37138	1.0215e-07	1.2316e-06	Dnm2	ENSMUSG00000033335	2865.86	3334.94	-0.21167	0.0019998	0.015707	NA	NA	NA	NA	NA	NA	NA	0	1	1	3	1	1	No change with ammonia	x	NA	NA	0	0	NA	NA	NA	NA	NA	NA	NA	NA	NA	NA	NA
ENSMUSG00000033389	Arhgap44	Arhgap44	ENSMUSG00000033389	283.207	366.003	-0.35489	0.0033989	0.013969	NA	NA	NA	NA	NA	NA	NA	NA	NA	NA	NA	NA	NA	NA	0	1	0	3	3	1	No change with ammonia	x	NA	NA	0	0	NA	NA	NA	NA	NA	NA	NA	NA	NA	NA	NA
ENSMUSG00000033396	Spg11	Spg11	ENSMUSG00000033396	842.955	1030.47	-0.28502	0.00086746	0.0043197	Spg11	ENSMUSG00000033396	736.95	870.309	-0.22865	0.007216	0.042047	NA	NA	NA	NA	NA	NA	NA	0	1	1	3	1	1	No change with ammonia	x	NA	NA	0	0	NA	NA	NA	NA	NA	NA	NA	NA	NA	NA	NA
ENSMUSG00000033400	Agl	Agl	ENSMUSG00000033400	2482.73	3098.8	-0.3163	5.005e-06	4.3398e-05	NA	NA	NA	NA	NA	NA	NA	NA	NA	NA	NA	NA	NA	NA	0	1	0	3	3	1	No change with ammonia	x	NA	NA	0	0	NA	NA	NA	NA	NA	NA	NA	NA	NA	NA	NA
ENSMUSG00000033417	Cacul1	Cacul1	ENSMUSG00000033417	1219.4	1422.23	-0.2188	0.0070544	0.025492	NA	NA	NA	NA	NA	NA	NA	NA	NA	NA	NA	NA	NA	NA	0	1	0	3	3	1	No change with ammonia	x	NA	NA	0	0	NA	NA	NA	NA	NA	NA	NA	NA	NA	NA	NA
ENSMUSG00000033454	Zbtb1	Zbtb1	ENSMUSG00000033454	1146.58	853.55	0.41586	2.4406e-05	0.00018038	NA	NA	NA	NA	NA	NA	NA	NA	NA	NA	NA	NA	NA	NA	0	1	0	3	3	2	No change with ammonia	x	NA	NA	0	0	NA	NA	NA	NA	NA	NA	NA	NA	NA	NA	NA
ENSMUSG00000033526	Ppip5k1	Ppip5k1	ENSMUSG00000033526	360.748	473.594	-0.37758	0.0011819	0.0056325	NA	NA	NA	NA	NA	NA	NA	NA	NA	NA	NA	NA	NA	NA	0	1	0	3	3	1	No change with ammonia	x	NA	NA	0	0	NA	NA	NA	NA	NA	NA	NA	NA	NA	NA	NA
ENSMUSG00000033576	Apol6	Apol6	ENSMUSG00000033576	87.6962	49.4063	0.72374	0.00086988	0.0043288	NA	NA	NA	NA	NA	NA	NA	NA	NA	NA	NA	NA	NA	NA	0	1	0	3	3	2	No change with ammonia	x	NA	NA	0	0	NA	NA	NA	NA	NA	NA	NA	NA	NA	NA	NA
ENSMUSG00000033596	Rfwd3	Rfwd3	ENSMUSG00000033596	1044.98	746.058	0.47483	1.9614e-06	1.8618e-05	Rfwd3	ENSMUSG00000033596	913.59	647.819	0.46614	7.1878e-07	2.23e-05	NA	NA	NA	NA	NA	NA	NA	0	1	1	3	2	2	No change with ammonia	x	NA	NA	0	0	NA	NA	NA	NA	NA	NA	NA	NA	NA	NA	NA
ENSMUSG00000033610	Pank1	Pank1	ENSMUSG00000033610	246.335	351.317	-0.48769	0.00020927	0.0012389	NA	NA	NA	NA	NA	NA	NA	NA	NA	NA	NA	NA	NA	NA	0	1	0	3	3	1	No change with ammonia	x	NA	NA	0	0	NA	NA	NA	NA	NA	NA	NA	NA	NA	NA	NA
ENSMUSG00000033703	Fuk	Fuk	ENSMUSG00000033703	331.295	419.748	-0.32704	0.0085788	0.030007	Fuk	ENSMUSG00000033703	289.681	405.436	-0.4321	0.00036394	0.0041436	NA	NA	NA	NA	NA	NA	NA	0	1	1	3	1	1	No change with ammonia	x	NA	NA	0	0	NA	NA	NA	NA	NA	NA	NA	NA	NA	NA	NA
ENSMUSG00000033705	Stard9	Stard9	ENSMUSG00000033705	1109.48	1418.28	-0.349	1.0239e-05	8.2937e-05	Stard9	ENSMUSG00000033705	969.987	1216.95	-0.3138	5.4945e-05	0.00087644	NA	NA	NA	NA	NA	NA	NA	0	1	1	3	1	1	No change with ammonia	x	NA	NA	0	0	NA	NA	NA	NA	NA	NA	NA	NA	NA	NA	NA
ENSMUSG00000033762	Recql4	Recql4	ENSMUSG00000033762	163.29	94.7438	0.70446	0.00038444	0.0021138	Recql4	ENSMUSG00000033762	142.778	85.5605	0.54559	0.0016304	0.013552	NA	NA	NA	NA	NA	NA	NA	0	1	1	3	2	2	No change with ammonia	x	ENSMUSG00000033762	0	1	0	RECQL4	NA	NA	NA	NA	NA	NA	RECQL4	Csgene	0	1
ENSMUSG00000033792	Atp7a	Atp7a	ENSMUSG00000033792	703.345	909.937	-0.36366	6.6609e-05	0.00044312	NA	NA	NA	NA	NA	NA	NA	NA	NA	NA	NA	NA	NA	NA	0	1	0	3	3	1	No change with ammonia	x	NA	NA	0	0	NA	NA	NA	NA	NA	NA	NA	NA	NA	NA	NA
ENSMUSG00000033808	Tmem87a	Tmem87a	ENSMUSG00000033808	938.398	747.806	0.31977	0.00059491	0.0031131	Tmem87a	ENSMUSG00000033808	820.364	635.258	0.34498	0.00030173	0.0035593	NA	NA	NA	NA	NA	NA	NA	0	1	1	3	2	2	No change with ammonia	x	NA	NA	0	0	NA	NA	NA	NA	NA	NA	NA	NA	NA	NA	NA
ENSMUSG00000033855	Ston1	Ston1	ENSMUSG00000033855	1575.8	1838.46	-0.21805	0.013202	0.042768	NA	NA	NA	NA	NA	NA	NA	NA	NA	NA	NA	NA	NA	NA	0	1	0	3	3	1	No change with ammonia	x	NA	NA	0	0	NA	NA	NA	NA	NA	NA	NA	NA	NA	NA	NA
ENSMUSG00000033863	Klf9	Klf9	ENSMUSG00000033863	730.228	1019	-0.46707	7.7859e-06	6.4917e-05	Klf9	ENSMUSG00000033863	638.41	796.314	-0.29598	0.0029617	0.021099	NA	NA	NA	NA	NA	NA	NA	0	1	1	3	1	1	No change with ammonia	x	NA	NA	0	0	NA	NA	NA	NA	NA	NA	NA	NA	NA	NA	NA
ENSMUSG00000033880	Lgals3bp	Lgals3bp	ENSMUSG00000033880	681.754	1346.29	-0.75051	0.0065752	0.024048	Lgals3bp	ENSMUSG00000033880	596.058	787.241	-0.37967	1.8484e-05	0.00035183	NA	NA	NA	NA	NA	NA	NA	0	1	1	3	1	1	No change with ammonia	x	NA	NA	0	0	NA	NA	NA	NA	NA	NA	NA	NA	NA	NA	NA
ENSMUSG00000033943	Mga	Mga	ENSMUSG00000033943	1100.73	1317.09	-0.25399	0.0027791	0.011765	NA	NA	NA	NA	NA	NA	NA	NA	NA	NA	NA	NA	NA	NA	0	1	0	3	3	1	No change with ammonia	x	NA	NA	0	0	NA	NA	NA	NA	NA	NA	NA	NA	NA	NA	NA
ENSMUSG00000033952	Aspm	Aspm	ENSMUSG00000033952	785.649	192.222	1.0421	0.0013596	0.0063401	NA	NA	NA	NA	NA	NA	NA	NA	NA	NA	NA	NA	NA	NA	0	1	0	3	3	2	No change with ammonia	x	NA	NA	0	0	NA	NA	NA	NA	NA	NA	NA	NA	NA	NA	NA
ENSMUSG00000033955	Tnks1bp1	Tnks1bp1	ENSMUSG00000033955	6658.28	5568.39	0.2548	0.00045856	0.0024782	NA	NA	NA	NA	NA	NA	NA	NA	NA	NA	NA	NA	NA	NA	0	1	0	3	3	2	No change with ammonia	x	NA	NA	0	0	NA	NA	NA	NA	NA	NA	NA	NA	NA	NA	NA
ENSMUSG00000033965	Slc16a2	Slc16a2	ENSMUSG00000033965	351.651	171.896	0.97958	1.2229e-11	2.6377e-10	Slc16a2	ENSMUSG00000033965	307.416	148.721	0.91274	4.7611e-12	6.6388e-10	NA	NA	NA	NA	NA	NA	NA	0	1	1	3	2	2	No change with ammonia	x	NA	NA	0	0	NA	NA	NA	NA	NA	NA	NA	NA	NA	NA	NA
ENSMUSG00000034006	Pqlc1	Pqlc1	ENSMUSG00000034006	416.132	319.688	0.36832	0.00099562	0.0048628	Pqlc1	ENSMUSG00000034006	363.808	285.845	0.31647	0.0046568	0.029927	NA	NA	NA	NA	NA	NA	NA	0	1	1	3	2	2	No change with ammonia	x	NA	NA	0	0	NA	NA	NA	NA	NA	NA	NA	NA	NA	NA	NA
ENSMUSG00000034021	Pds5b	Pds5b	ENSMUSG00000034021	2168.51	1897.5	0.18982	0.014614	0.046411	NA	NA	NA	NA	NA	NA	NA	NA	NA	NA	NA	NA	NA	NA	0	1	0	3	3	2	No change with ammonia	x	NA	NA	0	0	NA	NA	NA	NA	NA	NA	NA	NA	NA	NA	NA
ENSMUSG00000034023	Fancd2	Fancd2	ENSMUSG00000034023	241.214	97.3508	0.80765	0.010638	0.03578	Fancd2	ENSMUSG00000034023	210.875	123.412	0.59521	0.00032297	0.003767	NA	NA	NA	NA	NA	NA	NA	0	1	1	3	2	2	No change with ammonia	x	NA	NA	0	0	FANCD2	NA	NA	NA	NA	NA	NA	FANCD2	Csgene	0	1
ENSMUSG00000034109	Golim4	Golim4	ENSMUSG00000034109	3968.23	3404.18	0.21874	0.00092505	0.0045673	NA	NA	NA	NA	NA	NA	NA	NA	NA	NA	NA	NA	NA	NA	0	1	0	3	3	2	No change with ammonia	x	NA	NA	0	0	NA	NA	NA	NA	NA	NA	NA	NA	NA	NA	NA
ENSMUSG00000034110	Kctd7	Kctd7	ENSMUSG00000034110	318.569	405.136	-0.33376	0.004961	0.019061	Kctd7	ENSMUSG00000034110	278.511	396.443	-0.44786	0.0005061	0.0053361	NA	NA	NA	NA	NA	NA	NA	0	1	1	3	1	1	No change with ammonia	x	NA	NA	0	0	NA	NA	NA	NA	NA	NA	NA	NA	NA	NA	NA
ENSMUSG00000034120	Srsf2	Srsf2	ENSMUSG00000034120	1271.03	790.484	0.67073	4.4824e-13	1.1895e-11	Srsf2	ENSMUSG00000034120	1111.21	774.317	0.49491	5.803e-09	3.381e-07	NA	NA	NA	NA	NA	NA	NA	0	1	1	3	2	2	No change with ammonia	x	NA	NA	0	0	NA	NA	NA	NA	NA	NA	NA	NA	NA	NA	NA
ENSMUSG00000034135	Sik3	Sik3	ENSMUSG00000034135	1352.71	1638.41	-0.2712	0.0010262	0.0049844	Sik3	ENSMUSG00000034135	1182.71	1451.19	-0.27915	0.0013207	0.011421	NA	NA	NA	NA	NA	NA	NA	0	1	1	3	1	1	No change with ammonia	x	NA	NA	0	0	NA	NA	NA	NA	NA	NA	NA	NA	NA	NA	NA
ENSMUSG00000034158	Lrrc58	Lrrc58	ENSMUSG00000034158	3055.65	3589.7	-0.22946	0.0012114	0.0057477	NA	NA	NA	NA	NA	NA	NA	NA	NA	NA	NA	NA	NA	NA	0	1	0	3	3	1	No change with ammonia	x	NA	NA	0	0	NA	NA	NA	NA	NA	NA	NA	NA	NA	NA	NA
ENSMUSG00000034160	Ogt	Ogt	ENSMUSG00000034160	2581.75	3054.02	-0.23826	0.0067023	0.024457	Ogt	ENSMUSG00000034160	2256.94	2803.68	-0.2883	0.0066391	0.039469	NA	NA	NA	NA	NA	NA	NA	0	1	1	3	1	1	No change with ammonia	x	NA	NA	0	0	NA	NA	NA	NA	NA	NA	NA	NA	NA	NA	NA
ENSMUSG00000034163	Zfc3h1	Zfc3h1	ENSMUSG00000034163	1298.06	1525.99	-0.22987	0.0029599	0.012396	Zfc3h1	ENSMUSG00000034163	1134.84	1376.65	-0.26353	0.0026299	0.019323	NA	NA	NA	NA	NA	NA	NA	0	1	1	3	1	1	No change with ammonia	x	NA	NA	0	0	NA	NA	NA	NA	NA	NA	NA	NA	NA	NA	NA
ENSMUSG00000034171	Faah	Faah	ENSMUSG00000034171	3.33325	14.5338	-0.85454	0.0080103	0.02843	NA	NA	NA	NA	NA	NA	NA	NA	NA	NA	NA	NA	NA	NA	0	1	0	3	3	1	No change with ammonia	x	NA	NA	0	0	NA	NA	NA	NA	NA	NA	NA	NA	NA	NA	NA
ENSMUSG00000034187	Nsf	Nsf	ENSMUSG00000034187	1385.74	1207.24	0.19658	0.010539	0.035519	Nsf	ENSMUSG00000034187	1211.51	1027.25	0.22574	0.0088614	0.049182	NA	NA	NA	NA	NA	NA	NA	0	1	1	3	2	2	No change with ammonia	x	NA	NA	0	0	NA	NA	NA	NA	NA	NA	NA	NA	NA	NA	NA
ENSMUSG00000034192	Lsm3	Lsm3	ENSMUSG00000034192	448.382	307.362	0.5255	7.5532e-06	6.3158e-05	Lsm3	ENSMUSG00000034192	391.979	284.446	0.40828	0.0012458	0.010934	NA	NA	NA	NA	NA	NA	NA	0	1	1	3	2	2	No change with ammonia	x	NA	NA	0	0	NA	NA	NA	NA	NA	NA	NA	NA	NA	NA	NA
ENSMUSG00000034194	R3hcc1	R3hcc1	ENSMUSG00000034194	1078.92	810.968	0.40087	0.00011705	0.00073844	R3hcc1	ENSMUSG00000034194	943.369	646.881	0.49615	8.3222e-06	0.00018024	NA	NA	NA	NA	NA	NA	NA	0	1	1	3	2	2	No change with ammonia	x	NA	NA	0	0	NA	NA	NA	NA	NA	NA	NA	NA	NA	NA	NA
ENSMUSG00000034205	Loxl2	Loxl2	ENSMUSG00000034205	326.48	187.313	0.71552	0.00034549	0.00192	NA	NA	NA	NA	NA	NA	NA	NA	NA	NA	NA	NA	NA	NA	0	1	0	3	3	2	No change with ammonia	x	NA	NA	0	0	NA	NA	NA	NA	NA	NA	NA	NA	NA	NA	NA
ENSMUSG00000034206	Polq	Polq	ENSMUSG00000034206	234.068	83.2832	1.2717	2.8845e-08	3.8521e-07	Polq	ENSMUSG00000034206	204.634	87.4159	0.9335	2.4109e-08	1.1826e-06	NA	NA	NA	NA	NA	NA	NA	0	1	1	3	2	2	No change with ammonia	x	ENSMUSG00000034206	0	1	0	NA	NA	NA	NA	NA	NA	NA	NA	NA	NA	NA
ENSMUSG00000034209	Rasl10a	Rasl10a	ENSMUSG00000034209	9.31712	29.5908	-1.0788	0.00046454	0.0025086	NA	NA	NA	NA	NA	NA	NA	NA	NA	NA	NA	NA	NA	NA	0	1	0	3	3	1	No change with ammonia	x	NA	NA	0	0	NA	NA	NA	NA	NA	NA	NA	NA	NA	NA	NA
ENSMUSG00000034210	Efcab14	Efcab14	ENSMUSG00000034210	1411.13	1750.04	-0.30688	3.3692e-05	0.00023986	NA	NA	NA	NA	NA	NA	NA	NA	NA	NA	NA	NA	NA	NA	0	1	0	3	3	1	No change with ammonia	x	NA	NA	0	0	NA	NA	NA	NA	NA	NA	NA	NA	NA	NA	NA
ENSMUSG00000034216	Vps18	Vps18	ENSMUSG00000034216	958.11	1306.1	-0.43591	4.115e-06	3.6378e-05	Vps18	ENSMUSG00000034216	837.672	1067.48	-0.32843	0.00037542	0.0042509	NA	NA	NA	NA	NA	NA	NA	0	1	1	3	1	1	No change with ammonia	x	NA	NA	0	0	NA	NA	NA	NA	NA	NA	NA	NA	NA	NA	NA
ENSMUSG00000034235	Usp54	Usp54	ENSMUSG00000034235	503.164	367.635	0.43024	0.0015586	0.0071279	NA	NA	NA	NA	NA	NA	NA	NA	NA	NA	NA	NA	NA	NA	0	1	0	3	3	2	No change with ammonia	x	NA	NA	0	0	NA	NA	NA	NA	NA	NA	NA	NA	NA	NA	NA
ENSMUSG00000034243	Golgb1	Golgb1	ENSMUSG00000034243	4994.44	6070.39	-0.27887	1.7158e-05	0.00013158	Golgb1	ENSMUSG00000034243	4366.44	4931.66	-0.17081	0.0083258	0.046753	NA	NA	NA	NA	NA	NA	NA	0	1	1	3	1	1	No change with ammonia	x	NA	NA	0	0	NA	NA	NA	NA	NA	NA	NA	NA	NA	NA	NA
ENSMUSG00000034245	Hdac11	Hdac11	ENSMUSG00000034245	146.877	241.859	-0.67785	7.9794e-06	6.6225e-05	Hdac11	ENSMUSG00000034245	128.428	177.892	-0.39219	0.007649	0.043946	NA	NA	NA	NA	NA	NA	NA	0	1	1	3	1	1	No change with ammonia	x	NA	NA	0	0	NA	NA	NA	NA	NA	NA	NA	NA	NA	NA	NA
ENSMUSG00000034254	Agpat1	Agpat1	ENSMUSG00000034254	1200.65	1581.94	-0.3909	1.0944e-06	1.0896e-05	Agpat1	ENSMUSG00000034254	1049.69	1396.28	-0.39343	6.9925e-07	2.1858e-05	NA	NA	NA	NA	NA	NA	NA	0	1	1	3	1	1	No change with ammonia	x	NA	NA	0	0	NA	NA	NA	NA	NA	NA	NA	NA	NA	NA	NA
ENSMUSG00000034300	Fam53c	Fam53c	ENSMUSG00000034300	1417.8	1627.91	-0.19636	0.010586	0.035653	NA	NA	NA	NA	NA	NA	NA	NA	NA	NA	NA	NA	NA	NA	0	1	0	3	3	1	No change with ammonia	x	NA	NA	0	0	NA	NA	NA	NA	NA	NA	NA	NA	NA	NA	NA
ENSMUSG00000034311	Kif4	Kif4	ENSMUSG00000034311	661.798	164.897	1.3021	2.6265e-05	0.00019266	NA	NA	NA	NA	NA	NA	NA	NA	NA	NA	NA	NA	NA	NA	0	1	0	3	3	2	No change with ammonia	x	NA	NA	0	0	NA	NA	NA	NA	NA	NA	NA	NA	NA	NA	NA
ENSMUSG00000034317	Trim59	Trim59	ENSMUSG00000034317	766.156	402.681	0.88084	4.0844e-10	7.1005e-09	Trim59	ENSMUSG00000034317	669.708	443.288	0.4962	0.00068147	0.0068037	NA	NA	NA	NA	NA	NA	NA	0	1	1	3	2	2	No change with ammonia	x	NA	NA	0	0	NA	NA	NA	NA	NA	NA	NA	NA	NA	NA	NA
ENSMUSG00000034329	Brip1	Brip1	ENSMUSG00000034329	212.364	78.8185	1.2555	2.8892e-09	4.5297e-08	Brip1	ENSMUSG00000034329	185.647	80.308	0.9696	6.5042e-10	5.2076e-08	NA	NA	NA	NA	NA	NA	NA	0	1	1	3	2	2	No change with ammonia	x	NA	NA	0	0	NA	NA	NA	NA	NA	NA	NA	NA	NA	NA	NA
ENSMUSG00000034349	Smc4	Smc4	ENSMUSG00000034349	1925.54	1089.6	0.71678	0.00095801	0.0047029	NA	NA	NA	NA	NA	NA	NA	NA	NA	NA	NA	NA	NA	NA	0	1	0	3	3	2	No change with ammonia	x	NA	NA	0	0	NA	NA	NA	NA	NA	NA	NA	NA	NA	NA	NA
ENSMUSG00000034377	Tulp4	Tulp4	ENSMUSG00000034377	7284.13	9496.44	-0.37904	1.5706e-09	2.5445e-08	Tulp4	ENSMUSG00000034377	6368.45	7791.01	-0.28104	7.3267e-05	0.0010968	NA	NA	NA	NA	NA	NA	NA	0	1	1	3	1	1	No change with ammonia	x	NA	NA	0	0	NA	NA	NA	NA	NA	NA	NA	NA	NA	NA	NA
ENSMUSG00000034403	Pja1	Pja1	ENSMUSG00000034403	1009.06	1221.91	-0.26906	0.0072447	0.026063	NA	NA	NA	NA	NA	NA	NA	NA	NA	NA	NA	NA	NA	NA	0	1	0	3	3	1	No change with ammonia	x	NA	NA	0	0	NA	NA	NA	NA	NA	NA	NA	NA	NA	NA	NA
ENSMUSG00000034424	Gcsh	Gcsh	ENSMUSG00000034424	521.489	413.677	0.32147	0.013929	0.044697	NA	NA	NA	NA	NA	NA	NA	NA	NA	NA	NA	NA	NA	NA	0	1	0	3	3	2	No change with ammonia	x	ENSMUSG00000034424	0	1	0	NA	NA	NA	NA	NA	NA	NA	NA	NA	NA	NA
ENSMUSG00000034460	Six4	Six4	ENSMUSG00000034460	586.446	740.79	-0.33065	0.0003228	0.0018211	Six4	ENSMUSG00000034460	512.702	721.963	-0.46588	3.4586e-07	1.1922e-05	NA	NA	NA	NA	NA	NA	NA	0	1	1	3	1	1	No change with ammonia	x	NA	NA	0	0	NA	NA	NA	NA	NA	NA	NA	NA	NA	NA	NA
ENSMUSG00000034487	Kdelc2	Kdelc2	ENSMUSG00000034487	879.431	605.93	0.5232	5.7356e-07	5.9984e-06	Kdelc2	ENSMUSG00000034487	768.818	620.066	0.28792	0.0050963	0.032186	NA	NA	NA	NA	NA	NA	NA	0	1	1	3	2	2	No change with ammonia	x	NA	NA	0	0	NA	NA	NA	NA	NA	NA	NA	NA	NA	NA	NA
ENSMUSG00000034520	Gjc1	Gjc1	ENSMUSG00000034520	448.131	252.197	0.80186	5.2589e-12	1.1928e-10	Gjc1	ENSMUSG00000034520	391.768	219.156	0.75605	9.4372e-11	9.3693e-09	NA	NA	NA	NA	NA	NA	NA	0	1	1	3	2	2	No change with ammonia	x	NA	NA	0	0	NA	NA	NA	NA	NA	NA	NA	NA	NA	NA	NA
ENSMUSG00000034525	BC018507	BC018507	ENSMUSG00000034525	3949.43	3191.67	0.30073	0.0010969	0.0052846	NA	NA	NA	NA	NA	NA	NA	NA	NA	NA	NA	NA	NA	NA	0	1	0	3	3	2	No change with ammonia	x	NA	NA	0	0	NA	NA	NA	NA	NA	NA	NA	NA	NA	NA	NA
ENSMUSG00000034560	A230046K03Rik	A230046K03Rik	ENSMUSG00000034560	2027.35	2405.88	-0.24431	0.00067134	0.003452	NA	NA	NA	NA	NA	NA	NA	NA	NA	NA	NA	NA	NA	NA	0	1	0	3	3	1	No change with ammonia	x	NA	NA	0	0	NA	NA	NA	NA	NA	NA	NA	NA	NA	NA	NA
ENSMUSG00000034586	Hid1	Hid1	ENSMUSG00000034586	1524.51	1901.91	-0.31253	0.00075501	0.0038307	NA	NA	NA	NA	NA	NA	NA	NA	NA	NA	NA	NA	NA	NA	0	1	0	3	3	1	No change with ammonia	x	NA	NA	0	0	NA	NA	NA	NA	NA	NA	NA	NA	NA	NA	NA
ENSMUSG00000034591	Slc41a2	Slc41a2	ENSMUSG00000034591	1450.17	1030.53	0.47776	1.2161e-05	9.6467e-05	Slc41a2	ENSMUSG00000034591	1267.82	927.1	0.42176	1.2342e-05	0.00025359	NA	NA	NA	NA	NA	NA	NA	0	1	1	3	2	2	No change with ammonia	x	NA	NA	0	0	NA	NA	NA	NA	NA	NA	NA	NA	NA	NA	NA
ENSMUSG00000034595	Ppp1r18	Ppp1r18	ENSMUSG00000034595	1949.4	1586.48	0.29335	0.00011172	0.00070848	Ppp1r18	ENSMUSG00000034595	1704.35	1422.29	0.25125	0.00076411	0.0074373	NA	NA	NA	NA	NA	NA	NA	0	1	1	3	2	2	No change with ammonia	x	NA	NA	0	0	NA	NA	NA	NA	NA	NA	NA	NA	NA	NA	NA
ENSMUSG00000034612	Chst11	Chst11	ENSMUSG00000034612	2442.65	1668.89	0.53776	7.1712e-09	1.0568e-07	Chst11	ENSMUSG00000034612	2135.48	1498.52	0.48191	1.0947e-07	4.4985e-06	NA	NA	NA	NA	NA	NA	NA	0	1	1	3	2	2	No change with ammonia	x	NA	NA	0	0	NA	NA	NA	NA	NA	NA	NA	NA	NA	NA	NA
ENSMUSG00000034616	Ssh3	Ssh3	ENSMUSG00000034616	12.3544	29.1234	-0.83071	0.0063294	0.023331	NA	NA	NA	NA	NA	NA	NA	NA	NA	NA	NA	NA	NA	NA	0	1	0	3	3	1	No change with ammonia	x	NA	NA	0	0	NA	NA	NA	NA	NA	NA	NA	NA	NA	NA	NA
ENSMUSG00000034648	Lrrn1	Lrrn1	ENSMUSG00000034648	116.329	69.31	0.67526	0.00048142	0.0025854	NA	NA	NA	NA	NA	NA	NA	NA	NA	NA	NA	NA	NA	NA	0	1	0	3	3	2	No change with ammonia	x	NA	NA	0	0	NA	NA	NA	NA	NA	NA	NA	NA	NA	NA	NA
ENSMUSG00000034656	Cacna1a	Cacna1a	ENSMUSG00000034656	28.0633	50.2718	-0.65986	0.012458	0.040775	NA	NA	NA	NA	NA	NA	NA	NA	NA	NA	NA	NA	NA	NA	0	1	0	3	3	1	No change with ammonia	x	NA	NA	0	0	NA	NA	NA	NA	NA	NA	NA	NA	NA	NA	NA
ENSMUSG00000034663	Bmp2k	Bmp2k	ENSMUSG00000034663	533.211	652.294	-0.28459	0.00396	0.015871	NA	NA	NA	NA	NA	NA	NA	NA	NA	NA	NA	NA	NA	NA	0	1	0	3	3	1	No change with ammonia	x	NA	NA	0	0	NA	NA	NA	NA	NA	NA	NA	NA	NA	NA	NA
ENSMUSG00000034751	Mast4	Mast4	ENSMUSG00000034751	2665.08	1991.9	0.40915	6.4942e-05	0.00043303	NA	NA	NA	NA	NA	NA	NA	NA	NA	NA	NA	NA	NA	NA	0	1	0	3	3	2	No change with ammonia	x	NA	NA	0	0	NA	NA	NA	NA	NA	NA	NA	NA	NA	NA	NA
ENSMUSG00000034773	BC030867	BC030867	ENSMUSG00000034773	97.4603	38.083	1.1274	3.167e-06	2.8679e-05	BC030867	ENSMUSG00000034773	85.2112	46.525	0.59106	0.001292	0.011244	NA	NA	NA	NA	NA	NA	NA	0	1	1	3	2	2	No change with ammonia	x	NA	NA	0	0	NA	NA	NA	NA	NA	NA	NA	NA	NA	NA	NA
ENSMUSG00000034789	Rab24	Rab24	ENSMUSG00000034789	952.81	1211.31	-0.34023	7.3477e-05	0.00048437	NA	NA	NA	NA	NA	NA	NA	NA	NA	NA	NA	NA	NA	NA	0	1	0	3	3	1	No change with ammonia	x	ENSMUSG00000034789	6.5	1	1	NA	NA	NA	NA	NA	NA	NA	NA	NA	NA	NA
ENSMUSG00000034848	Ttc21b	Ttc21b	ENSMUSG00000034848	472.716	599.831	-0.33363	0.0022547	0.0098082	NA	NA	NA	NA	NA	NA	NA	NA	NA	NA	NA	NA	NA	NA	0	1	0	3	3	1	No change with ammonia	x	NA	NA	0	0	NA	NA	NA	NA	NA	NA	NA	NA	NA	NA	NA
ENSMUSG00000034883	Lrr1	Lrr1	ENSMUSG00000034883	49.81	16.8116	1.2009	1.1206e-05	8.9622e-05	Lrr1	ENSMUSG00000034883	43.5473	18.936	0.55086	0.0051446	0.032408	NA	NA	NA	NA	NA	NA	NA	0	1	1	3	2	2	No change with ammonia	x	NA	NA	0	0	NA	NA	NA	NA	NA	NA	NA	NA	NA	NA	NA
ENSMUSG00000034906	Ncaph	Ncaph	ENSMUSG00000034906	629.641	302.509	0.76075	0.0092668	0.032043	Ncaph	ENSMUSG00000034906	550.423	343.268	0.56407	0.00014259	0.0018906	NA	NA	NA	NA	NA	NA	NA	0	1	1	3	2	2	No change with ammonia	x	NA	NA	0	0	NA	NA	NA	NA	NA	NA	NA	NA	NA	NA	NA
ENSMUSG00000034910	Pygo1	Pygo1	ENSMUSG00000034910	223.524	126.603	0.77418	2.7641e-07	3.0794e-06	Pygo1	ENSMUSG00000034910	195.435	119.343	0.5929	5.9272e-05	0.00092758	NA	NA	NA	NA	NA	NA	NA	0	1	1	3	2	2	No change with ammonia	x	NA	NA	0	0	NA	NA	NA	NA	NA	NA	NA	NA	NA	NA	NA
ENSMUSG00000034957	Cebpa	Cebpa	ENSMUSG00000034957	445.162	584.33	-0.37621	0.0016455	0.0074642	NA	NA	NA	NA	NA	NA	NA	NA	NA	NA	NA	NA	NA	NA	0	1	0	3	3	1	No change with ammonia	x	NA	NA	0	0	NA	NA	NA	NA	NA	NA	NA	NA	NA	NA	NA
ENSMUSG00000034981	Parm1	Parm1	ENSMUSG00000034981	12.6863	27.8057	-0.75109	0.014221	0.045409	NA	NA	NA	NA	NA	NA	NA	NA	NA	NA	NA	NA	NA	NA	0	1	0	3	3	1	No change with ammonia	x	NA	NA	0	0	NA	NA	NA	NA	NA	NA	NA	NA	NA	NA	NA
ENSMUSG00000034998	Foxn2	Foxn2	ENSMUSG00000034998	586.451	446.558	0.38365	0.00036475	0.0020147	Foxn2	ENSMUSG00000034998	512.713	400.828	0.32522	0.0030904	0.021841	NA	NA	NA	NA	NA	NA	NA	0	1	1	3	2	2	No change with ammonia	x	NA	NA	0	0	NA	NA	NA	NA	NA	NA	NA	NA	NA	NA	NA
ENSMUSG00000035011	Zbtb7a	Zbtb7a	ENSMUSG00000035011	2241.91	2959.32	-0.39163	1.7629e-05	0.00013496	Zbtb7a	ENSMUSG00000035011	1960.04	2551.73	-0.35959	4.7449e-05	0.00077276	NA	NA	NA	NA	NA	NA	NA	0	1	1	3	1	1	No change with ammonia	x	NA	NA	0	0	ZBTB7A	NA	NA	NA	NA	NA	NA	ZBTB7A	Csgene	0	1
ENSMUSG00000035021	Baz1a	Baz1a	ENSMUSG00000035021	918.346	757.741	0.27092	0.0028838	0.01213	NA	NA	NA	NA	NA	NA	NA	NA	NA	NA	NA	NA	NA	NA	0	1	0	3	3	2	No change with ammonia	x	NA	NA	0	0	NA	NA	NA	NA	NA	NA	NA	NA	NA	NA	NA
ENSMUSG00000035024	Ncapd3	Ncapd3	ENSMUSG00000035024	712.033	448.82	0.63613	1.6264e-06	1.5625e-05	Ncapd3	ENSMUSG00000035024	622.469	401.695	0.5867	9.4478e-09	5.1733e-07	NA	NA	NA	NA	NA	NA	NA	0	1	1	3	2	2	No change with ammonia	x	NA	NA	0	0	NA	NA	NA	NA	NA	NA	NA	NA	NA	NA	NA
ENSMUSG00000035049	Rrp12	Rrp12	ENSMUSG00000035049	1233.06	911.893	0.4206	0.00045519	0.0024628	NA	NA	NA	NA	NA	NA	NA	NA	NA	NA	NA	NA	NA	NA	0	1	0	3	3	2	No change with ammonia	x	NA	NA	0	0	NA	NA	NA	NA	NA	NA	NA	NA	NA	NA	NA
ENSMUSG00000035067	Xkr6	Xkr6	ENSMUSG00000035067	118.173	176.762	-0.53786	0.0012127	0.0057508	Xkr6	ENSMUSG00000035067	103.308	160.601	-0.52194	0.00052259	0.0054729	NA	NA	NA	NA	NA	NA	NA	0	1	1	3	1	1	No change with ammonia	x	NA	NA	0	0	NA	NA	NA	NA	NA	NA	NA	NA	NA	NA	NA
ENSMUSG00000035095	Fam167a	Fam167a	ENSMUSG00000035095	1225.79	1000.76	0.28721	0.0016315	0.0074127	NA	NA	NA	NA	NA	NA	NA	NA	NA	NA	NA	NA	NA	NA	0	1	0	3	3	2	No change with ammonia	x	NA	NA	0	0	NA	NA	NA	NA	NA	NA	NA	NA	NA	NA	NA
ENSMUSG00000035104	Eva1a	Eva1a	ENSMUSG00000035104	92.4775	44.6704	0.87332	0.00030222	0.001719	NA	NA	NA	NA	NA	NA	NA	NA	NA	NA	NA	NA	NA	NA	0	1	0	3	3	2	No change with ammonia	x	NA	NA	0	0	NA	NA	NA	NA	NA	NA	NA	NA	NA	NA	NA
ENSMUSG00000035158	Mitf	Mitf	ENSMUSG00000035158	197.352	264.733	-0.40405	0.0024578	0.010578	NA	NA	NA	NA	NA	NA	NA	NA	NA	NA	NA	NA	NA	NA	0	1	0	3	3	1	No change with ammonia	x	NA	NA	0	0	NA	NA	NA	NA	NA	NA	NA	NA	NA	NA	NA
ENSMUSG00000035168	Tanc1	Tanc1	ENSMUSG00000035168	3045.82	3449.81	-0.17755	0.0088667	0.030851	NA	NA	NA	NA	NA	NA	NA	NA	NA	NA	NA	NA	NA	NA	0	1	0	3	3	1	No change with ammonia	x	NA	NA	0	0	NA	NA	NA	NA	NA	NA	NA	NA	NA	NA	NA
ENSMUSG00000035181	Heatr5a	Heatr5a	ENSMUSG00000035181	2323.36	1916.18	0.27327	0.00083882	0.0042002	NA	NA	NA	NA	NA	NA	NA	NA	NA	NA	NA	NA	NA	NA	0	1	0	3	3	2	No change with ammonia	x	NA	NA	0	0	NA	NA	NA	NA	NA	NA	NA	NA	NA	NA	NA
ENSMUSG00000035203	Epn1	Epn1	ENSMUSG00000035203	1619.67	2262.65	-0.47119	3.6882e-07	3.9805e-06	Epn1	ENSMUSG00000035203	1416.06	1855.88	-0.36834	3.3544e-05	0.00057576	NA	NA	NA	NA	NA	NA	NA	0	1	1	3	1	1	No change with ammonia	x	NA	NA	0	0	NA	NA	NA	NA	NA	NA	NA	NA	NA	NA	NA
ENSMUSG00000035227	Spcs2	Spcs2	ENSMUSG00000035227	1628.94	1393.23	0.22176	0.0062127	0.022982	NA	NA	NA	NA	NA	NA	NA	NA	NA	NA	NA	NA	NA	NA	0	1	0	3	3	2	No change with ammonia	x	NA	NA	0	0	NA	NA	NA	NA	NA	NA	NA	NA	NA	NA	NA
ENSMUSG00000035274	Tpbg	Tpbg	ENSMUSG00000035274	1025.39	686.013	0.56797	5.7608e-10	9.7578e-09	Tpbg	ENSMUSG00000035274	896.493	679.043	0.38046	1.0053e-05	0.00021363	NA	NA	NA	NA	NA	NA	NA	0	1	1	3	2	2	No change with ammonia	x	NA	NA	0	0	NA	NA	NA	NA	NA	NA	NA	NA	NA	NA	NA
ENSMUSG00000035285	Nat14	Nat14	ENSMUSG00000035285	36.1342	63.303	-0.66561	0.006683	0.024405	Nat14	ENSMUSG00000035285	31.5918	58.6627	-0.56218	0.003082	0.021821	NA	NA	NA	NA	NA	NA	NA	0	1	1	3	1	1	No change with ammonia	x	NA	NA	0	0	NA	NA	NA	NA	NA	NA	NA	NA	NA	NA	NA
ENSMUSG00000035293	G2e3	G2e3	ENSMUSG00000035293	437.846	341.187	0.3406	0.014599	0.04641	NA	NA	NA	NA	NA	NA	NA	NA	NA	NA	NA	NA	NA	NA	0	1	0	3	3	2	No change with ammonia	x	NA	NA	0	0	NA	NA	NA	NA	NA	NA	NA	NA	NA	NA	NA
ENSMUSG00000035296	Sgcg	Sgcg	ENSMUSG00000035296	542.139	405.968	0.4017	0.0013494	0.0063003	NA	NA	NA	NA	NA	NA	NA	NA	NA	NA	NA	NA	NA	NA	0	1	0	3	3	2	No change with ammonia	x	NA	NA	0	0	NA	NA	NA	NA	NA	NA	NA	NA	NA	NA	NA
ENSMUSG00000035299	Mid1	Mid1	ENSMUSG00000035299	1009.8	1190.74	-0.23294	0.0065899	0.024089	NA	NA	NA	NA	NA	NA	NA	NA	NA	NA	NA	NA	NA	NA	0	1	0	3	3	1	No change with ammonia	x	NA	NA	0	0	NA	NA	NA	NA	NA	NA	NA	NA	NA	NA	NA
ENSMUSG00000035310	Lin54	Lin54	ENSMUSG00000035310	378.768	305.445	0.30064	0.011843	0.039046	Lin54	ENSMUSG00000035310	331.134	237.294	0.43277	0.00029161	0.0034598	NA	NA	NA	NA	NA	NA	NA	0	1	1	3	2	2	No change with ammonia	x	NA	NA	0	0	NA	NA	NA	NA	NA	NA	NA	NA	NA	NA	NA
ENSMUSG00000035354	Uvrag	Uvrag	ENSMUSG00000035354	645.728	956.407	-0.55546	5.0915e-10	8.7157e-09	Uvrag	ENSMUSG00000035354	564.55	851.669	-0.54156	9.4564e-07	2.8553e-05	NA	NA	NA	NA	NA	NA	NA	0	1	1	3	1	1	No change with ammonia	x	NA	NA	0	0	NA	NA	NA	NA	NA	NA	NA	NA	NA	NA	NA
ENSMUSG00000035372	1810055G02Rik	1810055G02Rik	ENSMUSG00000035372	1256.41	1031.5	0.27918	0.0040749	0.016239	NA	NA	NA	NA	NA	NA	NA	NA	NA	NA	NA	NA	NA	NA	0	1	0	3	3	2	No change with ammonia	x	NA	NA	0	0	NA	NA	NA	NA	NA	NA	NA	NA	NA	NA	NA
ENSMUSG00000035373	Ccl7	Ccl7	ENSMUSG00000035373	42.3258	165.437	-1.7011	1.4905e-14	4.6133e-13	Ccl7	ENSMUSG00000035373	36.999	111.092	-1.0774	4.084e-09	2.4967e-07	NA	NA	NA	NA	NA	NA	NA	0	1	1	3	1	1	No change with ammonia	x	NA	NA	0	0	NA	NA	NA	NA	NA	NA	NA	NA	NA	NA	NA
ENSMUSG00000035385	Ccl2	Ccl2	ENSMUSG00000035385	42.2131	90.884	-0.92564	0.00012887	0.00080459	Ccl2	ENSMUSG00000035385	36.8921	76.1952	-0.67348	0.00036361	0.0041436	NA	NA	NA	NA	NA	NA	NA	0	1	1	3	1	1	No change with ammonia	x	NA	NA	0	0	NA	NA	NA	NA	NA	NA	NA	NA	NA	NA	NA
ENSMUSG00000035395	Pet2	Pet2	ENSMUSG00000035395	475.067	330.487	0.50526	9.9092e-06	8.0449e-05	NA	NA	NA	NA	NA	NA	NA	NA	NA	NA	NA	NA	NA	NA	0	1	0	3	3	2	No change with ammonia	x	NA	NA	0	0	NA	NA	NA	NA	NA	NA	NA	NA	NA	NA	NA
ENSMUSG00000035437	Rabgap1	Rabgap1	ENSMUSG00000035437	1758.37	2068.09	-0.23146	0.0012666	0.0059638	NA	NA	NA	NA	NA	NA	NA	NA	NA	NA	NA	NA	NA	NA	0	1	0	3	3	1	No change with ammonia	x	NA	NA	0	0	NA	NA	NA	NA	NA	NA	NA	NA	NA	NA	NA
ENSMUSG00000035455	Fignl1	Fignl1	ENSMUSG00000035455	411.982	199.531	0.99818	4.6422e-13	1.2274e-11	Fignl1	ENSMUSG00000035455	360.149	191.979	0.78849	3.3599e-09	2.1717e-07	NA	NA	NA	NA	NA	NA	NA	0	1	1	3	2	2	No change with ammonia	x	NA	NA	0	0	NA	NA	NA	NA	NA	NA	NA	NA	NA	NA	NA
ENSMUSG00000035493	Tgfbi	Tgfbi	ENSMUSG00000035493	25.3051	10.499	0.81968	0.0081602	0.028814	NA	NA	NA	NA	NA	NA	NA	NA	NA	NA	NA	NA	NA	NA	0	1	0	3	3	2	No change with ammonia	x	NA	NA	0	0	NA	NA	NA	NA	NA	NA	NA	NA	NA	NA	NA
ENSMUSG00000035530	Eif1	Eif1	ENSMUSG00000035530	8351.45	7085.75	0.23196	0.012977	0.042142	NA	NA	NA	NA	NA	NA	NA	NA	NA	NA	NA	NA	NA	NA	0	1	0	3	3	2	No change with ammonia	x	NA	NA	0	0	NA	NA	NA	NA	NA	NA	NA	NA	NA	NA	NA
ENSMUSG00000035559	Mpv17l2	Mpv17l2	ENSMUSG00000035559	725.585	897.529	-0.29546	0.010001	0.034007	NA	NA	NA	NA	NA	NA	NA	NA	NA	NA	NA	NA	NA	NA	0	1	0	3	3	1	No change with ammonia	x	ENSMUSG00000035559	0	1	0	NA	NA	NA	NA	NA	NA	NA	NA	NA	NA	NA
ENSMUSG00000035623	Rsf1	Rsf1	ENSMUSG00000035623	738.789	877.208	-0.24339	0.0067574	0.024627	NA	NA	NA	NA	NA	NA	NA	NA	NA	NA	NA	NA	NA	NA	0	1	0	3	3	1	No change with ammonia	x	NA	NA	0	0	NA	NA	NA	NA	NA	NA	NA	NA	NA	NA	NA
ENSMUSG00000035683	Melk	Melk	ENSMUSG00000035683	398.192	159.719	0.93872	0.0014269	0.006605	Melk	ENSMUSG00000035683	348.097	174.34	0.76053	5.4267e-06	0.00012611	NA	NA	NA	NA	NA	NA	NA	0	1	1	3	2	2	No change with ammonia	x	NA	NA	0	0	NA	NA	NA	NA	NA	NA	NA	NA	NA	NA	NA
ENSMUSG00000035725	Prkx	Prkx	ENSMUSG00000035725	843.246	1153.17	-0.44378	8.0009e-07	8.2136e-06	NA	NA	NA	NA	NA	NA	NA	NA	NA	NA	NA	NA	NA	NA	0	1	0	3	3	1	No change with ammonia	x	NA	NA	0	0	NA	NA	NA	NA	NA	NA	NA	NA	NA	NA	NA
ENSMUSG00000035735	Dagla	Dagla	ENSMUSG00000035735	249.008	316.108	-0.32749	0.013213	0.042795	NA	NA	NA	NA	NA	NA	NA	NA	NA	NA	NA	NA	NA	NA	0	1	0	3	3	1	No change with ammonia	x	NA	NA	0	0	NA	NA	NA	NA	NA	NA	NA	NA	NA	NA	NA
ENSMUSG00000035769	Xylb	Xylb	ENSMUSG00000035769	32.3101	98.3725	-1.3106	1.6514e-07	1.9071e-06	NA	NA	NA	NA	NA	NA	NA	NA	NA	NA	NA	NA	NA	NA	0	1	0	3	3	1	No change with ammonia	x	NA	NA	0	0	NA	NA	NA	NA	NA	NA	NA	NA	NA	NA	NA
ENSMUSG00000035778	Ggta1	Ggta1	ENSMUSG00000035778	275.666	373.085	-0.41762	0.0025196	0.010802	NA	NA	NA	NA	NA	NA	NA	NA	NA	NA	NA	NA	NA	NA	0	1	0	3	3	1	No change with ammonia	x	NA	NA	0	0	NA	NA	NA	NA	NA	NA	NA	NA	NA	NA	NA
ENSMUSG00000035861	Tmprss11b	Tmprss11b	ENSMUSG00000035861	31.926	8.17378	1.2833	3.0095e-05	0.00021745	NA	NA	NA	NA	NA	NA	NA	NA	NA	NA	NA	NA	NA	NA	0	1	0	3	3	2	No change with ammonia	x	NA	NA	0	0	NA	NA	NA	NA	NA	NA	NA	NA	NA	NA	NA
ENSMUSG00000035863	Palm	Palm	ENSMUSG00000035863	2462.62	3694.99	-0.57446	1.8111e-11	3.7665e-10	Palm	ENSMUSG00000035863	2153.05	2858.59	-0.39219	3.0031e-07	1.074e-05	NA	NA	NA	NA	NA	NA	NA	0	1	1	3	1	1	No change with ammonia	x	NA	NA	0	0	NA	NA	NA	NA	NA	NA	NA	NA	NA	NA	NA
ENSMUSG00000035890	Rnf126	Rnf126	ENSMUSG00000035890	1237.99	1854.43	-0.56106	3.3155e-06	2.9911e-05	Rnf126	ENSMUSG00000035890	1082.44	1487.24	-0.41662	0.00019781	0.0025049	NA	NA	NA	NA	NA	NA	NA	0	1	1	3	1	1	No change with ammonia	x	NA	NA	0	0	NA	NA	NA	NA	NA	NA	NA	NA	NA	NA	NA
ENSMUSG00000035900	Gramd4	Gramd4	ENSMUSG00000035900	1039.35	1226.05	-0.23506	0.0029	0.012188	NA	NA	NA	NA	NA	NA	NA	NA	NA	NA	NA	NA	NA	NA	0	1	0	3	3	1	No change with ammonia	x	NA	NA	0	0	NA	NA	NA	NA	NA	NA	NA	NA	NA	NA	NA
ENSMUSG00000035914	Cd276	Cd276	ENSMUSG00000035914	1711.95	1381.58	0.30502	0.00021068	0.0012452	NA	NA	NA	NA	NA	NA	NA	NA	NA	NA	NA	NA	NA	NA	0	1	0	3	3	2	No change with ammonia	x	NA	NA	0	0	NA	NA	NA	NA	NA	NA	NA	NA	NA	NA	NA
ENSMUSG00000035969	Rusc2	Rusc2	ENSMUSG00000035969	1695.67	2378.02	-0.47618	8.3969e-07	8.5656e-06	Rusc2	ENSMUSG00000035969	1482.51	1906.94	-0.33872	0.00054541	0.0056878	NA	NA	NA	NA	NA	NA	NA	0	1	1	3	1	1	No change with ammonia	x	NA	NA	0	0	NA	NA	NA	NA	NA	NA	NA	NA	NA	NA	NA
ENSMUSG00000036019	Tmtc2	Tmtc2	ENSMUSG00000036019	248.935	189.494	0.37647	0.0060958	0.022608	NA	NA	NA	NA	NA	NA	NA	NA	NA	NA	NA	NA	NA	NA	0	1	0	3	3	2	No change with ammonia	x	NA	NA	0	0	NA	NA	NA	NA	NA	NA	NA	NA	NA	NA	NA
ENSMUSG00000036053	Fmnl2	Fmnl2	ENSMUSG00000036053	774.381	614.649	0.32559	0.00081758	0.0041094	Fmnl2	ENSMUSG00000036053	677.011	557.173	0.26303	0.005823	0.035615	NA	NA	NA	NA	NA	NA	NA	0	1	1	3	2	2	No change with ammonia	x	NA	NA	0	0	NA	NA	NA	NA	NA	NA	NA	NA	NA	NA	NA
ENSMUSG00000036057	Ptpn23	Ptpn23	ENSMUSG00000036057	2355.42	3035.23	-0.36	3.3384e-06	3.0062e-05	Ptpn23	ENSMUSG00000036057	2059.35	2485.86	-0.2598	0.00096753	0.0089749	NA	NA	NA	NA	NA	NA	NA	0	1	1	3	1	1	No change with ammonia	x	NA	NA	0	0	NA	NA	NA	NA	NA	NA	NA	NA	NA	NA	NA
ENSMUSG00000036087	Slain2	Slain2	ENSMUSG00000036087	1415.96	1649.21	-0.21682	0.010928	0.036603	NA	NA	NA	NA	NA	NA	NA	NA	NA	NA	NA	NA	NA	NA	0	1	0	3	3	1	No change with ammonia	x	NA	NA	0	0	NA	NA	NA	NA	NA	NA	NA	NA	NA	NA	NA
ENSMUSG00000036093	Arl5a	Arl5a	ENSMUSG00000036093	1644	1386.68	0.24134	0.0026169	0.011156	NA	NA	NA	NA	NA	NA	NA	NA	NA	NA	NA	NA	NA	NA	0	1	0	3	3	2	No change with ammonia	x	NA	NA	0	0	NA	NA	NA	NA	NA	NA	NA	NA	NA	NA	NA
ENSMUSG00000036098	Myrf	Myrf	ENSMUSG00000036098	25.7549	53.325	-0.79086	0.0045684	0.017798	NA	NA	NA	NA	NA	NA	NA	NA	NA	NA	NA	NA	NA	NA	0	1	0	3	3	1	No change with ammonia	x	NA	NA	0	0	NA	NA	NA	NA	NA	NA	NA	NA	NA	NA	NA
ENSMUSG00000036112	Metap2	Metap2	ENSMUSG00000036112	5223.55	4325.57	0.26897	5.9921e-05	0.00040269	Metap2	ENSMUSG00000036112	4566.71	3562.84	0.34638	6.8776e-07	2.1663e-05	NA	NA	NA	NA	NA	NA	NA	0	1	1	3	2	2	No change with ammonia	x	NA	NA	0	0	NA	NA	NA	NA	NA	NA	NA	NA	NA	NA	NA
ENSMUSG00000036172	Cd200r3	Cd200r3	ENSMUSG00000036172	12.6098	3.01294	0.86677	0.0073458	0.026407	NA	NA	NA	NA	NA	NA	NA	NA	NA	NA	NA	NA	NA	NA	0	1	0	3	3	2	No change with ammonia	x	NA	NA	0	0	NA	NA	NA	NA	NA	NA	NA	NA	NA	NA	NA
ENSMUSG00000036192	Rorb	Rorb	ENSMUSG00000036192	14.5798	30.804	-0.74967	0.012199	0.04	NA	NA	NA	NA	NA	NA	NA	NA	NA	NA	NA	NA	NA	NA	0	1	0	3	3	1	No change with ammonia	x	NA	NA	0	0	NA	NA	NA	NA	NA	NA	NA	NA	NA	NA	NA
ENSMUSG00000036199	Ndufa13	Ndufa13	ENSMUSG00000036199	1765.72	1382.45	0.34679	2.6918e-05	0.00019705	NA	NA	NA	NA	NA	NA	NA	NA	NA	NA	NA	NA	NA	NA	0	1	0	3	3	2	No change with ammonia	x	ENSMUSG00000036199	9.4	1	1	NA	NA	NA	NA	NA	NA	NA	NA	NA	NA	NA
ENSMUSG00000036202	Rif1	Rif1	ENSMUSG00000036202	653.212	542.958	0.26089	0.0062043	0.022963	Rif1	ENSMUSG00000036202	571.086	424.496	0.39526	0.00017713	0.0022708	NA	NA	NA	NA	NA	NA	NA	0	1	1	3	2	2	No change with ammonia	x	NA	NA	0	0	NA	NA	NA	NA	NA	NA	NA	NA	NA	NA	NA
ENSMUSG00000036206	Sh3bp4	Sh3bp4	ENSMUSG00000036206	1846.33	1230.91	0.56949	4.3912e-08	5.7219e-07	Sh3bp4	ENSMUSG00000036206	1614.22	1166.46	0.4475	5.0993e-08	2.244e-06	NA	NA	NA	NA	NA	NA	NA	0	1	1	3	2	2	No change with ammonia	x	NA	NA	0	0	NA	NA	NA	NA	NA	NA	NA	NA	NA	NA	NA
ENSMUSG00000036208	BC027231	BC027231	ENSMUSG00000036208	403.126	303.501	0.39461	0.00071524	0.0036532	NA	NA	NA	NA	NA	NA	NA	NA	NA	NA	NA	NA	NA	NA	0	1	0	3	3	2	No change with ammonia	x	NA	NA	0	0	NA	NA	NA	NA	NA	NA	NA	NA	NA	NA	NA
ENSMUSG00000036223	Ska1	Ska1	ENSMUSG00000036223	130.028	36.1349	0.98582	0.0023834	0.010282	NA	NA	NA	NA	NA	NA	NA	NA	NA	NA	NA	NA	NA	NA	0	1	0	3	3	2	No change with ammonia	x	NA	NA	0	0	NA	NA	NA	NA	NA	NA	NA	NA	NA	NA	NA
ENSMUSG00000036251	Trpm8	Trpm8	ENSMUSG00000036251	19.9107	3.28503	1.2177	0.00018487	0.0011112	NA	NA	NA	NA	NA	NA	NA	NA	NA	NA	NA	NA	NA	NA	0	1	0	3	3	2	No change with ammonia	x	NA	NA	0	0	TRPM8	TRPM8	Human	HAGR	Inhibits	RNA interference of TRPM8 induced replicative senescence in pancreatic adenocarcinoma cells.	Pancreatic adenocarcinoma cells	NA	NA	1	0
ENSMUSG00000036256	Igfbp7	Igfbp7	ENSMUSG00000036256	6011.56	8428.7	-0.47264	2.1884e-05	0.00016391	Igfbp7	ENSMUSG00000036256	5255.52	7241.28	-0.42949	2.1347e-05	0.00039717	NA	NA	NA	NA	NA	NA	NA	0	1	1	3	1	1	No change with ammonia	x	NA	NA	0	0	IGFBP7	NA	NA	NA	NA	NA	NA	IGFBP7	Csgene	0	1
ENSMUSG00000036273	Lrrk2	Lrrk2	ENSMUSG00000036273	1396.1	1054.58	0.39151	0.00050757	0.0027108	NA	NA	NA	NA	NA	NA	NA	NA	NA	NA	NA	NA	NA	NA	0	1	0	3	3	2	No change with ammonia	x	NA	NA	0	0	NA	NA	NA	NA	NA	NA	NA	NA	NA	NA	NA
ENSMUSG00000036278	Macrod1	Macrod1	ENSMUSG00000036278	526.68	947.074	-0.81556	4.0078e-12	9.2639e-11	Macrod1	ENSMUSG00000036278	460.469	725.279	-0.60119	1.5917e-08	8.0956e-07	NA	NA	NA	NA	NA	NA	NA	0	1	1	3	1	1	No change with ammonia	x	ENSMUSG00000036278	8.4	1	1	NA	NA	NA	NA	NA	NA	NA	NA	NA	NA	NA
ENSMUSG00000036295	Lrrn3	Lrrn3	ENSMUSG00000036295	138.519	74.3329	0.81732	1.0668e-05	8.5983e-05	Lrrn3	ENSMUSG00000036295	121.106	73.6757	0.55844	0.00064872	0.006572	NA	NA	NA	NA	NA	NA	NA	0	1	1	3	2	2	No change with ammonia	x	NA	NA	0	0	NA	NA	NA	NA	NA	NA	NA	NA	NA	NA	NA
ENSMUSG00000036298	Slc2a13	Slc2a13	ENSMUSG00000036298	400.233	262.926	0.57419	6.3119e-05	0.00042145	Slc2a13	ENSMUSG00000036298	349.932	239.836	0.47886	0.00017404	0.0022428	NA	NA	NA	NA	NA	NA	NA	0	1	1	3	2	2	No change with ammonia	x	NA	NA	0	0	NA	NA	NA	NA	NA	NA	NA	NA	NA	NA	NA
ENSMUSG00000036315	Znrd1	Znrd1	ENSMUSG00000036315	392.238	295.442	0.39603	0.00090231	0.0044691	NA	NA	NA	NA	NA	NA	NA	NA	NA	NA	NA	NA	NA	NA	0	1	0	3	3	2	No change with ammonia	x	NA	NA	0	0	NA	NA	NA	NA	NA	NA	NA	NA	NA	NA	NA
ENSMUSG00000036323	Srp72	Srp72	ENSMUSG00000036323	3465.98	2710.6	0.34897	7.2117e-06	6.0512e-05	Srp72	ENSMUSG00000036323	3030.16	2576.83	0.22392	0.0037351	0.025342	NA	NA	NA	NA	NA	NA	NA	0	1	1	3	2	2	No change with ammonia	x	NA	NA	0	0	NA	NA	NA	NA	NA	NA	NA	NA	NA	NA	NA
ENSMUSG00000036327	Qsox2	Qsox2	ENSMUSG00000036327	828.093	995.654	-0.25936	0.0059183	0.022062	NA	NA	NA	NA	NA	NA	NA	NA	NA	NA	NA	NA	NA	NA	0	1	0	3	3	1	No change with ammonia	x	NA	NA	0	0	NA	NA	NA	NA	NA	NA	NA	NA	NA	NA	NA
ENSMUSG00000036334	Igsf10	Igsf10	ENSMUSG00000036334	259.916	149.714	0.73646	1.1098e-05	8.8858e-05	NA	NA	NA	NA	NA	NA	NA	NA	NA	NA	NA	NA	NA	NA	0	1	0	3	3	2	No change with ammonia	x	NA	NA	0	0	NA	NA	NA	NA	NA	NA	NA	NA	NA	NA	NA
ENSMUSG00000036356	Csgalnact1	Csgalnact1	ENSMUSG00000036356	1511.76	740.295	0.85747	0.00041844	0.0022792	NA	NA	NA	NA	NA	NA	NA	NA	NA	NA	NA	NA	NA	NA	0	1	0	3	3	2	No change with ammonia	x	NA	NA	0	0	NA	NA	NA	NA	NA	NA	NA	NA	NA	NA	NA
ENSMUSG00000036372	Tmem258	Tmem258	ENSMUSG00000036372	1421.25	975.688	0.53165	4.7516e-09	7.2224e-08	NA	NA	NA	NA	NA	NA	NA	NA	NA	NA	NA	NA	NA	NA	0	1	0	3	3	2	No change with ammonia	x	NA	NA	0	0	NA	NA	NA	NA	NA	NA	NA	NA	NA	NA	NA
ENSMUSG00000036432	Siah2	Siah2	ENSMUSG00000036432	630.122	819.551	-0.36307	0.0043064	0.016964	NA	NA	NA	NA	NA	NA	NA	NA	NA	NA	NA	NA	NA	NA	0	1	0	3	3	1	No change with ammonia	x	NA	NA	0	0	NA	NA	NA	NA	NA	NA	NA	NA	NA	NA	NA
ENSMUSG00000036438	Calm2	Calm2	ENSMUSG00000036438	6379.91	4971.34	0.35071	0.00056339	0.0029715	Calm2	ENSMUSG00000036438	5577.74	4004.23	0.44285	1.6525e-05	0.00031992	NA	NA	NA	NA	NA	NA	NA	0	1	1	3	2	2	No change with ammonia	x	NA	NA	0	0	NA	NA	NA	NA	NA	NA	NA	NA	NA	NA	NA
ENSMUSG00000036473	Tbc1d24	Tbc1d24	ENSMUSG00000036473	606.226	851.5	-0.48034	3.5276e-07	3.8415e-06	Tbc1d24	ENSMUSG00000036473	530.007	640.982	-0.25703	0.007371	0.042685	NA	NA	NA	NA	NA	NA	NA	0	1	1	3	1	1	No change with ammonia	x	NA	NA	0	0	NA	NA	NA	NA	NA	NA	NA	NA	NA	NA	NA
ENSMUSG00000036501	Fam13b	Fam13b	ENSMUSG00000036501	914.897	683.976	0.40863	0.00011349	0.00071847	NA	NA	NA	NA	NA	NA	NA	NA	NA	NA	NA	NA	NA	NA	0	1	0	3	3	2	No change with ammonia	x	NA	NA	0	0	NA	NA	NA	NA	NA	NA	NA	NA	NA	NA	NA
ENSMUSG00000036565	Ttyh3	Ttyh3	ENSMUSG00000036565	1540.27	2198.8	-0.50209	4.2493e-08	5.562e-07	Ttyh3	ENSMUSG00000036565	1346.68	2116.34	-0.61653	3.4582e-12	4.9328e-10	NA	NA	NA	NA	NA	NA	NA	0	1	1	3	1	1	No change with ammonia	x	NA	NA	0	0	NA	NA	NA	NA	NA	NA	NA	NA	NA	NA	NA
ENSMUSG00000036615	Rfxap	Rfxap	ENSMUSG00000036615	312.438	404.367	-0.35713	0.0040319	0.0161	NA	NA	NA	NA	NA	NA	NA	NA	NA	NA	NA	NA	NA	NA	0	1	0	3	3	1	No change with ammonia	x	NA	NA	0	0	NA	NA	NA	NA	NA	NA	NA	NA	NA	NA	NA
ENSMUSG00000036620	Mgat4b	Mgat4b	ENSMUSG00000036620	1885.88	2923	-0.6147	4.7905e-09	7.2739e-08	Mgat4b	ENSMUSG00000036620	1648.82	2201.09	-0.39693	1.3836e-06	3.9747e-05	NA	NA	NA	NA	NA	NA	NA	0	1	1	3	1	1	No change with ammonia	x	NA	NA	0	0	NA	NA	NA	NA	NA	NA	NA	NA	NA	NA	NA
ENSMUSG00000036622	Atp13a2	Atp13a2	ENSMUSG00000036622	429.284	553.718	-0.3562	0.00063833	0.0033	Atp13a2	ENSMUSG00000036622	375.307	499.448	-0.37384	0.00084984	0.0081002	NA	NA	NA	NA	NA	NA	NA	0	1	1	3	1	1	No change with ammonia	x	NA	NA	0	0	NA	NA	NA	NA	NA	NA	NA	NA	NA	NA	NA
ENSMUSG00000036632	Alg5	Alg5	ENSMUSG00000036632	858.038	638.932	0.41686	1.0483e-05	8.4683e-05	Alg5	ENSMUSG00000036632	750.138	516.271	0.50655	6.5777e-08	2.8442e-06	NA	NA	NA	NA	NA	NA	NA	0	1	1	3	2	2	No change with ammonia	x	NA	NA	0	0	NA	NA	NA	NA	NA	NA	NA	NA	NA	NA	NA
ENSMUSG00000036636	Clcn7	Clcn7	ENSMUSG00000036636	1426.59	1840.39	-0.35766	0.00034198	0.0019063	NA	NA	NA	NA	NA	NA	NA	NA	NA	NA	NA	NA	NA	NA	0	1	0	3	3	1	No change with ammonia	x	NA	NA	0	0	NA	NA	NA	NA	NA	NA	NA	NA	NA	NA	NA
ENSMUSG00000036644	Tbc1d9b	Tbc1d9b	ENSMUSG00000036644	2454.32	2148.26	0.18998	0.014182	0.045326	NA	NA	NA	NA	NA	NA	NA	NA	NA	NA	NA	NA	NA	NA	0	1	0	3	3	2	No change with ammonia	x	NA	NA	0	0	NA	NA	NA	NA	NA	NA	NA	NA	NA	NA	NA
[truncated: 4,177 more rows]

## Sheet: B. RNAseqCodesOnly
EnsembleID_ALL	GeneName	RNAseq24hAmvUnT	RNAseqWD/24hAm	RNAseqWD/UnT	MitoCarta3.0 (0=no,1=yes)	SkeletalMuscle(0=no,1=yes)
[truncated: 5,804 more rows]

## Sheet: C. ExtraMitocarta3.0 RNAseq
EnsemblGeneID_MitoCarta3.0	skeletalmuscle_total_peak_intensity_log10	Overlapping with RNAseq data (codes)?	SkMuscl Expression?
[truncated: 1,138 more rows]

[truncated: 16 more sheets: D. RNAseq NoChangeWAmAc, E. RNAseq Senescence Genes, F. Whole Cell Proteomics, G. Whole Cell Prot CodesOnly, H. Whole Cell Prot NoChange_wAm, I. Whole Cell Prot Senesc Gene, J. W. Cell Prot ExtraMitcart3.0, K. Isolat. Mito Proteomics, L.Isolat. Mito Prot CodesOnly, M.Isolat. MitoProt NoChange WA, N. Isol Mito Prot Senesc Genes, O. ExtraMitocarta3.0 MP, P. IPA Senescence, Q.Tissue, S. Tissue Clusters, R. Tissue vs MouseMitocarta3.0]
